# Supplementary material for: Small Extracellular Vesicles Propagate the Inflammatory Response After Trauma
Source: Adv Sci (Weinh). 2021 Oct 28;8(24):2102381. doi: 10.1002/advs.202102381 (PMC8693079; doi:10.1002/advs.202102381)
Supplement: Supplementary file 4 — Supplemental Data 1 [file ADVS-8-2102381-s010.xlsx]

## Sheet: del con
																																																	PTC/H2O
	Protein IDs	Protein ID	Protein names	Gene name	Gene names	GO-Exosome	Fasta headers	Number of proteins	Peptides	Unique peptides	Sequence coverage [%]	Mol. weight [kDa]	Sequence length	Q-value	Score	Intensity	Imputed Intensity H2O 1	Imputed Intensity H2O 2	Imputed Intensity H2O 3	Imputed Intensity H2O 4	Imputed Intensity PTC 1	Imputed Intensity PTC 2	Imputed Intensity PTC 3	Imputed Intensity PTC 4	Imputed Intensity Thromb. 1	Imputed Intensity Thromb. 2	Imputed Intensity Thromb. 3	Imputed Intensity Thromb. 4	Intensity H2O 1	Intensity H2O 2	Intensity H2O 3	Intensity H2O 4	Intensity PTC 1	Intensity PTC 2	Intensity PTC 3	Intensity PTC 4	Intensity Thromb. 1	Intensity Thromb. 2	Intensity Thromb. 3	Intensity Thromb. 4	norm Int H2O 1	norm Int H2O 2	norm Int H2O 3	norm Int H2O 4	norm Int PTC 1	norm Int PTC 2	norm Int PTC 3	norm Int PTC 4	Int H2O+PTC
	Class I upregulated proteins (ttest <0.05;SigB +)
	A0A087WVQ6;Q00610;J3KS13;A0A087WX41;P53675;K7EJJ5;J3KSQ2;J3KRF5;J3QL20;F5H5N6	A0A087WVQ6	Clathrin heavy chain;Clathrin heavy chain 1	CLTC	CLTC	Exosome	tr|A0A087WVQ6|A0A087WVQ6_HUMAN Clathrin heavy chain OS=Homo sapiens OX=9606 GN=CLTC PE=1 SV=1;sp|Q00610|CLH1_HUMAN Clathrin heavy chain 1 OS=Homo sapiens OX=9606 GN=CLTC PE=1 SV=5	10	63	63	53.2	192.06	1679	0	323.31	30276000	5864	5825	1868	4956	3779400	2923300	4779200	3925100	4156500	1545700	4656200	4510300	0	0	0	0	3779400	2923300	4779200	3925100	4156500	1545700	4656200	4510300	3.06174e-06	3.1807e-06	2.53298e-05	3.01871e-05	0.00326327	0.00308011	0.00407498	0.00265003	15407000
	Class I downregulated proteins (ttest <0.05;SigB +)
	Class II downregulated proteins (ttest <0.05;LOG2 ratio <-3)																																								0	0	0	0	0	0	0	0
	Class II upregulated proteins (ttest <0.05;LOG2 ratio >3)
	Q14315	Q14315	Filamin-C	FLNC	FLNC		sp|Q14315|FLNC_HUMAN Filamin-C OS=Homo sapiens OX=9606 GN=FLNC PE=1 SV=3	1	26	18	18.7	291.02	2725	0	222.25	13807000	13923	10591	1230	5768	3009000	1113700	2915400	2060000	562360	909620	649810	2587500	0	0	0	0	3009000	1113700	2915400	2060000	562360	909620	649810	2587500	7.26954e-06	5.78315e-06	1.66786e-05	3.5133e-05	0.00259808	0.00117344	0.00248581	0.00139081	9098100
	P34932;A0A087WYC1;A0A087WTS8	P34932	Heat shock 70 kDa protein 4	HSPA4	HSPA4	Exosome	sp|P34932|HSP74_HUMAN Heat shock 70 kDa protein 4 OS=Homo sapiens OX=9606 GN=HSPA4 PE=1 SV=4;tr|A0A087WYC1|A0A087WYC1_HUMAN Heat shock 70 kDa protein 4 OS=Homo sapiens OX=9606 GN=HSPA4 PE=1 SV=1;tr|A0A087WTS8|A0A087WTS8_HUMAN Heat shock 70 kDa protein 4 OS	3	31	29	55.4	94.33	840	0	323.31	20949000	4956	6895	1817	5017	1762900	1254300	2093600	2872000	4193900	1694700	2240500	4837300	0	0	0	0	1762900	1254300	2093600	2872000	4193900	1694700	2240500	4837300	2.58765e-06	3.76497e-06	2.46382e-05	3.05587e-05	0.00152215	0.00132158	0.00178511	0.00193903	7982800
	A0A0U1RQF0;P49327;A0A0U1RRG3	A0A0U1RQF0	Fatty acid synthase;[Acyl-carrier-protein] S-acetyltransferase;[Acyl-carrier-protein] S-malonyltransferase;3-oxoacyl-[acyl-carrier-protein] synthase;3-oxoacyl-[acyl-carrier-protein] reductase;3-hydroxyacyl-[acyl-carrier-protein] dehydratase;Enoyl-[acyl-carrier-protein] reductase;Oleoyl-[acyl-carrier-protein] hydrolase	FASN	FASN	Exosome	tr|A0A0U1RQF0|A0A0U1RQF0_HUMAN Fatty acid synthase OS=Homo sapiens OX=9606 GN=FASN PE=1 SV=1;sp|P49327|FAS_HUMAN Fatty acid synthase OS=Homo sapiens OX=9606 GN=FASN PE=1 SV=3	3	40	40	26.3	273.2	2509	0	323.31	13377000	11055	7580	767	5298	1341300	975910	2356000	1785900	1670900	733560	1963700	2550000	0	0	0	0	1341300	975910	2356000	1785900	1670900	733560	1963700	2550000	5.77209e-06	4.13901e-06	1.04004e-05	3.22702e-05	0.00115813	0.00102826	0.00200884	0.00120575	6459110
	P62753;A2A3R5;A2A3R7	P62753	40S ribosomal protein S6	RPS6	RPS6		sp|P62753|RS6_HUMAN 40S ribosomal protein S6 OS=Homo sapiens OX=9606 GN=RPS6 PE=1 SV=1;tr|A2A3R5|A2A3R5_HUMAN 40S ribosomal protein S6 OS=Homo sapiens OX=9606 GN=RPS6 PE=1 SV=1;tr|A2A3R7|A2A3R7_HUMAN 40S ribosomal protein S6 OS=Homo sapiens OX=9606 GN=RPS6	3	4	4	22.5	28.68	249	0	323.31	6932500	6426	10427	802	2190	573600	586770	1117500	205520	2250900	853070	379520	965620	0	0	0	0	573600	586770	1117500	205520	2250900	853070	379520	965620	3.35517e-06	5.6936e-06	1.0875e-05	1.33393e-05	0.000495267	0.000618245	0.000952836	0.000138757	2483390
	Q14974;J3KTM9;J3QR48;J3QKQ5;J3QRG4;J3KS06	Q14974	Importin subunit beta-1	KPNB1	KPNB1	Exosome	sp|Q14974|IMB1_HUMAN Importin subunit beta-1 OS=Homo sapiens OX=9606 GN=KPNB1 PE=1 SV=2;tr|J3KTM9|J3KTM9_HUMAN Importin subunit beta-1 (Fragment) OS=Homo sapiens OX=9606 GN=KPNB1 PE=1 SV=1	6	21	21	35.8	97.169	876	0	323.31	12719000	24888	9240	1694	3134	1402700	684330	1018400	1157600	2264700	199290	1693700	4298400	0	0	0	0	1402700	684330	1018400	1157600	2264700	199290	1693700	4298400	1.29946e-05	5.04544e-06	2.29703e-05	1.90893e-05	0.00121114	0.000721038	0.000868338	0.000781553	4263030
	P00338;F5GXY2;F5GYU2;F5GXH2;F5H5J4;F5H6W8;F5GZQ4;F5H8H6;F5GXC7;F5GWW2;F5GXU1	P00338	L-lactate dehydrogenase A chain	LDHA	LDHA	Exosome	sp|P00338|LDHA_HUMAN L-lactate dehydrogenase A chain OS=Homo sapiens OX=9606 GN=LDHA PE=1 SV=2	11	21	20	75.3	36.688	332	0	323.31	53450000	14755	96915	4556	28632	4580300	1967400	7536700	7675400	11152000	4140500	5778000	10494000	0	96915	0	28632	4580300	1967400	7536700	7675400	11152000	4140500	5778000	10494000	7.70395e-06	5.29198e-05	6.17786e-05	0.000174398	0.00395479	0.00207293	0.00642616	0.00518204	21885347
	P09603;E9PJA2;H7BY18;E9PQ08	P09603	Macrophage colony-stimulating factor 1;Processed macrophage colony-stimulating factor 1	CSF1	CSF1		sp|P09603|CSF1_HUMAN Macrophage colony-stimulating factor 1 OS=Homo sapiens OX=9606 GN=CSF1 PE=1 SV=2;tr|E9PJA2|E9PJA2_HUMAN Macrophage colony-stimulating factor 1 (Fragment) OS=Homo sapiens OX=9606 GN=CSF1 PE=1 SV=1	4	5	2	13.5	60.179	554	0	52.646	2518000	4338	9067	1145	1217	582830	342000	428430	750370	173900	31839	176720	31933	0	0	0	0	582830	342000	428430	750370	173900	31839	176720	31933	2.26498e-06	4.95098e-06	1.5526e-05	7.41277e-06	0.000503236	0.000360345	0.000365301	0.000506612	2103630
	P29401;A0A0B4J1R6;E9PFF2;F8W888	P29401	Transketolase	TKT	TKT	Exosome	sp|P29401|TKT_HUMAN Transketolase OS=Homo sapiens OX=9606 GN=TKT PE=1 SV=3;tr|A0A0B4J1R6|A0A0B4J1R6_HUMAN Transketolase OS=Homo sapiens OX=9606 GN=TKT PE=1 SV=1	4	19	19	53.5	67.877	623	0	205.28	36255000	5790	13272	12867	4234	6232100	1938500	2319600	3218000	5729800	1558300	4598500	10647000	0	0	12867	0	6232100	1938500	2319600	3218000	5729800	1558300	4598500	10647000	3.0231e-06	7.24709e-06	0.000174474	2.57894e-05	0.00538102	0.00204248	0.00197781	0.00217263	13721067
	Q9NQ30	Q9NQ30	Endothelial cell-specific molecule 1	ESM1	ESM1		sp|Q9NQ30|ESM1_HUMAN Endothelial cell-specific molecule 1 OS=Homo sapiens OX=9606 GN=ESM1 PE=1 SV=2	1	3	3	24.5	20.095	184	0	141.76	5810100	5829	5657	2079	6167	700680	1130300	1004900	1875600	518020	261100	212320	107210	0	0	0	0	700680	1130300	1004900	1875600	518020	261100	212320	107210	3.04347e-06	3.08897e-06	2.81909e-05	3.75633e-05	0.000604992	0.00119093	0.000856827	0.00126631	4711480
	Q5JP53;P07437;Q5ST81;A6NNZ2;M0R1I1	Q5JP53	Tubulin beta chain	TUBB	TUBB	Exosome	tr|Q5JP53|Q5JP53_HUMAN Tubulin beta chain OS=Homo sapiens OX=9606 GN=TUBB PE=1 SV=1;sp|P07437|TBB5_HUMAN Tubulin beta chain OS=Homo sapiens OX=9606 GN=TUBB PE=1 SV=2;tr|Q5ST81|Q5ST81_HUMAN Tubulin beta chain OS=Homo sapiens OX=9606 GN=TUBB PE=1 SV=1	5	21	5	67.6	47.766	426	0	55.607	6570700	11784	6639	1797	2613	962390	672560	818120	312780	1551500	456360	1061000	735930	0	0	0	0	962390	672560	818120	312780	1551500	456360	1061000	735930	6.15272e-06	3.62518e-06	2.4367e-05	1.59158e-05	0.000830962	0.000708637	0.00069757	0.000211173	2765850
	P61981	P61981	14-3-3 protein gamma;14-3-3 protein gamma, N-terminally processed	YWHAG	YWHAG	Exosome	sp|P61981|1433G_HUMAN 14-3-3 protein gamma OS=Homo sapiens OX=9606 GN=YWHAG PE=1 SV=2	1	10	7	54.7	28.302	247	0	108.53	6207600	6795	5666	1684	4537	391310	565200	1192900	792050	1134000	737900	470480	923840	0	0	0	0	391310	565200	1192900	792050	1134000	737900	470480	923840	3.54784e-06	3.09388e-06	2.28347e-05	2.7635e-05	0.000337871	0.000595518	0.00101713	0.000534752	2941460
	P15144;H0YMC1;H0YLZ8;H0YKT6	P15144	Aminopeptidase N	ANPEP	ANPEP	Exosome	sp|P15144|AMPN_HUMAN Aminopeptidase N OS=Homo sapiens OX=9606 GN=ANPEP PE=1 SV=4	4	27	27	42.4	109.54	967	0	152.36	18560000	8250	11742	1556	27006	2482500	638630	2687400	2971200	1035000	1077100	5075400	2566000	0	0	0	27006	2482500	638630	2687400	2971200	1035000	1077100	5075400	2566000	4.30753e-06	6.41164e-06	2.10991e-05	0.000164494	0.00214348	0.000672887	0.00229141	0.002006	8806736
	P43490;A0A0C4DFS8;C9JF35;C9JG65	P43490	Nicotinamide phosphoribosyltransferase	NAMPT	NAMPT	Exosome	sp|P43490|NAMPT_HUMAN Nicotinamide phosphoribosyltransferase OS=Homo sapiens OX=9606 GN=NAMPT PE=1 SV=1;tr|A0A0C4DFS8|A0A0C4DFS8_HUMAN Nicotinamide phosphoribosyltransferase OS=Homo sapiens OX=9606 GN=NAMPT PE=1 SV=1	4	15	15	43.2	55.52	491	0	214.46	6231700	15000	10030	1837	4479	920990	339700	444070	1100900	1397100	136000	510790	1382100	0	0	0	0	920990	339700	444070	1100900	1397100	136000	510790	1382100	7.83187e-06	5.47682e-06	2.49094e-05	2.72817e-05	0.000795215	0.000357922	0.000378636	0.000743272	2805660
	P13010;C9JZ81;H7C0H9	P13010	X-ray repair cross-complementing protein 5	XRCC5	XRCC5		sp|P13010|XRCC5_HUMAN X-ray repair cross-complementing protein 5 OS=Homo sapiens OX=9606 GN=XRCC5 PE=1 SV=3	3	16	16	40.7	82.704	732	0	63.835	8755100	12259	11532	2855	2142	618910	199650	716050	1105300	1160200	588770	986190	3380000	0	0	0	0	618910	199650	716050	1105300	1160200	588770	986190	3380000	6.40073e-06	6.29697e-06	3.87133e-05	1.3047e-05	0.000534389	0.00021036	0.00061054	0.000746242	2639910
	Q71UI9;P0C0S5;C9J0D1;C9J386	Q71UI9	Histone H2A.V;Histone H2A.Z;Histone H2A	H2AFV	H2AFV;H2AFZ		sp|Q71UI9|H2AV_HUMAN Histone H2A.V OS=Homo sapiens OX=9606 GN=H2AFV PE=1 SV=3;sp|P0C0S5|H2AZ_HUMAN Histone H2A.Z OS=Homo sapiens OX=9606 GN=H2AFZ PE=1 SV=2;tr|C9J0D1|C9J0D1_HUMAN Histone H2A OS=Homo sapiens OX=9606 GN=H2AFV PE=1 SV=1	4	5	3	53.9	13.509	128	0	29.907	5796000	3057	5274	2999	1966	523740	319720	661480	740070	9898	559400	1409800	1581800	0	0	0	0	523740	319720	661480	740070	0	559400	1409800	1581800	1.59614e-06	2.87983e-06	4.06659e-05	1.1975e-05	0.000452216	0.00033687	0.000564011	0.000499658	2245010
	A0A1C7CYX9;Q16555;E5RFU4;E9PD68;Q14194	A0A1C7CYX9	Dihydropyrimidinase-related protein 2	DPYSL2	DPYSL2	Exosome	tr|A0A1C7CYX9|A0A1C7CYX9_HUMAN Dihydropyrimidinase-related protein 2 OS=Homo sapiens OX=9606 GN=DPYSL2 PE=1 SV=1;sp|Q16555|DPYL2_HUMAN Dihydropyrimidinase-related protein 2 OS=Homo sapiens OX=9606 GN=DPYSL2 PE=1 SV=1	5	21	18	49.3	73.502	677	0	323.31	12358000	7986	16504	4206	7016	1271900	1155000	961550	648320	3908400	765020	1068100	2579600	0	0	0	0	1271900	1155000	961550	648320	3908400	765020	1068100	2579600	4.16969e-06	9.0119e-06	5.70326e-05	4.27346e-05	0.0010982	0.00121696	0.000819865	0.000437713	4036770
	P40227	P40227	T-complex protein 1 subunit zeta	CCT6A	CCT6A	Exosome	sp|P40227|TCPZ_HUMAN T-complex protein 1 subunit zeta OS=Homo sapiens OX=9606 GN=CCT6A PE=1 SV=3	1	15	12	47.5	58.024	531	0	108.68	5734000	3466	5016	1522	2830	401960	259940	418160	535110	1264700	651390	1042200	1160500	0	0	0	0	401960	259940	418160	535110	1264700	651390	1042200	1160500	1.80968e-06	2.73895e-06	2.06381e-05	1.72376e-05	0.000347066	0.000273884	0.000356544	0.000361279	1615170
	P17987;E7EQR6;E7ERF2;F5H282;F5H136;F5GZ03;F5H676;F5H726;F5GZI8;F5GYL4;F5H7Y1	P17987	T-complex protein 1 subunit alpha	TCP1	TCP1	Exosome	sp|P17987|TCPA_HUMAN T-complex protein 1 subunit alpha OS=Homo sapiens OX=9606 GN=TCP1 PE=1 SV=1;tr|E7EQR6|E7EQR6_HUMAN T-complex protein 1 subunit alpha OS=Homo sapiens OX=9606 GN=TCP1 PE=1 SV=1;tr|E7ERF2|E7ERF2_HUMAN T-complex protein 1 subunit alpha OS=	11	24	24	59.2	60.343	556	0	323.31	7235400	3691	34853	1946	3271	510480	464010	896730	607730	1553100	431470	1009200	1762600	0	0	0	0	510480	464010	896730	607730	1553100	431470	1009200	1762600	1.92716e-06	1.90313e-05	2.63874e-05	1.99237e-05	0.000440766	0.0004889	0.000764596	0.000410308	2478950
	P32969;D6RAN4;A0A2R8Y5Y7;E7ESE0;H0Y9V9;H0Y9R4	P32969	60S ribosomal protein L9	RPL9	RPL9		sp|P32969|RL9_HUMAN 60S ribosomal protein L9 OS=Homo sapiens OX=9606 GN=RPL9 PE=1 SV=1;tr|D6RAN4|D6RAN4_HUMAN 60S ribosomal protein L9 (Fragment) OS=Homo sapiens OX=9606 GN=RPL9 PE=1 SV=8;tr|A0A2R8Y5Y7|A0A2R8Y5Y7_HUMAN 60S ribosomal protein L9 OS=Homo sapi	6	8	8	64.6	21.863	192	0	38.014	10855000	4390	21269	2676	2881	629920	394910	413240	1189000	2624700	1999700	1381400	2221800	0	0	0	0	629920	394910	413240	1189000	2624700	1999700	1381400	2221800	2.29213e-06	1.16138e-05	3.62861e-05	1.75482e-05	0.000543895	0.000416094	0.000352349	0.000802752	2627070
	CON__Q0IIK2;CON__Q29443;E7EQB2;E7ER44;P02788	CON__Q0IIK2					;	5	21	21	38.8	77.738	704	0	221.25	3980100	3741	10589	1271	4762	333150	112510	644870	937960	421610	138020	55865	1336100	0	0	0	0	333150	112510	644870	937960	421610	138020	55865	1336100	1.95327e-06	5.78205e-06	1.72345e-05	2.90055e-05	0.000287653	0.000118545	0.000549848	0.000633263	2028490
	A0A0A0MSQ0;P13797;U3KQI3;P13796;H7C4N2;Q5TBN3;Q14651	A0A0A0MSQ0	Plastin-3	PLS3	PLS3		tr|A0A0A0MSQ0|A0A0A0MSQ0_HUMAN Plastin-3 OS=Homo sapiens OX=9606 GN=PLS3 PE=1 SV=1;sp|P13797|PLST_HUMAN Plastin-3 OS=Homo sapiens OX=9606 GN=PLS3 PE=1 SV=4	7	15	15	29.3	69.334	617	0	71.179	3455200	7463	6926	1114	7268.4	755300	356720	670990	490130	646690	126050	242800	159250	0	0	0	7268.4	755300	356720	670990	490130	646690	126050	242800	159250	3.89662e-06	3.7819e-06	1.51056e-05	4.4272e-05	0.000652153	0.000375855	0.000572119	0.000330911	2.28041e+06
	P55884;C9JZG1;C9JQN7	P55884	Eukaryotic translation initiation factor 3 subunit B	EIF3B	EIF3B	Exosome	sp|P55884|EIF3B_HUMAN Eukaryotic translation initiation factor 3 subunit B OS=Homo sapiens OX=9606 GN=EIF3B PE=1 SV=3	3	9	9	21.5	92.48	814	0	34.68	2690300	4843	13651	2095	3916	777820	96251	603130	696030	79748	226170	8395	211190	0	0	0	0	777820	96251	603130	696030	79748	226170	0	211190	2.52865e-06	7.45404e-06	2.84078e-05	2.38524e-05	0.000671597	0.000101414	0.000514258	0.000469924	2173231
	P62269;J3JS69;A0A0G2JQH2;Q5GGW2	P62269	40S ribosomal protein S18	RPS18	RPS18	Exosome	sp|P62269|RS18_HUMAN 40S ribosomal protein S18 OS=Homo sapiens OX=9606 GN=RPS18 PE=1 SV=3	4	8	8	40.1	17.718	152	0	79.886	7379200	37682	6581	1887	3134	180890	419030	712600	1003300	1849800	561540	956760	1695300	0	0	0	0	180890	419030	712600	1003300	1849800	561540	956760	1695300	1.96747e-05	3.59351e-06	2.55874e-05	1.90893e-05	0.000156187	0.000441507	0.000607598	0.000677377	2315820
	P63244;D6RAC2;J3KPE3;D6REE5;D6RHH4;H0YAM7;H0Y8W2;H0YAF8;D6R9Z1;D6R9L0;D6RFX4;D6RBD0;H0Y8R5;D6RF23;D6RAU2;E9PD14;D6RFZ9;D6R909;D6RGK8;H0Y9P0;D6RHJ5;D6RDI0	P63244	Guanine nucleotide-binding protein subunit beta-2-like 1;Guanine nucleotide-binding protein subunit beta-2-like 1, N-terminally processed	GNB2L1	GNB2L1	Exosome	sp|P63244|RACK1_HUMAN Receptor of activated protein C kinase 1 OS=Homo sapiens OX=9606 GN=RACK1 PE=1 SV=3;tr|D6RAC2|D6RAC2_HUMAN Receptor of-activated protein C kinase 1 OS=Homo sapiens OX=9606 GN=RACK1 PE=1 SV=1;tr|J3KPE3|J3KPE3_HUMAN Receptor of-activate	22	19	19	81.1	35.076	317	0	323.31	54148000	3739	4624	24031	36855	4046100	2988100	6262600	4683900	13247000	2159700	7410500	13289000	0	0	24031	36855	4046100	2988100	6262600	4683900	13247000	2159700	7410500	13289000	1.95222e-06	2.52491e-06	0.000325856	0.000224485	0.00349355	0.00314839	0.0053398	0.00316233	18041586
	B4DUR8;P49368;Q5SZX6;E9PRC8;E9PQ35;Q5SZW8;E9PM09;Q5SZX9	B4DUR8	T-complex protein 1 subunit gamma	CCT3	CCT3	Exosome	tr|B4DUR8|B4DUR8_HUMAN T-complex protein 1 subunit gamma OS=Homo sapiens OX=9606 GN=CCT3 PE=1 SV=1;sp|P49368|TCPG_HUMAN T-complex protein 1 subunit gamma OS=Homo sapiens OX=9606 GN=CCT3 PE=1 SV=4	8	18	18	49.2	55.674	500	0	122.51	7669300	8055	5426	3823.1	7358	766480	356180	796410	1547800	1689600	328040	828480	1352500	0	0	3823.1	0	766480	356180	796410	1547800	1689600	328040	828480	1352500	4.20571e-06	2.96283e-06	5.18406e-05	4.48177e-05	0.000661806	0.000375286	0.000679059	0.001045	3.47069e+06
	Q86VP6;A0A0C4DGH5;H0YH27	Q86VP6	Cullin-associated NEDD8-dissociated protein 1	CAND1	CAND1	Exosome	sp|Q86VP6|CAND1_HUMAN Cullin-associated NEDD8-dissociated protein 1 OS=Homo sapiens OX=9606 GN=CAND1 PE=1 SV=2;tr|A0A0C4DGH5|A0A0C4DGH5_HUMAN Cullin-associated NEDD8-dissociated protein 1 (Fragment) OS=Homo sapiens OX=9606 GN=CAND1 PE=1 SV=1	3	22	22	24.6	136.37	1230	0	79.543	4869000	9792	24128	3422	1459	627460	98658	676190	1010200	807640	222700	637080	789100	0	0	0	0	627460	98658	676190	1010200	807640	222700	637080	789100	5.11265e-06	1.31749e-05	4.64017e-05	8.8868e-06	0.000541771	0.00010395	0.000576553	0.000682036	2412508
	P26639;D6R9F8;D6RCA5;D6RDJ6;A2RTX5	P26639	Threonine--tRNA ligase, cytoplasmic	TARS	TARS	Exosome	sp|P26639|SYTC_HUMAN Threonine--tRNA ligase, cytoplasmic OS=Homo sapiens OX=9606 GN=TARS PE=1 SV=3	5	19	19	33.2	83.434	723	0	225.5	7685500	4154	37870	2114	12321	1268000	429850	1269700	750580	1039200	245840	1090900	1579200	0	0	0	12321	1268000	429850	1269700	750580	1039200	245840	1090900	1579200	2.16891e-06	2.06787e-05	2.86655e-05	7.50475e-05	0.00109484	0.000452908	0.00108261	0.000506754	3730451
	P29279	P29279	Connective tissue growth factor	CTGF	CTGF		sp|P29279|CTGF_HUMAN Connective tissue growth factor OS=Homo sapiens OX=9606 GN=CTGF PE=1 SV=2	1	14	14	50.4	38.091	349	0	306.56	7003800	14129	11192	1070	5611	456980	358010	316430	703440	858000	1178900	1886400	1245600	0	0	0	0	456980	358010	316430	703440	858000	1178900	1886400	1245600	7.3771e-06	6.11132e-06	1.4509e-05	3.41767e-05	0.000394573	0.000377214	0.000269804	0.000474927	1834860
	P23381;G3V3H8;G3V3Y5;G3V277;G3V423;G3V5U1;G3V456;H0YJP3;G3V3P2;G3V227;G3V2Y7;G3V4C7;G3V4N8;G3V5W1;G3V3S7;G3V3X0	P23381	Tryptophan--tRNA ligase, cytoplasmic;T1-TrpRS;T2-TrpRS	WARS	WARS	Exosome	sp|P23381|SYWC_HUMAN Tryptophan--tRNA ligase, cytoplasmic OS=Homo sapiens OX=9606 GN=WARS PE=1 SV=2;tr|G3V3H8|G3V3H8_HUMAN Tryptophan--tRNA ligase, cytoplasmic (Fragment) OS=Homo sapiens OX=9606 GN=WARS PE=1 SV=8;tr|G3V3Y5|G3V3Y5_HUMAN Tryptophan--tRNA lig	16	16	16	49.5	53.165	471	0	137.79	5684500	19582	12132	780	17761	1121700	518200	1137300	1175600	658130	299330	553490	202990	0	0	0	17761	1121700	518200	1137300	1175600	658130	299330	553490	202990	1.02242e-05	6.6246e-06	1.05767e-05	0.000108183	0.000968515	0.000545997	0.000969718	0.000793705	3970561
	A0A024R4M0;P46781;B5MCT8;C9JM19;F2Z3C0;A8MXK4	A0A024R4M0	40S ribosomal protein S9	RPS9	RPS9	Exosome	tr|A0A024R4M0|A0A024R4M0_HUMAN 40S ribosomal protein S9 OS=Homo sapiens OX=9606 GN=RPS9 PE=1 SV=1;sp|P46781|RS9_HUMAN 40S ribosomal protein S9 OS=Homo sapiens OX=9606 GN=RPS9 PE=1 SV=3;tr|B5MCT8|B5MCT8_HUMAN 40S ribosomal protein S9 OS=Homo sapiens OX=9606	6	9	9	34.5	22.591	194	0	27.54	6421700	6646	36151	508	8155	791590	442920	489160	447250	1374000	488650	1182300	1205800	0	0	0	0	791590	442920	489160	447250	1374000	488650	1182300	1205800	3.47004e-06	1.974e-05	6.88839e-06	4.96723e-05	0.000683487	0.000466679	0.000417082	0.000301961	2170920
	E9PLL6;P46776;E9PJD9;E9PLX7	E9PLL6	60S ribosomal protein L27a	RPL27A	RPL27A		tr|E9PLL6|E9PLL6_HUMAN 60S ribosomal protein L27a OS=Homo sapiens OX=9606 GN=RPL27A PE=1 SV=1;sp|P46776|RL27A_HUMAN 60S ribosomal protein L27a OS=Homo sapiens OX=9606 GN=RPL27A PE=1 SV=2;tr|E9PJD9|E9PJD9_HUMAN 60S ribosomal protein L27a OS=Homo sapiens OX=	4	7	7	45.4	12.201	108	0	66.03	7258000	7841	6101	1428	7927	343220	545080	654240	313670	1789100	914660	925490	1772500	0	0	0	0	343220	545080	654240	313670	1789100	914660	925490	1772500	4.09398e-06	3.33141e-06	1.93634e-05	4.82835e-05	0.000296348	0.000574319	0.000557837	0.000211774	1856210
	P31946;Q4VY20;Q4VY19;A0A0J9YWE8;A0A0J9YWZ2	P31946	14-3-3 protein beta/alpha;14-3-3 protein beta/alpha, N-terminally processed	YWHAB	YWHAB	Exosome	sp|P31946|1433B_HUMAN 14-3-3 protein beta/alpha OS=Homo sapiens OX=9606 GN=YWHAB PE=1 SV=3	5	11	8	50	28.082	246	0	211.89	6333400	6742	10896	8293.9	2194	561200	237600	937720	1780800	951900	166740	274190	1415000	0	0	8293.9	0	561200	237600	937720	1780800	951900	166740	274190	1415000	3.52017e-06	5.94969e-06	0.000112464	1.33637e-05	0.00048456	0.000250345	0.000799546	0.00120231	3.52561e+06
	P12956;B1AHC9	P12956	X-ray repair cross-complementing protein 6	XRCC6	XRCC6		sp|P12956|XRCC6_HUMAN X-ray repair cross-complementing protein 6 OS=Homo sapiens OX=9606 GN=XRCC6 PE=1 SV=2;tr|B1AHC9|B1AHC9_HUMAN X-ray repair cross-complementing protein 6 OS=Homo sapiens OX=9606 GN=XRCC6 PE=1 SV=1	2	17	17	36.1	69.842	609	0	323.31	3782200	4464	15849	1677	3736	295010	353130	380980	258030	874210	440490	327040	853300	0	0	0	0	295010	353130	380980	258030	874210	440490	327040	853300	2.33076e-06	8.65424e-06	2.27398e-05	2.27561e-05	0.000254722	0.000372072	0.000324842	0.000174209	1287150
	G8JLA2;F8W1R7;G3V1V0;B7Z6Z4;F8VZU9;F8VPF3;F8W180;F8VXL3;H0YI43;F8W1I5;P14649	G8JLA2		MYL6	MYL6	Exosome	tr|G8JLA2|G8JLA2_HUMAN Myosin light polypeptide 6 OS=Homo sapiens OX=9606 GN=MYL6 PE=1 SV=1;tr|F8W1R7|F8W1R7_HUMAN Myosin light polypeptide 6 OS=Homo sapiens OX=9606 GN=MYL6 PE=1 SV=1;tr|G3V1V0|G3V1V0_HUMAN Myosin light polypeptide 6 OS=Homo sapiens OX=960	11	7	1	56.6	17.089	152	0	161.89	9169800	9186	4285	949	16238	644360	473780	859480	823960	2281900	1604900	1296300	1185100	0	0	0	0	644360	473780	859480	823960	2281900	1604900	1296300	1185100	4.79624e-06	2.3398e-06	1.28683e-05	9.8906e-05	0.000556363	0.000499194	0.000732835	0.000556296	2801580
	P18124;A8MUD9;C9JIJ5;C9JZ88	P18124	60S ribosomal protein L7	RPL7	RPL7		sp|P18124|RL7_HUMAN 60S ribosomal protein L7 OS=Homo sapiens OX=9606 GN=RPL7 PE=1 SV=1;tr|A8MUD9|A8MUD9_HUMAN 60S ribosomal protein L7 OS=Homo sapiens OX=9606 GN=RPL7 PE=1 SV=1	4	16	16	52.8	29.225	248	0	101.05	19556000	5766	7621	863	38455	2003600	493420	2140300	1095500	4178600	1802700	3184900	4618800	0	0	0	38455	2003600	493420	2140300	1095500	4178600	1802700	3184900	4618800	3.01057e-06	4.1614e-06	1.17021e-05	0.00023423	0.00172998	0.000519888	0.00182493	0.000739626	5771275
	P00505	P00505	Aspartate aminotransferase, mitochondrial	GOT2	GOT2	Exosome	sp|P00505|AATM_HUMAN Aspartate aminotransferase, mitochondrial OS=Homo sapiens OX=9606 GN=GOT2 PE=1 SV=3	1	8	8	21.9	47.517	430	0	184.12	1785100	8128	13458	1713	1554	339730	203990	231560	173550	201890	142720	182360	309350	0	0	0	0	339730	203990	231560	173550	201890	142720	182360	309350	4.24383e-06	7.34865e-06	2.3228e-05	9.46545e-06	0.000293335	0.000214932	0.000197439	0.000117172	948830
	J3QRI7;J3QQQ9;J3QQV1;P61254;E5RIT6;J3QRC4;Q9UNX3;J3KSS0;E5RHH1;J3KS10	J3QRI7	60S ribosomal protein L26;60S ribosomal protein L26-like 1	RPL26	RPL26;RPL26L1		tr|J3QRI7|J3QRI7_HUMAN 60S ribosomal protein L26 (Fragment) OS=Homo sapiens OX=9606 GN=RPL26 PE=4 SV=1;tr|J3QQQ9|J3QQQ9_HUMAN Uncharacterized protein OS=Homo sapiens OX=9606 PE=4 SV=1;tr|J3QQV1|J3QQV1_HUMAN 60S ribosomal protein L26 OS=Homo sapiens OX=9606	10	5	5	38.3	12.63	107	0	12.581	1762500	3676	7178	1308	2148	278380	208600	28913	279090	274880	37889	157400	497330	0	0	0	0	278380	208600	28913	279090	274880	37889	157400	497330	1.91933e-06	3.9195e-06	1.77363e-05	1.30835e-05	0.000240363	0.00021979	2.46527e-05	0.000188427	794983
	P52209;K7EM49;K7EPF6;K7EMN2;K7ELN9	P52209	6-phosphogluconate dehydrogenase, decarboxylating	PGD	PGD	Exosome	sp|P52209|6PGD_HUMAN 6-phosphogluconate dehydrogenase, decarboxylating OS=Homo sapiens OX=9606 GN=PGD PE=1 SV=3	5	20	20	52.8	53.139	483	0	257.54	17745000	10857	7650	897	54488	1549800	829890	1836200	3971600	2994000	586410	2029300	3893300	0	0	0	54488	1549800	829890	1836200	3971600	2994000	586410	2029300	3893300	5.66871e-06	4.17723e-06	1.21632e-05	0.000331888	0.00133815	0.000874407	0.00156563	0.00268142	8241978
	P43121	P43121	Cell surface glycoprotein MUC18	MCAM	MCAM		sp|P43121|MUC18_HUMAN Cell surface glycoprotein MUC18 OS=Homo sapiens OX=9606 GN=MCAM PE=1 SV=2	1	18	18	33	71.607	646	0	323.31	18888000	3016	12821	31039	4278	1356200	2240900	3622100	2489600	2358900	1804600	2912200	2072000	0	0	31039	0	1356200	2240900	3622100	2489600	2358900	1804600	2912200	2072000	1.57473e-06	7.00082e-06	0.000420883	2.60574e-05	0.00117099	0.00236111	0.00308838	0.00168085	9739839
	P10809;E7EXB4;E7ESH4;C9JL25	P10809	60 kDa heat shock protein, mitochondrial	HSPD1	HSPD1	Exosome	sp|P10809|CH60_HUMAN 60 kDa heat shock protein, mitochondrial OS=Homo sapiens OX=9606 GN=HSPD1 PE=1 SV=2	4	18	18	49.9	61.054	573	0	148.59	6649700	8069	3498	899	20377	524570	950950	507750	1030300	691930	402360	2152600	368790	0	0	0	20377	524570	950950	507750	1030300	691930	402360	2152600	368790	4.21302e-06	1.91006e-06	1.21903e-05	0.000124117	0.000452932	0.00100196	0.000432933	0.000695606	3033947
	O75083;D6RD66	O75083	WD repeat-containing protein 1	WDR1	WDR1	Exosome	sp|O75083|WDR1_HUMAN WD repeat-containing protein 1 OS=Homo sapiens OX=9606 GN=WDR1 PE=1 SV=4;tr|D6RD66|D6RD66_HUMAN WD repeat-containing protein 1 (Fragment) OS=Homo sapiens OX=9606 GN=WDR1 PE=1 SV=1	2	18	18	53	66.193	606	0	123.1	8240400	11231	5989	1007	21121	1117100	640210	924550	397250	1334900	208240	2177800	1419300	0	0	0	21121	1117100	640210	924550	397250	1334900	208240	2177800	1419300	5.86398e-06	3.27025e-06	1.36547e-05	0.000128648	0.000964544	0.000674552	0.000788317	0.000268203	3100231
	A0A087WYS1;E7EUC7;Q16851;C9JVG3;C9JQU9;C9JNZ1;C9JTZ5;C9JUW1;C9JWG0;C9J6Q0;F2Z3H1	A0A087WYS1	UTP--glucose-1-phosphate uridylyltransferase	UGP2	UGP2	Exosome	tr|A0A087WYS1|A0A087WYS1_HUMAN UTP--glucose-1-phosphate uridylyltransferase OS=Homo sapiens OX=9606 GN=UGP2 PE=1 SV=1;tr|E7EUC7|E7EUC7_HUMAN UTP--glucose-1-phosphate uridylyltransferase OS=Homo sapiens OX=9606 GN=UGP2 PE=1 SV=1;sp|Q16851|UGPA_HUMAN UTP--gl	11	12	12	36.6	56.967	508	0	72.842	3089900	8974	20980	2542	1179	363080	104380	467390	303350	509680	82224	288280	971500	0	0	0	0	363080	104380	467390	303350	509680	82224	288280	971500	4.68555e-06	1.1456e-05	3.44691e-05	7.18132e-06	0.000313496	0.000109979	0.00039852	0.000204807	1238200
	P00491;G3V5M2;G3V2H3;G3V393	P00491	Purine nucleoside phosphorylase	PNP	PNP	Exosome	sp|P00491|PNPH_HUMAN Purine nucleoside phosphorylase OS=Homo sapiens OX=9606 GN=PNP PE=1 SV=2;tr|G3V5M2|G3V5M2_HUMAN Purine nucleoside phosphorylase (Fragment) OS=Homo sapiens OX=9606 GN=PNP PE=1 SV=1	4	14	14	59.9	32.118	289	0	61.994	5495800	12396	8506	1056	7588.1	471690	186830	219650	673450	1705500	391960	715620	1123500	0	0	0	7588.1	471690	186830	219650	673450	1705500	391960	715620	1123500	6.47226e-06	4.64465e-06	1.43192e-05	4.62193e-05	0.000407274	0.000196852	0.000187284	0.000454679	1.55921e+06
	Q7KZF4;H7C597	Q7KZF4	Staphylococcal nuclease domain-containing protein 1	SND1	SND1	Exosome	sp|Q7KZF4|SND1_HUMAN Staphylococcal nuclease domain-containing protein 1 OS=Homo sapiens OX=9606 GN=SND1 PE=1 SV=1	2	20	20	31.3	102	910	0	138.93	6227100	7914	7080	2962	5116	576140	325980	266480	417170	988460	838380	842930	1971600	0	0	0	0	576140	325980	266480	417170	988460	838380	842930	1971600	4.1321e-06	3.86599e-06	4.01642e-05	3.11617e-05	0.00049746	0.000343466	0.000227214	0.000281652	1585770
	O15144;C9JTV5;G5E9J0;G5E9S7;H7C3F9	O15144	Actin-related protein 2/3 complex subunit 2	ARPC2	ARPC2	Exosome	sp|O15144|ARPC2_HUMAN Actin-related protein 2/3 complex subunit 2 OS=Homo sapiens OX=9606 GN=ARPC2 PE=1 SV=1	5	13	13	51	34.333	300	0	207.77	4645900	7677	13886	3080	3570	438940	135220	301830	731030	904690	61884	571630	1500700	0	0	0	0	438940	135220	301830	731030	904690	61884	571630	1500700	4.00835e-06	7.58236e-06	4.17643e-05	2.1745e-05	0.000378996	0.000142473	0.000257355	0.000493554	1607020
	P62266;D6RD47	P62266	40S ribosomal protein S23	RPS23	RPS23		sp|P62266|RS23_HUMAN 40S ribosomal protein S23 OS=Homo sapiens OX=9606 GN=RPS23 PE=1 SV=3;tr|D6RD47|D6RD47_HUMAN 40S ribosomal protein S23 OS=Homo sapiens OX=9606 GN=RPS23 PE=1 SV=1	2	5	5	35.7	15.807	143	0	26.299	8770700	8404	14063	2925	22393	1255100	1134900	319780	780220	1650400	792450	986320	1829200	0	0	0	22393	1255100	1134900	319780	780220	1650400	792450	986320	1829200	4.38794e-06	7.67901e-06	3.96625e-05	0.000136396	0.0010837	0.00119578	0.00027266	0.000526765	3512393
	P33151;I3L1J2;H3BPG1	P33151	Cadherin-5	CDH5	CDH5		sp|P33151|CADH5_HUMAN Cadherin-5 OS=Homo sapiens OX=9606 GN=CDH5 PE=1 SV=5;tr|I3L1J2|I3L1J2_HUMAN Cadherin-5 OS=Homo sapiens OX=9606 GN=CDH5 PE=1 SV=1	3	11	11	17.5	87.527	784	0	167.79	4080600	16050	16977	8055	3817	1193700	313550	384590	1025700	295370	168460	299320	391910	0	0	8055	0	1193700	313550	384590	1025700	295370	168460	299320	391910	8.3801e-06	9.27018e-06	0.000109224	2.32494e-05	0.00103068	0.000330369	0.00032792	0.000692501	2925595
	Q9Y490;Q9Y4G6;H0YMT1;A0A1B0GVU7	Q9Y490	Talin-1	TLN1	TLN1	Exosome	sp|Q9Y490|TLN1_HUMAN Talin-1 OS=Homo sapiens OX=9606 GN=TLN1 PE=1 SV=3	4	53	53	38.4	269.76	2541	0	323.31	18692000	11798	24443	2590	89805	2136700	742510	4702100	3951200	2429900	657820	1769200	2213000	0	0	0	89805	2136700	742510	4702100	3951200	2429900	657820	1769200	2213000	6.16003e-06	1.33469e-05	3.512e-05	0.000547004	0.0018449	0.000782339	0.00400924	0.00266765	11622315
	H7C2W9;C9JU56;B7Z4E3;B7Z4C8;P62899;B8ZZK4	H7C2W9	60S ribosomal protein L31	RPL31	RPL31	Exosome	tr|H7C2W9|H7C2W9_HUMAN 60S ribosomal protein L31 (Fragment) OS=Homo sapiens OX=9606 GN=RPL31 PE=1 SV=1;tr|C9JU56|C9JU56_HUMAN 60S ribosomal protein L31 (Fragment) OS=Homo sapiens OX=9606 GN=RPL31 PE=1 SV=1;tr|B7Z4E3|B7Z4E3_HUMAN cDNA FLJ58908, highly simil	6	5	5	38	12.701	108	0	88.305	3811500	9284	9076	2583	5365	279510	81887	442260	714330	1252500	153320	479950	407680	0	0	0	0	279510	81887	442260	714330	1252500	153320	479950	407680	4.84741e-06	4.95589e-06	3.5025e-05	3.26783e-05	0.000241339	8.62795e-05	0.000377093	0.000482279	1517987
	P00558;P07205	P00558	Phosphoglycerate kinase 1	PGK1	PGK1	Exosome	sp|P00558|PGK1_HUMAN Phosphoglycerate kinase 1 OS=Homo sapiens OX=9606 GN=PGK1 PE=1 SV=3	2	14	14	50.4	44.614	417	0	323.31	7147500	4576	2630	2227	16908	1069100	374620	344300	642790	1728600	506110	826350	1638700	0	0	0	16908	1069100	374620	344300	642790	1728600	506110	826350	1638700	2.38924e-06	1.43609e-06	3.01977e-05	0.000102987	0.000923099	0.000394715	0.000293567	0.000433979	2447718
	Q9UQ80;F8VR77;H0YIN7;F8W0A3;F8VZ69	Q9UQ80	Proliferation-associated protein 2G4	PA2G4	PA2G4	Exosome	sp|Q9UQ80|PA2G4_HUMAN Proliferation-associated protein 2G4 OS=Homo sapiens OX=9606 GN=PA2G4 PE=1 SV=3;tr|F8VR77|F8VR77_HUMAN Proliferation-associated protein 2G4 OS=Homo sapiens OX=9606 GN=PA2G4 PE=1 SV=1;tr|H0YIN7|H0YIN7_HUMAN Uncharacterized protein (Fra	5	10	10	39.1	43.786	394	0	145.31	4510100	7461	32180	1899	2563	325910	152660	348490	286820	919650	596910	786540	1093200	0	0	0	0	325910	152660	348490	286820	919650	596910	786540	1093200	3.89557e-06	1.75717e-05	2.57501e-05	1.56113e-05	0.000281402	0.000160849	0.00029714	0.000193646	1113880
	P62241;Q5JR95	P62241	40S ribosomal protein S8	RPS8	RPS8	Exosome	sp|P62241|RS8_HUMAN 40S ribosomal protein S8 OS=Homo sapiens OX=9606 GN=RPS8 PE=1 SV=2;tr|Q5JR95|Q5JR95_HUMAN 40S ribosomal protein S8 OS=Homo sapiens OX=9606 GN=RPS8 PE=1 SV=1	2	8	8	44.2	24.205	208	0	272.94	10638000	19192	6479	15102	7741	1628000	1075300	477440	1475200	1135400	621230	1192800	3017800	0	0	15102	0	1628000	1075300	477440	1475200	1135400	621230	1192800	3017800	1.00206e-05	3.53782e-06	0.00020478	4.71506e-05	0.00140567	0.00113298	0.000407089	0.00099598	4671042
	Q02878;F8VZ45;U3KQR5;F8VZA3;F8VWR1;F8VU16;F8VR69	Q02878	60S ribosomal protein L6	RPL6	RPL6		sp|Q02878|RL6_HUMAN 60S ribosomal protein L6 OS=Homo sapiens OX=9606 GN=RPL6 PE=1 SV=3	7	12	12	43.4	32.728	288	0	167.78	6156500	3546	3554	2750	11968	541830	377560	466360	594180	1149500	313200	1138500	1563400	0	0	0	11968	541830	377560	466360	594180	1149500	313200	1138500	1563400	1.85145e-06	1.94064e-06	3.72895e-05	7.28974e-05	0.000467835	0.000397813	0.000397642	0.00040116	1991898
	P62906	P62906	60S ribosomal protein L10a	RPL10A	RPL10A	Exosome	sp|P62906|RL10A_HUMAN 60S ribosomal protein L10a OS=Homo sapiens OX=9606 GN=RPL10A PE=1 SV=2	1	10	10	41.9	24.831	217	0	323.31	6686700	3061	8326	3103	4948	508720	256050	315590	212550	1763400	971740	1052800	1605800	0	0	0	0	508720	256050	315590	212550	1763400	971740	1052800	1605800	1.59822e-06	4.54636e-06	4.20761e-05	3.01384e-05	0.000439247	0.000269785	0.000269088	0.000143503	1292910
	D3YTB1;F8W727;P62910	D3YTB1	60S ribosomal protein L32	RPL32	RPL32		tr|D3YTB1|D3YTB1_HUMAN 60S ribosomal protein L32 (Fragment) OS=Homo sapiens OX=9606 GN=RPL32 PE=1 SV=1;tr|F8W727|F8W727_HUMAN 60S ribosomal protein L32 OS=Homo sapiens OX=9606 GN=RPL32 PE=1 SV=1;sp|P62910|RL32_HUMAN 60S ribosomal protein L32 OS=Homo sapien	3	5	5	30.1	15.616	133	0	286.73	6115700	6559	19965	3132	3676	313160	242670	179930	658790	1296900	401640	1197500	1825000	0	0	0	0	313160	242670	179930	658790	1296900	401640	1197500	1825000	3.42462e-06	1.09018e-05	4.24694e-05	2.23906e-05	0.000270393	0.000255687	0.000153417	0.000444782	1394550
	Q14152	Q14152	Eukaryotic translation initiation factor 3 subunit A	EIF3A	EIF3A		sp|Q14152|EIF3A_HUMAN Eukaryotic translation initiation factor 3 subunit A OS=Homo sapiens OX=9606 GN=EIF3A PE=1 SV=1	1	11	11	11.5	166.57	1382	0	78.171	3645200	10553	22904	2330	5681	335980	266280	387370	423090	1109700	193530	289970	639310	0	0	0	0	335980	266280	387370	423090	1109700	193530	289970	639310	5.50998e-06	1.25066e-05	3.15944e-05	3.46031e-05	0.000290097	0.000280564	0.000330291	0.000285649	1412720
	Q12906;K7EKJ9;K7EQR9;K7ER69;K7EJ09;K7ERM6;K7ENK6;K7EM82;K7EKY0;K7EQ75;Q96SI9	Q12906	Interleukin enhancer-binding factor 3	ILF3	ILF3		sp|Q12906|ILF3_HUMAN Interleukin enhancer-binding factor 3 OS=Homo sapiens OX=9606 GN=ILF3 PE=1 SV=3	11	17	17	24.9	95.337	894	0	119.5	4070600	3397	4248	1845	2267	209470	176710	70449	253790	1602800	394340	400700	962300	0	0	0	0	209470	176710	70449	253790	1602800	394340	400700	962300	1.77366e-06	2.31959e-06	2.50179e-05	1.38083e-05	0.000180864	0.000186189	6.00683e-05	0.000171346	710419
	P25398	P25398	40S ribosomal protein S12	RPS12	RPS12		sp|P25398|RS12_HUMAN 40S ribosomal protein S12 OS=Homo sapiens OX=9606 GN=RPS12 PE=1 SV=3	1	6	6	53.8	14.515	132	0	109.41	2816700	11760	8834	1309	2821	134570	210600	205310	184080	945900	270860	188680	676650	0	0	0	0	134570	210600	205310	184080	945900	270860	188680	676650	6.14019e-06	4.82375e-06	1.77498e-05	1.71828e-05	0.000116192	0.000221897	0.000175057	0.000124281	734560
	O00468;A0A087X208;H0Y5U1	O00468	Agrin;Agrin N-terminal 110 kDa subunit;Agrin C-terminal 110 kDa subunit;Agrin C-terminal 90 kDa fragment;Agrin C-terminal 22 kDa fragment	AGRN	AGRN	Exosome	sp|O00468|AGRIN_HUMAN Agrin OS=Homo sapiens OX=9606 GN=AGRN PE=1 SV=6;tr|A0A087X208|A0A087X208_HUMAN Agrin OS=Homo sapiens OX=9606 GN=AGRN PE=1 SV=1	3	25	25	22.3	217.32	2068	0	323.31	7625200	9981	5093	637	25791	1037100	740600	376940	598740	1329000	948670	784580	1783800	0	0	0	25791	1037100	740600	376940	598740	1329000	948670	784580	1783800	5.21133e-06	2.781e-06	8.63761e-06	0.000157094	0.000895469	0.000780327	0.000321398	0.000404239	2779171
	P02751;H0Y7Z1;H0Y4K8	P02751	Fibronectin;Anastellin;Ugl-Y1;Ugl-Y2;Ugl-Y3	FN1	FN1	Exosome	sp|P02751|FINC_HUMAN Fibronectin OS=Homo sapiens OX=9606 GN=FN1 PE=1 SV=4;tr|H0Y7Z1|H0Y7Z1_HUMAN Fibronectin (Fragment) OS=Homo sapiens OX=9606 GN=FN1 PE=1 SV=1	3	59	59	44.9	262.62	2386	0	323.31	63483000	7103	7932	41037	291450	8069500	7044700	14228000	8231400	6110400	4667600	5410800	9387700	0	0	41037	291450	8069500	7044700	14228000	8231400	6110400	4667600	5410800	9387700	3.70865e-06	4.33122e-06	0.000556455	0.00177523	0.00696749	0.00742259	0.0121315	0.00555742	37906087
	O00410;H0Y8C6;E7ETV3;H0Y3V4;C9JMV5;C9JZ53;E7EQT5;C9JZD8;E7EV12;O60518	O00410	Importin-5	IPO5	IPO5		sp|O00410|IPO5_HUMAN Importin-5 OS=Homo sapiens OX=9606 GN=IPO5 PE=1 SV=4;tr|H0Y8C6|H0Y8C6_HUMAN Importin-5 (Fragment) OS=Homo sapiens OX=9606 GN=IPO5 PE=1 SV=1	10	19	19	31.5	123.63	1097	0	156.11	4418100	8549	25180	2595	3530	269550	67089	442960	488770	551600	270290	761420	1566400	0	0	0	0	269550	67089	442960	488770	551600	270290	761420	1566400	4.46364e-06	1.37494e-05	3.51877e-05	2.15013e-05	0.000232739	7.06878e-05	0.00037769	0.000329993	1268369
	P12814;H9KV75;G3V2N5;P35609;H0YJW3;H7C5W8;G3V2W4;Q08043;H0YJ11;A0A087WSZ2;G3V5M4;G3V2X9;F6THM6;G3V380;G3V2E8	P12814	Alpha-actinin-1	ACTN1	ACTN1	Exosome	sp|P12814|ACTN1_HUMAN Alpha-actinin-1 OS=Homo sapiens OX=9606 GN=ACTN1 PE=1 SV=2;tr|H9KV75|H9KV75_HUMAN Alpha-actinin-1 OS=Homo sapiens OX=9606 GN=ACTN1 PE=1 SV=1	15	58	37	73.8	103.06	892	0	323.31	66845000	11965	22530	15114	264840	7504000	5170500	7707000	8691400	9102400	8418600	4382500	15589000	0	0	15114	264840	7504000	5170500	7707000	8691400	9102400	8418600	4382500	15589000	6.24722e-06	1.23024e-05	0.000204943	0.00161315	0.00647922	0.00544785	0.00657137	0.00586799	29352854
	P35268;K7EJT5;K7EP65;K7EKS7;K7ELC4;K7EMH1;K7ERI7	P35268	60S ribosomal protein L22	RPL22	RPL22	Exosome	sp|P35268|RL22_HUMAN 60S ribosomal protein L22 OS=Homo sapiens OX=9606 GN=RPL22 PE=1 SV=2;tr|K7EJT5|K7EJT5_HUMAN 60S ribosomal protein L22 (Fragment) OS=Homo sapiens OX=9606 GN=RPL22 PE=1 SV=1;tr|K7EP65|K7EP65_HUMAN 60S ribosomal protein L22 (Fragment) OS=	7	3	3	39.1	14.787	128	0	59.973	6528800	11315	4488	1181	18287	193120	425390	850930	596920	1454300	684780	874620	1430500	0	0	0	18287	193120	425390	850930	596920	1454300	684780	874620	1430500	5.90784e-06	2.45064e-06	1.60142e-05	0.000111387	0.000166747	0.000448209	0.000725545	0.00040301	2084647
	P53396;K7ESG8;K7EIE7	P53396	ATP-citrate synthase	ACLY	ACLY	Exosome	sp|P53396|ACLY_HUMAN ATP-citrate synthase OS=Homo sapiens OX=9606 GN=ACLY PE=1 SV=3	3	17	17	23.3	120.84	1101	0	143.95	3263300	8329	11587	993	17583	550920	347470	529010	550810	635540	122370	221620	305550	0	0	0	0	550920	347470	529010	550810	635540	122370	221620	305550	4.34878e-06	6.32701e-06	1.34649e-05	0.000107098	0.000475684	0.000366109	0.00045106	0.000371879	1978210
	P41250;H7C443	P41250	Glycine--tRNA ligase	GARS	GARS	Exosome	sp|P41250|GARS_HUMAN Glycine--tRNA ligase OS=Homo sapiens OX=9606 GN=GARS PE=1 SV=3	2	15	15	29.8	83.165	739	0	81.342	7986500	9996	10528	3444	19722	473890	188350	919560	1224900	767380	429460	1698900	2264400	0	0	0	19722	473890	188350	919560	1224900	767380	429460	1698900	2264400	5.21916e-06	5.74875e-06	4.67e-05	0.000120127	0.000409173	0.000198453	0.000784062	0.00082699	2826422
	P13639;M0R0I6;K7EJ74;K7EP67;Q15029	P13639	Elongation factor 2	EEF2	EEF2	Exosome	sp|P13639|EF2_HUMAN Elongation factor 2 OS=Homo sapiens OX=9606 GN=EEF2 PE=1 SV=4	5	35	35	53	95.337	858	0	323.31	45818000	9080	7185	1067	203620	3774900	1761300	5957600	7992600	8538500	4370900	4957600	8260900	0	0	0	203620	3774900	1761300	5957600	7992600	8538500	4370900	4957600	8260900	4.74089e-06	3.92332e-06	1.44683e-05	0.00124025	0.00325938	0.00185578	0.00507974	0.0053962	19690020
	Q71U36;P0DPH8;P0DPH7;Q6PEY2;V9GZ17	Q71U36	Tubulin alpha-1A chain;Tubulin alpha-3E chain	TUBA1A	TUBA1A;TUBA3E		sp|Q71U36|TBA1A_HUMAN Tubulin alpha-1A chain OS=Homo sapiens OX=9606 GN=TUBA1A PE=1 SV=1;sp|P0DPH8|TBA3D_HUMAN Tubulin alpha-3D chain OS=Homo sapiens OX=9606 GN=TUBA3D PE=1 SV=1;sp|P0DPH7|TBA3C_HUMAN Tubulin alpha-3C chain OS=Homo sapiens OX=9606 GN=TUBA3C	5	17	0	69.8	50.135	451	0	6.0924	1602300	2059	7685	2050	4776	240930	136320	243570	306970	186810	229370	258330	13243	0	0	0	0	240930	136320	243570	306970	186810	229370	258330	0	1.07505e-06	4.19634e-06	2.77976e-05	2.90907e-05	0.000208027	0.000143632	0.00020768	0.000207251	927790
	P62424;Q5T8U2;Q5T8U3	P62424	60S ribosomal protein L7a	RPL7A	RPL7A		sp|P62424|RL7A_HUMAN 60S ribosomal protein L7a OS=Homo sapiens OX=9606 GN=RPL7A PE=1 SV=2;tr|Q5T8U2|Q5T8U2_HUMAN 60S ribosomal protein L7a OS=Homo sapiens OX=9606 GN=RPL7A PE=1 SV=1	3	15	15	43.6	29.995	266	0	199.01	15669000	16442	17883	1452	32222	985950	516570	1033300	889250	3848500	1822900	2884500	3656000	0	0	0	32222	985950	516570	1033300	889250	3848500	1822900	2884500	3656000	8.58478e-06	9.7649e-06	1.96889e-05	0.000196265	0.000851304	0.00054428	0.000881043	0.000600376	3457292
	P61158;B4DXW1;F8WDR7;F8WEW2;F8WE84;Q9P1U1;A0A0A0MTI9;H7C4J1;C9IZN3;Q9C0K3	P61158	Actin-related protein 3	ACTR3	ACTR3	Exosome	sp|P61158|ARP3_HUMAN Actin-related protein 3 OS=Homo sapiens OX=9606 GN=ACTR3 PE=1 SV=3;tr|B4DXW1|B4DXW1_HUMAN Actin-related protein 3 OS=Homo sapiens OX=9606 GN=ACTR3 PE=1 SV=1	10	22	22	71.8	47.371	418	0	323.31	28550000	10659	9557	8298	120310	3004700	2313400	3287100	3754000	3267100	3362900	2938700	6493400	0	0	8298	120310	3004700	2313400	3287100	3754000	3267100	3362900	2938700	6493400	5.56533e-06	5.21854e-06	0.000112519	0.000732811	0.00259436	0.00243749	0.00280274	0.00253451	12487808
	P62829;C9JD32;J3KT29;B9ZVP7;J3KTJ3;J3QQT9	P62829	60S ribosomal protein L23	RPL23	RPL23	Exosome	sp|P62829|RL23_HUMAN 60S ribosomal protein L23 OS=Homo sapiens OX=9606 GN=RPL23 PE=1 SV=1;tr|C9JD32|C9JD32_HUMAN 60S ribosomal protein L23 (Fragment) OS=Homo sapiens OX=9606 GN=RPL23 PE=1 SV=1;tr|J3KT29|J3KT29_HUMAN 60S ribosomal protein L23 OS=Homo sapien	6	5	5	43.6	14.865	140	0	50.853	5883200	13376	5803	1777	1760	270400	130580	122450	94365	2168100	1795900	252460	1048900	0	0	0	0	270400	130580	122450	94365	2168100	1795900	252460	1048900	6.98394e-06	3.16869e-06	2.40958e-05	1.07202e-05	0.000233473	0.000137585	0.000104407	6.37105e-05	617795
	P00367;P49448	P00367	Glutamate dehydrogenase 1, mitochondrial;Glutamate dehydrogenase 2, mitochondrial	GLUD1	GLUD1;GLUD2		sp|P00367|DHE3_HUMAN Glutamate dehydrogenase 1, mitochondrial OS=Homo sapiens OX=9606 GN=GLUD1 PE=1 SV=2;sp|P49448|DHE4_HUMAN Glutamate dehydrogenase 2, mitochondrial OS=Homo sapiens OX=9606 GN=GLUD2 PE=1 SV=2	2	12	12	28.7	61.397	558	0	39.322	2696800	35860	24848	776	4493	355420	139800	85550	429220	259240	168660	986450	272510	0	0	0	0	355420	139800	85550	429220	259240	168660	986450	272510	1.87234e-05	1.35681e-05	1.05224e-05	2.7367e-05	0.000306882	0.000147299	7.29442e-05	0.000289788	1009990
	P11021	P11021	78 kDa glucose-regulated protein	HSPA5	HSPA5	Exosome	sp|P11021|BIP_HUMAN Endoplasmic reticulum chaperone BiP OS=Homo sapiens OX=9606 GN=HSPA5 PE=1 SV=2	1	24	23	41	72.332	654	0	323.31	10894000	3223	6685	5531.1	33864	606500	977060	991740	1279100	1332400	1323800	3671700	671980	0	0	5531.1	33864	606500	977060	991740	1279100	1332400	1323800	3671700	671980	1.68281e-06	3.6503e-06	7.50008e-05	0.000206266	0.000523674	0.00102947	0.000845607	0.000863583	3.8938e+06
	F5H365;Q15436;G3V5X8;G3V4Q2;G3V4V1;G3V1W4;G3V3G5;G3V2R6;G3V5K1;Q5QPE2;A0A2R8YFH5;Q15437;A0A2R8YF30;A0A2R8Y633;A0A2R8Y7S7	F5H365	Protein transport protein Sec23A	SEC23A	SEC23A		tr|F5H365|F5H365_HUMAN Protein transport protein SEC23 OS=Homo sapiens OX=9606 GN=SEC23A PE=1 SV=1;sp|Q15436|SC23A_HUMAN Protein transport protein Sec23A OS=Homo sapiens OX=9606 GN=SEC23A PE=1 SV=2	15	11	11	22.3	82.968	736	0	126.59	1651800	3794	24207	643	2267	96633	72369	153200	178450	320360	83051	440710	306990	0	0	0	0	96633	72369	153200	178450	320360	83051	440710	306990	1.98094e-06	1.32181e-05	8.71897e-06	1.38083e-05	8.34364e-05	7.6251e-05	0.000130626	0.00012048	500652
	P68431	P68431	Histone H3.1	HIST1H3A	HIST1H3A	Exosome	sp|P68431|H31_HUMAN Histone H3.1 OS=Homo sapiens OX=9606 GN=HIST1H3A PE=1 SV=2	1	5	1	43.4	15.404	136	0	20.392	71150000	22287	11692	327510	6805	9598400	8256700	14497000	28780000	4249100	11103	1621000	3820800	0	0	327510	0	9598400	8256700	14497000	28780000	4249100	0	1621000	3820800	1.16366e-05	6.38434e-06	0.00444098	4.14494e-05	0.0082876	0.0086996	0.0123609	0.0194308	61459610
	Q99832;F8WAM2;F8WBP8;A0A0D9SG95	Q99832	T-complex protein 1 subunit eta	CCT7	CCT7	Exosome	sp|Q99832|TCPH_HUMAN T-complex protein 1 subunit eta OS=Homo sapiens OX=9606 GN=CCT7 PE=1 SV=2	4	21	21	61.7	59.366	543	0	133.51	8783400	10233	8015	1106	43163	652330	550610	1071400	1528500	1592900	540310	1507000	1297100	0	0	0	43163	652330	550610	1071400	1528500	1592900	540310	1507000	1297100	5.3429e-06	4.37654e-06	1.49972e-05	0.000262907	0.000563245	0.000580146	0.000913529	0.00103197	3846003
	P39023;H7C422;G5E9G0;B5MCW2;H7C3M2;F8WCR1;Q92901	P39023	60S ribosomal protein L3	RPL3	RPL3	Exosome	sp|P39023|RL3_HUMAN 60S ribosomal protein L3 OS=Homo sapiens OX=9606 GN=RPL3 PE=1 SV=2;tr|H7C422|H7C422_HUMAN 60S ribosomal protein L3 (Fragment) OS=Homo sapiens OX=9606 GN=RPL3 PE=1 SV=1;tr|G5E9G0|G5E9G0_HUMAN 60S ribosomal protein L3 OS=Homo sapiens OX=9	7	13	13	29.5	46.108	403	0	323.31	16902000	8889	10426	1157	36882	803570	851000	511160	963650	5742100	2101900	1560600	4331000	0	0	0	36882	803570	851000	511160	963650	5742100	2101900	1560600	4331000	4.64117e-06	5.69305e-06	1.56887e-05	0.000224649	0.000693831	0.000896649	0.00043584	0.000650608	3166262
	E9PEP6;O14786;E7EX60;Q5T7F0;Q5JWQ6;Q5JWQ4;H0Y4A0	E9PEP6	Neuropilin-1	NRP1	NRP1		tr|E9PEP6|E9PEP6_HUMAN Neuropilin OS=Homo sapiens OX=9606 GN=NRP1 PE=1 SV=2;sp|O14786|NRP1_HUMAN Neuropilin-1 OS=Homo sapiens OX=9606 GN=NRP1 PE=1 SV=3;tr|E7EX60|E7EX60_HUMAN Neuropilin-1 OS=Homo sapiens OX=9606 GN=NRP1 PE=1 SV=1;tr|Q5T7F0|Q5T7F0_HUMAN Neu	7	8	8	15	101.3	906	0	119.1	3042400	4175	11606	5277	13526	701850	210820	287510	946840	160470	151860	303940	265540	0	0	0	13526	701850	210820	287510	946840	160470	151860	303940	265540	2.17987e-06	6.33738e-06	7.15552e-05	8.23872e-05	0.000606002	0.000222129	0.000245145	0.000639258	2160546
	Q14764;H3BQK6;H3BUK7;H3BNF6;H3BRL2;H3BP76;H3BPZ2;H3BNF2;H3BUP3;H3BQE7;I3L155	Q14764	Major vault protein	MVP	MVP	Exosome	sp|Q14764|MVP_HUMAN Major vault protein OS=Homo sapiens OX=9606 GN=MVP PE=1 SV=4	11	17	17	26.8	99.326	893	0	119.1	5540200	18059	12510	1060	8392	324070	197530	137600	364950	1389300	798230	1245000	1083600	0	0	0	0	324070	197530	137600	364950	1389300	798230	1245000	1083600	9.42905e-06	6.831e-06	1.43734e-05	5.11159e-05	0.000279814	0.000208126	0.000117325	0.000246396	1024150
	B1AK87;B1AK88;P47756;B1AK85	B1AK87	F-actin-capping protein subunit beta	CAPZB	CAPZB	Exosome	tr|B1AK87|B1AK87_HUMAN Capping protein (Actin filament) muscle Z-line, beta, isoform CRA_a OS=Homo sapiens OX=9606 GN=CAPZB PE=1 SV=1;tr|B1AK88|B1AK88_HUMAN Capping protein (Actin filament) muscle Z-line, beta, isoform CRA_d OS=Homo sapiens OX=9606 GN=CAPZ	4	9	9	41.5	29.295	260	0	311.76	4390500	26236	5399	1340	17325	645500	313520	362900	362770	524730	583780	709420	870590	0	0	0	17325	645500	313520	362900	362770	524730	583780	709420	870590	1.36985e-05	2.94809e-06	1.81702e-05	0.000105527	0.000557348	0.000330338	0.000309426	0.000244924	1702015
	E7EPB3;P50914	E7EPB3	60S ribosomal protein L14	RPL14	RPL14	Exosome	tr|E7EPB3|E7EPB3_HUMAN 60S ribosomal protein L14 OS=Homo sapiens OX=9606 GN=RPL14 PE=1 SV=1;sp|P50914|RL14_HUMAN 60S ribosomal protein L14 OS=Homo sapiens OX=9606 GN=RPL14 PE=1 SV=4	2	4	4	36.3	14.558	124	0	27.524	6217800	11754	4996	1635	22872	219760	395140	521180	1015600	1393200	433650	1414300	802100	0	0	0	22872	219760	395140	521180	1015600	1393200	433650	1414300	802100	6.13705e-06	2.72803e-06	2.21703e-05	0.000139314	0.000189749	0.000416336	0.000444384	0.000685682	2174552
	Q15149;E9PMV1;H0YDN1	Q15149	Plectin	PLEC	PLEC	Exosome	sp|Q15149|PLEC_HUMAN Plectin OS=Homo sapiens OX=9606 GN=PLEC PE=1 SV=3	3	34	34	9.5	531.78	4684	0	273.92	5915400	14570	24411	1804	31616	1113800	663270	534690	353670	1174700	357730	621710	1064300	0	0	0	31616	1113800	663270	534690	353670	1174700	357730	621710	1064300	7.60736e-06	1.33295e-05	2.44619e-05	0.000192574	0.000961694	0.000698849	0.000455903	0.00023878	2697046
	P28838;H0Y9Q1;H0Y983	P28838	Cytosol aminopeptidase	LAP3	LAP3	Exosome	sp|P28838|AMPL_HUMAN Cytosol aminopeptidase OS=Homo sapiens OX=9606 GN=LAP3 PE=1 SV=3;tr|H0Y9Q1|H0Y9Q1_HUMAN Cytosol aminopeptidase (Fragment) OS=Homo sapiens OX=9606 GN=LAP3 PE=1 SV=8	3	18	18	46.4	56.166	519	0	323.31	5347700	13965	15008	810	20813	584760	450380	315240	373150	727120	355270	928570	1592400	0	0	0	20813	584760	450380	315240	373150	727120	355270	928570	1592400	7.29147e-06	8.19502e-06	1.09835e-05	0.000126772	0.000504902	0.000474539	0.000268789	0.000251932	1744343
	P21980;A2A299;A2A2A0;A0A087WZC4;A0A087WVW4;A0A087WVS3;O43548	P21980	Protein-glutamine gamma-glutamyltransferase 2	TGM2	TGM2	Exosome	sp|P21980|TGM2_HUMAN Protein-glutamine gamma-glutamyltransferase 2 OS=Homo sapiens OX=9606 GN=TGM2 PE=1 SV=2	7	25	25	52.7	77.328	687	0	323.31	27489000	11673	8860	1837	220410	3678900	1797300	4247500	7094600	2845600	2676400	1514500	3414200	0	0	0	220410	3678900	1797300	4247500	7094600	2845600	2676400	1514500	3414200	6.09476e-06	4.83795e-06	2.49094e-05	0.00134252	0.00317649	0.00189371	0.00362163	0.00478991	17038710
	A0A087WXM6;J3QQT2;J3KRX5;A0A0A6YYL6;P18621;J3QLC8;A0A0A0MRF8;J3KRB3;A0A087WWH0;J3QS96;A0A087WY81;J3KSJ0	A0A087WXM6	60S ribosomal protein L17	RPL17	RPL17;RPL17-C18orf32		tr|A0A087WXM6|A0A087WXM6_HUMAN 60S ribosomal protein L17 (Fragment) OS=Homo sapiens OX=9606 GN=RPL17 PE=3 SV=1;tr|J3QQT2|J3QQT2_HUMAN 60S ribosomal protein L17 (Fragment) OS=Homo sapiens OX=9606 GN=RPL17 PE=3 SV=1;tr|J3KRX5|J3KRX5_HUMAN 60S ribosomal prote	12	7	7	36.1	19.586	169	0	285.24	10652000	7452	6919	1045	29486	593440	324310	587070	904950	3234200	1180100	1280700	2517300	0	0	0	29486	593440	324310	587070	904950	3234200	1180100	1280700	2517300	3.89087e-06	3.77807e-06	1.417e-05	0.0001796	0.000512397	0.000341706	0.000500565	0.000610976	2439256
	Q5VTE0;P68104;A0A087WVQ9;A0A087WV01;A0A2U3TZH3;Q05639;A0A2R8Y488;Q5JR01;A0A2R8Y660;A6PW80;A0A2R8YDN5	Q5VTE0	Putative elongation factor 1-alpha-like 3;Elongation factor 1-alpha 1;Elongation factor 1-alpha;Elongation factor 1-alpha 2	EEF1A1P5	EEF1A1P5;EEF1A1;EEF1A2		sp|Q5VTE0|EF1A3_HUMAN Putative elongation factor 1-alpha-like 3 OS=Homo sapiens OX=9606 GN=EEF1A1P5 PE=5 SV=1;sp|P68104|EF1A1_HUMAN Elongation factor 1-alpha 1 OS=Homo sapiens OX=9606 GN=EEF1A1 PE=1 SV=1;tr|A0A087WVQ9|A0A087WVQ9_HUMAN Elongation factor 1-a	11	12	12	47	50.184	462	0	323.31	44772000	198290	347750	1726	155270	4852000	2560800	2134100	5320100	10619000	3688000	9417800	5478900	198290	347750	0	155270	4852000	2560800	2134100	5320100	10619000	3688000	9417800	5478900	0.000103532	0.000189887	2.34043e-05	0.000945753	0.00418939	0.00269817	0.00181964	0.00359186	15568310
	H0YA96;H0Y8G5;Q14103;D6RAF8;D6RF44;D6RD83;D6RBQ9	H0YA96	Heterogeneous nuclear ribonucleoprotein D0	HNRNPD	HNRNPD		tr|H0YA96|H0YA96_HUMAN Heterogeneous nuclear ribonucleoprotein D0 (Fragment) OS=Homo sapiens OX=9606 GN=HNRNPD PE=1 SV=1;tr|H0Y8G5|H0Y8G5_HUMAN Heterogeneous nuclear ribonucleoprotein D0 (Fragment) OS=Homo sapiens OX=9606 GN=HNRNPD PE=1 SV=8;sp|Q14103|HNRP	7	5	5	30.5	23.811	210	0	167.11	1933300	22477	10638	1343	6830	169100	152220	290210	292680	438680	124470	348950	116980	0	0	0	0	169100	152220	290210	292680	438680	124470	348950	116980	1.17358e-05	5.80881e-06	1.82108e-05	4.16017e-05	0.000146007	0.000160385	0.000247447	0.000197603	904210
	P30101;H7BZJ3	P30101	Protein disulfide-isomerase A3	PDIA3	PDIA3	Exosome	sp|P30101|PDIA3_HUMAN Protein disulfide-isomerase A3 OS=Homo sapiens OX=9606 GN=PDIA3 PE=1 SV=4	2	12	12	31.9	56.782	505	0	83.193	1849000	3334	8877	1101	6946	239220	143850	54167	314900	133830	278470	574820	109740	0	0	0	0	239220	143850	54167	314900	133830	278470	574820	109740	1.74076e-06	4.84723e-06	1.49294e-05	4.23082e-05	0.000206551	0.000151566	4.61855e-05	0.000212605	752137
	P21810;C9JKG1	P21810	Biglycan	BGN	BGN	Exosome	sp|P21810|PGS1_HUMAN Biglycan OS=Homo sapiens OX=9606 GN=BGN PE=1 SV=2	2	8	8	33.4	41.654	368	0	68.219	3920900	3577	9089	1057	19306	275280	203060	497530	651270	552780	361230	991840	368620	0	0	0	19306	275280	203060	497530	651270	552780	361230	991840	368620	1.86764e-06	4.96299e-06	1.43327e-05	0.000117593	0.000237686	0.000213952	0.000424219	0.000439704	1646446
	Q13813;A0A0D9SF54;A0A0D9SGF6;A0A0D9SFF6;A0A0D9SFH4;A0A1B0GV13	Q13813	Spectrin alpha chain, non-erythrocytic 1	SPTAN1	SPTAN1	Exosome	sp|Q13813|SPTN1_HUMAN Spectrin alpha chain, non-erythrocytic 1 OS=Homo sapiens OX=9606 GN=SPTAN1 PE=1 SV=3;tr|A0A0D9SF54|A0A0D9SF54_HUMAN Spectrin alpha chain, non-erythrocytic 1 OS=Homo sapiens OX=9606 GN=SPTAN1 PE=1 SV=1;tr|A0A0D9SGF6|A0A0D9SGF6_HUMAN Sp	6	76	76	42.3	284.54	2472	0	323.31	28729000	10977	12097	37318	177530	4341900	3489600	4113500	5046300	4487900	2237600	2015500	2781800	0	0	37318	177530	4341900	3489600	4113500	5046300	4487900	2237600	2015500	2781800	5.73136e-06	6.60549e-06	0.000506026	0.00108134	0.00374895	0.00367679	0.00350737	0.00340701	17206148
	O15143;C9JEY1;C9K057;C9JTT6;C9JBJ7;C9J4Z7;F8VXW2;C9JQM8;C9JFG9;C9J6C8;C9JM51;F8WEB3	O15143	Actin-related protein 2/3 complex subunit 1B	ARPC1B	ARPC1B	Exosome	sp|O15143|ARC1B_HUMAN Actin-related protein 2/3 complex subunit 1B OS=Homo sapiens OX=9606 GN=ARPC1B PE=1 SV=3;tr|C9JEY1|C9JEY1_HUMAN Actin-related protein 2/3 complex subunit 1B (Fragment) OS=Homo sapiens OX=9606 GN=ARPC1B PE=1 SV=2;tr|C9K057|C9K057_HUMAN	12	14	3	59.4	40.949	372	0	323.31	12587000	6928	9566	3841	39706	739800	773140	319030	1405900	2296000	979690	1485200	4548900	0	0	0	39706	739800	773140	319030	1405900	2296000	979690	1485200	4548900	3.61728e-06	5.22345e-06	5.20833e-05	0.00024185	0.000638769	0.000814612	0.000272021	0.000949192	3277576
	P62249;M0R210;M0R3H0;M0R1M5;Q6IPX4;M0QX76	P62249	40S ribosomal protein S16	RPS16	RPS16	Exosome	sp|P62249|RS16_HUMAN 40S ribosomal protein S16 OS=Homo sapiens OX=9606 GN=RPS16 PE=1 SV=2;tr|M0R210|M0R210_HUMAN 40S ribosomal protein S16 OS=Homo sapiens OX=9606 GN=RPS16 PE=1 SV=1;tr|M0R3H0|M0R3H0_HUMAN 40S ribosomal protein S16 OS=Homo sapiens OX=9606 G	6	10	10	56.2	16.445	146	0	45.93	9010900	6832	10018	9074	16434	529860	489380	811370	513610	2595100	707320	1125100	2230100	0	0	9074	0	529860	489380	811370	513610	2595100	707320	1125100	2230100	3.56716e-06	5.47026e-06	0.000123042	0.0001001	0.0004575	0.000515631	0.000691814	0.000346763	2353294
	P05388;F8VWS0;F8VU65;F8VW21;Q8NHW5;F8VPE8;G3V210;F8VQY6;F8VRK7;F8VZS0;F8W1K8;F8VWV4;F8VS58	P05388	60S acidic ribosomal protein P0;60S acidic ribosomal protein P0-like	RPLP0	RPLP0;RPLP0P6		sp|P05388|RLA0_HUMAN 60S acidic ribosomal protein P0 OS=Homo sapiens OX=9606 GN=RPLP0 PE=1 SV=1;tr|F8VWS0|F8VWS0_HUMAN 60S acidic ribosomal protein P0 OS=Homo sapiens OX=9606 GN=RPLP0 PE=1 SV=1;tr|F8VU65|F8VU65_HUMAN 60S acidic ribosomal protein P0 (Fragme	13	12	12	60.6	34.273	317	0	127.2	11018000	7691	10611	905	46579	872570	491140	396220	1483500	2835200	1571200	1126600	2194400	0	0	0	46579	872570	491140	396220	1483500	2835200	1571200	1126600	2194400	4.01566e-06	5.79407e-06	1.22716e-05	0.000283714	0.000753408	0.000517485	0.000337837	0.00100158	3290009
	Q99536;K7ERT7;K7ENX2;K7EM19;K7ESA3;K7EJM4;K7ER81	Q99536	Synaptic vesicle membrane protein VAT-1 homolog	VAT1	VAT1	Exosome	sp|Q99536|VAT1_HUMAN Synaptic vesicle membrane protein VAT-1 homolog OS=Homo sapiens OX=9606 GN=VAT1 PE=1 SV=2;tr|K7ERT7|K7ERT7_HUMAN Synaptic vesicle membrane protein VAT-1 homolog (Fragment) OS=Homo sapiens OX=9606 GN=VAT1 PE=1 SV=1	7	12	12	42.5	41.92	393	0	50.813	3499100	1698	14829	4684	8702	491040	259420	152630	308700	600710	258550	316270	1111800	0	0	0	0	491040	259420	152630	308700	600710	258550	316270	1111800	8.86568e-07	8.09728e-06	6.35142e-05	5.30041e-05	0.000423981	0.000273336	0.00013014	0.000208419	1211790
	P23396;E9PL09;E9PPU1;F2Z2S8;H0YCJ7;H0YEU2;H0YF32;E9PQ96;E9PJH4;E9PK82;E9PSF4;E9PQX2;H0YES8	P23396	40S ribosomal protein S3	RPS3	RPS3	Exosome	sp|P23396|RS3_HUMAN 40S ribosomal protein S3 OS=Homo sapiens OX=9606 GN=RPS3 PE=1 SV=2;tr|E9PL09|E9PL09_HUMAN 40S ribosomal protein S3 OS=Homo sapiens OX=9606 GN=RPS3 PE=1 SV=1;tr|E9PPU1|E9PPU1_HUMAN 40S ribosomal protein S3 OS=Homo sapiens OX=9606 GN=RPS3	13	14	14	61.7	26.688	243	0	155.04	20305000	5139	3711	2634	67788	501770	940190	1238500	1800100	5521100	2718800	3630800	3886100	0	0	0	67788	501770	940190	1238500	1800100	5521100	2718800	3630800	3886100	2.6832e-06	2.02637e-06	3.57166e-05	0.000412898	0.000433246	0.000990623	0.00105601	0.00121534	4548348
	P07900;G3V2J8;Q14568;Q58FG0;Q58FF6;Q58FG1	P07900	Heat shock protein HSP 90-alpha	HSP90AA1	HSP90AA1	Exosome	sp|P07900|HS90A_HUMAN Heat shock protein HSP 90-alpha OS=Homo sapiens OX=9606 GN=HSP90AA1 PE=1 SV=5	6	37	24	55.3	84.659	732	0	323.31	57363000	5001	29743	83036	193650	4907100	3399000	5461700	9570200	10640000	5696500	4820000	12562000	0	29743	83036	193650	4907100	3399000	5461700	9570200	10640000	5696500	4820000	12562000	2.61115e-06	1.6241e-05	0.00112595	0.00117953	0.00423696	0.00358133	0.00465692	0.00646131	23644429
	P14618;B4DNK4;H3BTN5;H3BR70;H3BQ34;H3BUW1;H3BTJ2;H3BT25;H3BU13;H3BN34;H3BQZ3;P30613	P14618	Pyruvate kinase PKM;Pyruvate kinase	PKM	PKM	Exosome	sp|P14618|KPYM_HUMAN Pyruvate kinase PKM OS=Homo sapiens OX=9606 GN=PKM PE=1 SV=4;tr|B4DNK4|B4DNK4_HUMAN Pyruvate kinase OS=Homo sapiens OX=9606 GN=PKM PE=1 SV=1;tr|H3BTN5|H3BTN5_HUMAN Pyruvate kinase (Fragment) OS=Homo sapiens OX=9606 GN=PKM PE=1 SV=1;tr|	12	27	27	59.3	57.936	531	0	323.31	71797000	44394	121140	60433	349680	8211300	4295000	7693500	9691000	11142000	6008100	11514000	12667000	44394	121140	60433	349680	8211300	4295000	7693500	9691000	11142000	6008100	11514000	12667000	2.31792e-05	6.61477e-05	0.000819461	0.00212991	0.00708993	0.00452539	0.00655986	0.00654287	30466447
	further detected proteins
	P68133;P68032;P63267;P62736;A6NL76;F8WB63;B8ZZJ2;C9JFL5;F6UVQ4;F6QUT6	P68133	Actin, alpha skeletal muscle;Actin, alpha cardiac muscle 1;Actin, gamma-enteric smooth muscle;Actin, aortic smooth muscle	ACTA1	ACTA1;ACTC1;ACTG2;ACTA2		sp|P68133|ACTS_HUMAN Actin, alpha skeletal muscle OS=Homo sapiens OX=9606 GN=ACTA1 PE=1 SV=1;sp|P68032|ACTC_HUMAN Actin, alpha cardiac muscle 1 OS=Homo sapiens OX=9606 GN=ACTC1 PE=1 SV=1;sp|P63267|ACTH_HUMAN Actin, gamma-enteric smooth muscle OS=Homo sapie	10	12	1	27.6	42.051	377	0	95.846	25979000	21446	11702	1438	5040	4274400	4910400	33440	11045000	1388400	1789900	762360	1808900	0	0	0	0	4274400	4910400	0	11045000	1388400	1789900	762360	1808900	1.11975e-05	6.3898e-06	1.9499e-05	3.06988e-05	0.00369067	0.0051738	2.85126e-05	0.00745702	20229800
	P55060	P55060	Exportin-2	CSE1L	CSE1L	Exosome	sp|P55060|XPO2_HUMAN Exportin-2 OS=Homo sapiens OX=9606 GN=CSE1L PE=1 SV=3	1	13	13	20	110.42	971	0	36.309	14360000	3687	11447	1097	3841	6846500	43598	134670	179240	131190	2806900	4091200	126690	0	0	0	0	6846500	43598	134670	179240	131190	2806900	4091200	126690	1.92507e-06	6.25056e-06	1.48751e-05	2.33956e-05	0.00591151	4.59367e-05	0.000114826	0.000121014	7204008
	P05121	P05121	Plasminogen activator inhibitor 1	SERPINE1	SERPINE1	Exosome	sp|P05121|PAI1_HUMAN Plasminogen activator inhibitor 1 OS=Homo sapiens OX=9606 GN=SERPINE1 PE=1 SV=1	1	12	12	44.8	45.059	402	0	104.69	7173000	6737	6702	2395	1784	1582800	2620500	699780	1059000	271040	623790	280160	35952	0	0	0	0	1582800	2620500	699780	1059000	271040	623790	280160	35952	3.51755e-06	3.65958e-06	3.24758e-05	1.08664e-05	0.00136665	0.00276107	0.000596667	0.000714983	5962080
	P16402;P16403;P10412;P22492;Q02539	P16402	Histone H1.3;Histone H1.2;Histone H1.4	HIST1H1D	HIST1H1D;HIST1H1C;HIST1H1E		sp|P16402|H13_HUMAN Histone H1.3 OS=Homo sapiens OX=9606 GN=HIST1H1D PE=1 SV=2;sp|P16403|H12_HUMAN Histone H1.2 OS=Homo sapiens OX=9606 GN=HIST1H1C PE=1 SV=2;sp|P10412|H14_HUMAN Histone H1.4 OS=Homo sapiens OX=9606 GN=HIST1H1E PE=1 SV=2	5	6	6	19.5	22.35	221	0	21.743	10031000	7933	36725	2989	4054	8614400	85066	74881	106000	225160	257100	161960	469410	0	36725	0	0	8614400	85066	74881	106000	225160	257100	161960	469410	4.14202e-06	2.00534e-05	4.05303e-05	2.4693e-05	0.00743798	8.96291e-05	6.38472e-05	7.15658e-05	8917072
	P07384;E9PLX0;E9PJJ3;E9PLC9;E9PMC6;E9PJA6;E9PSA6;E9PQB3;E9PRM1;E9PIA9;E9PL37	P07384	Calpain-1 catalytic subunit	CAPN1	CAPN1	Exosome	sp|P07384|CAN1_HUMAN Calpain-1 catalytic subunit OS=Homo sapiens OX=9606 GN=CAPN1 PE=1 SV=1	11	13	13	26.3	81.889	714	0	80.655	3589700	3858	12412	1367	1258	540560	8174	1571700	771560	148400	60503	308670	188290	0	0	0	0	540560	0	1571700	771560	148400	60503	308670	188290	2.01436e-06	6.77749e-06	1.85363e-05	7.66251e-06	0.000466739	8.61247e-06	0.00134011	0.000520918	2883820
	P49721;A0A087WVV1	P49721	Proteasome subunit beta type-2	PSMB2	PSMB2	Exosome	sp|P49721|PSB2_HUMAN Proteasome subunit beta type-2 OS=Homo sapiens OX=9606 GN=PSMB2 PE=1 SV=1;tr|A0A087WVV1|A0A087WVV1_HUMAN Proteasome subunit beta type-2 OS=Homo sapiens OX=9606 GN=PSMB2 PE=1 SV=1	2	10	10	62.7	22.836	201	0	197.12	7162700	7656	11110	1692	2158	2543400	680820	96423	27535	1169100	348610	1200900	1123500	0	0	0	0	2543400	680820	96423	0	1169100	348610	1200900	1123500	3.99739e-06	6.06654e-06	2.29432e-05	1.31444e-05	0.00219606	0.00071734	8.2215e-05	1.85902e-05	3320643
	P48643;E7ENZ3;B7ZAR1;E9PCA1;D6RIZ7	P48643	T-complex protein 1 subunit epsilon	CCT5	CCT5	Exosome	sp|P48643|TCPE_HUMAN T-complex protein 1 subunit epsilon OS=Homo sapiens OX=9606 GN=CCT5 PE=1 SV=1;tr|E7ENZ3|E7ENZ3_HUMAN T-complex protein 1 subunit epsilon OS=Homo sapiens OX=9606 GN=CCT5 PE=1 SV=1;tr|B7ZAR1|B7ZAR1_HUMAN T-complex protein 1 subunit epsil	5	17	17	45.7	59.67	541	0	295.63	11088000	50033	4717	2160	3568	1116500	597900	2380000	755550	1613500	1160700	1458400	2005000	0	0	0	0	1116500	597900	2380000	755550	1613500	1160700	1458400	2005000	2.61235e-05	2.57569e-06	2.92892e-05	2.17328e-05	0.000964026	0.000629972	0.00202931	0.000510109	4849950
	A0A087WYV8;P35556;D6RJI3;E9PHW4;Q75N90	A0A087WYV8	Fibrillin-2	FBN2	FBN2		tr|A0A087WYV8|A0A087WYV8_HUMAN Fibrillin-2 OS=Homo sapiens OX=9606 GN=FBN2 PE=1 SV=1;sp|P35556|FBN2_HUMAN Fibrillin-2 OS=Homo sapiens OX=9606 GN=FBN2 PE=1 SV=3;tr|D6RJI3|D6RJI3_HUMAN Fibrillin-2 OS=Homo sapiens OX=9606 GN=FBN2 PE=1 SV=1	5	16	15	9.8	314.67	2911	0	70.608	4366300	2170	15351	1051	3006	103590	1352100	186570	703260	598630	286720	398340	737080	0	0	0	0	103590	1352100	186570	703260	598630	286720	398340	737080	1.13301e-06	8.38231e-06	1.42514e-05	1.83096e-05	8.94433e-05	0.00142463	0.000159079	0.000474805	2345520
	Q14204;A0A2R8YFZ7;A0A2R8Y706;A0A2R8Y6H2;A0A2R8Y5T0;A0A2R8YGC7;A0A2R8Y542;H0YJ21	Q14204	Cytoplasmic dynein 1 heavy chain 1	DYNC1H1	DYNC1H1	Exosome	sp|Q14204|DYHC1_HUMAN Cytoplasmic dynein 1 heavy chain 1 OS=Homo sapiens OX=9606 GN=DYNC1H1 PE=1 SV=5	8	43	43	13.5	532.4	4646	0	196.65	6227300	4608	7349	1262	2085	248030	107930	1348600	544810	1236200	152160	1578500	1011000	0	0	0	0	248030	107930	1348600	544810	1236200	152160	1578500	1011000	2.40595e-06	4.01287e-06	1.71125e-05	1.26998e-05	0.000214158	0.00011372	0.00114988	0.000367828	2249370
	P17655;C9JWY7	P17655	Calpain-2 catalytic subunit	CAPN2	CAPN2	Exosome	sp|P17655|CAN2_HUMAN Calpain-2 catalytic subunit OS=Homo sapiens OX=9606 GN=CAPN2 PE=1 SV=6	2	19	19	43.7	79.994	700	0	323.31	7592000	21492	6788	1437	2310	405980	220270	1574600	749780	1119600	617170	618190	2286400	0	0	0	0	405980	220270	1574600	749780	1119600	617170	618190	2286400	1.12215e-05	3.70654e-06	1.94855e-05	1.40703e-05	0.000350537	0.000232086	0.00134258	0.000506213	2950630
	P16104;Q96QV6	P16104	Histone H2AX;Histone H2A type 1-A	H2AFX	H2AFX;HIST1H2AA		sp|P16104|H2AX_HUMAN Histone H2AX OS=Homo sapiens OX=9606 GN=H2AFX PE=1 SV=2;sp|Q96QV6|H2A1A_HUMAN Histone H2A type 1-A OS=Homo sapiens OX=9606 GN=HIST1H2AA PE=1 SV=3	2	6	0	52.4	15.144	143	0	30.478	8871500	17375	4260	2363	5668	545960	988120	2423500	262530	1473100	664990	643090	1870200	0	0	0	0	545960	988120	2423500	262530	1473100	664990	643090	1870200	9.07192e-06	2.32615e-06	3.20419e-05	3.45239e-05	0.000471401	0.00104112	0.0020664	0.000177247	4220110
	P60174;U3KQF3;U3KPZ0;U3KPS5	P60174	Triosephosphate isomerase	TPI1	TPI1	Exosome	sp|P60174|TPIS_HUMAN Triosephosphate isomerase OS=Homo sapiens OX=9606 GN=TPI1 PE=1 SV=3	4	12	12	53.8	30.791	286	0	124.99	17630000	15080	9111	5165	5014	2688300	563160	2164000	653940	4782900	1164900	1838100	3774500	0	0	0	0	2688300	563160	2164000	653940	4782900	1164900	1838100	3774500	7.87364e-06	4.975e-06	7.00365e-05	3.05404e-05	0.00232117	0.000593369	0.00184513	0.000441507	6069400
	CON__P34955	CON__P34955						1	12	12	37	46.103	416	0	188.33	27188000	6260	3926	1463	29762	952110	762940	2951900	6679000	2235300	1065000	853870	11658000	0	0	0	29762	952110	762940	2951900	6679000	2235300	1065000	853870	11658000	3.2685e-06	2.14377e-06	1.9838e-05	0.000181281	0.000822085	0.000803865	0.00251694	0.00450932	11375712
	P18669;P15259;Q8N0Y7	P18669	Phosphoglycerate mutase 1	PGAM1	PGAM1	Exosome	sp|P18669|PGAM1_HUMAN Phosphoglycerate mutase 1 OS=Homo sapiens OX=9606 GN=PGAM1 PE=1 SV=2	3	11	11	58.7	28.804	254	0	225.94	8115700	6151	2826	5137	1500	1016200	115120	1612800	1164700	403710	757830	490310	2555000	0	0	0	0	1016200	115120	1612800	1164700	403710	757830	490310	2555000	3.21159e-06	1.54312e-06	6.96568e-05	9.13653e-06	0.000877423	0.000121295	0.00137515	0.000786346	3908820
	Q16658;C9JPH9;C9JFC0;A0A0A0MSB2	Q16658	Fascin	FSCN1	FSCN1	Exosome	sp|Q16658|FSCN1_HUMAN Fascin OS=Homo sapiens OX=9606 GN=FSCN1 PE=1 SV=3	4	12	12	33.9	54.529	493	0	135.19	3500200	6598	16481	1597	1731	1008100	175410	319570	439970	554680	121940	457570	422970	0	0	0	0	1008100	175410	319570	439970	554680	121940	457570	422970	3.44498e-06	8.99934e-06	2.1655e-05	1.05436e-05	0.000870429	0.000184819	0.000272481	0.000297045	1943050
	P50991	P50991	T-complex protein 1 subunit delta	CCT4	CCT4	Exosome	sp|P50991|TCPD_HUMAN T-complex protein 1 subunit delta OS=Homo sapiens OX=9606 GN=CCT4 PE=1 SV=4	1	15	15	36.9	57.924	539	0	239.54	6422000	6339	12836	1336	5632	335820	277010	668660	1479700	1266500	574840	1000600	818900	0	0	0	0	335820	277010	668660	1479700	1266500	574840	1000600	818900	3.30975e-06	7.00901e-06	1.81159e-05	3.43046e-05	0.000289959	0.000291869	0.000570133	0.000999018	2761190
	Q5VVC8;P62913	Q5VVC8	60S ribosomal protein L11	RPL11	RPL11	Exosome	tr|Q5VVC8|Q5VVC8_HUMAN 60S ribosomal protein L11 OS=Homo sapiens OX=9606 GN=RPL11 PE=1 SV=2;sp|P62913|RL11_HUMAN 60S ribosomal protein L11 OS=Homo sapiens OX=9606 GN=RPL11 PE=1 SV=2	2	4	4	22.2	19.024	167	0	85.344	3939300	11643	18510	971	1447	379470	275160	632250	16385	673430	417190	666000	895830	0	0	0	0	379470	275160	632250	0	673430	417190	666000	895830	6.0791e-06	1.01073e-05	1.31666e-05	8.81371e-06	0.000327648	0.00028992	0.000539088	1.10623e-05	1286880
	P61247;D6RAT0;D6RG13;H0Y8L7;D6RB09;E9PFI5;H0Y9Y4;D6R9B6;D6RAS7;D6RED7;D6RI02;D6RGE0	P61247	40S ribosomal protein S3a	RPS3A	RPS3A	Exosome	sp|P61247|RS3A_HUMAN 40S ribosomal protein S3a OS=Homo sapiens OX=9606 GN=RPS3A PE=1 SV=2;tr|D6RAT0|D6RAT0_HUMAN 40S ribosomal protein S3a OS=Homo sapiens OX=9606 GN=RPS3A PE=1 SV=1;tr|D6RG13|D6RG13_HUMAN 40S ribosomal protein S3a (Fragment) OS=Homo sapien	12	13	13	41.7	29.945	264	0	110.55	8762700	4797	11033	1702	3081	343420	345930	122470	1001100	2943400	593650	1644600	1768100	0	0	0	0	343420	345930	122470	1001100	2943400	593650	1644600	1768100	2.50463e-06	6.0245e-06	2.30788e-05	1.87664e-05	0.000296521	0.000364486	0.000104424	0.000675892	1812920
	P62854;Q5JNZ5	P62854	40S ribosomal protein S26;Putative 40S ribosomal protein S26-like 1	RPS26	RPS26;RPS26P11		sp|P62854|RS26_HUMAN 40S ribosomal protein S26 OS=Homo sapiens OX=9606 GN=RPS26 PE=1 SV=3;sp|Q5JNZ5|RS26L_HUMAN Putative 40S ribosomal protein S26-like 1 OS=Homo sapiens OX=9606 GN=RPS26P11 PE=5 SV=1	2	3	3	31.3	13.015	115	0	38.183	7395800	13979	12740	1626	5539	559740	54652	924330	939030	1734800	470980	873260	1839000	0	0	0	0	559740	54652	924330	939030	1734800	470980	873260	1839000	7.29878e-06	6.95659e-06	2.20483e-05	3.37382e-05	0.000483299	5.75836e-05	0.000788129	0.000633985	2477752
	P06703;R4GN98	P06703	Protein S100-A6;Protein S100	S100A6	S100A6	Exosome	sp|P06703|S10A6_HUMAN Protein S100-A6 OS=Homo sapiens OX=9606 GN=S100A6 PE=1 SV=1;tr|R4GN98|R4GN98_HUMAN Protein S100 (Fragment) OS=Homo sapiens OX=9606 GN=S100A6 PE=1 SV=1	2	4	4	74.4	10.18	90	0	127.5	6180600	12961	9405	2637	2168	397910	145140	292960	1346900	74170	423480	1926800	1573200	0	0	0	0	397910	145140	292960	1346900	74170	423480	1926800	1573200	6.76726e-06	5.13554e-06	3.57573e-05	1.32053e-05	0.00034357	0.000152926	0.000249792	0.000909359	2182910
	CON__ENSEMBL:ENSBTAP00000018229;CON__Q3MHN5;D6RBJ7;D6RF35;P02774	CON__ENSEMBL:ENSBTAP00000018229					;	5	8	8	26.1	53.661	475	0	33.52	6509100	14880	16490	3140	3473	348320	305390	65924	2231000	1466200	328750	319760	1443800	0	0	0	0	348320	305390	65924	2231000	1466200	328750	319760	1443800	7.76922e-06	9.00426e-06	4.25779e-05	2.11541e-05	0.000300752	0.000321772	5.62101e-05	0.00150626	2950634
	P07686;Q5URX0;H0Y9B6;H0YA83;D6REQ8	P07686	Beta-hexosaminidase subunit beta;Beta-hexosaminidase subunit beta chain B;Beta-hexosaminidase subunit beta chain A	HEXB	HEXB	Exosome	sp|P07686|HEXB_HUMAN Beta-hexosaminidase subunit beta OS=Homo sapiens OX=9606 GN=HEXB PE=1 SV=3;tr|Q5URX0|Q5URX0_HUMAN Beta-hexosaminidase subunit beta OS=Homo sapiens OX=9606 GN=HEXB PE=1 SV=1	5	9	9	22.1	63.111	556	0	104.57	1941200	3315	19470	1647	4242	485530	185340	960200	154730	155360	10728	5325	8124	0	0	0	0	485530	185340	960200	154730	155360	0	0	0	1.73084e-06	1.06315e-05	2.2333e-05	2.58381e-05	0.000419224	0.000195282	0.000818714	0.000104466	1785800
	B2R5W2;G3V4C1;G3V2Q1;P07910;G3V576;G3V4W0;B4DY08;G3V5V7;G3V2D6;A0A0G2JPF8;A0A0G2JNQ3;P0DMR1;O60812;B7ZW38;B2RXH8;G3V555;G3V575;G3V2H6;G3V4M8;G3V5X6;G3V3K6;G3V251;B4DSU6	B2R5W2	Heterogeneous nuclear ribonucleoproteins C1/C2;Heterogeneous nuclear ribonucleoprotein C-like 4;Heterogeneous nuclear ribonucleoprotein C-like 1;Heterogeneous nuclear ribonucleoprotein C-like 3;Heterogeneous nuclear ribonucleoprotein C-like 2	HNRNPC	HNRNPC;HNRNPCL4;HNRNPCL1;HNRNPCL3;HNRNPCL2		tr|B2R5W2|B2R5W2_HUMAN Heterogeneous nuclear ribonucleoproteins C1/C2 OS=Homo sapiens OX=9606 GN=HNRNPC PE=1 SV=1;tr|G3V4C1|G3V4C1_HUMAN Heterogeneous nuclear ribonucleoproteins C1/C2 OS=Homo sapiens OX=9606 GN=HNRNPC PE=1 SV=1;tr|G3V2Q1|G3V2Q1_HUMAN Heter	23	7	7	30.3	31.948	290	0	40.295	4594500	48258	11798	4787	6000	479530	1402000	254430	1384100	262090	29331	181100	553680	48258	0	0	0	479530	1402000	254430	1384100	262090	29331	181100	553680	2.51967e-05	6.44222e-06	6.49109e-05	3.65461e-05	0.000414043	0.00147721	0.00021694	0.000934474	3568318
	P04179;F5H3C5;F5H4R2;F5GYZ5;G8JLJ2;G5E9P6;F5GXZ9	P04179	Superoxide dismutase [Mn], mitochondrial	SOD2	SOD2	Exosome	sp|P04179|SODM_HUMAN Superoxide dismutase [Mn], mitochondrial OS=Homo sapiens OX=9606 GN=SOD2 PE=1 SV=3;tr|F5H3C5|F5H3C5_HUMAN Superoxide dismutase (Fragment) OS=Homo sapiens OX=9606 GN=SOD2 PE=1 SV=1;tr|F5H4R2|F5H4R2_HUMAN Superoxide dismutase (Fragment)	7	7	7	60.8	24.75	222	0	66.014	2431400	4913	8874	3627	862	347900	149250	830490	239780	17408	60800	327980	457800	0	0	0	0	347900	149250	830490	239780	17408	60800	327980	457800	2.5652e-06	4.84559e-06	4.91815e-05	5.25046e-06	0.000300389	0.000157256	0.000708117	0.000161887	1567420
	P61313;A0A2R8YEM3;E7EQV9;E7ENU7;E7EX53;A0A2R8Y738;E7ERA2	P61313	60S ribosomal protein L15;Ribosomal protein L15	RPL15	RPL15		sp|P61313|RL15_HUMAN 60S ribosomal protein L15 OS=Homo sapiens OX=9606 GN=RPL15 PE=1 SV=2;tr|A0A2R8YEM3|A0A2R8YEM3_HUMAN Ribosomal protein L15 (Fragment) OS=Homo sapiens OX=9606 GN=RPL15 PE=1 SV=1;tr|E7EQV9|E7EQV9_HUMAN Ribosomal protein L15 (Fragment) OS=	7	8	8	39.7	24.146	204	0	47.576	8855600	5838	29667	3245	1384	403030	345510	11595	1166500	2529300	1307300	801780	2302100	0	0	0	0	403030	345510	0	1166500	2529300	1307300	801780	2302100	3.04816e-06	1.61995e-05	4.40016e-05	8.42998e-06	0.00034799	0.000364044	9.88647e-06	0.000787562	1915040
	P35555;F6U495;H0YND0	P35555	Fibrillin-1	FBN1	FBN1		sp|P35555|FBN1_HUMAN Fibrillin-1 OS=Homo sapiens OX=9606 GN=FBN1 PE=1 SV=3	3	8	7	5.5	312.24	2871	0	55.183	2247500	5678	16572	766	3085	53628	255950	105310	659440	300430	111640	383840	377250	0	0	0	0	53628	255950	105310	659440	300430	111640	383840	377250	2.96462e-06	9.04903e-06	1.03868e-05	1.87908e-05	4.63043e-05	0.00026968	8.97925e-05	0.00044522	1074328
	P61970;H3BRV9	P61970	Nuclear transport factor 2	NUTF2	NUTF2	Exosome	sp|P61970|NTF2_HUMAN Nuclear transport factor 2 OS=Homo sapiens OX=9606 GN=NUTF2 PE=1 SV=1;tr|H3BRV9|H3BRV9_HUMAN Nuclear transport factor 2 (Fragment) OS=Homo sapiens OX=9606 GN=NUTF2 PE=1 SV=1	2	2	2	30.7	14.478	127	0	12.123	1386600	7247	2885	1548	1376	215490	13436	367290	268250	94766	11828	308670	132080	0	0	0	0	215490	0	367290	268250	94766	0	308670	132080	3.78384e-06	1.57534e-06	2.09906e-05	8.38125e-06	0.000186062	1.41567e-05	0.00031317	0.000181109	851030
	Q99733;A8MXH2;H0YCI4;C9JZI7;E9PS34;E9PNJ7;C9J6D1;E9PNW0;E9PJJ2;E9PP22;E9PKT8;E9PKI2	Q99733	Nucleosome assembly protein 1-like 4	NAP1L4	NAP1L4		sp|Q99733|NP1L4_HUMAN Nucleosome assembly protein 1-like 4 OS=Homo sapiens OX=9606 GN=NAP1L4 PE=1 SV=1;tr|A8MXH2|A8MXH2_HUMAN Nucleosome assembly protein 1-like 4 (Fragment) OS=Homo sapiens OX=9606 GN=NAP1L4 PE=1 SV=2;tr|H0YCI4|H0YCI4_HUMAN Nucleosome asse	12	7	6	37.1	42.823	375	0	24.957	3615900	6571	7455	2988	2262	499740	16092	386430	671890	585360	410490	126390	935590	0	0	0	0	499740	0	386430	671890	585360	410490	126390	935590	3.43088e-06	4.07075e-06	4.05168e-05	1.37779e-05	0.000431493	1.69552e-05	0.000329489	0.000453626	1558060
	Q96CX2;Q68DU8;Q6ZWB6	Q96CX2	BTB/POZ domain-containing protein KCTD12	KCTD12	KCTD12		sp|Q96CX2|KCD12_HUMAN BTB/POZ domain-containing protein KCTD12 OS=Homo sapiens OX=9606 GN=KCTD12 PE=1 SV=1	3	12	12	57.8	35.7	325	0	79.06	4514800	7493	12654	1279	16214	882950	62326	540510	1542700	671240	98985	318600	381240	0	0	0	16214	882950	62326	540510	1542700	671240	98985	318600	381240	3.91228e-06	6.90963e-06	1.7343e-05	9.87598e-05	0.00076237	6.56693e-05	0.000460866	0.00104155	3044700
	C9J1E7;Q10567	C9J1E7	AP-1 complex subunit beta-1	AP1B1	AP1B1		tr|C9J1E7|C9J1E7_HUMAN AP-1 complex subunit beta-1 (Fragment) OS=Homo sapiens OX=9606 GN=AP1B1 PE=1 SV=1;sp|Q10567|AP1B1_HUMAN AP-1 complex subunit beta-1 OS=Homo sapiens OX=9606 GN=AP1B1 PE=1 SV=2	2	11	3	26.5	65.314	578	0	32.921	2026400	11920	5208	2126	4421	309580	68670	813800	188940	258460	60478	326470	14848	0	0	0	0	309580	68670	813800	188940	258460	60478	326470	0	6.22373e-06	2.84379e-06	2.88282e-05	2.69284e-05	0.000267302	7.23536e-05	0.000693886	0.000127563	1380990
	E9PKZ0;P62917;G3V1A1;E9PKU4;E9PP36	E9PKZ0	60S ribosomal protein L8	RPL8	RPL8		tr|E9PKZ0|E9PKZ0_HUMAN 60S ribosomal protein L8 (Fragment) OS=Homo sapiens OX=9606 GN=RPL8 PE=1 SV=1;sp|P62917|RL8_HUMAN 60S ribosomal protein L8 OS=Homo sapiens OX=9606 GN=RPL8 PE=1 SV=2;tr|G3V1A1|G3V1A1_HUMAN 60S ribosomal protein L8 OS=Homo sapiens OX=9	5	7	7	42.9	22.389	205	0	164.29	11740000	8723	10921	3456	2908	11590	778270	294950	235860	3057200	2143100	3509600	1721200	0	0	0	0	0	778270	294950	235860	3057200	2143100	3509600	1721200	4.55449e-06	5.96334e-06	4.68628e-05	1.77127e-05	1.00072e-05	0.000820018	0.000251489	0.000159241	1309080
	A0A087WU93;A0A087WZQ6;P63010;A0A087WYD1;A0A087X253;K7EN71;K7ERB2;A0A087WXS3;K7EKZ5;K7EJX1;K7EJ01;H7C034	A0A087WU93	AP-2 complex subunit beta	AP2B1	AP2B1		tr|A0A087WU93|A0A087WU93_HUMAN AP-2 complex subunit beta (Fragment) OS=Homo sapiens OX=9606 GN=AP2B1 PE=1 SV=1;tr|A0A087WZQ6|A0A087WZQ6_HUMAN AP-2 complex subunit beta (Fragment) OS=Homo sapiens OX=9606 GN=AP2B1 PE=1 SV=1;sp|P63010|AP2B1_HUMAN AP-2 complex	12	11	3	21.3	74.136	663	0	6.2466	1379400	7879	21297	1309	4157	129140	18916	953600	24408	296640	6670	14020	10348	0	0	0	0	129140	0	953600	0	296640	0	0	0	4.11382e-06	1.16291e-05	1.77498e-05	2.53204e-05	0.000111504	1.99307e-05	0.000813086	1.6479e-05	1082740
	M0R0F0;P46782;M0QZN2;M0R0R2	M0R0F0	40S ribosomal protein S5;40S ribosomal protein S5, N-terminally processed	RPS5	RPS5	Exosome	tr|M0R0F0|M0R0F0_HUMAN 40S ribosomal protein S5 (Fragment) OS=Homo sapiens OX=9606 GN=RPS5 PE=1 SV=1;sp|P46782|RS5_HUMAN 40S ribosomal protein S5 OS=Homo sapiens OX=9606 GN=RPS5 PE=1 SV=4;tr|M0QZN2|M0QZN2_HUMAN 40S ribosomal protein S5 OS=Homo sapiens OX=9	4	3	3	24	22.391	200	0	75.586	6476800	8263	12429	1313	4820	212180	91139	573220	265310	349790	1584400	2109100	1291600	0	0	0	0	212180	91139	573220	265310	349790	1584400	2109100	1291600	4.31432e-06	6.78677e-06	1.78041e-05	2.93587e-05	0.000183204	9.60278e-05	0.000488756	0.000179124	1141849
	P62081;A0A2R8Y623;B5MCP9	P62081	40S ribosomal protein S7	RPS7	RPS7		sp|P62081|RS7_HUMAN 40S ribosomal protein S7 OS=Homo sapiens OX=9606 GN=RPS7 PE=1 SV=1;tr|A0A2R8Y623|A0A2R8Y623_HUMAN 40S ribosomal protein S7 (Fragment) OS=Homo sapiens OX=9606 GN=RPS7 PE=1 SV=1;tr|B5MCP9|B5MCP9_HUMAN 40S ribosomal protein S7 OS=Homo sapi	3	10	10	53.1	22.127	194	0	84.708	13912000	15638	5679	632	12258	496290	701050	59583	400290	4836400	3039500	484500	3881800	0	0	0	12258	496290	701050	59583	400290	4836400	3039500	484500	3881800	8.16499e-06	3.10098e-06	8.56981e-06	7.46638e-05	0.000428514	0.000738655	5.08034e-05	0.000270255	1669471
	P35606;D6RBZ7;D6RCL6;D6RBG7;D6RBT6;D6R997;H0YAC7;H0Y938	P35606	Coatomer subunit beta	COPB2	COPB2		sp|P35606|COPB2_HUMAN Coatomer subunit beta OS=Homo sapiens OX=9606 GN=COPB2 PE=1 SV=2	8	10	10	15.7	102.49	906	0	32.046	1663500	16746	17258	1072	3206	193040	110990	141510	576370	123730	38325	195610	283910	0	0	0	0	193040	110990	141510	576370	123730	38325	195610	283910	8.7435e-06	9.42362e-06	1.45361e-05	1.95278e-05	0.000166678	0.000116944	0.000120658	0.000389136	1021910
	P26641	P26641	Elongation factor 1-gamma	EEF1G	EEF1G	Exosome	sp|P26641|EF1G_HUMAN Elongation factor 1-gamma OS=Homo sapiens OX=9606 GN=EEF1G PE=1 SV=3	1	13	13	41.6	50.118	437	0	49.074	4385500	6523	3921	2752	6700	261990	15185	626570	719920	755690	319460	698130	1003700	0	0	0	0	261990	0	626570	719920	755690	319460	698130	1003700	3.40582e-06	2.14104e-06	3.73166e-05	4.08099e-05	0.000226211	1.59995e-05	0.000534245	0.000486053	1608480
	B0QY89;Q9Y262;B0QY90;C9JHP4;C9K0Q7;H0Y7E6;H7C3A0	B0QY89	Eukaryotic translation initiation factor 3 subunit L	EIF3L	EIF3L		tr|B0QY89|B0QY89_HUMAN Eukaryotic translation initiation factor 3 subunit L OS=Homo sapiens OX=9606 GN=EIF3L PE=1 SV=1;sp|Q9Y262|EIF3L_HUMAN Eukaryotic translation initiation factor 3 subunit L OS=Homo sapiens OX=9606 GN=EIF3L PE=1 SV=1;tr|B0QY90|B0QY90_HU	7	6	6	14.7	70.901	607	0	132.93	807240	3210	7148	947	1516	76003	30650	346510	29941	71810	39702	86268	126360	0	0	0	0	76003	30650	346510	29941	71810	39702	86268	126360	1.67602e-06	3.90312e-06	1.28412e-05	9.23399e-06	6.56237e-05	3.22941e-05	0.000295452	2.02146e-05	483104
	P67809;H0Y449;C9J5V9;Q9Y2T7;P16989;A0A0D9SEI8	P67809	Nuclease-sensitive element-binding protein 1	YBX1	YBX1	Exosome	sp|P67809|YBOX1_HUMAN Nuclease-sensitive element-binding protein 1 OS=Homo sapiens OX=9606 GN=YBX1 PE=1 SV=3;tr|H0Y449|H0Y449_HUMAN Nuclease-sensitive element-binding protein 1 (Fragment) OS=Homo sapiens OX=9606 GN=YBX1 PE=1 SV=1;tr|C9J5V9|C9J5V9_HUMAN Nuc	6	7	7	35.2	35.924	324	0	254.55	9157200	14639	11466	1446	43783	1302100	1615700	163260	2130000	1120000	671700	913150	1197500	0	0	0	43783	1302100	1615700	163260	2130000	1120000	671700	913150	1197500	7.64338e-06	6.26093e-06	1.96075e-05	0.000266683	0.00112428	0.00170237	0.000139204	0.00143807	5254843
	Q5VZU9;P29144	Q5VZU9	Tripeptidyl-peptidase 2	TPP2	TPP2		tr|Q5VZU9|Q5VZU9_HUMAN Tripeptidyl-peptidase 2 OS=Homo sapiens OX=9606 GN=TPP2 PE=1 SV=1;sp|P29144|TPP2_HUMAN Tripeptidyl-peptidase 2 OS=Homo sapiens OX=9606 GN=TPP2 PE=1 SV=4	2	11	11	14.7	139.76	1262	0	67.021	1925900	18604	14713	1327	1834	92200	162200	379130	141930	259290	225840	538270	127040	0	0	0	0	92200	162200	379130	141930	259290	225840	538270	127040	9.71361e-06	8.03394e-06	1.79939e-05	1.11709e-05	7.96087e-05	0.000170901	0.000323265	9.58239e-05	775460
	P78371;F5GWF6;F8VQ14	P78371	T-complex protein 1 subunit beta	CCT2	CCT2	Exosome	sp|P78371|TCPB_HUMAN T-complex protein 1 subunit beta OS=Homo sapiens OX=9606 GN=CCT2 PE=1 SV=4;tr|F5GWF6|F5GWF6_HUMAN T-complex protein 1 subunit beta OS=Homo sapiens OX=9606 GN=CCT2 PE=1 SV=2;tr|F8VQ14|F8VQ14_HUMAN T-complex protein 1 subunit beta OS=Hom	3	22	22	51.6	57.488	535	0	305.15	9368700	10248	5944	3591	14022	202300	395070	1202300	558600	2484700	1007200	1276900	2241600	0	0	0	0	202300	395070	1202300	558600	2484700	1007200	1276900	2241600	5.35073e-06	3.24568e-06	4.86933e-05	8.54083e-05	0.000174673	0.000416262	0.00102514	0.000377138	2358270
	P27348;E9PG15	P27348	14-3-3 protein theta	YWHAQ	YWHAQ	Exosome	sp|P27348|1433T_HUMAN 14-3-3 protein theta OS=Homo sapiens OX=9606 GN=YWHAQ PE=1 SV=1;tr|E9PG15|E9PG15_HUMAN 14-3-3 protein theta (Fragment) OS=Homo sapiens OX=9606 GN=YWHAQ PE=1 SV=1	2	10	8	42.9	27.764	245	0	30.832	3160100	12183	15114	3446	3275	26182	60788	536810	839380	596220	12411	437500	663220	0	0	0	0	26182	60788	536810	839380	596220	0	437500	663220	6.36105e-06	8.2529e-06	4.67272e-05	1.99481e-05	2.26065e-05	6.40488e-05	0.000457711	0.000566707	1463160
	H3BNC9;P08708;H0YN88;A0A075B716;H0YN73	H3BNC9	40S ribosomal protein S17	RPS17	RPS17		tr|H3BNC9|H3BNC9_HUMAN Uncharacterized protein OS=Homo sapiens OX=9606 PE=3 SV=2;sp|P08708|RS17_HUMAN 40S ribosomal protein S17 OS=Homo sapiens OX=9606 GN=RPS17 PE=1 SV=2;tr|H0YN88|H0YN88_HUMAN 40S ribosomal protein S17 OS=Homo sapiens OX=9606 GN=RPS17 PE=	5	5	5	11.5	64.532	584	0	323.31	8271300	7983	3518	2489	2484	35106	50201	635810	168340	1645600	903800	2606200	2226300	0	0	0	0	35106	50201	635810	168340	1645600	903800	2606200	2226300	4.16812e-06	1.92098e-06	3.37504e-05	1.51301e-05	3.03118e-05	5.28939e-05	0.000542123	0.000113655	889457
	O94973;A0A0G2JS82;A0A0G2JQM1;E9PR62;A0A0G2JRF9;A0A0G2JQA4;E9PNC4;A0A0G2JRS3;A0A0G2JS17;A0A0G2JQT9;H0YDE9;H0YEG0;M0R2D9;E9PQP4	O94973	AP-2 complex subunit alpha-2	AP2A2	AP2A2		sp|O94973|AP2A2_HUMAN AP-2 complex subunit alpha-2 OS=Homo sapiens OX=9606 GN=AP2A2 PE=1 SV=2;tr|A0A0G2JS82|A0A0G2JS82_HUMAN AP-2 complex subunit alpha-2 (Fragment) OS=Homo sapiens OX=9606 GN=AP2A2 PE=1 SV=1;tr|A0A0G2JQM1|A0A0G2JQM1_HUMAN AP-2 complex subu	14	11	4	16.4	103.96	939	0	163.58	1234900	15093	4239	713	2819	129040	17451	290820	174660	87640	2733	190840	361870	0	0	0	0	129040	0	290820	174660	87640	0	190840	361870	7.88043e-06	2.31468e-06	9.66816e-06	1.71706e-05	0.000111418	1.83871e-05	0.000247968	0.000117922	594520
	E9PLK3;P55786;H0YDG0;A6NEC2;E9PJY4;E9PPD4;E9PP11;H0YCQ5;E9PJF9;E9PJ74;E9PRQ5;E9PPZ2	E9PLK3	Puromycin-sensitive aminopeptidase	NPEPPS	NPEPPS	Exosome	tr|E9PLK3|E9PLK3_HUMAN Aminopeptidase OS=Homo sapiens OX=9606 GN=NPEPPS PE=1 SV=1;sp|P55786|PSA_HUMAN Puromycin-sensitive aminopeptidase OS=Homo sapiens OX=9606 GN=NPEPPS PE=1 SV=2	12	15	15	26.3	102.99	915	0	86.882	3030800	9394	14233	2319	3821	824110	22752	74129	141700	845370	139350	420730	562680	0	0	0	0	824110	22752	74129	141700	845370	139350	420730	562680	4.90484e-06	7.77184e-06	3.14452e-05	2.32738e-05	0.000711566	2.39725e-05	6.3206e-05	9.56687e-05	1062691
	A0A1W2PRZ7;A0A1W2PQ74;A0A1W2PQL0;A0A1W2PP34;A0A1W2PPL4;A0A1W2PPH7;Q5RI18;A0A1W2PP35;A0A1X7SBS1;A0A1W2PPS1;Q00839;A0A1W2PQD4	A0A1W2PRZ7	Heterogeneous nuclear ribonucleoprotein U	HNRNPU	HNRNPU		tr|A0A1W2PRZ7|A0A1W2PRZ7_HUMAN Heterogeneous nuclear ribonucleoprotein U (Fragment) OS=Homo sapiens OX=9606 GN=HNRNPU PE=1 SV=1;tr|A0A1W2PQ74|A0A1W2PQ74_HUMAN Heterogeneous nuclear ribonucleoprotein U OS=Homo sapiens OX=9606 GN=HNRNPU PE=1 SV=1;tr|A0A1W2PQ	12	3	3	15.6	34.151	302	0	10.564	1536400	13082	13317	1776	4598	30123	155490	565190	293230	17455	370670	64058	57595	0	0	0	0	30123	155490	565190	293230	0	370670	64058	57595	6.83044e-06	7.27166e-06	2.40823e-05	2.80065e-05	2.60093e-05	0.000163831	0.000481909	0.000197974	1044033
	H7BY10;K7EJV9;K7ERT8;A8MUS3;P62750;K7EMA7	H7BY10	60S ribosomal protein L23a	RPL23A	RPL23A	Exosome	tr|H7BY10|H7BY10_HUMAN 60S ribosomal protein L23a (Fragment) OS=Homo sapiens OX=9606 GN=RPL23A PE=1 SV=1;tr|K7EJV9|K7EJV9_HUMAN 60S ribosomal protein L23a (Fragment) OS=Homo sapiens OX=9606 GN=RPL23A PE=1 SV=1;tr|K7ERT8|K7ERT8_HUMAN 60S ribosomal protein L	6	6	6	35.4	17.692	158	0	20.822	4775000	4099	17188	2211	2727	240070	171110	46465	475630	1304000	402840	1214200	920670	0	0	0	0	240070	171110	46465	475630	1304000	402840	1214200	920670	2.14019e-06	9.3854e-06	2.99808e-05	1.66102e-05	0.000207285	0.000180289	3.96184e-05	0.000321121	933275
	O95373;E9PLB2;O15397	O95373	Importin-7	IPO7	IPO7		sp|O95373|IPO7_HUMAN Importin-7 OS=Homo sapiens OX=9606 GN=IPO7 PE=1 SV=1	3	12	12	17.1	119.52	1038	0	94.868	1100100	3049	13260	1761	2339	269670	73829	316060	18499	203540	17501	52234	148810	0	0	0	0	269670	73829	316060	18499	203540	17501	52234	148810	1.59196e-06	7.24054e-06	2.38789e-05	1.42469e-05	0.000232843	7.77893e-05	0.000269488	1.24896e-05	678058
	Q01518;Q5T0R1;Q5T0R7;Q5T0R6;Q5T0R5;Q5T0R4;Q5T0R3;Q5T0R2;Q5T0R9;Q5T0S3;Q5T0R8;B7Z385;A0A087X0J3;A0A087WZ15;E9PDI2;P40123	Q01518	Adenylyl cyclase-associated protein 1	CAP1	CAP1	Exosome	sp|Q01518|CAP1_HUMAN Adenylyl cyclase-associated protein 1 OS=Homo sapiens OX=9606 GN=CAP1 PE=1 SV=5	16	14	14	40.8	51.901	475	0	277.66	6275900	14136	6563	2959	14825	421740	35865	1363100	318950	1425600	527530	760420	1407900	0	0	0	14825	421740	35865	1363100	318950	1425600	527530	760420	1407900	7.38076e-06	3.58368e-06	4.01235e-05	9.02994e-05	0.000364145	3.77889e-05	0.00116225	0.000215339	2154480
	M0R3D6;M0R1A7;Q02543;M0R117;M0R0P7	M0R3D6	60S ribosomal protein L18a	RPL18A	RPL18A		tr|M0R3D6|M0R3D6_HUMAN 60S ribosomal protein L18a (Fragment) OS=Homo sapiens OX=9606 GN=RPL18A PE=1 SV=1;tr|M0R1A7|M0R1A7_HUMAN 60S ribosomal protein L18a OS=Homo sapiens OX=9606 GN=RPL18A PE=1 SV=1;sp|Q02543|RL18A_HUMAN 60S ribosomal protein L18a OS=Homo	5	5	5	38.3	16.714	141	0	35.694	3663800	3163	7354	2906	2895	322720	201270	307450	21563	618300	203210	776550	1234300	0	0	0	0	322720	201270	307450	0	618300	203210	776550	1234300	1.65148e-06	4.0156e-06	3.94049e-05	1.76335e-05	0.000278648	0.000212066	0.000262147	1.45582e-05	831440
	O15145;C9JZD1;F8VR50	O15145	Actin-related protein 2/3 complex subunit 3	ARPC3	ARPC3	Exosome	sp|O15145|ARPC3_HUMAN Actin-related protein 2/3 complex subunit 3 OS=Homo sapiens OX=9606 GN=ARPC3 PE=1 SV=3	3	7	7	45.5	20.546	178	0	52.114	4448100	14420	12169	3290	3762	86439	204540	600300	268350	871400	444800	939430	1032800	0	0	0	0	86439	204540	600300	268350	871400	444800	939430	1032800	7.52904e-06	6.6448e-06	4.46118e-05	2.29144e-05	7.46345e-05	0.000215512	0.000511845	0.000181176	1159629
	O15511;B1ALC0	O15511	Actin-related protein 2/3 complex subunit 5	ARPC5	ARPC5	Exosome	sp|O15511|ARPC5_HUMAN Actin-related protein 2/3 complex subunit 5 OS=Homo sapiens OX=9606 GN=ARPC5 PE=1 SV=3;tr|B1ALC0|B1ALC0_HUMAN Actin-related protein 2/3 complex subunit 5 OS=Homo sapiens OX=9606 GN=ARPC5 PE=1 SV=1	2	2	2	31.1	16.32	151	0	28.291	1847700	3503	14953	735	6909	215320	20021	371790	303190	250640	219620	289800	197380	0	0	0	0	215320	0	371790	303190	250640	219620	289800	197380	1.829e-06	8.16499e-06	9.96647e-06	4.20829e-05	0.000185915	2.1095e-05	0.000317007	0.000204699	890300
	P07814;V9GYZ6;V9GZ76	P07814	Bifunctional glutamate/proline--tRNA ligase;Glutamate--tRNA ligase;Proline--tRNA ligase	EPRS	EPRS		sp|P07814|SYEP_HUMAN Bifunctional glutamate/proline--tRNA ligase OS=Homo sapiens OX=9606 GN=EPRS PE=1 SV=5;tr|V9GYZ6|V9GYZ6_HUMAN Bifunctional glutamate/proline--tRNA ligase (Fragment) OS=Homo sapiens OX=9606 GN=EPRS PE=1 SV=1	3	18	18	19.8	170.59	1512	0	52.725	2680600	33767	11993	751	5133	367840	100930	101800	344100	414950	139100	369400	842460	0	0	0	0	367840	100930	101800	344100	414950	139100	369400	842460	1.76306e-05	6.5487e-06	1.01834e-05	3.12652e-05	0.000317606	0.000106344	8.67997e-05	0.000232319	914670
	J3KTL2;Q07955;J3QQV5;J3KSW7;J3KSR8	J3KTL2	Serine/arginine-rich splicing factor 1	SRSF1	SRSF1		tr|J3KTL2|J3KTL2_HUMAN Serine/arginine-rich-splicing factor 1 OS=Homo sapiens OX=9606 GN=SRSF1 PE=1 SV=1;sp|Q07955|SRSF1_HUMAN Serine/arginine-rich splicing factor 1 OS=Homo sapiens OX=9606 GN=SRSF1 PE=1 SV=2	5	3	3	13.8	28.329	253	0	38.914	839380	7222	2776	2583	1613	145410	46112	378600	86063	60380	34967	29093	58764	0	0	0	0	145410	46112	378600	86063	60380	34967	29093	58764	3.77079e-06	1.51582e-06	3.5025e-05	9.82482e-06	0.000125552	4.85855e-05	0.000322813	5.81054e-05	656185
	P49588;H3BPK7	P49588	Alanine--tRNA ligase, cytoplasmic	AARS	AARS	Exosome	sp|P49588|SYAC_HUMAN Alanine--tRNA ligase, cytoplasmic OS=Homo sapiens OX=9606 GN=AARS PE=1 SV=2	2	8	8	13.4	106.81	968	0	36.372	1633200	7343	15537	1644	3402	223960	100500	8236	450400	378020	157850	79922	242520	0	0	0	0	223960	100500	0	450400	378020	157850	79922	242520	3.83396e-06	8.48388e-06	2.22924e-05	2.07217e-05	0.000193375	0.000105891	7.02242e-06	0.000304087	774860
	P41252;J3KR24;A0A0A0MSX9;Q5TCD1	P41252	Isoleucine--tRNA ligase, cytoplasmic	IARS	IARS	Exosome	sp|P41252|SYIC_HUMAN Isoleucine--tRNA ligase, cytoplasmic OS=Homo sapiens OX=9606 GN=IARS PE=1 SV=2;tr|J3KR24|J3KR24_HUMAN Isoleucine--tRNA ligase, cytoplasmic OS=Homo sapiens OX=9606 GN=IARS PE=1 SV=1;tr|A0A0A0MSX9|A0A0A0MSX9_HUMAN Isoleucine--tRNA ligase	4	12	12	13.5	144.5	1262	0	65.388	1425200	6068	5829	1401	2961	224560	10216	91147	272780	197810	54108	315630	269190	0	0	0	0	224560	0	91147	272780	197810	54108	315630	269190	3.16825e-06	3.18289e-06	1.89973e-05	1.80355e-05	0.000193893	1.0764e-05	7.77164e-05	0.000184167	588487
	A0A0A0MQX7;Q08629;D6RB21;D6RAM7;E7ENT7;A0A0A0MTJ2;Q9BQ16	A0A0A0MQX7	Testican-1	SPOCK1	SPOCK1		tr|A0A0A0MQX7|A0A0A0MQX7_HUMAN Testican-1 OS=Homo sapiens OX=9606 GN=SPOCK1 PE=1 SV=1;sp|Q08629|TICN1_HUMAN Testican-1 OS=Homo sapiens OX=9606 GN=SPOCK1 PE=1 SV=1	7	9	9	32.4	42.219	377	0	45.926	3598800	4548	21492	3170	17903	166210	308680	613270	1142600	593300	183950	228850	344030	0	0	0	17903	166210	308680	613270	1142600	593300	183950	228850	344030	2.37462e-06	1.17356e-05	4.29846e-05	0.000109048	0.000143512	0.000325238	0.000522904	0.000771426	2248663
	B4DY09;Q12905;X6R6Z1;A0A0A0MRL0	B4DY09	Interleukin enhancer-binding factor 2	ILF2	ILF2		tr|B4DY09|B4DY09_HUMAN cDNA FLJ51660, highly similar to Interleukin enhancer-binding factor 2 OS=Homo sapiens OX=9606 GN=ILF2 PE=1 SV=1;sp|Q12905|ILF2_HUMAN Interleukin enhancer-binding factor 2 OS=Homo sapiens OX=9606 GN=ILF2 PE=1 SV=2	4	13	13	59.9	38.91	352	0	56.802	3017000	20280	5999	1982	5105	343110	296140	13100	206760	854480	779680	137020	399800	0	0	0	0	343110	296140	0	206760	854480	779680	137020	399800	1.05887e-05	3.27571e-06	2.68756e-05	3.10947e-05	0.000296253	0.000312025	1.11697e-05	0.000139594	846010
	F8W914;Q9NQC3;H7C106;A0A0U1RQR6	F8W914	Reticulon;Reticulon-4	RTN4	RTN4		tr|F8W914|F8W914_HUMAN Reticulon OS=Homo sapiens OX=9606 GN=RTN4 PE=1 SV=1;sp|Q9NQC3|RTN4_HUMAN Reticulon-4 OS=Homo sapiens OX=9606 GN=RTN4 PE=1 SV=2	4	5	5	29	37.144	345	0	80.609	3789900	3374	7443	4506	2637	609350	154300	96216	149400	560320	194860	1080300	945180	0	0	0	0	609350	154300	96216	149400	560320	194860	1080300	945180	1.76165e-06	4.0642e-06	6.11006e-05	1.6062e-05	0.000526134	0.000162577	8.20385e-05	0.000100867	1009266
	CON__ENSEMBL:ENSBTAP00000037665	CON__ENSEMBL:ENSBTAP00000037665						1	4	4	14.5	65.19	578	0	8.408	519350	6383	3612	1036	4430	201250	117030	13723	201060	9523	8761	15640	15588	0	0	0	0	201250	117030	0	201060	0	0	0	0	3.33272e-06	1.97231e-06	1.4048e-05	2.69832e-05	0.000173766	0.000123308	1.17009e-05	0.000135746	519340
	P07237;H7BZ94;I3L312;H0Y3Z3;I3L398;I3L3U6;I3L3P5;I3NI03;I3L4M2;I3L0S0;I3L1Y5;I3L514	P07237	Protein disulfide-isomerase	P4HB	P4HB	Exosome	sp|P07237|PDIA1_HUMAN Protein disulfide-isomerase OS=Homo sapiens OX=9606 GN=P4HB PE=1 SV=3;tr|H7BZ94|H7BZ94_HUMAN Protein disulfide-isomerase OS=Homo sapiens OX=9606 GN=P4HB PE=1 SV=2	12	17	17	38.6	57.116	508	0	191.58	5881500	5012	19976	7467.9	5695	208430	88246	190560	1462300	152600	646600	2936900	188420	0	0	7467.9	0	208430	88246	190560	1462300	152600	646600	2936900	188420	2.61689e-06	1.09078e-05	0.000101263	3.46884e-05	0.000179966	9.29796e-05	0.000162481	0.000987271	1.957e+06
	Q5T749	Q5T749	Keratinocyte proline-rich protein	KPRP	KPRP	Exosome	sp|Q5T749|KPRP_HUMAN Keratinocyte proline-rich protein OS=Homo sapiens OX=9606 GN=KPRP PE=1 SV=1	1	8	8	31.1	64.135	579	0	24.346	3221100	5214	14233	1821	41602	1583800	95515	1309400	190820	10644	11995	17663	11706	0	0	0	41602	1583800	95515	1309400	190820	0	0	0	0	2.72236e-06	7.77184e-06	2.46924e-05	0.000253399	0.00136751	0.000100639	0.00111646	0.000128832	3221137
	Q16531;F5GY55;F5GWI0;F5GZY8;F5H2L3;F5GYG8;F5H198	Q16531	DNA damage-binding protein 1	DDB1	DDB1	Exosome	sp|Q16531|DDB1_HUMAN DNA damage-binding protein 1 OS=Homo sapiens OX=9606 GN=DDB1 PE=1 SV=1;tr|F5GY55|F5GY55_HUMAN DNA damage-binding protein 1 OS=Homo sapiens OX=9606 GN=DDB1 PE=1 SV=1	7	25	25	34.1	126.97	1140	0	101.12	6222300	8276	6267	31234	15989	1822700	2003500	1106900	445230	447750	128110	220830	29273	0	0	31234	15989	1822700	2003500	1106900	445230	447750	128110	220830	0	4.3211e-06	3.42205e-06	0.000423528	9.73894e-05	0.00157378	0.00211097	0.000943798	0.000300597	5425553
	E9PLA9;Q14444;G3V153	E9PLA9	Caprin-1	CAPRIN1	CAPRIN1		tr|E9PLA9|E9PLA9_HUMAN Caprin-1 (Fragment) OS=Homo sapiens OX=9606 GN=CAPRIN1 PE=1 SV=1;sp|Q14444|CAPR1_HUMAN Caprin-1 OS=Homo sapiens OX=9606 GN=CAPRIN1 PE=1 SV=2;tr|G3V153|G3V153_HUMAN Caprin-1 OS=Homo sapiens OX=9606 GN=CAPRIN1 PE=1 SV=1	3	3	3	34.4	20.236	186	0	13.096	2717200	3178	8241	1661	1346	13012	56819	19577	377930	712660	470510	519090	580150	0	0	0	0	0	56819	0	377930	712660	470510	519090	580150	1.65931e-06	4.49994e-06	2.25229e-05	8.19852e-06	1.1235e-05	5.98669e-05	1.66923e-05	0.000255159	434749
	F8VZJ2;H0YHX9;Q13765;E9PAV3;F8W0W4;F8W1N5;F8VNW4;F8VZ58;Q9BZK3	F8VZJ2	Nascent polypeptide-associated complex subunit alpha;Nascent polypeptide-associated complex subunit alpha, muscle-specific form	NACA	NACA	Exosome	tr|F8VZJ2|F8VZJ2_HUMAN Nascent polypeptide-associated complex subunit alpha OS=Homo sapiens OX=9606 GN=NACA PE=1 SV=1;tr|H0YHX9|H0YHX9_HUMAN Nascent polypeptide-associated complex subunit alpha (Fragment) OS=Homo sapiens OX=9606 GN=NACA PE=1 SV=1;sp|Q13765	9	5	5	51.5	15.016	136	0	138.82	1083800	11976	7619	1161	2770	123030	94399	219810	9035	277880	51415	176200	141050	0	0	0	0	123030	94399	219810	0	277880	51415	176200	141050	6.25297e-06	4.16031e-06	1.5743e-05	1.68721e-05	0.000106228	9.94627e-05	0.000187421	6.09997e-06	437239
	Q13155;A8MU58	Q13155	Aminoacyl tRNA synthase complex-interacting multifunctional protein 2	AIMP2	AIMP2		sp|Q13155|AIMP2_HUMAN Aminoacyl tRNA synthase complex-interacting multifunctional protein 2 OS=Homo sapiens OX=9606 GN=AIMP2 PE=1 SV=2;tr|A8MU58|A8MU58_HUMAN Aminoacyl tRNA synthase complex-interacting multifunctional protein 2 OS=Homo sapiens OX=9606 GN=A	2	2	2	11.9	35.348	320	0	13.413	837110	2997	13435	1230	3492	156820	81069	223740	25384	121140	41242	132970	80128	0	0	0	0	156820	81069	223740	0	121140	41242	132970	80128	1.56481e-06	7.33609e-06	1.66786e-05	2.12699e-05	0.000135404	8.54177e-05	0.000190772	1.7138e-05	461629
	P46531	P46531	Neurogenic locus notch homolog protein 1;Notch 1 extracellular truncation;Notch 1 intracellular domain	NOTCH1	NOTCH1		sp|P46531|NOTC1_HUMAN Neurogenic locus notch homolog protein 1 OS=Homo sapiens OX=9606 GN=NOTCH1 PE=1 SV=4	1	2	2	2.2	272.5	2555	0	26.773	703580	1878	5953	1462	5398	10533	443190	15214	26312	64290	31411	46492	118190	0	0	0	0	0	443190	0	0	64290	31411	46492	118190	9.8055e-07	3.2506e-06	1.98245e-05	3.28793e-05	9.09456e-06	0.000466963	1.29722e-05	1.77645e-05	443190
	H7BZT7;X6RA14;P10768	H7BZT7	S-formylglutathione hydrolase	ESD	ESD	Exosome	tr|H7BZT7|H7BZT7_HUMAN S-formylglutathione hydrolase (Fragment) OS=Homo sapiens OX=9606 GN=ESD PE=1 SV=1;tr|X6RA14|X6RA14_HUMAN S-formylglutathione hydrolase OS=Homo sapiens OX=9606 GN=ESD PE=1 SV=1;sp|P10768|ESTD_HUMAN S-formylglutathione hydrolase OS=Hom	3	2	2	19.6	25.368	230	0	7.4679	816780	10549	10788	580	1001	83001	5187	97660	94873	193130	40546	105640	201930	0	0	0	0	83001	0	97660	94873	193130	40546	105640	201930	5.50789e-06	5.89072e-06	7.8647e-06	6.09711e-06	7.1666e-05	5.46524e-06	8.32697e-05	6.40534e-05	275534
	P33176;O60282;A0A0G2JMZ6;J3KNA1;Q12840	P33176	Kinesin-1 heavy chain	KIF5B	KIF5B		sp|P33176|KINH_HUMAN Kinesin-1 heavy chain OS=Homo sapiens OX=9606 GN=KIF5B PE=1 SV=1	5	13	13	19.2	109.68	963	0	187.84	1344000	14026	11767	1281	2584	10793	20013	179590	334140	222550	125810	133130	328740	0	0	0	0	0	20013	179590	334140	222550	125810	133130	328740	7.32332e-06	6.42529e-06	1.73701e-05	1.57392e-05	9.31906e-06	2.10865e-05	0.000153127	0.000225594	533743
	Q8WUM4;F8WEQ7;F8WBR8;C9IZF9;F8WDK9	Q8WUM4	Programmed cell death 6-interacting protein	PDCD6IP	PDCD6IP	Exosome	sp|Q8WUM4|PDC6I_HUMAN Programmed cell death 6-interacting protein OS=Homo sapiens OX=9606 GN=PDCD6IP PE=1 SV=1	5	7	7	15.6	96.022	868	0	88.807	1156300	8095	6927	1484	3886	187220	29162	22472	340920	151770	38710	336580	71900	0	0	0	0	187220	29162	0	340920	151770	38710	336580	71900	4.2266e-06	3.78244e-06	2.01228e-05	2.36697e-05	0.000161652	3.07263e-05	1.91607e-05	0.000230172	557302
	Q14697;F5H6X6;E9PKU7;E9PNH1	Q14697	Neutral alpha-glucosidase AB	GANAB	GANAB	Exosome	sp|Q14697|GANAB_HUMAN Neutral alpha-glucosidase AB OS=Homo sapiens OX=9606 GN=GANAB PE=1 SV=3;tr|F5H6X6|F5H6X6_HUMAN Neutral alpha-glucosidase AB OS=Homo sapiens OX=9606 GN=GANAB PE=1 SV=1;tr|E9PKU7|E9PKU7_HUMAN Neutral alpha-glucosidase AB OS=Homo sapiens	4	6	6	10.9	106.87	944	0	11.408	840770	5423	12410	1942	4434	7572	9348	293210	393440	30119	11601	142520	46812	0	0	0	0	0	0	293210	393440	0	11601	142520	0	2.83148e-06	6.7764e-06	2.63332e-05	2.70076e-05	6.53793e-06	9.84944e-06	0.000250005	0.000265631	686650
	Q9NQW7;Q5T6H7;Q5T6H3;Q5T6H2	Q9NQW7	Xaa-Pro aminopeptidase 1	XPNPEP1	XPNPEP1	Exosome	sp|Q9NQW7|XPP1_HUMAN Xaa-Pro aminopeptidase 1 OS=Homo sapiens OX=9606 GN=XPNPEP1 PE=1 SV=3;tr|Q5T6H7|Q5T6H7_HUMAN Xaa-Pro aminopeptidase 1 OS=Homo sapiens OX=9606 GN=XPNPEP1 PE=1 SV=1	4	8	8	20.4	69.917	623	0	42.477	1003200	8134	30080	1130	5043	10175	19806	363640	331800	58107	9450	104790	144840	0	0	0	0	0	0	363640	331800	58107	0	104790	144840	4.24696e-06	1.6425e-05	1.53226e-05	3.0717e-05	8.78545e-06	2.08684e-05	0.000310057	0.000224015	695440
	P61353;K7ELC7;K7EQQ9;K7ERY7	P61353	60S ribosomal protein L27	RPL27	RPL27	Exosome	sp|P61353|RL27_HUMAN 60S ribosomal protein L27 OS=Homo sapiens OX=9606 GN=RPL27 PE=1 SV=2;tr|K7ELC7|K7ELC7_HUMAN 60S ribosomal protein L27 (Fragment) OS=Homo sapiens OX=9606 GN=RPL27 PE=1 SV=1	4	6	6	51.5	15.798	136	0	49.157	6886600	16304	17478	899	29745	331090	758390	92668	911930	1274500	396220	1131000	1961000	0	0	0	29745	331090	758390	92668	911930	1274500	396220	1131000	1961000	8.51272e-06	9.54375e-06	1.21903e-05	0.000181177	0.000285875	0.000799071	7.90133e-05	0.000615689	2123823
	P16401	P16401	Histone H1.5	HIST1H1B	HIST1H1B		sp|P16401|H15_HUMAN Histone H1.5 OS=Homo sapiens OX=9606 GN=HIST1H1B PE=1 SV=3	1	4	4	10.2	22.58	226	0	8.3757	484360	3815	9038	2064	1398	99617	65347	7997	298260	7114	21138	9544	20892	0	0	0	0	99617	65347	0	298260	0	21138	0	0	1.99191e-06	4.93514e-06	2.79875e-05	8.51525e-06	8.60128e-05	6.88523e-05	6.81864e-06	0.00020137	463224
	Q15046;H3BVA8;J3KRL2;H3BPV7	Q15046	Lysine--tRNA ligase	KARS	KARS		sp|Q15046|SYK_HUMAN Lysine--tRNA ligase OS=Homo sapiens OX=9606 GN=KARS PE=1 SV=3	4	9	9	22.8	68.047	597	0	49.174	1650300	13251	7109	2398	7388	426210	32019	90436	371970	282770	156490	51340	239080	0	0	0	0	426210	32019	90436	371970	282770	156490	51340	239080	6.91868e-06	3.88182e-06	3.25165e-05	4.50005e-05	0.000368005	3.37365e-05	7.71102e-05	0.000251135	920635
	P39019;M0R2L9;M0QXK4;M0QYF7;M0R140;A0A075B6E2	P39019	40S ribosomal protein S19	RPS19	RPS19	Exosome	sp|P39019|RS19_HUMAN 40S ribosomal protein S19 OS=Homo sapiens OX=9606 GN=RPS19 PE=1 SV=2;tr|M0R2L9|M0R2L9_HUMAN 40S ribosomal protein S19 (Fragment) OS=Homo sapiens OX=9606 GN=RPS19 PE=1 SV=1;tr|M0QXK4|M0QXK4_HUMAN 40S ribosomal protein S19 (Fragment) OS=	6	8	8	42.1	16.06	145	0	23.877	2858700	6978	7828	1273	1819	8562	66405	147570	137420	501930	632540	178000	1194800	0	0	0	0	0	66405	147570	137420	501930	632540	178000	1194800	3.64339e-06	4.27443e-06	1.72617e-05	1.10796e-05	7.39273e-06	6.99671e-05	0.000125825	9.2779e-05	351395
	P26373;J3QSB4;H3BTH3	P26373	60S ribosomal protein L13	RPL13	RPL13		sp|P26373|RL13_HUMAN 60S ribosomal protein L13 OS=Homo sapiens OX=9606 GN=RPL13 PE=1 SV=4;tr|J3QSB4|J3QSB4_HUMAN 60S ribosomal protein L13 (Fragment) OS=Homo sapiens OX=9606 GN=RPL13 PE=1 SV=1;tr|H3BTH3|H3BTH3_HUMAN 60S ribosomal protein L13 OS=Homo sapien	3	8	8	28.9	24.261	211	0	69.896	4598000	42524	4926	4620	7687	386330	140680	599610	148130	1157300	435450	824370	906100	0	0	0	0	386330	140680	599610	148130	1157300	435450	824370	906100	2.22028e-05	2.68981e-06	6.26464e-05	4.68217e-05	0.000333571	0.000148226	0.000511257	0.00010001	1274750
	P46821;D6RA32;D6RA40;D6RCL2;D6RGJ3	P46821	Microtubule-associated protein 1B;MAP1B heavy chain;MAP1 light chain LC1	MAP1B	MAP1B		sp|P46821|MAP1B_HUMAN Microtubule-associated protein 1B OS=Homo sapiens OX=9606 GN=MAP1B PE=1 SV=2;tr|D6RA32|D6RA32_HUMAN Microtubule-associated protein 1B (Fragment) OS=Homo sapiens OX=9606 GN=MAP1B PE=1 SV=2	5	9	9	6.4	270.63	2468	0	171.29	2320700	31092	9749	4166	2140	161340	212240	230790	246330	578260	200260	316640	374790	0	0	0	0	161340	212240	230790	246330	578260	200260	316640	374790	1.62339e-05	5.32338e-06	5.64902e-05	1.30348e-05	0.000139307	0.000223625	0.000196783	0.00016631	850700
	D3YTG3;Q7Z7G0;H0Y897;Q5JPC9;E9PPR9;H0YEA0;H7C556	D3YTG3	Target of Nesh-SH3	ABI3BP	ABI3BP		tr|D3YTG3|D3YTG3_HUMAN Target of Nesh-SH3 OS=Homo sapiens OX=9606 GN=ABI3BP PE=1 SV=1;sp|Q7Z7G0|TARSH_HUMAN Target of Nesh-SH3 OS=Homo sapiens OX=9606 GN=ABI3BP PE=1 SV=1;tr|H0Y897|H0Y897_HUMAN Target of Nesh-SH3 (Fragment) OS=Homo sapiens OX=9606 GN=ABI3B	7	8	8	7.5	195.32	1777	0	40.893	1147300	4808	8706	2272	4578	116680	99467	341760	42317	184640	36719	88925	236750	0	0	0	0	116680	99467	341760	42317	184640	36719	88925	236750	2.51038e-06	4.75385e-06	3.08079e-05	2.78847e-05	0.000100746	0.000104803	0.000291401	2.85703e-05	600224
	A0A2R8Y811;P62263;E5RH77	A0A2R8Y811	40S ribosomal protein S14	RPS14	RPS14	Exosome	tr|A0A2R8Y811|A0A2R8Y811_HUMAN 40S ribosomal protein S14 (Fragment) OS=Homo sapiens OX=9606 GN=RPS14 PE=1 SV=1;sp|P62263|RS14_HUMAN 40S ribosomal protein S14 OS=Homo sapiens OX=9606 GN=RPS14 PE=1 SV=3;tr|E5RH77|E5RH77_HUMAN 40S ribosomal protein S14 OS=Hom	3	8	8	58.7	16.159	150	0	153.56	8051000	16818	10016	1507	39414	204330	192160	1622400	624760	2158500	507670	1032100	1669600	0	0	0	39414	204330	192160	1622400	624760	2158500	507670	1032100	1669600	8.78109e-06	5.46917e-06	2.04347e-05	0.000240072	0.000176426	0.000202468	0.00138334	0.000421806	2683064
	E5RI99;P62888;A0A0B4J213;E5RJH3;A0A0C4DH44	E5RI99	60S ribosomal protein L30	RPL30	RPL30	Exosome	tr|E5RI99|E5RI99_HUMAN 60S ribosomal protein L30 (Fragment) OS=Homo sapiens OX=9606 GN=RPL30 PE=1 SV=1;sp|P62888|RL30_HUMAN 60S ribosomal protein L30 OS=Homo sapiens OX=9606 GN=RPL30 PE=1 SV=2	5	6	6	51.8	12.656	114	0	194.8	17999000	32918	9910	22077	34224	498740	1426600	13869	3357100	2576800	1854700	4161000	4067800	0	0	22077	34224	498740	1426600	0	3357100	2576800	1854700	4161000	4067800	1.71873e-05	5.41129e-06	0.00029936	0.000208459	0.00043063	0.00150312	1.18254e-05	0.00226654	5338741
	Q13201;E7EPG1	Q13201	Multimerin-1;Platelet glycoprotein Ia*;155 kDa platelet multimerin	MMRN1	MMRN1		sp|Q13201|MMRN1_HUMAN Multimerin-1 OS=Homo sapiens OX=9606 GN=MMRN1 PE=1 SV=3;tr|E7EPG1|E7EPG1_HUMAN Multimerin-1 OS=Homo sapiens OX=9606 GN=MMRN1 PE=1 SV=1	2	17	17	21	138.11	1228	0	323.31	11126000	15399	17519	1437	49125	791720	171300	939380	1482900	2887200	1045900	1181600	2577200	0	0	0	49125	791720	171300	939380	1482900	2887200	1045900	1181600	2577200	8.0402e-06	9.56614e-06	1.94855e-05	0.000299222	0.000683599	0.000180489	0.000800962	0.00100118	3434425
	Q6YHK3	Q6YHK3	CD109 antigen	CD109	CD109		sp|Q6YHK3|CD109_HUMAN CD109 antigen OS=Homo sapiens OX=9606 GN=CD109 PE=1 SV=2	1	30	30	28	161.69	1445	0	323.31	10786000	4416	6392	54117	56621	2310500	2531700	3352900	1591600	303590	154070	166580	263960	0	0	54117	56621	2310500	2531700	3352900	1591600	303590	154070	166580	263960	2.3057e-06	3.49031e-06	0.000733817	0.00034488	0.00199497	0.0026675	0.00285885	0.00107457	9897438
	B5MDF5;P62826;J3KQE5;F5H018;H0YFC6;B4DV51;A0A087X0W0	B5MDF5	GTP-binding nuclear protein Ran	RAN	RAN	Exosome	tr|B5MDF5|B5MDF5_HUMAN GTP-binding nuclear protein Ran OS=Homo sapiens OX=9606 GN=RAN PE=1 SV=1;sp|P62826|RAN_HUMAN GTP-binding nuclear protein Ran OS=Homo sapiens OX=9606 GN=RAN PE=1 SV=3;tr|J3KQE5|J3KQE5_HUMAN GTP-binding nuclear protein Ran (Fragment) O	7	10	10	40.8	26.224	233	0	54.465	4793900	42037	8130	2027	31823	696450	255980	815710	570910	764810	300340	606270	709540	42037	0	0	31823	696450	255980	815710	570910	764810	300340	606270	709540	2.19486e-05	4.43933e-06	2.74858e-05	0.000193835	0.00060134	0.000269711	0.000695515	0.000385449	2412910
	H3BPE1;H3BQK9;Q9UPN3;H0Y390;E9PLY5;E9PNZ4;H0Y314;E9PLY0;A0A0A6YYJ5;E9PHM6;F6QMI7;F8W9J4;Q03001	H3BPE1	Microtubule-actin cross-linking factor 1, isoforms 1/2/3/5	MACF1	MACF1		tr|H3BPE1|H3BPE1_HUMAN Microtubule-actin cross-linking factor 1, isoforms 1/2/3/5 OS=Homo sapiens OX=9606 GN=MACF1 PE=1 SV=1;tr|H3BQK9|H3BQK9_HUMAN Microtubule-actin cross-linking factor 1, isoforms 1/2/3/5 OS=Homo sapiens OX=9606 GN=MACF1 PE=1 SV=1;sp|Q9U	13	10	10	1.8	856.87	7555	0	132.8	530940	3315	5044	630	1493	56823	54940	33451	55170	157690	82347	55920	89768	0	0	0	0	56823	54940	33451	0	157690	82347	55920	89768	1.73084e-06	2.75424e-06	8.54269e-06	9.0939e-06	4.9063e-05	5.78871e-05	2.8522e-05	3.7248e-05	145214
	P07954	P07954	Fumarate hydratase, mitochondrial	FH	FH	Exosome	sp|P07954|FUMH_HUMAN Fumarate hydratase, mitochondrial OS=Homo sapiens OX=9606 GN=FH PE=1 SV=3	1	11	11	41.8	54.636	510	0	139.25	4573400	16518	23296	1690	34477	512870	342450	1041800	430510	553070	464520	877360	316390	0	0	0	34477	512870	342450	1041800	430510	553070	464520	877360	316390	8.62446e-06	1.27206e-05	2.29161e-05	0.00021	0.00044283	0.00036082	0.00088829	0.000290659	2362107
	P40429;M0QYS1;Q8J015;Q6NVV1;M0QZU1;A0A096LPE0	P40429	60S ribosomal protein L13a	RPL13A	RPL13A;RPL13a		sp|P40429|RL13A_HUMAN 60S ribosomal protein L13a OS=Homo sapiens OX=9606 GN=RPL13A PE=1 SV=2;tr|M0QYS1|M0QYS1_HUMAN 60S ribosomal protein L13a (Fragment) OS=Homo sapiens OX=9606 GN=RPL13A PE=1 SV=2;tr|Q8J015|Q8J015_HUMAN 60S ribosomal protein L13a OS=Homo	6	8	8	36	23.577	203	0	54.907	5455500	4457	17104	1027	26594	324520	432100	495900	430920	1063500	551170	855420	1275300	0	0	0	26594	324520	432100	495900	430920	1063500	551170	855420	1275300	2.32711e-06	9.33953e-06	1.39259e-05	0.000161985	0.000280202	0.000455278	0.000422829	0.000290935	1710034
	P02545;H0YAB0;A0A0C4DGC5	P02545	Prelamin-A/C;Lamin-A/C	LMNA	LMNA		sp|P02545|LMNA_HUMAN Prelamin-A/C OS=Homo sapiens OX=9606 GN=LMNA PE=1 SV=1	3	26	0	37.3	74.139	664	0	323.31	15624000	12633	3418	12325	111840	1284500	1480100	2022400	3241100	3104400	1047000	1738300	1581900	0	0	12325	111840	1284500	1480100	2022400	3241100	3104400	1047000	1738300	1581900	6.596e-06	1.86638e-06	0.000167125	0.00068122	0.00110908	0.00155949	0.0017244	0.00218823	8152265
	A0A0D9SFE5;E9PBF6;P20700;A0A0D9SFY5	A0A0D9SFE5	Lamin-B1	LMNB1	LMNB1		tr|A0A0D9SFE5|A0A0D9SFE5_HUMAN Lamin B1, isoform CRA_a OS=Homo sapiens OX=9606 GN=LMNB1 PE=1 SV=1;tr|E9PBF6|E9PBF6_HUMAN Lamin-B1 OS=Homo sapiens OX=9606 GN=LMNB1 PE=1 SV=1;sp|P20700|LMNB1_HUMAN Lamin-B1 OS=Homo sapiens OX=9606 GN=LMNB1 PE=1 SV=2;tr|A0A0D9	4	4	4	19.1	37.581	329	0	72.15	788220	3433	3087	2455	2446	27891	23198	292470	141270	84773	10891	218610	37126	0	0	0	0	27891	23198	292470	141270	84773	0	218610	0	1.79245e-06	1.68564e-06	3.32894e-05	1.48986e-05	2.40821e-05	2.44424e-05	0.000249374	9.53783e-05	484829
	Q99436;Q5TBG5	Q99436	Proteasome subunit beta type-7;Proteasome subunit beta type	PSMB7	PSMB7		sp|Q99436|PSB7_HUMAN Proteasome subunit beta type-7 OS=Homo sapiens OX=9606 GN=PSMB7 PE=1 SV=1;tr|Q5TBG5|Q5TBG5_HUMAN Proteasome subunit beta (Fragment) OS=Homo sapiens OX=9606 GN=PSMB7 PE=1 SV=1	2	2	2	13.7	29.965	277	0	5.6609	3023000	14790	8243	2347	39112	1096700	8985	1071200	398180	8361	2242	8778	417770	0	0	0	39112	1096700	0	1071200	398180	0	0	0	417770	7.72223e-06	4.50104e-06	3.18249e-05	0.000238232	0.00094693	9.46697e-06	0.000913358	0.000268831	2605192
	P18206;A0A096LPE1	P18206	Vinculin	VCL	VCL	Exosome	sp|P18206|VINC_HUMAN Vinculin OS=Homo sapiens OX=9606 GN=VCL PE=1 SV=4	2	34	34	38.3	123.8	1134	0	323.31	11985000	8766	12734	2453	177210	3092800	1978500	2639800	2233800	887080	171770	221380	582880	0	0	0	177210	3092800	1978500	2639800	2233800	887080	171770	221380	582880	4.57695e-06	6.95332e-06	3.32623e-05	0.00107939	0.00267043	0.00208463	0.00225082	0.00150815	10122110
	P14625;Q96GW1;A0A1W2PRR1;H0YIV0;F8W026;Q58FF3	P14625	Endoplasmin	HSP90B1	HSP90B1	Exosome	sp|P14625|ENPL_HUMAN Endoplasmin OS=Homo sapiens OX=9606 GN=HSP90B1 PE=1 SV=1	6	27	25	39	92.468	803	0	323.31	15991000	6088	10429	4263	98660	869270	1283700	514940	3719000	1251000	2666200	4005700	1582300	0	0	0	98660	869270	1283700	514940	3719000	1251000	2666200	4005700	1582300	3.1787e-06	5.69469e-06	5.78055e-05	0.00060094	0.000750558	0.00135256	0.000439063	0.00251088	6485570
	O00391;A8MXT8	O00391	Sulfhydryl oxidase 1	QSOX1	QSOX1	Exosome	sp|O00391|QSOX1_HUMAN Sulfhydryl oxidase 1 OS=Homo sapiens OX=9606 GN=QSOX1 PE=1 SV=3	2	17	17	31.6	82.577	747	0	87.764	5486000	9411	13290	30173	24599	1063400	850960	1596300	1636700	223050	17048	19888	23990	0	0	30173	24599	1063400	850960	1596300	1636700	223050	17048	19888	23990	4.91372e-06	7.25692e-06	0.000409141	0.000149833	0.000918177	0.000896607	0.00136108	0.00110502	5202132
	P47914	P47914	60S ribosomal protein L29	RPL29	RPL29		sp|P47914|RL29_HUMAN 60S ribosomal protein L29 OS=Homo sapiens OX=9606 GN=RPL29 PE=1 SV=2	1	1	1	9.4	17.752	159	0	4.4009	501540	6897	7737	2357	2245	13268	15436	38851	501540	16318	15810	8234	13653	0	0	0	0	0	0	0	501540	0	0	0	0	3.60109e-06	4.22474e-06	3.19605e-05	1.36743e-05	1.14561e-05	1.6264e-05	3.31263e-05	0.000338614	501540
	O75874;C9J4N6;C9JJE5;C9JLU6;P48735	O75874	Isocitrate dehydrogenase [NADP] cytoplasmic	IDH1	IDH1	Exosome	sp|O75874|IDHC_HUMAN Isocitrate dehydrogenase [NADP] cytoplasmic OS=Homo sapiens OX=9606 GN=IDH1 PE=1 SV=2	5	9	9	32.6	46.659	414	0	135.48	1600900	4446	4313	2817	6455.2	130660	48919	184600	430230	480880	13564	242640	62965	0	0	0	6455.2	130660	48919	184600	430230	480880	13564	242640	62965	2.32137e-06	2.35509e-06	3.8198e-05	3.93188e-05	0.000112816	5.15431e-05	0.000157399	0.000290469	800864
	P06733;A0A2R8Y6G6;K7EM90;A0A2R8YEM5;A0A2R8Y879;K7ERS8;P13929;P09104;A0A2R8Y798;A0A2R8YEG5;E5RI09;E5RG95;K7EPM1;K7EKN2;E5RGZ4;F5H0C8;A0A2R8Y6I8;F5H1C3	P06733	Alpha-enolase	ENO1	ENO1	Exosome	sp|P06733|ENOA_HUMAN Alpha-enolase OS=Homo sapiens OX=9606 GN=ENO1 PE=1 SV=2;tr|A0A2R8Y6G6|A0A2R8Y6G6_HUMAN Alpha-enolase OS=Homo sapiens OX=9606 GN=ENO1 PE=1 SV=1	18	27	27	74.9	47.168	434	0	323.31	59124000	120540	23759	110390	236160	3925700	4995100	8589100	9412900	11664000	3863400	5710500	10472000	120540	23759	110390	236160	3925700	4995100	8589100	9412900	11664000	3863400	5710500	10472000	6.29369e-05	1.29734e-05	0.00149687	0.00143846	0.00338959	0.00526304	0.00732349	0.00635511	27413649
	O43707;F5GXS2;H7C144;K7EJH8;K7EP19;D6RH00	O43707	Alpha-actinin-4	ACTN4	ACTN4	Exosome	sp|O43707|ACTN4_HUMAN Alpha-actinin-4 OS=Homo sapiens OX=9606 GN=ACTN4 PE=1 SV=2;tr|F5GXS2|F5GXS2_HUMAN Alpha-actinin-4 OS=Homo sapiens OX=9606 GN=ACTN4 PE=1 SV=2	6	61	39	74.9	104.85	911	0	323.31	164650000	2561	13488	87742	1100600	16260000	10289000	23214000	20434000	26989000	17836000	16908000	31533000	0	0	87742	1100600	16260000	10289000	23214000	20434000	26989000	17836000	16908000	31533000	1.33716e-06	7.36503e-06	0.00118977	0.00670378	0.0140395	0.0108409	0.0197934	0.013796	71385342
	CON__P00978	CON__P00978						1	3	3	13.1	39.234	352	0	11.341	524660	3861	5820	1343	5501	86082	280080	5955	68930	30690	20423	20453	38453	0	0	0	0	86082	280080	0	68930	30690	20423	0	38453	2.01592e-06	3.17797e-06	1.82108e-05	3.35067e-05	7.43262e-05	0.000295104	5.07753e-06	4.6538e-05	435092
	P0DP25;P0DP24;P0DP23;H0Y7A7;E7ETZ0;E7EMB3;Q96HY3;M0QZ52;G3V361;F8WBR5;G3V479;G3V226	P0DP25		CALM2	CALM2;CALM1;CALM3		sp|P0DP25|CALM3_HUMAN Calmodulin-3 OS=Homo sapiens OX=9606 GN=CALM3 PE=1 SV=1;sp|P0DP24|CALM2_HUMAN Calmodulin-2 OS=Homo sapiens OX=9606 GN=CALM2 PE=1 SV=1;sp|P0DP23|CALM1_HUMAN Calmodulin-1 OS=Homo sapiens OX=9606 GN=CALM1 PE=1 SV=1;tr|H0Y7A7|H0Y7A7_HUMAN	12	6	6	70.5	16.837	149	0	196.7	5510000	31562	672710	2224	3627	261520	297820	984550	2730900	450270	80120	22825	32112	0	672710	0	0	261520	297820	984550	2730900	450270	80120	0	32112	1.64793e-05	0.000367329	3.01571e-05	2.20921e-05	0.000225806	0.000313796	0.000839476	0.00184377	4947500
	P28070	P28070	Proteasome subunit beta type-4	PSMB4	PSMB4	Exosome	sp|P28070|PSB4_HUMAN Proteasome subunit beta type-4 OS=Homo sapiens OX=9606 GN=PSMB4 PE=1 SV=4	1	7	7	42	29.204	264	0	116.97	4492400	7403	5790	3284	43639	1602800	136260	535420	501590	215970	159500	303110	994130	0	0	0	43639	1602800	136260	535420	501590	215970	159500	303110	994130	3.86529e-06	3.16159e-06	4.45305e-05	0.000265806	0.00138391	0.000143569	0.000456526	0.000338648	2819709
	P78504	P78504	Protein jagged-1	JAG1	JAG1		sp|P78504|JAG1_HUMAN Protein jagged-1 OS=Homo sapiens OX=9606 GN=JAG1 PE=1 SV=3	1	3	3	4.8	133.8	1218	0	21.176	456350	6748	12303	1274	2427	17313	3588	149960	241230	25665	4921	22186	18543	0	0	0	0	17313	0	149960	241230	25665	0	22186	0	3.5233e-06	6.71797e-06	1.72752e-05	1.47829e-05	1.49487e-05	3.78047e-06	0.000127863	0.000162866	408503
	P28066	P28066	Proteasome subunit alpha type-5	PSMA5	PSMA5	Exosome	sp|P28066|PSA5_HUMAN Proteasome subunit alpha type-5 OS=Homo sapiens OX=9606 GN=PSMA5 PE=1 SV=3	1	11	11	60.6	26.411	241	0	323.31	11686000	7319	10094	1291	147800	4500100	1157100	1030900	1179100	978820	619320	352720	1720100	0	0	0	147800	4500100	1157100	1030900	1179100	978820	619320	352720	1720100	3.82143e-06	5.51176e-06	1.75057e-05	0.000900253	0.00388555	0.00121917	0.000878996	0.000796068	8015000
	J3QRS3;P19105;O14950;J3KTJ1;P24844	J3QRS3	Myosin regulatory light chain 12A;Myosin regulatory light chain 12B;Myosin regulatory light polypeptide 9	MYL12A	MYL12A;MYL12B;MYL9		tr|J3QRS3|J3QRS3_HUMAN Myosin regulatory light chain 12A OS=Homo sapiens OX=9606 GN=MYL12A PE=1 SV=1;sp|P19105|ML12A_HUMAN Myosin regulatory light chain 12A OS=Homo sapiens OX=9606 GN=MYL12A PE=1 SV=2;sp|O14950|ML12B_HUMAN Myosin regulatory light chain 12B	5	7	7	52	20.457	177	0	323.31	6036000	10478	23041	5796.4	24629	431800	321130	695280	736220	949680	681950	1103900	1085600	0	0	5796.4	24629	431800	321130	695280	736220	949680	681950	1103900	1085600	5.47082e-06	1.25814e-05	7.85982e-05	0.000150016	0.000372831	0.000338356	0.00059283	0.000497058	2.21486e+06
	Q01813;B1APP8;B1APP6;H0Y757;Q5VSR5;V9GY25;H0Y3Y3;V9GYV7	Q01813	ATP-dependent 6-phosphofructokinase, platelet type	PFKP	PFKP	Exosome	sp|Q01813|PFKAP_HUMAN ATP-dependent 6-phosphofructokinase, platelet type OS=Homo sapiens OX=9606 GN=PFKP PE=1 SV=2	8	26	24	48.3	85.595	784	0	323.31	20278000	8299	6551	5651	119200	1718300	949020	2388900	2027700	5118800	2000600	2723800	3231400	0	0	0	119200	1718300	949020	2388900	2027700	5118800	2000600	2723800	3231400	4.33311e-06	3.57713e-06	7.66266e-05	0.00072605	0.00148364	0.000999927	0.00203689	0.001369	7203120
	A0A1B0GVN9;P06132;H0Y5R6;A0A1B0GVZ4;Q5T446	A0A1B0GVN9	Uroporphyrinogen decarboxylase	UROD	UROD		tr|A0A1B0GVN9|A0A1B0GVN9_HUMAN Uroporphyrinogen decarboxylase OS=Homo sapiens OX=9606 GN=UROD PE=1 SV=1;sp|P06132|DCUP_HUMAN Uroporphyrinogen decarboxylase OS=Homo sapiens OX=9606 GN=UROD PE=1 SV=2;tr|H0Y5R6|H0Y5R6_HUMAN Uroporphyrinogen decarboxylase (Fra	5	5	5	27.2	33.175	298	0	9.6125	1068900	7291	19704	1273	13956	63202	17571	869930	49169	55082	5472	39349	20778	0	0	0	13956	63202	17571	869930	49169	55082	0	0	0	3.80681e-06	1.07592e-05	1.72617e-05	8.50063e-05	5.45708e-05	1.85135e-05	0.000741745	3.31964e-05	1013828
	A0A2R8Y851;P62273;A0A2R8Y6P7;A0A087WTT6	A0A2R8Y851	40S ribosomal protein S29	RPS29	RPS29	Exosome	tr|A0A2R8Y851|A0A2R8Y851_HUMAN 40S ribosomal protein S29 OS=Homo sapiens OX=9606 GN=RPS29 PE=1 SV=1;sp|P62273|RS29_HUMAN 40S ribosomal protein S29 OS=Homo sapiens OX=9606 GN=RPS29 PE=1 SV=2;tr|A0A2R8Y6P7|A0A2R8Y6P7_HUMAN 40S ribosomal protein S29 (Fragment	4	2	2	20.7	10.256	87	0	7.6618	4667300	3714	6898	1193	7091	80244	71797	122430	324360	1840400	306250	583490	1338300	0	0	0	0	80244	71797	122430	324360	1840400	306250	583490	1338300	1.93917e-06	3.76661e-06	1.61769e-05	4.31914e-05	6.92855e-05	7.56483e-05	0.00010439	0.000218991	598831
	Q16543;K7EIU0;K7EL68;K7EQA9	Q16543	Hsp90 co-chaperone Cdc37;Hsp90 co-chaperone Cdc37, N-terminally processed	CDC37	CDC37	Exosome	sp|Q16543|CDC37_HUMAN Hsp90 co-chaperone Cdc37 OS=Homo sapiens OX=9606 GN=CDC37 PE=1 SV=1;tr|K7EIU0|K7EIU0_HUMAN Hsp90 co-chaperone Cdc37 (Fragment) OS=Homo sapiens OX=9606 GN=CDC37 PE=1 SV=1;tr|K7EL68|K7EL68_HUMAN Hsp90 co-chaperone Cdc37 (Fragment) OS=Ho	4	3	3	13	44.468	378	0	8.9239	648470	7399	6608	1502	2902	86655	74905	105700	123180	79257	117970	60795	12213	0	0	0	0	86655	74905	105700	123180	79257	117970	60795	0	3.8632e-06	3.60826e-06	2.03669e-05	1.76761e-05	7.4821e-05	7.8923e-05	9.0125e-05	8.31649e-05	390440
	F8VZ49;F8W6I7;Q32P51;P09651;F8VTQ5;A0A2R8Y4L2;F8VYN5;F8W646;H0YH80	F8VZ49	Heterogeneous nuclear ribonucleoprotein A1-like 2;Heterogeneous nuclear ribonucleoprotein A1;Heterogeneous nuclear ribonucleoprotein A1, N-terminally processed	HNRNPA1	HNRNPA1;HNRNPA1L2		tr|F8VZ49|F8VZ49_HUMAN Heterogeneous nuclear ribonucleoprotein A1 (Fragment) OS=Homo sapiens OX=9606 GN=HNRNPA1 PE=1 SV=1;tr|F8W6I7|F8W6I7_HUMAN Heterogeneous nuclear ribonucleoprotein A1 OS=Homo sapiens OX=9606 GN=HNRNPA1 PE=1 SV=2;sp|Q32P51|RA1L2_HUMAN H	9	5	5	28.1	25.687	231	0	215.31	1556400	7750	16170	4023.8	2630	138940	287430	85384	145030	427810	243310	146220	78266	0	0	4023.8	0	138940	287430	85384	145030	427810	243310	146220	78266	4.04647e-06	8.82952e-06	5.4562e-05	1.60194e-05	0.000119966	0.000302848	7.28026e-05	9.79169e-05	660808
	P52907	P52907	F-actin-capping protein subunit alpha-1	CAPZA1	CAPZA1	Exosome	sp|P52907|CAZA1_HUMAN F-actin-capping protein subunit alpha-1 OS=Homo sapiens OX=9606 GN=CAPZA1 PE=1 SV=3	1	7	5	42.3	32.922	286	0	64.512	1582100	22171	13731	2430	17053	289080	107320	363360	635410	72741	8031	49220	47902	0	0	0	17053	289080	107320	363360	635410	72741	0	49220	47902	1.1576e-05	7.49772e-06	3.29504e-05	0.00010387	0.000249602	0.000113077	0.000309819	0.000428997	1412223
	Q8NGZ2	Q8NGZ2	Olfactory receptor 14K1	OR14K1	OR14K1		sp|Q8NGZ2|O14K1_HUMAN Olfactory receptor 14K1 OS=Homo sapiens OX=9606 GN=OR14K1 PE=3 SV=2	1	1	1	4.5	34.86	314	1	-2	696670	13064	14708	2315	3970	10104	6616	12651	696670	28177	7546	15287	45084	0	0	0	0	0	0	0	696670	0	0	0	0	6.82104e-06	8.03121e-06	3.1391e-05	2.41814e-05	8.72415e-06	6.97089e-06	1.07869e-05	0.000470356	696670
	A0A0A0MTC7;A0A0A0MQS9;Q16363;E5RFQ2;H0YAQ5;H0Y351;H0YAP9;E5RHF3	A0A0A0MTC7	Laminin subunit alpha-4	LAMA4	LAMA4	Exosome	tr|A0A0A0MTC7|A0A0A0MTC7_HUMAN Laminin subunit alpha-4 OS=Homo sapiens OX=9606 GN=LAMA4 PE=1 SV=1;tr|A0A0A0MQS9|A0A0A0MQS9_HUMAN Laminin subunit alpha-4 OS=Homo sapiens OX=9606 GN=LAMA4 PE=1 SV=1;sp|Q16363|LAMA4_HUMAN Laminin subunit alpha-4 OS=Homo sapien	8	66	66	46	201.82	1816	0	323.31	165700000	8723	264710	353410	1700500	28203000	28780000	41633000	26214000	10768000	7716600	6980900	13088000	0	264710	353410	1700500	28203000	28780000	41633000	26214000	10768000	7716600	6980900	13088000	4.55449e-06	0.000144543	0.00479218	0.0103578	0.0243515	0.0303238	0.0354984	0.0176984	127148620
	M0QXS5;P14866;M0R076;M0QYT0	M0QXS5	Heterogeneous nuclear ribonucleoprotein L	HNRNPL	HNRNPL	Exosome	tr|M0QXS5|M0QXS5_HUMAN Heterogeneous nuclear ribonucleoprotein L (Fragment) OS=Homo sapiens OX=9606 GN=HNRNPL PE=1 SV=1;sp|P14866|HNRPL_HUMAN Heterogeneous nuclear ribonucleoprotein L OS=Homo sapiens OX=9606 GN=HNRNPL PE=1 SV=2;tr|M0R076|M0R076_HUMAN Uncha	4	2	2	7	58.362	530	0	94.096	811900	2345	4141	1216	1572	110920	77798	17114	23283	195150	90154	137860	200020	0	0	0	0	110920	77798	0	0	195150	90154	137860	200020	1.22438e-06	2.26117e-06	1.64887e-05	9.57509e-06	9.57723e-05	8.19712e-05	1.45922e-05	1.57195e-05	188718
	P12081;B4DDD8;B3KWE1;E7ETE2;B4E1C5;A0A2R8Y6I1;A0A2R8Y3N3;A0A2R8Y5P7;P49590;A0A2R8YFR1;D6RF05;A0A2R8YCI2;A0A2R8Y4X6;A0A2R8Y5E8;D6RJE6;B4DQ67;D6RB22	P12081	Histidine--tRNA ligase, cytoplasmic	HARS	HARS		sp|P12081|SYHC_HUMAN Histidine--tRNA ligase, cytoplasmic OS=Homo sapiens OX=9606 GN=HARS PE=1 SV=2;tr|B4DDD8|B4DDD8_HUMAN Histidine--tRNA ligase, cytoplasmic OS=Homo sapiens OX=9606 GN=HARS PE=1 SV=1;tr|B3KWE1|B3KWE1_HUMAN Histidine--tRNA ligase, cytoplasm	17	6	6	12.8	57.41	509	0	24.879	846390	6295	19725	1369	4970	93422	98630	253760	59155	142750	96344	42167	60154	0	0	0	0	93422	98630	253760	59155	142750	96344	42167	60154	3.28678e-06	1.07707e-05	1.85634e-05	3.02724e-05	8.06639e-05	0.000103921	0.000216368	3.99385e-05	504967
	P31431	P31431	Syndecan-4	SDC4	SDC4	Exosome	sp|P31431|SDC4_HUMAN Syndecan-4 OS=Homo sapiens OX=9606 GN=SDC4 PE=1 SV=2	1	4	4	19.2	21.641	198	0	109.46	6858900	302370	565830	6004	9147	909300	862360	834400	2675200	16377	709410	15595	17705	302370	565830	0	0	909300	862360	834400	2675200	0	709410	0	0	0.000157875	0.000308968	8.14132e-05	5.57146e-05	0.000785122	0.000908618	0.000711451	0.00180616	6149460
	P11717	P11717	Cation-independent mannose-6-phosphate receptor	IGF2R	IGF2R	Exosome	sp|P11717|MPRI_HUMAN Cation-independent mannose-6-phosphate receptor OS=Homo sapiens OX=9606 GN=IGF2R PE=1 SV=3	1	9	9	5.7	274.37	2491	0	26.564	624420	13881	9633	1973	6193	253980	137940	126460	94489	24130	5314	11553	13969	0	0	0	0	253980	137940	126460	94489	0	0	11553	0	7.24761e-06	5.26004e-06	2.67535e-05	3.77217e-05	0.000219295	0.000145339	0.000107826	6.37942e-05	612869
	Q9Y678;D6RG17;Q9UBF2;H0Y8X7	Q9Y678	Coatomer subunit gamma-1	COPG1	COPG1		sp|Q9Y678|COPG1_HUMAN Coatomer subunit gamma-1 OS=Homo sapiens OX=9606 GN=COPG1 PE=1 SV=1	4	11	11	19.5	97.717	874	0	29.574	1318300	10652	7761	2647	1414	121690	15269	182430	150390	169910	7853	126650	552010	0	0	0	0	121690	15269	182430	150390	169910	0	126650	552010	5.56167e-06	4.23784e-06	3.58929e-05	8.61271e-06	0.000105071	1.60881e-05	0.000155549	0.000101536	469779
	P05091;F8VP50;S4R3S4	P05091	Aldehyde dehydrogenase, mitochondrial	ALDH2	ALDH2	Exosome	sp|P05091|ALDH2_HUMAN Aldehyde dehydrogenase, mitochondrial OS=Homo sapiens OX=9606 GN=ALDH2 PE=1 SV=2	3	7	5	16.4	56.381	517	0	79.439	550340	9919	9588	728	2846	62182	28638	175240	41410	101800	33692	39896	67475	0	0	0	0	62182	28638	175240	41410	101800	33692	39896	67475	5.17896e-06	5.23546e-06	9.87155e-06	1.73351e-05	5.36901e-05	3.01742e-05	0.000149418	2.79579e-05	307470
	H0YHA7;J3QQ67;Q07020;G3V203;F8VYV2;F8VUA6;A0A075B7A0	H0YHA7	60S ribosomal protein L18	RPL18	RPL18		tr|H0YHA7|H0YHA7_HUMAN 60S ribosomal protein L18 (Fragment) OS=Homo sapiens OX=9606 GN=RPL18 PE=1 SV=1;tr|J3QQ67|J3QQ67_HUMAN 60S ribosomal protein L18 (Fragment) OS=Homo sapiens OX=9606 GN=RPL18 PE=1 SV=1;sp|Q07020|RL18_HUMAN 60S ribosomal protein L18 OS=	7	8	8	44.3	18.863	167	0	199.88	8623300	3841	9594	2122	34255	434140	545000	517640	442730	1540100	805820	1458800	2844900	0	0	0	34255	434140	545000	517640	442730	1540100	805820	1458800	2844900	2.00548e-06	5.23874e-06	2.8774e-05	0.000208648	0.000374852	0.000574235	0.000441365	0.000298909	1973765
	Q13200;H7C1H2;F8WBS8;C9JPC0	Q13200	26S proteasome non-ATPase regulatory subunit 2	PSMD2	PSMD2	Exosome	sp|Q13200|PSMD2_HUMAN 26S proteasome non-ATPase regulatory subunit 2 OS=Homo sapiens OX=9606 GN=PSMD2 PE=1 SV=3	4	9	9	17.6	100.2	908	0	50.361	1431900	10029	6508	3503	2897	104870	101600	106820	326320	344470	21872	98303	327600	0	0	0	0	104870	101600	106820	326320	344470	21872	98303	327600	5.23639e-06	3.55365e-06	4.75001e-05	1.76457e-05	9.05485e-05	0.00010705	9.108e-05	0.000220315	639610
	P22234;E9PBS1;D6RF62	P22234	Multifunctional protein ADE2;Phosphoribosylaminoimidazole-succinocarboxamide synthase;Phosphoribosylaminoimidazole carboxylase	PAICS	PAICS	Exosome	sp|P22234|PUR6_HUMAN Multifunctional protein ADE2 OS=Homo sapiens OX=9606 GN=PAICS PE=1 SV=3;tr|E9PBS1|E9PBS1_HUMAN Multifunctional protein ADE2 (Fragment) OS=Homo sapiens OX=9606 GN=PAICS PE=1 SV=1;tr|D6RF62|D6RF62_HUMAN Multifunctional protein ADE2 OS=Ho	3	14	14	53.6	47.079	425	0	289.55	5653400	15300	24181	6567.8	44187	728220	663030	601700	1142000	885180	299690	600860	682030	0	0	6567.8	44187	728220	663030	601700	1142000	885180	299690	600860	682030	7.98851e-06	1.32039e-05	8.90582e-05	0.000269144	0.000628771	0.000698596	0.000513039	0.00077102	3.1857e+06
	P68363;P68366;C9JDS9	P68363	Tubulin alpha-1B chain;Tubulin alpha-4A chain	TUBA1B	TUBA1B;TUBA4A		sp|P68363|TBA1B_HUMAN Tubulin alpha-1B chain OS=Homo sapiens OX=9606 GN=TUBA1B PE=1 SV=1;sp|P68366|TBA4A_HUMAN Tubulin alpha-4A chain OS=Homo sapiens OX=9606 GN=TUBA4A PE=1 SV=1	3	18	1	72.9	50.151	451	0	323.31	40960000	8083	52602	75276	366680	7234700	5258200	6864100	7355400	3940300	2945100	3936300	2931000	0	52602	75276	366680	7234700	5258200	6864100	7355400	3940300	2945100	3936300	2931000	4.22033e-06	2.8723e-05	0.00102073	0.00223346	0.0062467	0.00554026	0.00585267	0.00496599	27206958
	P50395;Q5SX91;Q5SX87;V9GYJ7;V9GYF8;Q5SX90;Q5SX86	P50395	Rab GDP dissociation inhibitor beta	GDI2	GDI2	Exosome	sp|P50395|GDIB_HUMAN Rab GDP dissociation inhibitor beta OS=Homo sapiens OX=9606 GN=GDI2 PE=1 SV=2;tr|Q5SX91|Q5SX91_HUMAN Rab GDP dissociation inhibitor (Fragment) OS=Homo sapiens OX=9606 GN=GDI2 PE=1 SV=1	7	9	5	24.5	50.663	445	0	63.503	1235000	4708	3248	3298	5342	309260	20864	302910	12634	185960	71552	123490	220920	0	0	0	0	309260	20864	302910	0	185960	71552	123490	220920	2.45816e-06	1.77355e-06	4.47203e-05	3.25382e-05	0.000267026	2.19832e-05	0.000258276	8.52984e-06	633034
	C9J4Z3;P61513;M0R0A1;Q6P4E4;E9PEL3;M0R2L6	C9J4Z3	60S ribosomal protein L37a	RPL37A	RPL37A	Exosome	tr|C9J4Z3|C9J4Z3_HUMAN 60S ribosomal protein L37a OS=Homo sapiens OX=9606 GN=RPL37A PE=1 SV=1;sp|P61513|RL37A_HUMAN 60S ribosomal protein L37a OS=Homo sapiens OX=9606 GN=RPL37A PE=1 SV=2;tr|M0R0A1|M0R0A1_HUMAN 60S ribosomal protein L37a OS=Homo sapiens OX=	6	2	2	44.1	7.624	68	0	8.73	2051800	10811	11075	995	1743	127040	104140	14608	15975	685050	211110	334230	590200	0	0	0	0	127040	104140	0	0	685050	211110	334230	590200	5.64469e-06	6.04743e-06	1.3492e-05	1.06167e-05	0.000109691	0.000109726	1.24555e-05	1.07855e-05	231180
	G3XAI2;P07942;E7EPA6;E9PCS6;C9J296	G3XAI2	Laminin subunit beta-1	LAMB1	LAMB1	Exosome	tr|G3XAI2|G3XAI2_HUMAN Laminin subunit beta-1 OS=Homo sapiens OX=9606 GN=LAMB1 PE=1 SV=1;sp|P07942|LAMB1_HUMAN Laminin subunit beta-1 OS=Homo sapiens OX=9606 GN=LAMB1 PE=1 SV=2	5	61	61	52.2	200.48	1810	0	323.31	140660000	5933	173700	459480	1039300	23743000	30208000	21597000	21674000	12619000	7614000	9440500	12088000	0	173700	459480	1039300	23743000	30208000	21597000	21674000	12619000	7614000	9440500	12088000	3.09777e-06	9.48478e-05	0.00623047	0.0063304	0.0205005	0.0318284	0.0184147	0.0146332	98894480
	P13489;E9PMJ3;E9PLZ3;E9PIM9;E9PMN0;E9PIK5;H0YCR7;E9PMA9;E9PR82;E9PMI1	P13489	Ribonuclease inhibitor	RNH1	RNH1	Exosome	sp|P13489|RINI_HUMAN Ribonuclease inhibitor OS=Homo sapiens OX=9606 GN=RNH1 PE=1 SV=2;tr|E9PMJ3|E9PMJ3_HUMAN Ribonuclease inhibitor (Fragment) OS=Homo sapiens OX=9606 GN=RNH1 PE=1 SV=1;tr|E9PLZ3|E9PLZ3_HUMAN Ribonuclease inhibitor (Fragment) OS=Homo sapien	10	8	8	26.5	49.973	461	0	44.352	1537500	2200	17772	1089	7172	268160	156660	19615	79246	277770	76659	214210	445230	0	0	0	0	268160	156660	19615	79246	277770	76659	214210	445230	1.14867e-06	9.70428e-06	1.47667e-05	4.36848e-05	0.000231539	0.000165063	1.67247e-05	5.35029e-05	523681
	O14818;H0Y586;Q8TAA3;A0A087WYS6;F5GY34	O14818	Proteasome subunit alpha type-7	PSMA7	PSMA7	Exosome	sp|O14818|PSA7_HUMAN Proteasome subunit alpha type-7 OS=Homo sapiens OX=9606 GN=PSMA7 PE=1 SV=1	5	13	13	55.6	27.887	248	0	323.31	10579000	4089	7322	1104	132940	4420300	719730	809370	429160	2050300	414430	696450	906280	0	0	0	132940	4420300	719730	809370	429160	2050300	414430	696450	906280	2.13497e-06	3.99813e-06	1.497e-05	0.000809741	0.00381664	0.000758337	0.000690109	0.000289747	6511500
	P42766;F2Z388	P42766	60S ribosomal protein L35	RPL35	RPL35		sp|P42766|RL35_HUMAN 60S ribosomal protein L35 OS=Homo sapiens OX=9606 GN=RPL35 PE=1 SV=2;tr|F2Z388|F2Z388_HUMAN 60S ribosomal protein L35 OS=Homo sapiens OX=9606 GN=RPL35 PE=1 SV=1	2	3	3	26	14.551	123	0	67.858	2973100	6692	9709	540	4097	13457	7042	121730	220700	1220600	99447	261770	1048800	0	0	0	0	0	0	121730	220700	1220600	99447	261770	1048800	3.49406e-06	5.30154e-06	7.32231e-06	2.49549e-05	1.16192e-05	7.41974e-06	0.000103793	0.000149005	342430
	Q5TG12;E9PGC5;Q15262;H0YDP9;H0Y6P5	Q5TG12	Protein-tyrosine-phosphatase;Receptor-type tyrosine-protein phosphatase kappa	PTPRK	PTPRK		tr|Q5TG12|Q5TG12_HUMAN Receptor-type tyrosine-protein phosphatase kappa OS=Homo sapiens OX=9606 GN=PTPRK PE=1 SV=1;tr|E9PGC5|E9PGC5_HUMAN Receptor-type tyrosine-protein phosphatase kappa OS=Homo sapiens OX=9606 GN=PTPRK PE=1 SV=1;sp|Q15262|PTPRK_HUMAN Rece	5	5	5	5.3	164.2	1458	0	10.995	443440	15917	18611	1105	4020	89443	127760	157880	53138	53847	15214	17058	24790	0	0	0	0	89443	127760	157880	53138	0	15214	0	0	8.31066e-06	1.01624e-05	1.49836e-05	2.44859e-05	7.72283e-05	0.000134613	0.000134616	3.58761e-05	428221
	K7EK07;P84243;K7EMV3;B4DEB1;K7ES00;Q16695;K7EP01;Q5TEC6;Q6NXT2	K7EK07	Histone H3;Histone H3.3;Histone H3.1t	H3F3B	H3F3B;H3F3A;HIST3H3		tr|K7EK07|K7EK07_HUMAN Histone H3 (Fragment) OS=Homo sapiens OX=9606 GN=H3F3B PE=1 SV=1;sp|P84243|H33_HUMAN Histone H3.3 OS=Homo sapiens OX=9606 GN=H3F3A PE=1 SV=2;tr|K7EMV3|K7EMV3_HUMAN Histone H3 OS=Homo sapiens OX=9606 GN=H3F3B PE=1 SV=1;tr|B4DEB1|B4DEB	9	5	1	44.7	14.914	132	0	12.878	14330000	7720	6532	1784	258460	2244800	1633700	4336800	4734400	530620	3053	15387	591530	0	0	0	258460	2244800	1633700	4336800	4734400	530620	0	0	591530	4.0308e-06	3.56676e-06	2.41907e-05	0.00157429	0.00193824	0.00172133	0.00369777	0.00319643	13208160
	O14980;C9IZS4;C9JQ02;C9JV99;C9J673;C9JKM9;H7BZC5;F8WF71;C9JF49;C9IYM2	O14980	Exportin-1	XPO1	XPO1		sp|O14980|XPO1_HUMAN Exportin-1 OS=Homo sapiens OX=9606 GN=XPO1 PE=1 SV=1	10	8	8	10.5	123.38	1071	0	35.935	691800	4615	12542	1148	7655	34439	8418	475480	37613	69325	15608	7062	112560	0	0	0	0	34439	0	475480	0	69325	0	0	112560	2.40961e-06	6.84848e-06	1.55667e-05	4.66268e-05	2.97359e-05	8.86955e-06	0.000405418	2.53944e-05	509919
	Q01082;A0A087WUZ3;F8W6C1;A4QPE4;O15020;P11277	Q01082	Spectrin beta chain, non-erythrocytic 1	SPTBN1	SPTBN1	Exosome	sp|Q01082|SPTB2_HUMAN Spectrin beta chain, non-erythrocytic 1 OS=Homo sapiens OX=9606 GN=SPTBN1 PE=1 SV=2;tr|A0A087WUZ3|A0A087WUZ3_HUMAN Spectrin beta chain OS=Homo sapiens OX=9606 GN=SPTBN1 PE=1 SV=1	6	50	49	30.3	274.61	2364	0	323.31	10975000	19646	15923	10128	47125	1243100	626010	667270	889090	3363700	780210	1188400	2160100	0	0	10128	47125	1243100	626010	667270	889090	3363700	780210	1188400	2160100	1.02577e-05	8.69465e-06	0.000137334	0.000287039	0.00107334	0.00065959	0.000568947	0.000600268	3482723
	P39060;H7BXV5	P39060	Collagen alpha-1(XVIII) chain;Endostatin	COL18A1	COL18A1	Exosome	sp|P39060|COIA1_HUMAN Collagen alpha-1(XVIII) chain OS=Homo sapiens OX=9606 GN=COL18A1 PE=1 SV=5	2	3	3	4.8	178.19	1754	0	72.231	4914800	14164	12891	1306	6834	77031	374980	8639	16522	1886000	9714	9792	2576800	0	0	0	0	77031	374980	0	0	1886000	0	0	2576800	7.39538e-06	7.03905e-06	1.77091e-05	4.16261e-05	6.65113e-05	0.000395094	7.36604e-06	1.11548e-05	452011
	P13667	P13667	Protein disulfide-isomerase A4	PDIA4	PDIA4		sp|P13667|PDIA4_HUMAN Protein disulfide-isomerase A4 OS=Homo sapiens OX=9606 GN=PDIA4 PE=1 SV=2	1	6	6	14	72.932	645	0	31.299	804390	10675	16105	1096	6528.6	129910	47922	161190	215840	30488	24682	187830	14621	0	0	0	6528.6	129910	47922	161190	215840	30488	24682	187830	0	5.57368e-06	8.79403e-06	1.48616e-05	3.97659e-05	0.000112169	5.04926e-05	0.000137439	0.000145724	561391
	P08670;B0YJC4;B0YJC5;A0A1B0GTT5;P17661;H7C5W5;P41219;A0A1B0GVG8;E7EMV2;E7ESP9;Q16352;P07196;P07197;P12036	P08670	Vimentin	VIM	VIM	Exosome	sp|P08670|VIME_HUMAN Vimentin OS=Homo sapiens OX=9606 GN=VIM PE=1 SV=4;tr|B0YJC4|B0YJC4_HUMAN Vimentin variant 3 OS=Homo sapiens OX=9606 GN=VIM PE=1 SV=1	14	32	32	61.8	53.651	466	0	323.31	125820000	8817	179140	21819	1066400	5046000	10226000	21788000	16040000	22049000	20202000	14495000	14712000	0	179140	21819	1066400	5046000	10226000	21788000	16040000	22049000	20202000	14495000	14712000	4.60357e-06	9.78182e-05	0.000295862	0.00649547	0.00435689	0.0107745	0.0185775	0.0108294	54367359
	P05997;A0A087WYX9	P05997	Collagen alpha-2(V) chain	COL5A2	COL5A2		sp|P05997|CO5A2_HUMAN Collagen alpha-2(V) chain OS=Homo sapiens OX=9606 GN=COL5A2 PE=1 SV=3;tr|A0A087WYX9|A0A087WYX9_HUMAN Collagen alpha-2(V) chain OS=Homo sapiens OX=9606 GN=COL5A2 PE=1 SV=1	2	4	4	6.4	144.91	1499	0	7.2312	992510	5573	6325	4212.8	9133	140710	166340	12891	681260	11545	9150	20527	24624	0	0	4212.8	0	140710	166340	0	681260	0	0	0	0	2.9098e-06	3.45373e-06	5.71248e-05	5.56293e-05	0.000121494	0.000175263	1.09915e-05	0.000459952	992523
	K7ELC2;P62841;K7EM56;A0A0B4J2B4;K7EJ78;S4R417;K7EQJ5;S4R456	K7ELC2	40S ribosomal protein S15	RPS15	RPS15		tr|K7ELC2|K7ELC2_HUMAN 40S ribosomal protein S15 OS=Homo sapiens OX=9606 GN=RPS15 PE=1 SV=1;sp|P62841|RS15_HUMAN 40S ribosomal protein S15 OS=Homo sapiens OX=9606 GN=RPS15 PE=1 SV=2;tr|K7EM56|K7EM56_HUMAN 40S ribosomal protein S15 OS=Homo sapiens OX=9606 G	8	4	4	53.3	17.723	152	0	317.21	11554000	3537	10465	1490	7961	19397	91362	26089	524490	2809000	998520	3966700	3164000	0	0	0	0	0	91362	0	524490	2809000	998520	3966700	3164000	1.84676e-06	5.71435e-06	2.02041e-05	4.84906e-05	1.67481e-05	9.62628e-05	2.22448e-05	0.000354109	615852
	Q32Q12;P22392;O60361	Q32Q12	Nucleoside diphosphate kinase;Nucleoside diphosphate kinase B	NME1-NME2	NME1-NME2;NME2		tr|Q32Q12|Q32Q12_HUMAN Nucleoside diphosphate kinase OS=Homo sapiens OX=9606 GN=NME1-NME2 PE=1 SV=1;sp|P22392|NDKB_HUMAN Nucleoside diphosphate kinase B OS=Homo sapiens OX=9606 GN=NME2 PE=1 SV=1	3	10	3	54.1	32.642	292	0	85.091	10181000	11109	10039	26790	46402	1384400	1012900	1044800	1566400	2759300	982830	725900	631650	0	0	26790	46402	1384400	1012900	1044800	1566400	2759300	982830	725900	631650	5.80028e-06	5.48173e-06	0.000363268	0.000282636	0.00119534	0.00106723	0.000890848	0.00105755	5081692
	Q04917;A2IDB2;F8WEB6;A2IDB1	Q04917	14-3-3 protein eta	YWHAH	YWHAH	Exosome	sp|Q04917|1433F_HUMAN 14-3-3 protein eta OS=Homo sapiens OX=9606 GN=YWHAH PE=1 SV=4	4	6	4	30.5	28.218	246	0	162.26	1058800	14579	6758	1493	4559	163500	96518	140010	22072	137210	69479	273990	178070	0	0	0	0	163500	96518	140010	0	137210	69479	273990	178070	7.61206e-06	3.69016e-06	2.02448e-05	2.7769e-05	0.000141172	0.000101695	0.000119379	1.49019e-05	400028
	Q96QK1;I3L4S0;A0A1W2PP10;I3L4P4	Q96QK1	Vacuolar protein sorting-associated protein 35	VPS35	VPS35	Exosome	sp|Q96QK1|VPS35_HUMAN Vacuolar protein sorting-associated protein 35 OS=Homo sapiens OX=9606 GN=VPS35 PE=1 SV=2	4	10	10	15.7	91.706	796	0	65.7	1392700	12961	17042	4155	4395	317750	47944	273620	101810	218270	19802	206860	206650	0	0	0	0	317750	47944	273620	101810	218270	19802	206860	206650	6.76726e-06	9.30567e-06	5.63411e-05	2.677e-05	0.000274357	5.05158e-05	0.000233302	6.87369e-05	741124
	H7C090	H7C090		AUTS2	AUTS2		tr|H7C090|H7C090_HUMAN Autism susceptibility gene 2 protein (Fragment) OS=Homo sapiens OX=9606 GN=AUTS2 PE=1 SV=2	1	1	1	10.2	16.564	147	1	-2	923320	4061	20975	2988	8106	7720	5181	20701	923320	14301	35984	10576	46222	0	0	0	0	0	0	0	923320	0	0	0	0	2.12035e-06	1.14533e-05	4.05168e-05	4.93738e-05	6.66572e-06	5.45892e-06	1.76507e-05	0.000623379	923320
	A0A0C4DGI3;B4DJV2;O75390;F8VRP1;F8VX68;F8VPF9;F8VPA1;F8W1S4;H0YH82;F8VZK9;F8VX07;H0YIC4;F8VRI6;F8W4S1;F8W642;F8VWQ5;F8VR34;F8VTT8	A0A0C4DGI3	Citrate synthase;Citrate synthase, mitochondrial	CS	CS	Exosome	tr|A0A0C4DGI3|A0A0C4DGI3_HUMAN Citrate synthase OS=Homo sapiens OX=9606 GN=CS PE=1 SV=1;tr|B4DJV2|B4DJV2_HUMAN Citrate synthase OS=Homo sapiens OX=9606 GN=CS PE=1 SV=1;sp|O75390|CISY_HUMAN Citrate synthase, mitochondrial OS=Homo sapiens OX=9606 GN=CS PE=1	18	6	6	29.2	44.703	400	0	10.127	871750	18614	7850	2252	6262	109570	200220	119240	167780	40269	4132	154240	80428	0	0	0	0	109570	200220	119240	167780	40269	0	154240	80428	9.71883e-06	4.28644e-06	3.05367e-05	3.8142e-05	9.46066e-05	0.00021096	0.00010167	0.000113277	596810
	P14174	P14174	Macrophage migration inhibitory factor	MIF	MIF	Exosome	sp|P14174|MIF_HUMAN Macrophage migration inhibitory factor OS=Homo sapiens OX=9606 GN=MIF PE=1 SV=4	1	2	2	17.4	12.476	115	0	11.567	619990	9753	4013	1770	4198	49612	271650	7760	32474	74155	52507	88264	83802	0	0	0	0	49612	271650	0	0	74155	52507	88264	83802	5.09228e-06	2.19127e-06	2.40009e-05	2.55701e-05	4.28368e-05	0.000286222	6.61656e-06	2.19248e-05	321262
	P29966	P29966	Myristoylated alanine-rich C-kinase substrate	MARCKS	MARCKS	Exosome	sp|P29966|MARCS_HUMAN Myristoylated alanine-rich C-kinase substrate OS=Homo sapiens OX=9606 GN=MARCKS PE=1 SV=4	1	1	1	9.6	31.554	332	0	32.66	2491100	14976	19703	2783	7521	204420	130550	159090	272780	429410	272770	445820	576300	0	0	0	0	204420	130550	159090	272780	429410	272770	445820	576300	7.81934e-06	1.07587e-05	3.7737e-05	4.58106e-05	0.000176503	0.000137553	0.000135648	0.000184167	766840
	Q58FF8	Q58FF8	Putative heat shock protein HSP 90-beta 2	HSP90AB2P	HSP90AB2P	Exosome	sp|Q58FF8|H90B2_HUMAN Putative heat shock protein HSP 90-beta 2 OS=Homo sapiens OX=9606 GN=HSP90AB2P PE=1 SV=2	1	8	1	22.8	44.348	381	0	323.31	3016200	7432	16000	1499	3231	263300	79816	10732	8183	5131	1372100	714010	586970	0	0	0	0	263300	79816	0	0	0	1372100	714010	586970	3.88043e-06	8.7367e-06	2.03262e-05	1.96801e-05	0.000227343	8.40975e-05	9.15063e-06	5.52475e-06	343116
	P22314;Q5JRR6;Q5JRR9;Q5JRS0;Q5JRS1;Q5JRS3;Q5JRS2	P22314	Ubiquitin-like modifier-activating enzyme 1	UBA1	UBA1	Exosome	sp|P22314|UBA1_HUMAN Ubiquitin-like modifier-activating enzyme 1 OS=Homo sapiens OX=9606 GN=UBA1 PE=1 SV=3	7	28	28	42.3	117.85	1058	0	323.31	12685000	18974	13548	4562.5	102470	1088100	839920	2264000	885270	3432700	920840	953130	2194400	0	0	4562.5	102470	1088100	839920	2264000	885270	3432700	920840	953130	2194400	9.9068e-06	7.3978e-06	6.18667e-05	0.000624147	0.000939504	0.000884975	0.0019304	0.000597689	5.18432e+06
	O00232;J3KTJ5;J3KSK1	O00232	26S proteasome non-ATPase regulatory subunit 12	PSMD12	PSMD12	Exosome	sp|O00232|PSD12_HUMAN 26S proteasome non-ATPase regulatory subunit 12 OS=Homo sapiens OX=9606 GN=PSMD12 PE=1 SV=3	3	3	3	8.3	52.904	456	0	37.017	387190	2487	5023	1155	1615	80905	66091	35786	16085	78072	18038	85607	76513	0	0	0	0	80905	66091	0	0	78072	0	85607	76513	1.29852e-06	2.74278e-06	1.56616e-05	9.837e-06	6.98562e-05	6.96362e-05	3.05129e-05	1.08598e-05	146996
	P38646;D6RA73;D6RJI2;H0YBG6	P38646	Stress-70 protein, mitochondrial	HSPA9	HSPA9	Exosome	sp|P38646|GRP75_HUMAN Stress-70 protein, mitochondrial OS=Homo sapiens OX=9606 GN=HSPA9 PE=1 SV=2	4	11	11	23.3	73.68	679	0	109.62	1786100	2825	26372	2695	14809	317990	150650	252690	325130	185690	85411	197750	255960	0	0	0	14809	317990	150650	252690	325130	185690	85411	197750	255960	1.475e-06	1.44003e-05	3.65437e-05	9.0202e-05	0.000274564	0.000158731	0.000215456	0.000219511	1061269
	P25786;F5GX11;B4DEV8	P25786	Proteasome subunit alpha type-1	PSMA1	PSMA1	Exosome	sp|P25786|PSA1_HUMAN Proteasome subunit alpha type-1 OS=Homo sapiens OX=9606 GN=PSMA1 PE=1 SV=1;tr|F5GX11|F5GX11_HUMAN Proteasome endopeptidase complex OS=Homo sapiens OX=9606 GN=PSMA1 PE=1 SV=1	3	13	13	63.9	29.555	263	0	147.88	13622000	19365	8452	1540	224810	6781000	1092500	1273700	626120	1086200	580030	551690	1405700	0	0	0	224810	6781000	1092500	1273700	626120	1086200	580030	551690	1405700	1.01109e-05	4.61516e-06	2.08821e-05	0.00136932	0.00585496	0.0011511	0.00108602	0.000422724	9998130
	A0A087WY71;E9PFW3;Q96CW1;C9JJ47;C9JTK4;C9JGT8;C9JJD3;C9JPV8;H7C4C3	A0A087WY71	AP-2 complex subunit mu	AP2M1	AP2M1	Exosome	tr|A0A087WY71|A0A087WY71_HUMAN AP-2 complex subunit mu OS=Homo sapiens OX=9606 GN=AP2M1 PE=1 SV=1;tr|E9PFW3|E9PFW3_HUMAN AP-2 complex subunit mu OS=Homo sapiens OX=9606 GN=AP2M1 PE=1 SV=1;sp|Q96CW1|AP2M1_HUMAN AP-2 complex subunit mu OS=Homo sapiens OX=960	9	12	12	38	49.526	434	0	323.31	2894300	5267	5167	4607	7305	399380	199720	59510	109980	859170	141860	325690	798930	0	0	0	0	399380	199720	59510	109980	859170	141860	325690	798930	2.75003e-06	2.82141e-06	6.24701e-05	4.44949e-05	0.000344839	0.000210433	5.07412e-05	7.42529e-05	768590
	Q9UBT2;K7EPL2;K7ESK7	Q9UBT2	SUMO-activating enzyme subunit 2	UBA2	UBA2		sp|Q9UBT2|SAE2_HUMAN SUMO-activating enzyme subunit 2 OS=Homo sapiens OX=9606 GN=UBA2 PE=1 SV=2;tr|K7EPL2|K7EPL2_HUMAN SUMO-activating enzyme subunit 2 (Fragment) OS=Homo sapiens OX=9606 GN=UBA2 PE=1 SV=2	3	3	3	10.5	71.223	640	0	6.4304	438800	606	11956	1222	4670	149470	22323	175150	13961	20620	3735	22527	48701	0	0	0	0	149470	22323	175150	0	20620	0	22527	48701	3.16408e-07	6.5285e-06	1.65701e-05	2.84451e-05	0.000129058	2.35204e-05	0.000149342	9.42576e-06	346943
	P30050	P30050	60S ribosomal protein L12	RPL12	RPL12	Exosome	sp|P30050|RL12_HUMAN 60S ribosomal protein L12 OS=Homo sapiens OX=9606 GN=RPL12 PE=1 SV=1	1	6	6	54.5	17.818	165	0	309.89	14143000	3929	2693	9203.5	68434	1589300	892260	396430	888510	4264000	1208300	2100600	2726200	0	0	9203.5	68434	1589300	892260	396430	888510	4264000	1208300	2100600	2726200	2.05143e-06	1.4705e-06	0.000124798	0.000416833	0.00137226	0.000940122	0.000338016	0.000599877	3.84414e+06
	J3KQ32;Q9NTK5;C9JTK6	J3KQ32	Obg-like ATPase 1	OLA1	OLA1	Exosome	tr|J3KQ32|J3KQ32_HUMAN Obg-like ATPase 1 OS=Homo sapiens OX=9606 GN=OLA1 PE=1 SV=1;sp|Q9NTK5|OLA1_HUMAN Obg-like ATPase 1 OS=Homo sapiens OX=9606 GN=OLA1 PE=1 SV=2;tr|C9JTK6|C9JTK6_HUMAN Obg-like ATPase 1 (Fragment) OS=Homo sapiens OX=9606 GN=OLA1 PE=1 SV=	3	5	5	20.4	46.937	416	0	17.545	1242700	4865	4734	2536	882	13223	19490	186590	111890	128290	41958	477210	296810	0	0	0	0	0	0	186590	111890	128290	41958	477210	296810	2.54014e-06	2.58497e-06	3.43877e-05	5.37228e-06	1.14172e-05	2.05355e-05	0.000159096	7.55425e-05	298480
	P36578;H3BM89;H3BTP7;H3BU31	P36578	60S ribosomal protein L4	RPL4	RPL4	Exosome	sp|P36578|RL4_HUMAN 60S ribosomal protein L4 OS=Homo sapiens OX=9606 GN=RPL4 PE=1 SV=5;tr|H3BM89|H3BM89_HUMAN 60S ribosomal protein L4 OS=Homo sapiens OX=9606 GN=RPL4 PE=1 SV=1;tr|H3BTP7|H3BTP7_HUMAN 60S ribosomal protein L4 (Fragment) OS=Homo sapiens OX=9	4	20	20	42.6	47.697	427	0	283.1	30819000	6810	8733	1541	86589	1577300	822840	131770	1427600	5892100	6169700	6249000	8462300	0	0	0	86589	1577300	822840	131770	1427600	5892100	6169700	6249000	8462300	3.55567e-06	4.7686e-06	2.08957e-05	0.000527416	0.0013619	0.000866978	0.000112354	0.000963843	4046099
	P05976;P08590	P05976	Myosin light chain 1/3, skeletal muscle isoform;Myosin light chain 3	MYL1	MYL1;MYL3		sp|P05976|MYL1_HUMAN Myosin light chain 1/3, skeletal muscle isoform OS=Homo sapiens OX=9606 GN=MYL1 PE=2 SV=3;sp|P08590|MYL3_HUMAN Myosin light chain 3 OS=Homo sapiens OX=9606 GN=MYL3 PE=1 SV=3	2	2	2	8.2	21.145	194	0	78.205	723670	3091	10286	700	3324	15319	15923	62476	201260	201150	76483	27723	217050	0	0	0	0	0	0	0	201260	201150	76483	27723	217050	1.61389e-06	5.6166e-06	9.49188e-06	2.02466e-05	1.3227e-05	1.67771e-05	5.32701e-05	0.000135881	201260
	P50990;H7C4C8;H7C2U0	P50990	T-complex protein 1 subunit theta	CCT8	CCT8	Exosome	sp|P50990|TCPQ_HUMAN T-complex protein 1 subunit theta OS=Homo sapiens OX=9606 GN=CCT8 PE=1 SV=4;tr|H7C4C8|H7C4C8_HUMAN T-complex protein 1 subunit theta (Fragment) OS=Homo sapiens OX=9606 GN=CCT8 PE=1 SV=1	3	12	12	28.5	59.62	548	0	50.927	2675700	23173	8824	7004	5841	297550	121320	452770	150460	596890	139300	313190	604220	0	0	0	0	297550	121320	452770	150460	596890	139300	313190	604220	1.20992e-05	4.81829e-06	9.4973e-05	3.55777e-05	0.000256915	0.000127828	0.000386054	0.000101583	1022100
	F8W809;A0A087WSW9;A0A182DWI3;A0A087WSY9;Q16881;E9PIR7;E2QRB9;E9PKD3;A0A0B4J225;E9PIZ5;E9PLT3;E9PKI4;E9PRI8;E9PQI3;A0A096LPD9;E7EWK1;A0A096LPK7;A0A182DWF2;D3YTF8;A0A182DWF3;Q9NNW7	F8W809	Thioredoxin reductase 1, cytoplasmic	TXNRD1	TXNRD1	Exosome	tr|F8W809|F8W809_HUMAN Thioredoxin reductase 1, cytoplasmic OS=Homo sapiens OX=9606 GN=TXNRD1 PE=1 SV=1;tr|A0A087WSW9|A0A087WSW9_HUMAN Thioredoxin reductase 1, cytoplasmic OS=Homo sapiens OX=9606 GN=TXNRD1 PE=1 SV=1;tr|A0A182DWI3|A0A182DWI3_HUMAN Thioredox	21	23	23	62.7	54.603	498	0	304.76	26051000	7560	10792	101180	217200	3910900	3783900	7086600	3781700	1973200	1757900	1761000	1677800	0	0	101180	217200	3910900	3783900	7086600	3781700	1973200	1757900	1761000	1677800	3.94726e-06	5.8929e-06	0.00137198	0.00132297	0.00337681	0.00398687	0.00604239	0.00255321	18881480
	P62244;I3L3P7;I3L246;H3BN98;H3BV27;H3BT37;I3L303;H3BVC7	P62244	40S ribosomal protein S15a	RPS15A	RPS15A	Exosome	sp|P62244|RS15A_HUMAN 40S ribosomal protein S15a OS=Homo sapiens OX=9606 GN=RPS15A PE=1 SV=2;tr|I3L3P7|I3L3P7_HUMAN 40S ribosomal protein S15a OS=Homo sapiens OX=9606 GN=RPS15A PE=1 SV=1;tr|I3L246|I3L246_HUMAN 40S ribosomal protein S15a OS=Homo sapiens OX=	8	8	8	55.4	14.839	130	0	181.02	6339800	7595	10027	6366	35060	373790	419900	681330	705810	1419100	513810	970260	1220700	0	0	0	35060	373790	419900	681330	705810	1419100	513810	970260	1220700	3.96554e-06	5.47518e-06	8.63219e-05	0.000213551	0.000322744	0.000442424	0.000580936	0.000476527	2215890
	G3V1Q4;E7ES33;E7EPK1;Q16181;A0A0U1RRE1;A0A0U1RRH9	G3V1Q4	Septin-7	2007-09-01	2007-09-01	Exosome	tr|G3V1Q4|G3V1Q4_HUMAN Septin-7 OS=Homo sapiens OX=9606 GN=SEPT7 PE=1 SV=2;tr|E7ES33|E7ES33_HUMAN Septin-7 OS=Homo sapiens OX=9606 GN=SEPT7 PE=1 SV=3;tr|E7EPK1|E7EPK1_HUMAN Septin-7 OS=Homo sapiens OX=9606 GN=SEPT7 PE=1 SV=2;sp|Q16181|SEPT7_HUMAN Septin-7	6	5	5	18	46.566	401	0	14.238	902050	8689	32028	1665	1546	232420	17316	108430	10186	53662	15904	429010	61218	0	0	0	0	232420	17316	108430	0	53662	0	429010	61218	4.53674e-06	1.74887e-05	2.25771e-05	9.41672e-06	0.00020068	1.82449e-05	9.24528e-05	6.87707e-06	358166
	Q15075	Q15075	Early endosome antigen 1	EEA1	EEA1	Exosome	sp|Q15075|EEA1_HUMAN Early endosome antigen 1 OS=Homo sapiens OX=9606 GN=EEA1 PE=1 SV=2	1	35	35	31.8	162.46	1411	0	323.31	12342000	9639	16883	8455.8	176450	1753900	1953200	2662200	1726500	1337100	486180	1130800	1107100	0	0	8455.8	176450	1753900	1953200	2662200	1726500	1337100	486180	1130800	1107100	5.03276e-06	9.21885e-06	0.000114659	0.00107476	0.00151438	0.00205797	0.00226992	0.00116565	8.28071e+06
	P16152;E9PQ63;A8MTM1;O75828	P16152	Carbonyl reductase [NADPH] 1;Carbonyl reductase [NADPH] 3	CBR1	CBR1;CBR3		sp|P16152|CBR1_HUMAN Carbonyl reductase [NADPH] 1 OS=Homo sapiens OX=9606 GN=CBR1 PE=1 SV=3;tr|E9PQ63|E9PQ63_HUMAN Carbonyl reductase [NADPH] 1 OS=Homo sapiens OX=9606 GN=CBR1 PE=1 SV=1;tr|A8MTM1|A8MTM1_HUMAN Carbonyl reductase [NADPH] 1 OS=Homo sapiens OX	4	2	2	16.6	30.375	277	0	33.552	441600	5799	19997	2465	2212	180880	8604.2	144500	89634	17975	10386	20664	39645	0	0	0	0	180880	8604.2	144500	89634	17975	0	0	0	3.0278e-06	1.09192e-05	3.3425e-05	1.34733e-05	0.000156178	9.06574e-06	0.000123208	6.05163e-05	423618
	A0A2R8Y6J3;P46777;Q5T7N0;A0A2R8Y4A2	A0A2R8Y6J3	60S ribosomal protein L5	RPL5	RPL5	Exosome	tr|A0A2R8Y6J3|A0A2R8Y6J3_HUMAN 60S ribosomal protein L5 (Fragment) OS=Homo sapiens OX=9606 GN=RPL5 PE=1 SV=1;sp|P46777|RL5_HUMAN 60S ribosomal protein L5 OS=Homo sapiens OX=9606 GN=RPL5 PE=1 SV=3;tr|Q5T7N0|Q5T7N0_HUMAN 60S ribosomal protein L5 (Fragment) O	4	10	10	55.9	27.045	238	0	241.03	18139000	9948	9031	11332	98809	621910	770100	568300	3785600	3427600	2619500	1043700	5192100	0	0	11332	98809	621910	770100	568300	3785600	3427600	2619500	1043700	5192100	5.1941e-06	4.93132e-06	0.00015366	0.000601848	0.000536979	0.000811409	0.000484561	0.00255585	5856051
	P15880;H0YEN5;E9PQD7;I3L404;E9PMM9;E9PPT0;E9PM36;H3BNG3;H0YE27	P15880	40S ribosomal protein S2	RPS2	RPS2	Exosome	sp|P15880|RS2_HUMAN 40S ribosomal protein S2 OS=Homo sapiens OX=9606 GN=RPS2 PE=1 SV=2;tr|H0YEN5|H0YEN5_HUMAN 40S ribosomal protein S2 (Fragment) OS=Homo sapiens OX=9606 GN=RPS2 PE=1 SV=1;tr|E9PQD7|E9PQD7_HUMAN 40S ribosomal protein S2 OS=Homo sapiens OX=9	9	14	14	47.4	31.324	293	0	296.1	16074000	28750	8566	1985	131990	1093600	916280	1236400	2720200	3888900	846740	1591800	3648000	0	0	0	131990	1093600	916280	1236400	2720200	3888900	846740	1591800	3648000	1.50111e-05	4.67741e-06	2.69163e-05	0.000803954	0.000944253	0.000965431	0.00105422	0.00183654	6098470
	Q09028;E9PNS6;E9PNS2;E9PIC4;E9PND5;C9JPP3;H0YEU5;Q5JP02;H0YCT5;H0YF10;H0YDK2;E9PC52;Q16576	Q09028	Histone-binding protein RBBP4	RBBP4	RBBP4		sp|Q09028|RBBP4_HUMAN Histone-binding protein RBBP4 OS=Homo sapiens OX=9606 GN=RBBP4 PE=1 SV=3;tr|E9PNS6|E9PNS6_HUMAN Histone-binding protein RBBP4 OS=Homo sapiens OX=9606 GN=RBBP4 PE=1 SV=1;tr|E9PNS2|E9PNS2_HUMAN Histone-binding protein RBBP4 OS=Homo sapi	13	4	4	14.1	47.655	425	0	8.5598	335940	17264	6062	826	2736	208300	10602	31624	12370	43940	9153	9477	83700	0	0	0	0	208300	0	0	0	43940	0	0	83700	9.01396e-06	3.31012e-06	1.12004e-05	1.6665e-05	0.000179854	1.11707e-05	2.69642e-05	8.3516e-06	208300
	Q5JNW7;A0A140T998;X5D2R7;P28062	Q5JNW7	Proteasome subunit beta type;Proteasome subunit beta type-8	PSMB8	PSMB8;PSM8		tr|Q5JNW7|Q5JNW7_HUMAN Proteasome subunit beta type-8 OS=Homo sapiens OX=9606 GN=PSMB8 PE=1 SV=1;tr|A0A140T998|A0A140T998_HUMAN Proteasome subunit beta type-8 OS=Homo sapiens OX=9606 GN=PSMB8 PE=1 SV=1;tr|X5D2R7|X5D2R7_HUMAN Proteasome subunit beta OS=Homo	4	3	3	25	27.85	252	0	19.449	1210900	5937	20123	4188	2410	50214	168130	168220	174490	6621	5766	597530	52334	0	0	0	0	50214	168130	168220	174490	0	0	597530	52334	3.09985e-06	1.0988e-05	5.67886e-05	1.46794e-05	4.33565e-05	0.000177149	0.000143433	0.000117807	561054
	H0YJS8;H0YJC0;A0A087X2I1;P62333	H0YJS8	26S protease regulatory subunit 10B	PSMC6	PSMC6	Exosome	tr|H0YJS8|H0YJS8_HUMAN 26S proteasome regulatory subunit 10B (Fragment) OS=Homo sapiens OX=9606 GN=PSMC6 PE=1 SV=2;tr|H0YJC0|H0YJC0_HUMAN 26S proteasome regulatory subunit 10B (Fragment) OS=Homo sapiens OX=9606 GN=PSMC6 PE=1 SV=1;tr|A0A087X2I1|A0A087X2I1_H	4	2	2	23.2	22.05	194	0	12.606	858660	10083	5588	1837	1835	7654	6368	238210	46512	573940	21499	7713	9890	0	0	0	0	0	0	238210	46512	573940	0	0	0	5.26458e-06	3.05129e-06	2.49094e-05	1.1177e-05	6.60873e-06	6.70959e-06	0.00020311	3.14025e-05	284722
	G3V3X5;Q14767;G3V511;H0YJ20	G3V3X5	Latent-transforming growth factor beta-binding protein 2	LTBP2	LTBP2	Exosome	tr|G3V3X5|G3V3X5_HUMAN Latent-transforming growth factor beta-binding protein 2 OS=Homo sapiens OX=9606 GN=LTBP2 PE=1 SV=1;sp|Q14767|LTBP2_HUMAN Latent-transforming growth factor beta-binding protein 2 OS=Homo sapiens OX=9606 GN=LTBP2 PE=1 SV=3;tr|G3V511|G	4	17	17	15.6	190.28	1777	0	89.591	28281000	19106	21507	1583	451340	494870	12126000	692720	2539800	2857300	2640100	3479300	2998900	0	0	0	451340	494870	12126000	692720	2539800	2857300	2640100	3479300	2998900	9.97572e-06	1.17438e-05	2.14652e-05	0.00274912	0.000427288	0.0127765	0.000590647	0.00171474	16304730
	Q9Y3U8;J3QSB5;J3KTD3	Q9Y3U8	60S ribosomal protein L36	RPL36	RPL36		sp|Q9Y3U8|RL36_HUMAN 60S ribosomal protein L36 OS=Homo sapiens OX=9606 GN=RPL36 PE=1 SV=3;tr|J3QSB5|J3QSB5_HUMAN 60S ribosomal protein L36 OS=Homo sapiens OX=9606 GN=RPL36 PE=1 SV=1	3	4	4	30.5	12.254	105	0	66.704	6007900	29663	11958	6088	28889	417470	311200	438880	728720	1352500	558010	909420	1262900	0	0	0	28889	417470	311200	438880	728720	1352500	558010	909420	1262900	1.54878e-05	6.52959e-06	8.25522e-05	0.000175964	0.000360458	0.000327893	0.000374211	0.000491995	1925159
	Q96MW7	Q96MW7	Tigger transposable element-derived protein 1	TIGD1	TIGD1		sp|Q96MW7|TIGD1_HUMAN Tigger transposable element-derived protein 1 OS=Homo sapiens OX=9606 GN=TIGD1 PE=1 SV=1	1	1	1	1.7	67.298	591	1	-2	201480	5389	6578	2041	1945	10383	201480	22760	15542	24698	7281	12702	16733	0	0	0	0	0	201480	0	0	0	0	0	0	2.81373e-06	3.59187e-06	2.76756e-05	1.1847e-05	8.96505e-06	0.000212288	1.94063e-05	1.04932e-05	201480
	P49589;B4DKY1;C9JLN0;E9PRS8;E9PLP0	P49589	Cysteine--tRNA ligase, cytoplasmic	CARS	CARS		sp|P49589|SYCC_HUMAN Cysteine--tRNA ligase, cytoplasmic OS=Homo sapiens OX=9606 GN=CARS PE=1 SV=3;tr|B4DKY1|B4DKY1_HUMAN Cysteine--tRNA ligase, cytoplasmic OS=Homo sapiens OX=9606 GN=CARS PE=1 SV=1	5	11	11	19.4	85.472	748	0	121.21	1427900	8803	12441	1705	4281	185410	26572	114360	61507	318610	78907	179970	462570	0	0	0	0	185410	26572	114360	61507	318610	78907	179970	462570	4.59626e-06	6.79333e-06	2.31195e-05	2.60757e-05	0.00016009	2.79974e-05	9.7509e-05	4.15264e-05	387849
	C9JXB8;C9JNW5;P83731	C9JXB8	60S ribosomal protein L24	RPL24	RPL24	Exosome	tr|C9JXB8|C9JXB8_HUMAN 60S ribosomal protein L24 OS=Homo sapiens OX=9606 GN=RPL24 PE=1 SV=1;tr|C9JNW5|C9JNW5_HUMAN 60S ribosomal protein L24 OS=Homo sapiens OX=9606 GN=RPL24 PE=1 SV=1;sp|P83731|RL24_HUMAN 60S ribosomal protein L24 OS=Homo sapiens OX=9606 G	3	5	5	34.7	14.369	121	0	95.566	3027200	11626	12516	885	15762	316060	196690	13979	235290	817030	286570	724320	435490	0	0	0	15762	316060	196690	0	235290	817030	286570	724320	435490	6.07022e-06	6.83428e-06	1.20004e-05	9.60067e-05	0.000272897	0.000207241	1.19192e-05	0.000158856	763802
	O00560;B4DHN5;E9PBU7;G5EA09	O00560	Syntenin-1	SDCBP	SDCBP	Exosome	sp|O00560|SDCB1_HUMAN Syntenin-1 OS=Homo sapiens OX=9606 GN=SDCBP PE=1 SV=1;tr|B4DHN5|B4DHN5_HUMAN cDNA FLJ55055, moderately similar to Syntenin-1 OS=Homo sapiens OX=9606 GN=SDCBP PE=1 SV=1;tr|E9PBU7|E9PBU7_HUMAN Syntenin-1 OS=Homo sapiens OX=9606 GN=SDCBP	4	5	5	34.9	32.444	298	0	35.593	3117300	8960	7926	2391	48094	616360	667750	388480	309700	400400	303570	359600	23346	0	0	0	48094	616360	667750	388480	309700	400400	303570	359600	23346	4.67824e-06	4.32794e-06	3.24215e-05	0.000292942	0.000532187	0.000703569	0.000331237	0.000209094	2030384
	P18077;F8WBS5;F8WB72;C9K025	P18077	60S ribosomal protein L35a	RPL35A	RPL35A	Exosome	sp|P18077|RL35A_HUMAN 60S ribosomal protein L35a OS=Homo sapiens OX=9606 GN=RPL35A PE=1 SV=2;tr|F8WBS5|F8WBS5_HUMAN 60S ribosomal protein L35a OS=Homo sapiens OX=9606 GN=RPL35A PE=1 SV=1;tr|F8WB72|F8WB72_HUMAN 60S ribosomal protein L35a OS=Homo sapiens OX=	4	6	6	24.5	12.538	110	0	15.714	2086600	7386	15651	2323	2253	47398	30626	191940	102210	536670	175070	322320	680390	0	0	0	0	47398	30626	191940	102210	536670	175070	322320	680390	3.85641e-06	8.54613e-06	3.14995e-05	1.37231e-05	4.09251e-05	3.22688e-05	0.000163658	6.9007e-05	372174
	P62280;M0QZC5;M0R1H5;M0R1H6	P62280	40S ribosomal protein S11	RPS11	RPS11	Exosome	sp|P62280|RS11_HUMAN 40S ribosomal protein S11 OS=Homo sapiens OX=9606 GN=RPS11 PE=1 SV=3;tr|M0QZC5|M0QZC5_HUMAN 40S ribosomal protein S11 OS=Homo sapiens OX=9606 GN=RPS11 PE=1 SV=1;tr|M0R1H5|M0R1H5_HUMAN 40S ribosomal protein S11 OS=Homo sapiens OX=9606 G	4	9	9	50.6	18.431	158	0	28.779	7330900	24305	12915	1778	25995	242820	147980	447990	475460	2723700	565260	917880	1783800	0	0	0	25995	242820	147980	447990	475460	2723700	565260	917880	1783800	1.26902e-05	7.05215e-06	2.41094e-05	0.000158336	0.000209659	0.000155918	0.000381978	0.000321006	1340245
	E9PP50;P23528;G3V1A4;E9PK25;E9PQB7;E9PLJ3;E9PS23;Q9Y281	E9PP50	Cofilin-1	CFL1	CFL1	Exosome	tr|E9PP50|E9PP50_HUMAN Cofilin-1 (Fragment) OS=Homo sapiens OX=9606 GN=CFL1 PE=1 SV=8;sp|P23528|COF1_HUMAN Cofilin-1 OS=Homo sapiens OX=9606 GN=CFL1 PE=1 SV=3;tr|G3V1A4|G3V1A4_HUMAN Cofilin 1 (Non-muscle), isoform CRA_a OS=Homo sapiens OX=9606 GN=CFL1 PE=1	8	9	9	61.6	17.777	159	0	84.115	8897700	225390	290160	10104	6800	553260	66635	1374700	987550	2247200	1319600	757700	1065400	225390	290160	10104	0	553260	66635	1374700	987550	2247200	1319600	757700	1065400	0.000117682	0.00015844	0.000137008	4.1419e-05	0.000477704	7.02094e-05	0.00117214	0.000666744	3507799
	P00492	P00492	Hypoxanthine-guanine phosphoribosyltransferase	HPRT1	HPRT1	Exosome	sp|P00492|HPRT_HUMAN Hypoxanthine-guanine phosphoribosyltransferase OS=Homo sapiens OX=9606 GN=HPRT1 PE=1 SV=2	1	2	2	19.7	24.579	218	0	7.0435	624270	6907	6764	3093	4991	232440	20807	214100	15745	19553	3138	8518	156920	0	0	0	0	232440	20807	214100	0	0	0	0	156920	3.60632e-06	3.69344e-06	4.19405e-05	3.04003e-05	0.000200697	2.19231e-05	0.000182552	1.06302e-05	467347
	O00622	O00622	Protein CYR61	CYR61	CYR61		sp|O00622|CYR61_HUMAN Protein CYR61 OS=Homo sapiens OX=9606 GN=CYR61 PE=1 SV=1	1	5	5	22.3	42.026	381	0	15.395	821230	12369	21588	5352	4064	261670	290140	45349	44142	140850	23092	60131	16395	0	0	0	0	261670	290140	45349	0	140850	23092	60131	0	6.45816e-06	1.1788e-05	7.25722e-05	2.47539e-05	0.000225935	0.000305704	3.86668e-05	2.98024e-05	597159
	P00352;Q5SYQ7;Q5SYQ9;Q5SYQ8;H0Y2X5;H0YMG7;P47895;P30837;O94788	P00352	Retinal dehydrogenase 1	ALDH1A1	ALDH1A1	Exosome	sp|P00352|AL1A1_HUMAN Retinal dehydrogenase 1 OS=Homo sapiens OX=9606 GN=ALDH1A1 PE=1 SV=2	9	17	15	52.1	54.861	501	0	110.38	3945700	16794	8733	4921	34146	341850	340820	410230	728390	921100	396160	231810	541190	0	0	0	34146	341850	340820	410230	728390	921100	396160	231810	541190	8.76856e-06	4.7686e-06	6.67279e-05	0.000207984	0.000295165	0.000359102	0.000349782	0.000491772	1855436
	P53621	P53621	Coatomer subunit alpha;Xenin;Proxenin	COPA	COPA	Exosome	sp|P53621|COPA_HUMAN Coatomer subunit alpha OS=Homo sapiens OX=9606 GN=COPA PE=1 SV=2	1	10	10	12.5	138.34	1224	0	22.483	788400	8330	12776	1360	2031	31874	16364	183040	25066	290960	11991	196190	74348	0	0	0	0	31874	0	183040	0	290960	11991	196190	74348	4.3493e-06	6.97625e-06	1.84414e-05	1.23709e-05	2.75211e-05	1.72418e-05	0.000156069	1.69233e-05	214914
	E7ETK0;A0A2R8Y849;A0A087WUS0;A0A2R8YD14;P62847;A0A2R8Y8A0	E7ETK0	40S ribosomal protein S24	RPS24	RPS24		tr|E7ETK0|E7ETK0_HUMAN 40S ribosomal protein S24 OS=Homo sapiens OX=9606 GN=RPS24 PE=1 SV=1;tr|A0A2R8Y849|A0A2R8Y849_HUMAN 40S ribosomal protein S24 OS=Homo sapiens OX=9606 GN=RPS24 PE=1 SV=1;tr|A0A087WUS0|A0A087WUS0_HUMAN 40S ribosomal protein S24 OS=Homo	6	4	4	29.8	15.197	131	0	60.991	2421200	4372	8541	2418	12919	202320	63189	210170	282370	74756	313670	807020	454790	0	0	0	12919	202320	63189	210170	282370	74756	313670	807020	454790	2.28273e-06	4.66376e-06	3.27877e-05	7.86899e-05	0.00017469	6.65786e-05	0.000179201	0.000190642	770968
	O00231;J3QRY4	O00231	26S proteasome non-ATPase regulatory subunit 11	PSMD11	PSMD11		sp|O00231|PSD11_HUMAN 26S proteasome non-ATPase regulatory subunit 11 OS=Homo sapiens OX=9606 GN=PSMD11 PE=1 SV=3;tr|J3QRY4|J3QRY4_HUMAN 26S proteasome non-ATPase regulatory subunit 11 (Fragment) OS=Homo sapiens OX=9606 GN=PSMD11 PE=1 SV=8	2	6	6	18	47.463	422	0	26.24	888280	12591	18473	892	4297	115120	23216	122800	80958	375130	19364	98069	76827	0	0	0	0	115120	0	122800	80958	375130	19364	98069	76827	6.57407e-06	1.00871e-05	1.20954e-05	2.61731e-05	9.93987e-05	2.44613e-05	0.000104705	5.46587e-05	318878
	P46926;D6R9P4;D6RFF8;D6RAY7;D6RB13;D6R917;D6RFK5	P46926	Glucosamine-6-phosphate isomerase 1;Glucosamine-6-phosphate isomerase	GNPDA1	GNPDA1	Exosome	sp|P46926|GNPI1_HUMAN Glucosamine-6-phosphate isomerase 1 OS=Homo sapiens OX=9606 GN=GNPDA1 PE=1 SV=1;tr|D6R9P4|D6R9P4_HUMAN Glucosamine-6-phosphate isomerase OS=Homo sapiens OX=9606 GN=GNPDA1 PE=1 SV=1;tr|D6RFF8|D6RFF8_HUMAN Glucosamine-6-phosphate isomer	7	13	8	70.9	32.668	289	0	223.32	13795000	4082	36108	81122	163690	4234500	3953700	2130700	1823600	565150	260510	201700	344340	0	36108	81122	163690	4234500	3953700	2130700	1823600	565150	260510	201700	344340	2.13131e-06	1.97165e-05	0.0011	0.00099704	0.00365622	0.00416578	0.00181674	0.0012312	12423420
	E9PEF9;E9PCX2;P15121	E9PEF9	Aldose reductase	AKR1B1	AKR1B1	Exosome	tr|E9PEF9|E9PEF9_HUMAN Aldose reductase OS=Homo sapiens OX=9606 GN=AKR1B1 PE=1 SV=1;tr|E9PCX2|E9PCX2_HUMAN Aldose reductase OS=Homo sapiens OX=9606 GN=AKR1B1 PE=1 SV=1;sp|P15121|ALDR_HUMAN Aldose reductase OS=Homo sapiens OX=9606 GN=AKR1B1 PE=1 SV=3	3	1	1	20.6	11.005	102	0	4.3448	608780	8917	7858	2205	1261	125670	56986	15910	83658	116730	22030	51809	151900	0	0	0	0	125670	56986	0	83658	116730	22030	51809	151900	4.65579e-06	4.29081e-06	2.98994e-05	7.68078e-06	0.000108508	6.00428e-05	1.35657e-05	5.64816e-05	266314
	P07355;H0YN42;A6NMY6;H0YMD0;H0YMU9;H0YM50;H0YKS4;H0YMM1;H0YN28;H0YL33;H0YNP5;H0YKL9;H0YKZ7;H0YLV6;H0YMT9;H0YKX9;H0YKV8;H0YMW4;H0YMD9;H0YNA0;H0YNB8;H0YN52;H0YKN4;H0YLE2	P07355	Annexin A2;Annexin;Putative annexin A2-like protein	ANXA2	ANXA2;ANXA2P2		sp|P07355|ANXA2_HUMAN Annexin A2 OS=Homo sapiens OX=9606 GN=ANXA2 PE=1 SV=2;tr|H0YN42|H0YN42_HUMAN Annexin (Fragment) OS=Homo sapiens OX=9606 GN=ANXA2 PE=1 SV=1;sp|A6NMY6|AXA2L_HUMAN Putative annexin A2-like protein OS=Homo sapiens OX=9606 GN=ANXA2P2 PE=5	24	16	16	58.1	38.604	339	0	178.01	6711200	371790	10947	2205	6052	95393	696970	259880	477160	940630	1198900	2410300	260120	371790	0	0	0	95393	696970	259880	477160	940630	1198900	2410300	260120	0.000194121	5.97754e-06	2.98994e-05	3.68629e-05	8.23657e-05	0.000734357	0.000221587	0.000322154	1901193
	E5RIP1;E5RJX2;P60866	E5RIP1	40S ribosomal protein S20	RPS20	RPS20	Exosome	tr|E5RIP1|E5RIP1_HUMAN 40S ribosomal protein S20 OS=Homo sapiens OX=9606 GN=RPS20 PE=1 SV=1;tr|E5RJX2|E5RJX2_HUMAN 40S ribosomal protein S20 OS=Homo sapiens OX=9606 GN=RPS20 PE=1 SV=1;sp|P60866|RS20_HUMAN 40S ribosomal protein S20 OS=Homo sapiens OX=9606 G	3	4	4	56.5	5.4292	46	0	11.98	3555500	8655	6913	2540	5170	108340	108000	164100	44921	1114300	299040	526760	1235000	0	0	0	0	108340	108000	164100	0	1114300	299040	526760	1235000	4.51899e-06	3.7748e-06	3.4442e-05	3.14906e-05	9.35446e-05	0.000113793	0.00013992	3.03284e-05	380440
	P04075;H3BQN4;J3KPS3;H3BPS8;H3BUH7;H3BR04;H3BMQ8;H3BU78;H3BR68;A0A087WXX2;P05062	P04075	Fructose-bisphosphate aldolase A;Fructose-bisphosphate aldolase	ALDOA	ALDOA	Exosome	sp|P04075|ALDOA_HUMAN Fructose-bisphosphate aldolase A OS=Homo sapiens OX=9606 GN=ALDOA PE=1 SV=2;tr|H3BQN4|H3BQN4_HUMAN Fructose-bisphosphate aldolase OS=Homo sapiens OX=9606 GN=ALDOA PE=1 SV=1;tr|J3KPS3|J3KPS3_HUMAN Fructose-bisphosphate aldolase OS=Homo	11	27	24	80.5	39.42	364	0	323.31	148720000	3740	38269	258300	1180000	15948000	14066000	12444000	21814000	26707000	18341000	11112000	26815000	0	38269	258300	1180000	15948000	14066000	12444000	21814000	26707000	18341000	11112000	26815000	1.95275e-06	2.08965e-05	0.0035025	0.00718741	0.0137701	0.0148205	0.0106104	0.0147277	65748569
	Q96QR8	Q96QR8	Transcriptional activator protein Pur-beta	PURB	PURB		sp|Q96QR8|PURB_HUMAN Transcriptional activator protein Pur-beta OS=Homo sapiens OX=9606 GN=PURB PE=1 SV=3	1	2	2	20.2	33.24	312	0	18.559	853760	19437	4910	1134	8518	25887	8267	385520	62438	91575	258070	56147	19554	0	0	0	0	0	0	385520	62438	91575	258070	56147	0	1.01485e-05	2.68107e-06	1.53768e-05	5.18833e-05	2.23518e-05	8.71045e-06	0.000328713	4.2155e-05	447958
	CON__Q2KJF1	CON__Q2KJF1						1	2	2	7.8	53.553	503	0	6.5841	315250	15975	6402	1484	3036	14002	7549	106540	208710	14354	17544	11622	25228	0	0	0	0	0	0	106540	208710	0	0	0	0	8.34094e-06	3.49577e-06	2.01228e-05	1.84923e-05	1.20898e-05	7.95394e-06	9.08413e-05	0.00014091	315250
	CON__Q3SZ57;J3KMX3;P02771	CON__Q3SZ57						3	18	18	41.6	68.587	610	0	69.557	11058000	9820	4817	4048	190040	569400	1325400	1209600	4663200	1948600	346390	218620	586830	0	0	0	190040	569400	1325400	1209600	4663200	1948600	346390	218620	586830	5.12727e-06	2.63029e-06	5.48902e-05	0.00115754	0.00049164	0.0013965	0.00103136	0.00314836	7957640
	Q9NZ32;G3V4K6;G3V524;G3V2Q5;G3V5Y4;F6S9Y6;V9GYX7	Q9NZ32	Actin-related protein 10	ACTR10	ACTR10		sp|Q9NZ32|ARP10_HUMAN Actin-related protein 10 OS=Homo sapiens OX=9606 GN=ACTR10 PE=1 SV=1;tr|G3V4K6|G3V4K6_HUMAN Actin-related protein 10 OS=Homo sapiens OX=9606 GN=ACTR10 PE=1 SV=1;tr|G3V524|G3V524_HUMAN Actin-related protein 10 OS=Homo sapiens OX=9606 G	7	2	2	8.6	46.306	417	0	6.9442	130190	5317	2796	1500	2489	130190	10889	59731	32938	13966	3016	7658	31303	0	0	0	0	130190	0	0	0	0	0	0	0	2.77614e-06	1.52674e-06	2.03397e-05	1.51606e-05	0.000112411	1.14731e-05	5.09296e-05	2.22381e-05	130190
	P46778;G3V1B3;M0R181	P46778	60S ribosomal protein L21	RPL21	RPL21		sp|P46778|RL21_HUMAN 60S ribosomal protein L21 OS=Homo sapiens OX=9606 GN=RPL21 PE=1 SV=2	3	6	6	33.1	18.565	160	0	94.367	7807700	4500	6928	1149	38002	306260	222610	162230	893270	2154300	1373700	659880	1997400	0	0	0	38002	306260	222610	162230	893270	2154300	1373700	659880	1997400	2.34956e-06	3.78299e-06	1.55802e-05	0.000231471	0.000264436	0.000234551	0.000138325	0.000603091	1622372
	P67775;P62714;H0YC23;E5RHC1;H0YBN9;E5RFI3;E5RHP4;E7ESG8	P67775	Serine/threonine-protein phosphatase 2A catalytic subunit alpha isoform;Serine/threonine-protein phosphatase 2A catalytic subunit beta isoform;Serine/threonine-protein phosphatase	PPP2CA	PPP2CA;PPP2CB		sp|P67775|PP2AA_HUMAN Serine/threonine-protein phosphatase 2A catalytic subunit alpha isoform OS=Homo sapiens OX=9606 GN=PPP2CA PE=1 SV=1;sp|P62714|PP2AB_HUMAN Serine/threonine-protein phosphatase 2A catalytic subunit beta isoform OS=Homo sapiens OX=9606 G	8	4	4	23.3	35.594	309	0	7.2349	1177000	5237	11926	2120	1835	28953	35308	38782	215620	264780	220320	373210	11095	0	0	0	0	28953	35308	38782	215620	264780	220320	373210	0	2.73437e-06	6.51211e-06	2.87468e-05	1.1177e-05	2.4999e-05	3.7202e-05	3.30674e-05	0.000145576	318663
	P15531;E7ERL0;J3KPD9;E5RHP0;C9K028;F6XY72	P15531	Nucleoside diphosphate kinase A	NME1	NME1;NME2		sp|P15531|NDKA_HUMAN Nucleoside diphosphate kinase A OS=Homo sapiens OX=9606 GN=NME1 PE=1 SV=1;tr|E7ERL0|E7ERL0_HUMAN Nucleoside diphosphate kinase A OS=Homo sapiens OX=9606 GN=NME1 PE=1 SV=1;tr|J3KPD9|J3KPD9_HUMAN NME1-NME2 readthrough OS=Homo sapiens OX=	6	9	2	75.7	17.149	152	0	12.893	2835700	10402	24028	1439	51301	224820	147060	204810	1736600	338630	12637	132480	17976	0	0	0	51301	224820	147060	204810	1736600	338630	0	132480	0	5.43114e-06	1.31203e-05	1.95126e-05	0.000312476	0.000194118	0.000154949	0.000174631	0.00117246	2364591
	C9J9K3;A0A0C4DG17;P08865;F8WD59	C9J9K3	40S ribosomal protein SA	RPSA	RPSA	Exosome	tr|C9J9K3|C9J9K3_HUMAN 40S ribosomal protein SA (Fragment) OS=Homo sapiens OX=9606 GN=RPSA PE=1 SV=8;tr|A0A0C4DG17|A0A0C4DG17_HUMAN 40S ribosomal protein SA OS=Homo sapiens OX=9606 GN=RPSA PE=1 SV=1;sp|P08865|RSSA_HUMAN 40S ribosomal protein SA OS=Homo sap	4	14	14	67.7	29.404	263	0	229.47	31039000	147690	11838	33199	324100	3460300	4923200	2166200	3100100	5021500	7809200	2583800	1469400	147690	0	33199	324100	3460300	4923200	2166200	3100100	5021500	7809200	2583800	1469400	7.71126e-05	6.46406e-06	0.000450173	0.0019741	0.00298775	0.00518729	0.00184701	0.00209303	14154789
	P11047;R4GNC7;Q9Y6N6	P11047	Laminin subunit gamma-1	LAMC1	LAMC1	Exosome	sp|P11047|LAMC1_HUMAN Laminin subunit gamma-1 OS=Homo sapiens OX=9606 GN=LAMC1 PE=1 SV=3	3	61	61	53	177.6	1609	0	323.31	142070000	9745	1100300	191590	2378800	23001000	30270000	18985000	25534000	13043000	8188600	8203800	11175000	0	1100300	191590	2378800	23001000	30270000	18985000	25534000	13043000	8188600	8203800	11175000	5.08811e-06	0.000600812	0.00259793	0.0144893	0.0198599	0.0318937	0.0161875	0.0172393	101460690
	O75882	O75882	Attractin	ATRN	ATRN	Exosome	sp|O75882|ATRN_HUMAN Attractin OS=Homo sapiens OX=9606 GN=ATRN PE=1 SV=2	1	3	3	3.9	158.54	1429	0	15.56	211050	7517	9543	2286	2129	28449	182600	24679	21654	9375	32961	7314	5386	0	0	0	0	28449	182600	0	0	0	0	0	0	3.92481e-06	5.21089e-06	3.09978e-05	1.29678e-05	2.45639e-05	0.000192395	2.10425e-05	1.46197e-05	211049
	O75643	O75643	U5 small nuclear ribonucleoprotein 200 kDa helicase	SNRNP200	SNRNP200		sp|O75643|U520_HUMAN U5 small nuclear ribonucleoprotein 200 kDa helicase OS=Homo sapiens OX=9606 GN=SNRNP200 PE=1 SV=2	1	7	7	5.5	244.5	2136	0	46.302	784220	3255	24747	1658	7666	63268	25580	289360	105380	166650	12540	72940	48500	0	0	0	0	63268	25580	289360	105380	166650	12540	72940	48500	1.69952e-06	1.35129e-05	2.24822e-05	4.66938e-05	5.46278e-05	2.69521e-05	0.000246723	7.11472e-05	483588
	Q08211	Q08211	ATP-dependent RNA helicase A	DHX9	DHX9		sp|Q08211|DHX9_HUMAN ATP-dependent RNA helicase A OS=Homo sapiens OX=9606 GN=DHX9 PE=1 SV=4	1	7	7	8.6	140.96	1270	0	80.498	704090	14545	10159	3238	4802	108250	144890	175560	12943	102410	38646	75123	59211	0	0	0	0	108250	144890	175560	0	102410	38646	75123	59211	7.5943e-06	5.54726e-06	4.39067e-05	2.92491e-05	9.34669e-05	0.000152662	0.000149691	8.73846e-06	428700
	P32455	P32455	Interferon-induced guanylate-binding protein 1	GBP1	GBP1		sp|P32455|GBP1_HUMAN Guanylate-binding protein 1 OS=Homo sapiens OX=9606 GN=GBP1 PE=1 SV=2	1	1	1	2	67.93	592	0	30.432	321300	7894	7067	1652	5206	136630	4360	184670	15979	14270	4525	11364	11015	0	0	0	0	136630	0	184670	0	0	0	0	0	4.12165e-06	3.85889e-06	2.24008e-05	3.17099e-05	0.000117971	4.59388e-06	0.000157459	1.07882e-05	321300
	Q5VXJ5;A0A087WZC3;Q15431	Q5VXJ5	Synaptonemal complex protein 1	SYCP1	SYCP1		tr|Q5VXJ5|Q5VXJ5_HUMAN Synaptonemal complex protein 1 (Fragment) OS=Homo sapiens OX=9606 GN=SYCP1 PE=1 SV=1;tr|A0A087WZC3|A0A087WZC3_HUMAN Synaptonemal complex protein 1 OS=Homo sapiens OX=9606 GN=SYCP1 PE=1 SV=1;sp|Q15431|SYCP1_HUMAN Synaptonemal complex	3	1	1	1.6	93.115	792	0.0053121	2.374	180770	1581	10424	1119	2779	180770	8490	10608	9392	11875	8637	8327	34838	0	0	0	0	180770	0	0	0	0	0	0	0	8.25479e-07	5.69196e-06	1.51734e-05	1.6927e-05	0.000156083	8.94542e-06	9.0449e-06	6.341e-06	180770
	Q8NBJ4;F8WAT9;C9JYM4	Q8NBJ4	Golgi membrane protein 1	GOLM1	GOLM1		sp|Q8NBJ4|GOLM1_HUMAN Golgi membrane protein 1 OS=Homo sapiens OX=9606 GN=GOLM1 PE=1 SV=1	3	5	5	15.2	45.333	401	0	41.439	557530	9739	14437	2427	6007	30958	37318	60486	387260	14855	6330	41500	18252	0	0	0	0	30958	37318	60486	387260	0	0	41500	0	5.08497e-06	7.88323e-06	3.29097e-05	3.65888e-05	2.67302e-05	3.93198e-05	5.15734e-05	0.000261458	516022
	P07195;A8MW50;C9J7H8;F5H793;F5H5G7;F5H155;A0A087WUM2;G3XAP5;F5H245;Q6ZMR3;P07864	P07195	L-lactate dehydrogenase B chain;L-lactate dehydrogenase	LDHB	LDHB	Exosome	sp|P07195|LDHB_HUMAN L-lactate dehydrogenase B chain OS=Homo sapiens OX=9606 GN=LDHB PE=1 SV=2;tr|A8MW50|A8MW50_HUMAN L-lactate dehydrogenase (Fragment) OS=Homo sapiens OX=9606 GN=LDHB PE=1 SV=1;tr|C9J7H8|C9J7H8_HUMAN L-lactate dehydrogenase B chain (Fragm	11	18	17	65.6	36.638	334	0	323.31	41522000	5473	13887	970	525700	5020500	2436100	4057600	6413100	7645100	2135900	5238000	8049900	0	0	0	525700	5020500	2436100	4057600	6413100	7645100	2135900	5238000	8049900	2.85759e-06	7.58291e-06	1.3153e-05	0.00320205	0.00433488	0.00256678	0.00345971	0.0043298	18453000
	P46940;A0A0J9YXZ5;H0YLE8;A0A087WWP1;H0YKA5;E7EWC2;F5H7S7;Q13576;E9PDT6;F2Z2E2;Q86VI3	P46940	Ras GTPase-activating-like protein IQGAP1	IQGAP1	IQGAP1	Exosome	sp|P46940|IQGA1_HUMAN Ras GTPase-activating-like protein IQGAP1 OS=Homo sapiens OX=9606 GN=IQGAP1 PE=1 SV=1;tr|A0A0J9YXZ5|A0A0J9YXZ5_HUMAN Ras GTPase-activating-like protein IQGAP1 OS=Homo sapiens OX=9606 GN=IQGAP1 PE=1 SV=1;tr|H0YLE8|H0YLE8_HUMAN Ras GTPa	11	55	55	47.1	189.25	1657	0	323.31	16402000	7903	5645	1439	211860	1996000	844200	2641100	1618500	2979000	820560	2099400	3191800	0	0	0	211860	1996000	844200	2641100	1618500	2979000	820560	2099400	3191800	4.12635e-06	3.08242e-06	1.95126e-05	0.00129044	0.00172342	0.000889484	0.00225193	0.00109273	7311660
	B9A041;P40925;B8ZZ51;C9JF79;C9JRL4	B9A041	Malate dehydrogenase, cytoplasmic;Malate dehydrogenase	MDH1	MDH1	Exosome	tr|B9A041|B9A041_HUMAN Malate dehydrogenase, cytoplasmic OS=Homo sapiens OX=9606 GN=MDH1 PE=1 SV=1;sp|P40925|MDHC_HUMAN Malate dehydrogenase, cytoplasmic OS=Homo sapiens OX=9606 GN=MDH1 PE=1 SV=4;tr|B8ZZ51|B8ZZ51_HUMAN Malate dehydrogenase, cytoplasmic OS=	5	3	3	23.3	23.038	210	0	86.994	1540200	6580	7561	4886	8297	232860	118500	18885	326400	208230	98566	158250	397440	0	0	0	0	232860	118500	0	326400	208230	98566	158250	397440	3.43558e-06	4.12863e-06	6.62533e-05	5.05372e-05	0.00020106	0.000124857	1.61023e-05	0.000220369	677760
	Q9UMS4;F5GY56;H0YGF3;H0YGZ5	Q9UMS4	Pre-mRNA-processing factor 19	PRPF19	PRPF19		sp|Q9UMS4|PRP19_HUMAN Pre-mRNA-processing factor 19 OS=Homo sapiens OX=9606 GN=PRPF19 PE=1 SV=1	4	5	5	18.7	55.18	504	0	15.077	1884800	9085	4672	938	29058	128640	180860	347300	431780	47066	4117	14890	720100	0	0	0	29058	128640	180860	347300	431780	47066	0	0	720100	4.7435e-06	2.55112e-06	1.27191e-05	0.000176993	0.000111072	0.000190562	0.000296125	0.000291516	1117638
	H0YCQ2;E9PJR2;H0YC99;E9PKW1;Q9NS15	H0YCQ2	Latent-transforming growth factor beta-binding protein 3	LTBP3	LTBP3	Exosome	tr|H0YCQ2|H0YCQ2_HUMAN Latent-transforming growth factor beta-binding protein 3 (Fragment) OS=Homo sapiens OX=9606 GN=LTBP3 PE=1 SV=1;tr|E9PJR2|E9PJR2_HUMAN Latent-transforming growth factor beta-binding protein 3 OS=Homo sapiens OX=9606 GN=LTBP3 PE=1 SV=1	5	1	1	16.4	14.968	140	0.0014577	3.2755	101650	5282	14992	997	1055	9767	101650	7466	25843	6035	10324	15183	8319	0	0	0	0	0	101650	0	0	0	0	0	0	2.75786e-06	8.18628e-06	1.35191e-05	6.42603e-06	8.43317e-06	0.000107103	6.36588e-06	1.74479e-05	101650
	E9PGT1;Q15631;H7C1D4	E9PGT1	Translin	TSN	TSN		tr|E9PGT1|E9PGT1_HUMAN Translin OS=Homo sapiens OX=9606 GN=TSN PE=1 SV=1;sp|Q15631|TSN_HUMAN Translin OS=Homo sapiens OX=9606 GN=TSN PE=1 SV=1;tr|H7C1D4|H7C1D4_HUMAN Translin (Fragment) OS=Homo sapiens OX=9606 GN=TSN PE=1 SV=1	3	6	6	34.1	25.572	223	0	76.278	1203400	10794	7767	1698	23728	529590	69115	126580	237110	55489	14257	7727	147560	0	0	0	23728	529590	69115	126580	237110	55489	14257	0	147560	5.63581e-06	4.24112e-06	2.30246e-05	0.000144528	0.000457267	7.28224e-05	0.000107928	0.000160085	986123
	P62258;K7EM20;B4DJF2;I3L3T1;K7EIT4;P31947;I3L0W5	P62258	14-3-3 protein epsilon	YWHAE	YWHAE	Exosome	sp|P62258|1433E_HUMAN 14-3-3 protein epsilon OS=Homo sapiens OX=9606 GN=YWHAE PE=1 SV=1	7	16	14	65.1	29.174	255	0	323.31	32712000	11545	35957	84002	298630	4914700	2069000	4075000	5210800	5867800	2093500	4393900	3668700	0	35957	84002	298630	4914700	2069000	4075000	5210800	5867800	2093500	4393900	3668700	6.02793e-06	1.96341e-05	0.00113905	0.00181896	0.00424353	0.00217998	0.00347455	0.00351807	16688089
	P09936;D6RE83;D6R956;D6R974;D6RF53	P09936	Ubiquitin carboxyl-terminal hydrolase isozyme L1;Ubiquitin carboxyl-terminal hydrolase	UCHL1	UCHL1		sp|P09936|UCHL1_HUMAN Ubiquitin carboxyl-terminal hydrolase isozyme L1 OS=Homo sapiens OX=9606 GN=UCHL1 PE=1 SV=2;tr|D6RE83|D6RE83_HUMAN Ubiquitin carboxyl-terminal hydrolase OS=Homo sapiens OX=9606 GN=UCHL1 PE=1 SV=1;tr|D6R956|D6R956_HUMAN Ubiquitin carbo	5	6	6	37.2	24.824	223	0	28.876	1996800	2424	13592	1600	8466	106710	70387	192890	51440	623380	34528	145420	772040	0	0	0	0	106710	70387	192890	51440	623380	34528	145420	772040	1.26563e-06	7.42182e-06	2.16957e-05	5.15666e-05	9.21372e-05	7.41627e-05	0.000164468	3.47297e-05	421427
	P53999	P53999	Activated RNA polymerase II transcriptional coactivator p15	SUB1	SUB1	Exosome	sp|P53999|TCP4_HUMAN Activated RNA polymerase II transcriptional coactivator p15 OS=Homo sapiens OX=9606 GN=SUB1 PE=1 SV=3	1	2	2	18.9	14.395	127	0	10.839	529530	5919	25754	2487	3768	171040	96665	23572	86094	108790	8406	66945	12070	0	0	0	0	171040	96665	0	86094	108790	0	66945	0	3.09046e-06	1.40628e-05	3.37233e-05	2.2951e-05	0.000147682	0.00010185	2.00987e-05	5.81263e-05	353799
	C9JD84;E7EV71;Q14766;H7C0I7;H7BZ76	C9JD84	Latent-transforming growth factor beta-binding protein 1	LTBP1	LTBP1		tr|C9JD84|C9JD84_HUMAN Latent-transforming growth factor beta-binding protein 1 OS=Homo sapiens OX=9606 GN=LTBP1 PE=1 SV=1;tr|E7EV71|E7EV71_HUMAN Latent-transforming growth factor beta-binding protein 1 OS=Homo sapiens OX=9606 GN=LTBP1 PE=1 SV=2;sp|Q14766|	5	4	4	5.1	147.01	1340	0	323.31	232350	5664	8034	1763	7308	33329	232350	30453	53086	18375	4277	19194	11044	0	0	0	0	0	232350	0	0	0	0	0	0	2.95731e-06	4.38691e-06	2.3906e-05	4.45132e-05	2.87774e-05	0.000244814	2.59657e-05	3.5841e-05	232350
	P10909;H0YC35;H0YAS8;E7ERK6;H0YLK8;E7ETB4;E5RG36;E5RGB0;E5RH61;E5RJZ5	P10909	Clusterin;Clusterin beta chain;Clusterin alpha chain;Clusterin	CLU	CLU	Exosome	sp|P10909|CLUS_HUMAN Clusterin OS=Homo sapiens OX=9606 GN=CLU PE=1 SV=1;tr|H0YC35|H0YC35_HUMAN Clusterin (Fragment) OS=Homo sapiens OX=9606 GN=CLU PE=1 SV=1	10	7	7	22	52.494	449	0	227.94	7234500	8631	11680	1867	55926	644090	278720	500030	572740	2160000	731380	984090	1307500	0	0	0	55926	644090	278720	500030	572740	2160000	731380	984090	1307500	4.50646e-06	6.37779e-06	2.53162e-05	0.000340647	0.00055613	0.000293671	0.00042635	0.000386685	2051506
	P30153;C9J9C1;B3KQV6;P30154;E9PPI5;E9PNM7;E9PHZ6	P30153	Serine/threonine-protein phosphatase 2A 65 kDa regulatory subunit A alpha isoform	PPP2R1A	PPP2R1A	Exosome	sp|P30153|2AAA_HUMAN Serine/threonine-protein phosphatase 2A 65 kDa regulatory subunit A alpha isoform OS=Homo sapiens OX=9606 GN=PPP2R1A PE=1 SV=4;tr|C9J9C1|C9J9C1_HUMAN Serine/threonine-protein phosphatase 2A 65 kDa regulatory subunit A alpha isoform (Fr	7	8	8	19.2	65.308	589	0	21.176	706390	1972	7971	2988	4762	99481	6165	159330	151160	149820	56640	10083	89959	0	0	0	0	99481	0	159330	151160	149820	56640	0	89959	1.02963e-06	4.35251e-06	4.05168e-05	2.90055e-05	8.58954e-05	6.4957e-06	0.000135853	0.000102056	409971
	C9JIF9;P13798;H7C393;H7C1U0;C9JLK2	C9JIF9	Acylamino-acid-releasing enzyme	APEH	APEH	Exosome	tr|C9JIF9|C9JIF9_HUMAN Acylamino-acid-releasing enzyme OS=Homo sapiens OX=9606 GN=APEH PE=1 SV=1;sp|P13798|ACPH_HUMAN Acylamino-acid-releasing enzyme OS=Homo sapiens OX=9606 GN=APEH PE=1 SV=4;tr|H7C393|H7C393_HUMAN Acylamino-acid-releasing enzyme (Fragment	5	8	8	18.7	81.673	737	0	26.593	829400	10099	10877	2876	11083	169490	39269	337320	59567	39808	10421	99544	84408	0	0	0	0	169490	39269	337320	59567	39808	0	99544	84408	5.27294e-06	5.93932e-06	3.89981e-05	6.75068e-05	0.000146344	4.13754e-05	0.000287616	4.02166e-05	605646
	C9JTY3;C9JUE0;C9JJP5;Q92734	C9JTY3	Protein TFG	TFG	TFG		tr|C9JTY3|C9JTY3_HUMAN Protein TFG (Fragment) OS=Homo sapiens OX=9606 GN=TFG PE=1 SV=1;tr|C9JUE0|C9JUE0_HUMAN Protein TFG (Fragment) OS=Homo sapiens OX=9606 GN=TFG PE=1 SV=1;tr|C9JJP5|C9JJP5_HUMAN Protein TFG (Fragment) OS=Homo sapiens OX=9606 GN=TFG PE=1	4	1	1	7.8	14.759	128	0.0053262	2.3931	700820	8691	12537	5295	5700	156600	132930	167210	133510	110570	11404	13974	21096	0	0	0	0	156600	132930	167210	133510	110570	0	0	0	4.53779e-06	6.84575e-06	7.17993e-05	3.47188e-05	0.000135214	0.000140061	0.000142572	9.01392e-05	590250
	R4GMT0;P61163;A0A1B0GVS3	R4GMT0	Alpha-centractin	ACTR1A	ACTR1A	Exosome	tr|R4GMT0|R4GMT0_HUMAN Alpha-centractin OS=Homo sapiens OX=9606 GN=ACTR1A PE=1 SV=1;sp|P61163|ACTZ_HUMAN Alpha-centractin OS=Homo sapiens OX=9606 GN=ACTR1A PE=1 SV=1	3	7	4	28.3	37.433	332	0	15.044	1816200	4227	10378	3000	9837.6	167000	42671	171350	195490	499420	255140	239710	235580	0	0	0	9837.6	167000	42671	171350	195490	499420	255140	239710	235580	2.20702e-06	5.66684e-06	4.06795e-05	5.9921e-05	0.000144194	4.49599e-05	0.000146101	0.000131985	586349
	F5H5D3;Q9BQE3;A0A1W2PQM2;F8VVB9;F8VQQ4;F8VS66;F8VRZ4;F8VX09;F8VWV9;F8VRK0;F8W0F6;A6NHL2;F8VXZ7;C9K0S6;C9JDL2;C9JEV8;C9JQ00;C9JJQ8;Q9H853	F5H5D3	Tubulin alpha-1C chain	TUBA1C	TUBA1C;TUBA1B		tr|F5H5D3|F5H5D3_HUMAN Tubulin alpha chain OS=Homo sapiens OX=9606 GN=TUBA1C PE=1 SV=1;sp|Q9BQE3|TBA1C_HUMAN Tubulin alpha-1C chain OS=Homo sapiens OX=9606 GN=TUBA1C PE=1 SV=1;tr|A0A1W2PQM2|A0A1W2PQM2_HUMAN Tubulin alpha-1C chain OS=Homo sapiens OX=9606 GN	19	17	2	59.3	57.73	519	0	4.7655	256190	25369	4616	1075	4363	203500	13489	21548	52699	17578	10403	6611	12903	0	0	0	0	203500	0	0	52699	0	0	0	0	1.32458e-05	2.52054e-06	1.45768e-05	2.65751e-05	0.000175709	1.42126e-05	1.83729e-05	3.55797e-05	256199
	Q86T13	Q86T13	C-type lectin domain family 14 member A	CLEC14A	CLEC14A		sp|Q86T13|CLC14_HUMAN C-type lectin domain family 14 member A OS=Homo sapiens OX=9606 GN=CLEC14A PE=1 SV=1	1	2	2	8.4	51.635	490	0	3.7914	420890	4882	14435	928	3274	181710	9070	12025	10674	239190	6600	7691	19871	0	0	0	0	181710	0	0	0	239190	0	0	0	2.54901e-06	7.88214e-06	1.25835e-05	1.9942e-05	0.000156895	9.55653e-06	1.02531e-05	7.20654e-06	181710
	P05387;H0YDD8	P05387	60S acidic ribosomal protein P2	RPLP2	RPLP2	Exosome	sp|P05387|RLA2_HUMAN 60S acidic ribosomal protein P2 OS=Homo sapiens OX=9606 GN=RPLP2 PE=1 SV=1;tr|H0YDD8|H0YDD8_HUMAN 60S acidic ribosomal protein P2 (Fragment) OS=Homo sapiens OX=9606 GN=RPLP2 PE=1 SV=1	2	6	5	68.7	11.665	115	0	53.368	2894500	27173	5828	1823	18802	246400	75903	240600	255620	951670	419230	275200	411100	0	0	0	18802	246400	75903	240600	255620	951670	419230	275200	411100	1.41877e-05	3.18234e-06	2.47196e-05	0.000114523	0.00021275	7.99746e-05	0.000205147	0.000172582	837325
	Q92626;H7C1W1;H7C300;C9J4I9;H7C3W2	Q92626	Peroxidasin homolog	PXDN	PXDN	Exosome	sp|Q92626|PXDN_HUMAN Peroxidasin homolog OS=Homo sapiens OX=9606 GN=PXDN PE=1 SV=2	5	32	32	35.5	165.27	1479	0	323.31	11818000	2885	2481	2028	134500	605620	768220	1733500	1217300	1455100	1392900	1935900	2575000	0	0	0	134500	605620	768220	1733500	1217300	1455100	1392900	1935900	2575000	1.50633e-06	1.35473e-06	2.74993e-05	0.000819243	0.000522914	0.000809428	0.00147807	0.000821859	4459140
	CON__P15497;F8W696;P02647	CON__P15497						3	4	4	19.2	30.276	265	0	15.844	604980	5806	22169	2822	7845	39669	29299	304710	159230	9966	52506	48859	11758	0	0	0	0	39669	0	304710	159230	0	52506	48859	0	3.03146e-06	1.21052e-05	3.82658e-05	4.77841e-05	3.42516e-05	3.08706e-05	0.000259811	0.000107504	503609
	Q8IZ83;F5H4B6	Q8IZ83	Aldehyde dehydrogenase family 16 member A1	ALDH16A1	ALDH16A1		sp|Q8IZ83|A16A1_HUMAN Aldehyde dehydrogenase family 16 member A1 OS=Homo sapiens OX=9606 GN=ALDH16A1 PE=1 SV=2;tr|F5H4B6|F5H4B6_HUMAN Aldehyde dehydrogenase family 16 member A1 OS=Homo sapiens OX=9606 GN=ALDH16A1 PE=1 SV=1	2	6	6	13.3	85.126	802	0	73.575	1389500	8516	22287	4401	2958	47755	35948	335670	54304	269650	57546	14708	588600	0	0	0	0	47755	35948	335670	54304	269650	57546	0	588600	4.44641e-06	1.21697e-05	5.96768e-05	1.80172e-05	4.12334e-05	3.78763e-05	0.000286209	3.66633e-05	473677
	E9PKG1;Q99873;E9PNR9;E9PQ98;E9PIX6;H0YDE4;E9PMW9	E9PKG1	Protein arginine N-methyltransferase 1	PRMT1	PRMT1		tr|E9PKG1|E9PKG1_HUMAN Protein arginine N-methyltransferase 1 OS=Homo sapiens OX=9606 GN=PRMT1 PE=1 SV=1;sp|Q99873|ANM1_HUMAN Protein arginine N-methyltransferase 1 OS=Homo sapiens OX=9606 GN=PRMT1 PE=1 SV=3	7	5	5	21.2	37.709	325	0	32.384	580920	3785	9553	1527	8330	97774	97859	112710	69026	99125	6309	62344	42082	0	0	0	0	97774	97859	112710	69026	99125	0	62344	42082	1.97624e-06	5.21635e-06	2.07059e-05	5.07382e-05	8.44215e-05	0.000103108	9.61021e-05	4.66029e-05	377369
	P35998;A0A1W2PQS1;C9JLS9	P35998	26S protease regulatory subunit 7	PSMC2	PSMC2		sp|P35998|PRS7_HUMAN 26S proteasome regulatory subunit 7 OS=Homo sapiens OX=9606 GN=PSMC2 PE=1 SV=3;tr|A0A1W2PQS1|A0A1W2PQS1_HUMAN 26S proteasome regulatory subunit 7 OS=Homo sapiens OX=9606 GN=PSMC2 PE=1 SV=1;tr|C9JLS9|C9JLS9_HUMAN 26S proteasome regulato	3	7	7	18.9	48.633	433	0	23.279	818570	20353	18524	1159	2714	84135	12205	104460	67931	117000	24891	105440	314710	0	0	0	0	84135	0	104460	67931	117000	24891	105440	314710	1.06268e-05	1.01149e-05	1.57158e-05	1.6531e-05	7.26451e-05	1.28597e-05	8.90678e-05	4.58636e-05	256526
	P07858;E9PKQ7;E9PNL5;E9PHZ5;E9PLY3;E9PSG5;E9PQM1;R4GMQ5;E9PR54;E9PJ67;E9PCB3	P07858	Cathepsin B;Cathepsin B light chain;Cathepsin B heavy chain	CTSB	CTSB	Exosome	sp|P07858|CATB_HUMAN Cathepsin B OS=Homo sapiens OX=9606 GN=CTSB PE=1 SV=3;tr|E9PKQ7|E9PKQ7_HUMAN Cathepsin B (Fragment) OS=Homo sapiens OX=9606 GN=CTSB PE=1 SV=1;tr|E9PNL5|E9PNL5_HUMAN Cathepsin B (Fragment) OS=Homo sapiens OX=9606 GN=CTSB PE=1 SV=1;tr|E9	11	4	4	19.2	37.821	339	0	10.654	610150	3853	8583	5230	1514	83654	60841	163060	124960	108690	68937	11300	12259	0	0	0	0	83654	60841	163060	124960	108690	68937	0	0	2.01175e-06	4.68669e-06	7.09179e-05	9.22181e-06	7.22298e-05	6.41046e-05	0.000139033	8.43667e-05	432515
	Q06830;A0A0A0MRQ5;A0A0A0MSI0	Q06830	Peroxiredoxin-1	PRDX1	PRDX1	Exosome	sp|Q06830|PRDX1_HUMAN Peroxiredoxin-1 OS=Homo sapiens OX=9606 GN=PRDX1 PE=1 SV=1;tr|A0A0A0MRQ5|A0A0A0MRQ5_HUMAN Peroxiredoxin-1 OS=Homo sapiens OX=9606 GN=PRDX1 PE=1 SV=1;tr|A0A0A0MSI0|A0A0A0MSI0_HUMAN Peroxiredoxin-1 (Fragment) OS=Homo sapiens OX=9606 GN=	3	4	3	27.1	22.11	199	0	135.71	6042100	11545	9452	2469	63071	207290	482910	709300	687230	1177400	529730	896670	1288500	0	0	0	63071	207290	482910	709300	687230	1177400	529730	896670	1288500	6.02793e-06	5.1612e-06	3.34792e-05	0.000384167	0.000178982	0.000508814	0.000604784	0.000463983	2149801
	P98160;A0A0U1RQT3;H0Y5A9;H7BYA5	P98160	Basement membrane-specific heparan sulfate proteoglycan core protein;Endorepellin;LG3 peptide	HSPG2	HSPG2	Exosome	sp|P98160|PGBM_HUMAN Basement membrane-specific heparan sulfate proteoglycan core protein OS=Homo sapiens OX=9606 GN=HSPG2 PE=1 SV=4	4	160	160	59.4	468.83	4391	0	323.31	629020000	2208	831700	1102400	9391000	79112000	110250000	64033000	86000000	72989000	46467000	61936000	96914000	0	831700	1102400	9391000	79112000	110250000	64033000	86000000	72989000	46467000	61936000	96914000	1.15285e-06	0.000454144	0.0149484	0.0572008	0.0683081	0.116164	0.0545977	0.0580628	350720100
	Q02790;F5H1U3	Q02790	Peptidyl-prolyl cis-trans isomerase FKBP4;Peptidyl-prolyl cis-trans isomerase FKBP4, N-terminally processed	FKBP4	FKBP4	Exosome	sp|Q02790|FKBP4_HUMAN Peptidyl-prolyl cis-trans isomerase FKBP4 OS=Homo sapiens OX=9606 GN=FKBP4 PE=1 SV=3	2	4	4	15.7	51.804	459	0	13.968	769750	22072	2907	4829	2692	153860	64968	13111	260340	6952	11431	94011	185140	0	0	0	0	153860	64968	0	260340	0	11431	94011	185140	1.15243e-05	1.58735e-06	6.54804e-05	1.6397e-05	0.000132848	6.8453e-05	1.11791e-05	0.000175768	479168
	O43776;K7EIU7;K7EQ35;K7EJ19;K7EPK2;K7EMQ6	O43776	Asparagine--tRNA ligase, cytoplasmic	NARS	NARS	Exosome	sp|O43776|SYNC_HUMAN Asparagine--tRNA ligase, cytoplasmic OS=Homo sapiens OX=9606 GN=NARS PE=1 SV=1	6	15	15	35	62.942	548	0	77.887	1511500	14197	6251	8855	10310	189190	19796	316760	486170	123360	9936.6	244380	111620	0	0	0	10310	189190	19796	316760	486170	123360	9936.6	244380	111620	7.41261e-06	3.41332e-06	0.000120072	6.27984e-05	0.000163353	2.08579e-05	0.000270085	0.000328237	1022226
	P04406;E7EUT5;O14556	P04406	Glyceraldehyde-3-phosphate dehydrogenase	GAPDH	GAPDH	Exosome	sp|P04406|G3P_HUMAN Glyceraldehyde-3-phosphate dehydrogenase OS=Homo sapiens OX=9606 GN=GAPDH PE=1 SV=3;tr|E7EUT5|E7EUT5_HUMAN Glyceraldehyde-3-phosphate dehydrogenase OS=Homo sapiens OX=9606 GN=GAPDH PE=1 SV=1	3	21	21	75.8	36.053	335	0	323.31	380020000	676760	184470	395780	3653000	26725000	26179000	33685000	48120000	61968000	50584000	61077000	66769000	676760	184470	395780	3653000	26725000	26179000	33685000	48120000	61968000	50584000	61077000	66769000	0.000353353	0.000100729	0.00536671	0.0222505	0.0230753	0.0275833	0.0287215	0.0324882	139619010
	Q13162;A6NG45	Q13162	Peroxiredoxin-4	PRDX4	PRDX4	Exosome	sp|Q13162|PRDX4_HUMAN Peroxiredoxin-4 OS=Homo sapiens OX=9606 GN=PRDX4 PE=1 SV=1;tr|A6NG45|A6NG45_HUMAN Peroxiredoxin-4 OS=Homo sapiens OX=9606 GN=PRDX4 PE=1 SV=1	2	3	3	16.2	30.54	271	0	138.9	1687700	10291	5321	1635	21327	139970	149530	196550	281220	288680	302490	307940	42120	0	0	0	21327	139970	149530	196550	281220	288680	302490	307940	0	5.37319e-06	2.9055e-06	2.21703e-05	0.000129903	0.000120855	0.000157551	0.000167588	0.000189865	788597
	P30520	P30520	Adenylosuccinate synthetase isozyme 2	ADSS	ADSS	Exosome	sp|P30520|PURA2_HUMAN Adenylosuccinate synthetase isozyme 2 OS=Homo sapiens OX=9606 GN=ADSS PE=1 SV=3	1	5	5	14.9	50.097	456	0	13.707	319270	5094	25030	1833	3128	29121	17074	79435	187660	23058	5063	12100	14697	0	0	0	0	29121	0	79435	187660	23058	0	0	0	2.6597e-06	1.36675e-05	2.48552e-05	1.90527e-05	2.51441e-05	1.79899e-05	6.77302e-05	0.000126699	296216
	F8WDD7;F8WCF6;A0A0A6YYG9;P59998;H7C0A3;R4GN08	F8WDD7	Actin-related protein 2/3 complex subunit 4	ARPC4	ARPC4;ARPC4-TTLL3		tr|F8WDD7|F8WDD7_HUMAN Actin-related protein 2/3 complex subunit 4 OS=Homo sapiens OX=9606 GN=ARPC4 PE=4 SV=1;tr|F8WCF6|F8WCF6_HUMAN Actin-related protein 2/3 complex subunit 4 OS=Homo sapiens OX=9606 GN=ARPC4-TTLL3 PE=3 SV=1;tr|A0A0A6YYG9|A0A0A6YYG9_HUMAN	6	3	3	26.5	13.057	113	0	24.604	2584600	16709	20329	1430	39831	347080	236110	365860	362610	346290	142520	349270	395010	0	0	0	39831	347080	236110	365860	362610	346290	142520	349270	395010	8.72418e-06	1.11005e-05	1.93906e-05	0.000242612	0.000299681	0.000248775	0.00031195	0.000244816	1351491
	C9JYY6;F8W775;Q92823;A0A087X2B3;C9JH43;C9J8B6;C9JF43	C9JYY6	Neuronal cell adhesion molecule	NRCAM	NRCAM		tr|C9JYY6|C9JYY6_HUMAN Neuronal cell adhesion molecule OS=Homo sapiens OX=9606 GN=NRCAM PE=1 SV=3;tr|F8W775|F8W775_HUMAN Neuronal cell adhesion molecule OS=Homo sapiens OX=9606 GN=NRCAM PE=1 SV=2;sp|Q92823|NRCAM_HUMAN Neuronal cell adhesion molecule OS=Hom	7	18	18	30.1	133.81	1211	0	287.72	13951000	7414	7297	60741	217160	3455000	1777800	3251500	1187400	865980	2438200	309490	387300	0	0	60741	217160	3455000	1777800	3251500	1187400	865980	2438200	309490	387300	3.87103e-06	3.98448e-06	0.000823637	0.00132273	0.00298317	0.00187316	0.00277239	0.000801672	9949601
	P23526	P23526	Adenosylhomocysteinase	AHCY	AHCY	Exosome	sp|P23526|SAHH_HUMAN Adenosylhomocysteinase OS=Homo sapiens OX=9606 GN=AHCY PE=1 SV=4	1	10	10	25.2	47.716	432	0	88.048	3556700	5119	8216	4652	24645	282730	153350	241560	355840	747540	190190	306340	1254500	0	0	0	24645	282730	153350	241560	355840	747540	190190	306340	1254500	2.67276e-06	4.48629e-06	6.30803e-05	0.000150113	0.000244119	0.000161576	0.000205966	0.000240245	1058125
	P14543	P14543	Nidogen-1	NID1	NID1	Exosome	sp|P14543|NID1_HUMAN Nidogen-1 OS=Homo sapiens OX=9606 GN=NID1 PE=1 SV=3	1	8	8	12.8	136.38	1247	0	33.406	666200	25738	11046	4506	1257	66603	176340	30310	105480	246250	8178.9	33048	11483	0	0	0	0	66603	176340	30310	105480	246250	8178.9	33048	0	1.34384e-05	6.0316e-06	6.11006e-05	7.65642e-06	5.75074e-05	0.000185799	2.58438e-05	7.12147e-05	378733
	J3KQR7;Q9Y4F5	J3KQR7	Centrosomal protein of 170 kDa protein B	CEP170B	CEP170B		tr|J3KQR7|J3KQR7_HUMAN Centrosomal protein of 170 kDa protein B OS=Homo sapiens OX=9606 GN=CEP170B PE=1 SV=1;sp|Q9Y4F5|C170B_HUMAN Centrosomal protein of 170 kDa protein B OS=Homo sapiens OX=9606 GN=CEP170B PE=1 SV=4	2	1	1	0.9	171.76	1590	0.0089629	2.1686	178570	9693	13204	668	4458	10604	31923	27238	178570	10933	13580	15710	21773	0	0	0	0	0	0	0	178570	0	0	0	0	5.06096e-06	7.20996e-06	9.05796e-06	2.71538e-05	9.15587e-06	3.36354e-05	2.32245e-05	0.000120561	178570
	O00148;Q13838;Q5STU3;K7ENP6;A0A0G2JHN7;K7EL56;K7EIL8;F6U6E2;K7EN69;F6S2B7;F6SXL5;H0Y400;F6QYI9;A0A0G2JJL7;K7EPJ3;F6R6M7;F6S4E6;A0A0A0MT12;F6TRA5;F6WLT2;A0A0G2JJZ9;K7EQN7;A0A140T9X3	O00148	ATP-dependent RNA helicase DDX39A;Spliceosome RNA helicase DDX39B	DDX39A	DDX39A;DDX39B		sp|O00148|DX39A_HUMAN ATP-dependent RNA helicase DDX39A OS=Homo sapiens OX=9606 GN=DDX39A PE=1 SV=2;sp|Q13838|DX39B_HUMAN Spliceosome RNA helicase DDX39B OS=Homo sapiens OX=9606 GN=DDX39B PE=1 SV=1;tr|Q5STU3|Q5STU3_HUMAN Spliceosome RNA helicase DDX39B OS=	23	4	4	15.9	49.129	427	0	9.0307	307870	2783	22014	1394	3801	139690	40142	50438	9505	77601	3136	22412	10710	0	0	0	0	139690	40142	50438	0	77601	0	0	0	1.45307e-06	1.20206e-05	1.89024e-05	2.3152e-05	0.000120613	4.22953e-05	4.30059e-05	6.41729e-06	230270
	Q60FE5;P21333;A0A087WWY3;F8WE98;H0Y5C6;H0Y5F3;H7C2E7	Q60FE5	Filamin-A	FLNA	FLNA	Exosome	tr|Q60FE5|Q60FE5_HUMAN Filamin-A OS=Homo sapiens OX=9606 GN=FLNA PE=1 SV=1;sp|P21333|FLNA_HUMAN Filamin-A OS=Homo sapiens OX=9606 GN=FLNA PE=1 SV=4;tr|A0A087WWY3|A0A087WWY3_HUMAN Filamin-A OS=Homo sapiens OX=9606 GN=FLNA PE=1 SV=1	7	89	84	51.9	278.22	2620	0	323.31	135730000	7008	7226	129690	1608100	13218000	6638200	16114000	17476000	21019000	13750000	19319000	26459000	0	0	129690	1608100	13218000	6638200	16114000	17476000	21019000	13750000	19319000	26459000	3.65905e-06	3.94571e-06	0.00175857	0.00979497	0.0114129	0.00699428	0.0137396	0.0117989	55183990
	Q5T6W2;P61978	Q5T6W2	Heterogeneous nuclear ribonucleoprotein K	HNRNPK	HNRNPK	Exosome	tr|Q5T6W2|Q5T6W2_HUMAN Heterogeneous nuclear ribonucleoprotein K (Fragment) OS=Homo sapiens OX=9606 GN=HNRNPK PE=1 SV=1;sp|P61978|HNRPK_HUMAN Heterogeneous nuclear ribonucleoprotein K OS=Homo sapiens OX=9606 GN=HNRNPK PE=1 SV=1	2	5	5	19.5	41.807	379	0	32.39	1581600	29033	30295	3198	2386	202180	97090	13947	75080	468570	107520	218220	412890	0	0	0	0	202180	97090	0	75080	468570	107520	218220	412890	1.51588e-05	1.65424e-05	4.33643e-05	1.45332e-05	0.000174569	0.000102298	1.18919e-05	5.06902e-05	374350
	P12955;V9GYL0;V9GY89;K7ES25	P12955	Xaa-Pro dipeptidase	PEPD	PEPD	Exosome	sp|P12955|PEPD_HUMAN Xaa-Pro dipeptidase OS=Homo sapiens OX=9606 GN=PEPD PE=1 SV=3	4	6	6	20.5	54.548	493	0	40.751	2873800	6738	13146	3672	6465	149840	56379	20143	254340	662700	234610	516110	999860	0	0	0	0	149840	56379	0	254340	662700	234610	516110	999860	3.51808e-06	7.17829e-06	4.97917e-05	3.93785e-05	0.000129377	5.94033e-05	1.71749e-05	0.000171717	460559
	P31153	P31153	S-adenosylmethionine synthase isoform type-2	MAT2A	MAT2A		sp|P31153|METK2_HUMAN S-adenosylmethionine synthase isoform type-2 OS=Homo sapiens OX=9606 GN=MAT2A PE=1 SV=1	1	6	6	29.4	43.66	395	0	25.322	1045600	4419	3918	2139	2792	105030	25159	6426	97583	302850	16427	106210	417500	0	0	0	0	105030	0	0	97583	302850	16427	106210	417500	2.30727e-06	2.1394e-06	2.90045e-05	1.70061e-05	9.06866e-05	2.65086e-05	5.47913e-06	6.58831e-05	202613
	P27105;F8VSL7	P27105	Erythrocyte band 7 integral membrane protein	STOM	STOM	Exosome	sp|P27105|STOM_HUMAN Erythrocyte band 7 integral membrane protein OS=Homo sapiens OX=9606 GN=STOM PE=1 SV=3;tr|F8VSL7|F8VSL7_HUMAN Erythrocyte band 7 integral membrane protein OS=Homo sapiens OX=9606 GN=STOM PE=1 SV=1	2	4	4	20.8	31.73	288	0	60.294	168010	10444	10076	1412	1932	71623	59433	28736	8381	5888	8486.5	28467	7515	0	0	0	0	71623	59433	0	0	0	8486.5	28467	0	5.45307e-06	5.50193e-06	1.91465e-05	1.17679e-05	6.18418e-05	6.26211e-05	2.45017e-05	5.65843e-06	131056
	P51149;C9IZZ0;C9J592;C9J8S3;C9J4V0	P51149	Ras-related protein Rab-7a	RAB7A	RAB7A	Exosome	sp|P51149|RAB7A_HUMAN Ras-related protein Rab-7a OS=Homo sapiens OX=9606 GN=RAB7A PE=1 SV=1;tr|C9IZZ0|C9IZZ0_HUMAN Ras-related protein Rab-7a (Fragment) OS=Homo sapiens OX=9606 GN=RAB7A PE=1 SV=1;tr|C9J592|C9J592_HUMAN Ras-related protein Rab-7a (Fragment)	5	3	3	18.4	23.489	207	0	35.362	258930	5212	3191	2380	4406	85423	87737	40777	44990	5110	3969	32822	61430	0	0	0	0	85423	87737	40777	44990	0	0	0	0	2.72131e-06	1.74242e-06	3.22724e-05	2.6837e-05	7.37572e-05	9.24433e-05	3.47685e-05	3.0375e-05	258927
	Q9NZL9;H7C0X7;E5RJR3	Q9NZL9	Methionine adenosyltransferase 2 subunit beta	MAT2B	MAT2B	Exosome	sp|Q9NZL9|MAT2B_HUMAN Methionine adenosyltransferase 2 subunit beta OS=Homo sapiens OX=9606 GN=MAT2B PE=1 SV=1;tr|H7C0X7|H7C0X7_HUMAN Methionine adenosyltransferase 2 subunit beta (Fragment) OS=Homo sapiens OX=9606 GN=MAT2B PE=1 SV=1	3	5	5	20.7	37.551	334	0	37.916	912900	7569	14663	2099	3918	142750	63368	33139	20598	215420	51935	102590	303710	0	0	0	0	142750	63368	33139	0	215420	51935	102590	303710	3.95196e-06	8.00664e-06	2.84621e-05	2.38646e-05	0.000123255	6.67672e-05	2.82559e-05	1.39067e-05	239257
	P05455;E7ERC4;E9PGX9;E9PFL9	P05455	Lupus La protein	SSB	SSB		sp|P05455|LA_HUMAN Lupus La protein OS=Homo sapiens OX=9606 GN=SSB PE=1 SV=2;tr|E7ERC4|E7ERC4_HUMAN Lupus La protein (Fragment) OS=Homo sapiens OX=9606 GN=SSB PE=1 SV=1;tr|E9PGX9|E9PGX9_HUMAN Lupus La protein (Fragment) OS=Homo sapiens OX=9606 GN=SSB PE=1	4	10	10	29.9	46.836	408	0	198.73	1430400	8756	12180	4417	12784	182700	52183	214530	206320	518410	13837	67612	174820	0	0	0	0	182700	52183	214530	206320	518410	13837	67612	174820	4.57172e-06	6.65081e-06	5.98938e-05	7.78676e-05	0.00015775	5.49822e-05	0.000182919	0.000139297	655733
	P63261;I3L4N8;I3L3I0;I3L1U9;K7EM38;I3L3R2;J3KT65	P63261	Actin, cytoplasmic 2;Actin, cytoplasmic 2, N-terminally processed	ACTG1	ACTG1	Exosome	sp|P63261|ACTG_HUMAN Actin, cytoplasmic 2 OS=Homo sapiens OX=9606 GN=ACTG1 PE=1 SV=1	7	23	1	67.7	41.792	375	0	323.31	328440000	781380	640230	740810	3938200	32850000	26312000	33637000	59183000	58250000	29387000	39694000	43025000	781380	640230	740810	3938200	32850000	26312000	33637000	59183000	58250000	29387000	39694000	43025000	0.000407978	0.000349593	0.0100453	0.0239877	0.0283639	0.0277234	0.0286806	0.0399574	158082620
	Q07666	Q07666	KH domain-containing, RNA-binding, signal transduction-associated protein 1	KHDRBS1	KHDRBS1		sp|Q07666|KHDR1_HUMAN KH domain-containing, RNA-binding, signal transduction-associated protein 1 OS=Homo sapiens OX=9606 GN=KHDRBS1 PE=1 SV=1	1	1	1	3.2	48.227	443	0.0064599	2.2151	323930	5786	10281	1557	5795	48491	32111	126550	72435	14122	8816	44338	6739	0	0	0	0	48491	32111	126550	72435	0	0	44338	0	3.02101e-06	5.61387e-06	2.11126e-05	3.52975e-05	4.18688e-05	3.38335e-05	0.000107903	4.89044e-05	279587
	P11142;E9PKE3;E9PNE6;E9PN89;A8K7Q2;E9PLF4;E9PI65;P54652;E9PS65;E9PM13	P11142	Heat shock cognate 71 kDa protein	HSPA8	HSPA8	Exosome	sp|P11142|HSP7C_HUMAN Heat shock cognate 71 kDa protein OS=Homo sapiens OX=9606 GN=HSPA8 PE=1 SV=1;tr|E9PKE3|E9PKE3_HUMAN Heat shock cognate 71 kDa protein OS=Homo sapiens OX=9606 GN=HSPA8 PE=1 SV=1;tr|E9PNE6|E9PNE6_HUMAN Heat shock cognate 71 kDa protein	10	28	15	59.6	70.897	646	0	323.31	43975000	8104	13301	137800	431460	4929800	2965400	2590400	9651800	7480700	3978400	2686900	9122200	0	0	137800	431460	4929800	2965400	2590400	9651800	7480700	3978400	2686900	9122200	4.2313e-06	7.26292e-06	0.00186854	0.00262803	0.00425656	0.00312447	0.0022087	0.00651641	20706660
	Q92973;E7EW37;S4R398;A0A075B780;O14787	Q92973	Transportin-1	TNPO1	TNPO1	Exosome	sp|Q92973|TNPO1_HUMAN Transportin-1 OS=Homo sapiens OX=9606 GN=TNPO1 PE=1 SV=2	5	9	9	15.1	102.35	898	0	32.171	1163700	20048	13045	4541	1410	176960	34207	75930	85614	190260	82929	98058	419770	0	0	0	0	176960	34207	75930	85614	190260	82929	98058	419770	1.04676e-05	7.12314e-06	6.15752e-05	8.58834e-06	0.000152794	3.60419e-05	6.47417e-05	5.78022e-05	372711
	O95810	O95810	Serum deprivation-response protein	SDPR	SDPR		sp|O95810|CAVN2_HUMAN Caveolae-associated protein 2 OS=Homo sapiens OX=9606 GN=CAVIN2 PE=1 SV=3	1	3	3	13.9	47.173	425	0	24.423	662800	12190	12805	3405	3307	82224	67271	134950	36339	63068	12614	234060	81230	0	0	0	0	82224	67271	134950	0	63068	0	234060	81230	6.3647e-06	6.99209e-06	4.61712e-05	2.0143e-05	7.09951e-05	7.08795e-05	0.000115065	2.45342e-05	284445
	Q13011;M0R248;M0QZW4	Q13011	Delta(3,5)-Delta(2,4)-dienoyl-CoA isomerase, mitochondrial	ECH1	ECH1	Exosome	sp|Q13011|ECH1_HUMAN Delta(3,5)-Delta(2,4)-dienoyl-CoA isomerase, mitochondrial OS=Homo sapiens OX=9606 GN=ECH1 PE=1 SV=2;tr|M0R248|M0R248_HUMAN Delta(3,5)-Delta(2,4)-dienoyl-CoA isomerase, mitochondrial (Fragment) OS=Homo sapiens OX=9606 GN=ECH1 PE=1 SV=1	3	5	5	26.5	35.816	328	0	10.728	253760	6418	12948	765	5552	22760	117700	46069	14635	13764	1737	67232	14840	0	0	0	0	22760	117700	46069	0	0	0	67232	0	3.351e-06	7.07017e-06	1.03733e-05	3.38174e-05	1.96518e-05	0.000124014	3.92807e-05	9.88081e-06	186529
	Q13185;S4R2Y4;C9JMM0;B8ZZ43	Q13185	Chromobox protein homolog 3	CBX3	CBX3		sp|Q13185|CBX3_HUMAN Chromobox protein homolog 3 OS=Homo sapiens OX=9606 GN=CBX3 PE=1 SV=4;tr|S4R2Y4|S4R2Y4_HUMAN Chromobox protein homolog 3 (Fragment) OS=Homo sapiens OX=9606 GN=CBX3 PE=1 SV=1	4	5	5	31.1	20.811	183	0	63.232	336860	7488	5044	2844	1737	67692	7130	9387	181650	39416	23845	48104	20021	0	0	0	0	67692	0	0	181650	39416	0	48104	0	3.90967e-06	2.75424e-06	3.85641e-05	1.05801e-05	5.84477e-05	7.51246e-06	8.00382e-06	0.000122641	249342
	P35579;Q5BKV1;P35580;P35749;B1AH99;Q7Z406;A0A0C4DFM8;M0QY43;E7ERA5;A0A2R8Y4C3;A1L2Z2;A0A087X0T3;P12883;P13535;Q9UKX3;Q9Y623;P13533;P12882;P11055;Q9UKX2;A7E2Y1	P35579	Myosin-9	MYH9	MYH9	Exosome	sp|P35579|MYH9_HUMAN Myosin-9 OS=Homo sapiens OX=9606 GN=MYH9 PE=1 SV=4	21	73	73	38.7	226.53	1960	0	323.31	69932000	48193	221400	427530	577710	10916000	9066700	8470100	10170000	10483000	5523600	5511700	8516200	48193	221400	427530	577710	10916000	9066700	8470100	10170000	10483000	5523600	5511700	8516200	2.51628e-05	0.000120894	0.00579723	0.00351884	0.00942526	0.00955305	0.00722203	0.00686627	39897633
	E9PKP4	E9PKP4		CSF1	CSF1		tr|E9PKP4|E9PKP4_HUMAN Macrophage colony-stimulating factor 1 (Fragment) OS=Homo sapiens OX=9606 GN=CSF1 PE=1 SV=1	1	4	1	49.6	13.253	113	0.0089974	2.1915	98951	5993	8323	1067	1606	98951	8267	3127	21343	22404	13387	16768	17605	0	0	0	0	98951	0	0	0	0	0	0	0	3.12909e-06	4.54472e-06	1.44683e-05	9.78218e-06	8.54378e-05	8.71045e-06	2.66623e-06	1.44097e-05	98951
	P42677	P42677	40S ribosomal protein S27	RPS27	RPS27		sp|P42677|RS27_HUMAN 40S ribosomal protein S27 OS=Homo sapiens OX=9606 GN=RPS27 PE=1 SV=3	1	2	1	28.6	9.461	84	0	5.1727	1207400	6063	23385	967	3448	14331	81482	25259	80583	445920	176860	64667	357890	0	0	0	0	0	81482	0	80583	445920	176860	64667	357890	3.16564e-06	1.27692e-05	1.31124e-05	2.10018e-05	1.23739e-05	8.58528e-05	2.15371e-05	5.44056e-05	162065
	Q9NPY3;Q9UHG2	Q9NPY3	Complement component C1q receptor	CD93	CD93		sp|Q9NPY3|C1QR1_HUMAN Complement component C1q receptor OS=Homo sapiens OX=9606 GN=CD93 PE=1 SV=3	2	11	11	25.9	68.559	652	0	233.01	13835000	6053	16040	51998	321730	1908900	2333700	790600	6696000	509050	108850	485050	629230	0	0	51998	321730	1908900	2333700	790600	6696000	509050	108850	485050	629230	3.16042e-06	8.75854e-06	0.000705084	0.00195966	0.00164821	0.00245888	0.000674105	0.0045208	12102928
	P62701	P62701	40S ribosomal protein S4, X isoform	RPS4X	RPS4X	Exosome	sp|P62701|RS4X_HUMAN 40S ribosomal protein S4, X isoform OS=Homo sapiens OX=9606 GN=RPS4X PE=1 SV=2	1	18	9	55.5	29.597	263	0	323.31	18165000	7984	8855	12266	146570	1078000	905210	946100	1502800	4052300	1931000	3094900	4495600	0	0	12266	146570	1078000	905210	946100	1502800	4052300	1931000	3094900	4495600	4.16864e-06	4.83522e-06	0.000166325	0.000892761	0.000930783	0.000953767	0.000806692	0.00101461	4590946
	O00299	O00299	Chloride intracellular channel protein 1	CLIC1	CLIC1	Exosome	sp|O00299|CLIC1_HUMAN Chloride intracellular channel protein 1 OS=Homo sapiens OX=9606 GN=CLIC1 PE=1 SV=4	1	5	5	36.5	26.922	241	0	99.411	3409400	12308	3602	5911.1	48861	42650	413350	863040	193100	257900	881450	413570	289500	0	0	5911.1	48861	42650	413350	863040	193100	257900	881450	413570	289500	6.42631e-06	1.96685e-06	8.01535e-05	0.000297613	3.68255e-05	0.000435523	0.000735871	0.000130371	1.56691e+06
	A0A0C4DGQ5;P04632;U3KQE2;K7EIV0;A0A075B7C0;K7EKD8;K7ELJ7;U3KPR7;K7EM73;K7EMQ1;Q96L46	A0A0C4DGQ5	Calpain small subunit 1	CAPNS1	CAPNS1	Exosome	tr|A0A0C4DGQ5|A0A0C4DGQ5_HUMAN Calpain small subunit 1 OS=Homo sapiens OX=9606 GN=CAPNS1 PE=1 SV=1;sp|P04632|CPNS1_HUMAN Calpain small subunit 1 OS=Homo sapiens OX=9606 GN=CAPNS1 PE=1 SV=1;tr|U3KQE2|U3KQE2_HUMAN Calpain small subunit 1 (Fragment) OS=Homo s	11	5	5	19.9	33.786	322	0	90.007	1230800	10372	7897	4099	3445	96298	15528	77204	194550	418470	5384	204420	224300	0	0	0	0	96298	15528	77204	194550	418470	0	204420	224300	5.41548e-06	4.31211e-06	5.55817e-05	2.09836e-05	8.31471e-05	1.63609e-05	6.58279e-05	0.00013135	383580
	P06748;E5RI98;E5RGW4	P06748	Nucleophosmin	NPM1	NPM1		sp|P06748|NPM_HUMAN Nucleophosmin OS=Homo sapiens OX=9606 GN=NPM1 PE=1 SV=2	3	7	7	36.1	32.575	294	0	323.31	10396000	8187	9579	16357	164430	419340	1248200	1686800	1644100	1181800	1808500	964430	1262100	0	0	16357	164430	419340	1248200	1686800	1644100	1181800	1808500	964430	1262100	4.27464e-06	5.23055e-06	0.000221798	0.00100155	0.000362073	0.00131516	0.00143825	0.00111001	5179227
	A0A2R8Y5T7;P48637;A0A2R8Y430;A0A2R8Y7I7;A0A2R8Y6Q7	A0A2R8Y5T7	Glutathione synthetase	GSS	GSS	Exosome	tr|A0A2R8Y5T7|A0A2R8Y5T7_HUMAN Glutathione synthetase (Fragment) OS=Homo sapiens OX=9606 GN=GSS PE=1 SV=1;sp|P48637|GSHB_HUMAN Glutathione synthetase OS=Homo sapiens OX=9606 GN=GSS PE=1 SV=1;tr|A0A2R8Y430|A0A2R8Y430_HUMAN Glutathione synthetase OS=Homo sap	5	3	3	13.3	39.649	360	0	18.039	225320	6818	5481	2036	5860	90004	82880	52432	43393	56611	11826	20216	16435	0	0	0	0	90004	82880	52432	0	0	0	0	0	3.55985e-06	2.99286e-06	2.76078e-05	3.56934e-05	7.77126e-05	8.73258e-05	4.47061e-05	2.92968e-05	225316
	CON__Q14CN4-1;CON__Q6IME9;CON__Q3SY84;CON__Q7RTS7;CON__Q32MB2;F8W1S1;Q14CN4;Q3SY84;Q7RTS7;Q86Y46;H0YIG3	CON__Q14CN4-1	Keratin, type II cytoskeletal 72;Keratin, type II cytoskeletal 71;Keratin, type II cytoskeletal 74;Keratin, type II cytoskeletal 73	KRT74	KRT74;KRT72;KRT71;KRT73		;;;;;tr|F8W1S1|F8W1S1_HUMAN Keratin, type II cytoskeletal 74 OS=Homo sapiens OX=9606 GN=KRT74 PE=1 SV=1;sp|Q14CN4|K2C72_HUMAN Keratin, type II cytoskeletal 72 OS=Homo sapiens OX=9606 GN=KRT72 PE=1 SV=2;sp|Q3SY84|K2C71_HUMAN Keratin, type II cytoskeletal 71	11	2	1	3.7	55.877	511	0	127.08	1335400	45164	7235	5763	26176	132810	104660	260660	680720	40967	6705	40139	44258	45164	0	0	26176	132810	104660	260660	680720	40967	0	0	44258	2.35812e-05	3.95062e-06	7.81453e-05	0.000159439	0.000114673	0.000110274	0.000222252	0.000459588	1250190
	E7EUI8;P11413;E7EM57;E9PD92	E7EUI8	Glucose-6-phosphate 1-dehydrogenase	G6PD	G6PD	Exosome	tr|E7EUI8|E7EUI8_HUMAN Glucose-6-phosphate 1-dehydrogenase (Fragment) OS=Homo sapiens OX=9606 GN=G6PD PE=1 SV=8;sp|P11413|G6PD_HUMAN Glucose-6-phosphate 1-dehydrogenase OS=Homo sapiens OX=9606 GN=G6PD PE=1 SV=4;tr|E7EM57|E7EM57_HUMAN Glucose-6-phosphate 1-	4	4	4	15.4	38.45	338	0	323.31	589440	11430	4418	1039	4113	67332	21097	36722	74791	118130	38234	113270	119860	0	0	0	0	67332	21097	36722	74791	118130	38234	113270	119860	5.96789e-06	2.41242e-06	1.40887e-05	2.50524e-05	5.81368e-05	2.22287e-05	3.1311e-05	5.04951e-05	199942
	Q12841;C9J5G4;H7C4W4	Q12841	Follistatin-related protein 1	FSTL1	FSTL1	Exosome	sp|Q12841|FSTL1_HUMAN Follistatin-related protein 1 OS=Homo sapiens OX=9606 GN=FSTL1 PE=1 SV=1	3	8	8	33.8	34.985	308	0	130.46	1762500	3403	7223	3228	26477	209360	76617	86319	566860	494240	81605	90301	130730	0	0	0	26477	209360	76617	86319	566860	494240	81605	90301	130730	1.77679e-06	3.94407e-06	4.37711e-05	0.000161272	0.000180769	8.07269e-05	7.35998e-05	0.000382715	965633
	P11387;E5RIC7;Q969P6	P11387	DNA topoisomerase 1	TOP1	TOP1		sp|P11387|TOP1_HUMAN DNA topoisomerase 1 OS=Homo sapiens OX=9606 GN=TOP1 PE=1 SV=2	3	5	5	8	90.725	765	0	12.097	245160	16630	8767	866	4406	143310	7802	11268	51475	16211	5989	34162	9283	0	0	0	0	143310	0	0	51475	16211	0	34162	0	8.68293e-06	4.78716e-06	1.17428e-05	2.6837e-05	0.000123739	8.22051e-06	9.60765e-06	3.47533e-05	194785
	O75369;E7EN95;H7C5L4;A0A0A0MT44;A0A0C4DGA1	O75369	Filamin-B	FLNB	FLNB	Exosome	sp|O75369|FLNB_HUMAN Filamin-B OS=Homo sapiens OX=9606 GN=FLNB PE=1 SV=2;tr|E7EN95|E7EN95_HUMAN Filamin-B OS=Homo sapiens OX=9606 GN=FLNB PE=1 SV=1	5	134	127	70.6	278.16	2602	0	323.31	242720000	10188	11425	513340	2747900	28856000	15421000	25182000	24550000	29747000	25203000	33451000	57045000	0	0	513340	2747900	28856000	15421000	25182000	24550000	29747000	25203000	33451000	57045000	5.31941e-06	6.23855e-06	0.0069608	0.0167375	0.0249153	0.0162482	0.0214714	0.0165749	97270240
	P26022	P26022	Pentraxin-related protein PTX3	PTX3	PTX3		sp|P26022|PTX3_HUMAN Pentraxin-related protein PTX3 OS=Homo sapiens OX=9606 GN=PTX3 PE=1 SV=3	1	14	14	50.7	41.975	381	0	323.31	57832000	14987	57679	129040	1388800	8181300	10325000	8540800	13215000	4217700	3765600	4316500	3694600	0	57679	129040	1388800	8181300	10325000	8540800	13215000	4217700	3765600	4316500	3694600	7.82508e-06	3.14952e-05	0.00174976	0.00845921	0.00706402	0.0108788	0.00728231	0.0089221	41837619
	P27797;K7EJB9;K7EL50	P27797	Calreticulin	CALR	CALR	Exosome	sp|P27797|CALR_HUMAN Calreticulin OS=Homo sapiens OX=9606 GN=CALR PE=1 SV=1;tr|K7EJB9|K7EJB9_HUMAN Calreticulin (Fragment) OS=Homo sapiens OX=9606 GN=CALR PE=1 SV=1	3	14	14	63.1	48.141	417	0	261.4	73400000	10056	9000	271640	1101500	5000300	9089900	7804600	20863000	5051300	6271100	13021000	4924500	0	0	271640	1101500	5000300	9089900	7804600	20863000	5051300	6271100	13021000	4924500	5.25049e-06	4.91439e-06	0.00368339	0.00670926	0.00431744	0.0095775	0.00665459	0.0140856	44130940
	E7EV01;O15484;E9PS73	E7EV01	Calpain-5	CAPN5	CAPN5	Exosome	tr|E7EV01|E7EV01_HUMAN Calpain-5 OS=Homo sapiens OX=9606 GN=CAPN5 PE=1 SV=2;sp|O15484|CAN5_HUMAN Calpain-5 OS=Homo sapiens OX=9606 GN=CAPN5 PE=1 SV=2;tr|E9PS73|E9PS73_HUMAN Calpain-5 (Fragment) OS=Homo sapiens OX=9606 GN=CAPN5 PE=1 SV=1	3	2	2	6.8	77.469	680	0.005284	2.3549	8834700	3080	10592	2151	8981	20258	103900	27083	223300	12821	4571	8199700	307810	0	0	0	0	0	103900	0	223300	0	0	8199700	307810	1.60814e-06	5.78369e-06	2.91672e-05	5.47035e-05	1.74915e-05	0.000109473	2.30923e-05	0.000150761	327200
	P08238;Q58FF7	P08238	Heat shock protein HSP 90-beta	HSP90AB1	HSP90AB1	Exosome	sp|P08238|HS90B_HUMAN Heat shock protein HSP 90-beta OS=Homo sapiens OX=9606 GN=HSP90AB1 PE=1 SV=4	2	43	25	64.2	83.263	724	0	323.31	178450000	131650	321210	330250	2444400	17689000	11796000	18176000	31398000	26783000	16554000	18185000	34641000	131650	321210	330250	2444400	17689000	11796000	18176000	31398000	26783000	16554000	18185000	34641000	6.87377e-05	0.000175395	0.00447813	0.0148889	0.0152733	0.0124288	0.0154978	0.0211983	82286510
	P26038;V9GZ54;E9PQ82	P26038	Moesin	MSN	MSN	Exosome	sp|P26038|MOES_HUMAN Moesin OS=Homo sapiens OX=9606 GN=MSN PE=1 SV=3	3	32	23	56.8	67.819	577	0	323.31	63677000	2178	30831	27372	1118500	7955400	5556800	8065800	5964100	12239000	5323000	6226500	11200000	0	0	27372	1118500	7955400	5556800	8065800	5964100	12239000	5323000	6226500	11200000	1.13719e-06	1.68351e-05	0.00037116	0.00681281	0.00686897	0.00585488	0.0068773	0.00402666	28687972
	P55072;C9IZA5;C9JUP7	P55072	Transitional endoplasmic reticulum ATPase	VCP	VCP	Exosome	sp|P55072|TERA_HUMAN Transitional endoplasmic reticulum ATPase OS=Homo sapiens OX=9606 GN=VCP PE=1 SV=4	3	50	50	70.5	89.321	806	0	323.31	100500000	4627	12159	15631	1330500	8063100	7057600	7978200	8354400	16935000	15378000	12132000	23258000	0	0	15631	1330500	8063100	7057600	7978200	8354400	16935000	15378000	12132000	23258000	2.41587e-06	6.63934e-06	0.000211954	0.00810411	0.00696197	0.00743618	0.00680261	0.00564047	32799431
	P61160;F5H6T1;A0A1B0GWD0;A0A1B0GWH0	P61160	Actin-related protein 2	ACTR2	ACTR2	Exosome	sp|P61160|ARP2_HUMAN Actin-related protein 2 OS=Homo sapiens OX=9606 GN=ACTR2 PE=1 SV=1;tr|F5H6T1|F5H6T1_HUMAN ARP2 actin-related protein 2 homolog (Yeast), isoform CRA_d OS=Homo sapiens OX=9606 GN=ACTR2 PE=1 SV=2	4	9	9	33	44.76	394	0	323.31	4244900	7077	19781	1221	43567	395180	195680	144230	421430	848920	457430	478600	1259900	0	0	0	43567	395180	195680	144230	421430	848920	457430	478600	1259900	3.69508e-06	1.08013e-05	1.65565e-05	0.000265368	0.000341212	0.000206177	0.000122978	0.000284528	1200087
	P01137;M0R2S0	P01137	Transforming growth factor beta-1;Latency-associated peptide	TGFB1	TGFB1		sp|P01137|TGFB1_HUMAN Transforming growth factor beta-1 proprotein OS=Homo sapiens OX=9606 GN=TGFB1 PE=1 SV=2	2	3	3	8.7	44.341	390	0	5.1284	123730	9084	4799	1654	4691	22238	123730	29562	17218	19378	17155	14355	13217	0	0	0	0	0	123730	0	0	0	0	0	0	4.74298e-06	2.62046e-06	2.2428e-05	2.8573e-05	1.92011e-05	0.000130367	2.5206e-05	1.16247e-05	123730
	Q02952	Q02952	A-kinase anchor protein 12	AKAP12	AKAP12		sp|Q02952|AKA12_HUMAN A-kinase anchor protein 12 OS=Homo sapiens OX=9606 GN=AKAP12 PE=1 SV=4	1	3	3	4.5	191.48	1782	0	5.6365	265400	4039	13500	691	4025	122470	5397	23370	8977	14500	23226	10382	119700	0	0	0	0	122470	0	0	0	0	23226	0	119700	2.10886e-06	7.37159e-06	9.36984e-06	2.45164e-05	0.000105745	5.6865e-06	1.99264e-05	6.06081e-06	122470
	Q8WVC2;P63220;Q9BYK1;Q9BYK2	Q8WVC2	40S ribosomal protein S21	RPS21	RPS21		tr|Q8WVC2|Q8WVC2_HUMAN 40S ribosomal protein S21 OS=Homo sapiens OX=9606 GN=RPS21 PE=1 SV=1;sp|P63220|RS21_HUMAN 40S ribosomal protein S21 OS=Homo sapiens OX=9606 GN=RPS21 PE=1 SV=1;tr|Q9BYK1|Q9BYK1_HUMAN 40S ribosomal protein S21 OS=Homo sapiens OX=9606 G	4	4	4	59.3	8.85	81	0	284.33	2571700	13913	13847	2061	38014	178080	334800	39834	485280	730460	175910	263300	326010	0	0	0	38014	178080	334800	39834	485280	730460	175910	263300	326010	7.26432e-06	7.56106e-06	2.79468e-05	0.000231544	0.000153761	0.000352759	3.39644e-05	0.000327636	1076008
	G3V1D3;G3V180;Q9NY33;E9PQ14;E9PNX5;E9PKK8;E9PPK9	G3V1D3	Dipeptidyl peptidase 3	DPP3	DPP3	Exosome	tr|G3V1D3|G3V1D3_HUMAN Dipeptidyl peptidase 3 OS=Homo sapiens OX=9606 GN=DPP3 PE=1 SV=1;tr|G3V180|G3V180_HUMAN Dipeptidyl peptidase 3 OS=Homo sapiens OX=9606 GN=DPP3 PE=1 SV=1;sp|Q9NY33|DPP3_HUMAN Dipeptidyl peptidase 3 OS=Homo sapiens OX=9606 GN=DPP3 PE=1	7	4	4	11	84.304	756	0	9.5188	377010	23534	9937	4303	2132	147680	15212	141890	20528	23885	7131	7690	63559	0	0	0	0	147680	0	141890	0	23885	0	0	63559	1.22877e-05	5.42603e-06	5.83479e-05	1.29861e-05	0.000127512	1.6028e-05	0.000120982	1.38595e-05	289570
	P03956	P03956	Interstitial collagenase;22 kDa interstitial collagenase;27 kDa interstitial collagenase	MMP1	MMP1		sp|P03956|MMP1_HUMAN Interstitial collagenase OS=Homo sapiens OX=9606 GN=MMP1 PE=1 SV=3	1	19	19	48.2	54.006	469	0	176.76	20201000	9068	19675	35944	303260	2015900	1848900	2060700	2716300	2940300	1116000	2453900	4709600	0	0	35944	303260	2015900	1848900	2060700	2716300	2940300	1116000	2453900	4709600	4.73463e-06	1.07434e-05	0.000487394	0.00184716	0.0017406	0.00194808	0.00175705	0.00183391	8981004
	F8W7S5;A0A087WVV2;Q9P2E9;A0A087WU26	F8W7S5	Ribosome-binding protein 1	RRBP1	RRBP1		tr|F8W7S5|F8W7S5_HUMAN Ribosome-binding protein 1 OS=Homo sapiens OX=9606 GN=RRBP1 PE=1 SV=1;tr|A0A087WVV2|A0A087WVV2_HUMAN Ribosome-binding protein 1 OS=Homo sapiens OX=9606 GN=RRBP1 PE=1 SV=1;sp|Q9P2E9|RRBP1_HUMAN Ribosome-binding protein 1 OS=Homo sapie	4	7	7	15	84.325	751	0	146.02	1251700	4186	15416	3436	3689	177340	26839	71525	6262	303260	186270	67035	419400	0	0	0	0	177340	26839	71525	0	303260	186270	67035	419400	2.18561e-06	8.41781e-06	4.65916e-05	2.24698e-05	0.000153122	2.82787e-05	6.09857e-05	4.22778e-06	275704
	P22626;A0A087WUI2	P22626	Heterogeneous nuclear ribonucleoproteins A2/B1	HNRNPA2B1	HNRNPA2B1	Exosome	sp|P22626|ROA2_HUMAN Heterogeneous nuclear ribonucleoproteins A2/B1 OS=Homo sapiens OX=9606 GN=HNRNPA2B1 PE=1 SV=2;tr|A0A087WUI2|A0A087WUI2_HUMAN Heterogeneous nuclear ribonucleoproteins A2/B1 OS=Homo sapiens OX=9606 GN=HNRNPA2B1 PE=1 SV=1	2	5	5	21	37.429	353	0	79.752	877080	6559	8135	1650	8360	83576	81931	91851	19325	441580	56319	75377	46439	0	0	0	0	83576	81931	91851	0	441580	56319	75377	46439	3.42462e-06	4.44206e-06	2.23737e-05	5.0921e-05	7.21625e-05	8.63259e-05	7.83167e-05	1.30473e-05	257358
	Q9BR76;F5H0D2;A0A087WW53;F5H390	Q9BR76	Coronin-1B	CORO1B	CORO1B	Exosome	sp|Q9BR76|COR1B_HUMAN Coronin-1B OS=Homo sapiens OX=9606 GN=CORO1B PE=1 SV=1	4	3	3	16.2	54.234	489	0	23.418	1074100	14821	9893	1939	5453	8889	5339	23517	281750	53174	25749	405770	307690	0	0	0	0	0	0	0	281750	53174	25749	405770	307690	7.73841e-06	5.40201e-06	2.62925e-05	3.32143e-05	7.67508e-06	5.62539e-06	2.00518e-05	0.000190223	281750
	Q9NZV1;H7C2T6;H7C1Z0;Q53TH9	Q9NZV1	Cysteine-rich motor neuron 1 protein;Processed cysteine-rich motor neuron 1 protein	CRIM1	CRIM1		sp|Q9NZV1|CRIM1_HUMAN Cysteine-rich motor neuron 1 protein OS=Homo sapiens OX=9606 GN=CRIM1 PE=1 SV=1	4	22	22	35.1	113.74	1036	0	323.31	67663000	9028	9189	537900	641650	10193000	9549400	6451300	14956000	7467200	6780700	5921000	5164100	0	0	537900	641650	10193000	9549400	6451300	14956000	7467200	6780700	5921000	5164100	4.71374e-06	5.01759e-06	0.00729383	0.0039083	0.008801	0.0100616	0.0055007	0.0100975	42329250
	P68371;P04350;M0R2D3;M0QY85;M0QZL7;M0QYM7;M0R278;M0R0X0;M0QY37;M0QX14;M0R042;M0R2T4;A0A075B724	P68371	Tubulin beta-4B chain;Tubulin beta-4A chain	TUBB4B	TUBB4B;TUBB4A		sp|P68371|TBB4B_HUMAN Tubulin beta-4B chain OS=Homo sapiens OX=9606 GN=TUBB4B PE=1 SV=1;sp|P04350|TBB4A_HUMAN Tubulin beta-4A chain OS=Homo sapiens OX=9606 GN=TUBB4A PE=1 SV=2	13	21	3	68.3	49.83	445	0	323.31	66477000	8616	9149	177080	862280	6783500	3349200	6725700	12161000	7495600	7445000	7029400	14448000	0	0	177080	862280	6783500	3349200	6725700	12161000	7495600	7445000	7029400	14448000	4.49863e-06	4.99575e-06	0.00240117	0.00525217	0.00585711	0.00352886	0.00573466	0.00821049	30058760
	G3V1R5;B1AKJ5;O43847;F5H7V1;H0Y5G9	G3V1R5	Nardilysin	NRD1	NRD1		tr|G3V1R5|G3V1R5_HUMAN Nardilysin OS=Homo sapiens OX=9606 GN=NRDC PE=1 SV=1;tr|B1AKJ5|B1AKJ5_HUMAN Nardilysin OS=Homo sapiens OX=9606 GN=NRDC PE=1 SV=1;sp|O43847|NRDC_HUMAN Nardilysin OS=Homo sapiens OX=9606 GN=NRDC PE=1 SV=3;tr|F5H7V1|F5H7V1_HUMAN Nardily	5	7	7	8.8	125.12	1087	0	20.162	392360	4668	11054	982	3498	59694	36766	42688	6203	94938	6405	88637	69632	0	0	0	0	59694	36766	42688	0	94938	0	88637	69632	2.43728e-06	6.03596e-06	1.33157e-05	2.13064e-05	5.15419e-05	3.87382e-05	3.63979e-05	4.18795e-06	139148
	P20042	P20042	Eukaryotic translation initiation factor 2 subunit 2	EIF2S2	EIF2S2		sp|P20042|IF2B_HUMAN Eukaryotic translation initiation factor 2 subunit 2 OS=Homo sapiens OX=9606 GN=EIF2S2 PE=1 SV=2	1	3	3	21.9	38.388	333	0	18.371	859270	12707	13424	628	3368	5909	69041	27649	43107	177190	18215	226660	386380	0	0	0	0	0	69041	0	0	177190	0	226660	386380	6.63464e-06	7.33009e-06	8.51557e-06	2.05146e-05	5.10204e-06	7.27445e-05	2.35749e-05	2.91037e-05	69041
	E7EX90;Q14203;Q6AWB1;E7EWF7	E7EX90	Dynactin subunit 1	DCTN1	DCTN1;DKFZp686E0752		tr|E7EX90|E7EX90_HUMAN Dynactin subunit 1 OS=Homo sapiens OX=9606 GN=DCTN1 PE=1 SV=1;sp|Q14203|DCTN1_HUMAN Dynactin subunit 1 OS=Homo sapiens OX=9606 GN=DCTN1 PE=1 SV=3;tr|Q6AWB1|Q6AWB1_HUMAN Dynactin subunit 1 OS=Homo sapiens OX=9606 GN=DCTN1 PE=1 SV=1	4	4	4	6.2	139.09	1256	0	19.704	316860	22416	6076	1225	5558	48262	14789	151250	14969	24721	8344.9	21762	47725	0	0	0	0	48262	14789	151250	0	24721	8344.9	21762	47725	1.17039e-05	3.31776e-06	1.66108e-05	3.38539e-05	4.16711e-05	1.55823e-05	0.000128963	1.01063e-05	214301
	Q9BTT0;E9PPH5;Q5TB25	Q9BTT0	Acidic leucine-rich nuclear phosphoprotein 32 family member E	ANP32E	ANP32E		sp|Q9BTT0|AN32E_HUMAN Acidic leucine-rich nuclear phosphoprotein 32 family member E OS=Homo sapiens OX=9606 GN=ANP32E PE=1 SV=1;tr|E9PPH5|E9PPH5_HUMAN Acidic leucine-rich nuclear phosphoprotein 32 family member E (Fragment) OS=Homo sapiens OX=9606 GN=ANP32	3	2	2	17.5	30.692	268	0	18.254	276950	10218	7229	1940	9036	186610	3168	90343	43842	8703	6604	11851	16081	0	0	0	0	186610	0	90343	0	0	0	0	0	5.33507e-06	3.94735e-06	2.63061e-05	5.50385e-05	0.000161126	3.33794e-06	7.70309e-05	2.95999e-05	276953
	Q13867;K7ES02;K7ESE8;J3KSD8;J3KS79;K7ENH5	Q13867	Bleomycin hydrolase	BLMH	BLMH	Exosome	sp|Q13867|BLMH_HUMAN Bleomycin hydrolase OS=Homo sapiens OX=9606 GN=BLMH PE=1 SV=1;tr|K7ES02|K7ES02_HUMAN Bleomycin hydrolase (Fragment) OS=Homo sapiens OX=9606 GN=BLMH PE=1 SV=1;tr|K7ESE8|K7ESE8_HUMAN Bleomycin hydrolase (Fragment) OS=Homo sapiens OX=9606	6	9	9	28.6	52.562	455	0	71.919	4448700	4061	10840	1553	47296	425380	78741	107530	594820	1279900	166140	693690	1055200	0	0	0	47296	425380	78741	107530	594820	1279900	166140	693690	1055200	2.12035e-06	5.91911e-06	2.10584e-05	0.000288081	0.000367288	8.29648e-05	9.16854e-05	0.000401592	1253767
	Q9Y4K0;H0YAP6;H0YAR1;E5RJL2;E5RHH3;E5RFY0	Q9Y4K0	Lysyl oxidase homolog 2	LOXL2	LOXL2		sp|Q9Y4K0|LOXL2_HUMAN Lysyl oxidase homolog 2 OS=Homo sapiens OX=9606 GN=LOXL2 PE=1 SV=1	6	12	12	23.5	86.724	774	0	281.17	19855000	14741	14137	42152	428010	2253200	2151000	2885700	4186700	1889700	514580	3189300	2314200	0	0	42152	428010	2253200	2151000	2885700	4186700	1889700	514580	3189300	2314200	7.69664e-06	7.71942e-06	0.000571574	0.00260702	0.00194549	0.00226638	0.00246049	0.00282665	11946762
	Q9UBR2	Q9UBR2	Cathepsin Z	CTSZ	CTSZ	Exosome	sp|Q9UBR2|CATZ_HUMAN Cathepsin Z OS=Homo sapiens OX=9606 GN=CTSZ PE=1 SV=1	1	3	3	17.2	33.868	303	0	4.8526	322680	4876	11590	1745	1616	5039	6416	86832	58207	64583	24920	44439	88139	0	0	0	0	0	0	86832	58207	64583	24920	0	88139	2.54588e-06	6.32864e-06	2.36619e-05	9.84309e-06	4.35085e-06	6.76016e-06	7.40373e-05	3.92984e-05	145039
	Q8NC51	Q8NC51	Plasminogen activator inhibitor 1 RNA-binding protein	SERBP1	SERBP1	Exosome	sp|Q8NC51|PAIRB_HUMAN Plasminogen activator inhibitor 1 RNA-binding protein OS=Homo sapiens OX=9606 GN=SERBP1 PE=1 SV=2	1	2	2	7.6	44.965	408	0	50.355	428650	3006	12550	437	6624	15541	17464	137800	13411	107340	11265	183510	17750	0	0	0	0	0	0	137800	0	107340	0	183510	0	1.56951e-06	6.85285e-06	5.92564e-06	4.03469e-05	1.34186e-05	1.84008e-05	0.000117495	9.05443e-06	137800
	P41091;Q2VIR3;H7BZU1	P41091	Eukaryotic translation initiation factor 2 subunit 3;Putative eukaryotic translation initiation factor 2 subunit 3-like protein	EIF2S3	EIF2S3;EIF2S3L		sp|P41091|IF2G_HUMAN Eukaryotic translation initiation factor 2 subunit 3 OS=Homo sapiens OX=9606 GN=EIF2S3 PE=1 SV=3;sp|Q2VIR3|IF2GL_HUMAN Eukaryotic translation initiation factor 2 subunit 3B OS=Homo sapiens OX=9606 GN=EIF2S3B PE=2 SV=2	3	6	6	23.7	51.109	472	0	55.106	1325400	15504	11733	4515	3237	162550	91605	20401	31999	370230	278860	123750	298360	0	0	0	0	162550	91605	0	0	370230	278860	123750	298360	8.09502e-06	6.40673e-06	6.12226e-05	1.97166e-05	0.000140351	9.65188e-05	1.73949e-05	2.16041e-05	254155
	P17174	P17174	Aspartate aminotransferase, cytoplasmic	GOT1	GOT1	Exosome	sp|P17174|AATC_HUMAN Aspartate aminotransferase, cytoplasmic OS=Homo sapiens OX=9606 GN=GOT1 PE=1 SV=3	1	1	1	5.1	46.247	413	0.0014124	2.8947	224350	19376	8903	1276	8599	8567	9800	224350	52622	16626	4146	6028	12327	0	0	0	0	0	0	224350	0	0	0	0	0	1.01167e-05	4.86143e-06	1.73023e-05	5.23767e-05	7.39705e-06	1.03257e-05	0.000191292	3.55277e-05	224350
	P17858	P17858	ATP-dependent 6-phosphofructokinase, liver type	PFKL	PFKL	Exosome	sp|P17858|PFKAL_HUMAN ATP-dependent 6-phosphofructokinase, liver type OS=Homo sapiens OX=9606 GN=PFKL PE=1 SV=6	1	6	4	11.5	85.018	780	0	13.432	372130	3672	11385	1050	5092	117980	21025	17466	22398	100570	39038	72093	21427	0	0	0	0	117980	21025	0	0	100570	39038	72093	21427	1.91724e-06	6.21671e-06	1.42378e-05	3.10155e-05	0.000101868	2.21528e-05	1.48924e-05	1.5122e-05	139005
	Q5T7C4;P09429;B2RPK0;D6R9A6;P26583	Q5T7C4	High mobility group protein B1;Putative high mobility group protein B1-like 1	HMGB1	HMGB1;HMGB1P1		tr|Q5T7C4|Q5T7C4_HUMAN High mobility group protein B1 OS=Homo sapiens OX=9606 GN=HMGB1 PE=1 SV=1;sp|P09429|HMGB1_HUMAN High mobility group protein B1 OS=Homo sapiens OX=9606 GN=HMGB1 PE=1 SV=3;sp|B2RPK0|HGB1A_HUMAN Putative high mobility group protein B1-l	5	4	4	28.5	18.311	158	0	29.958	666200	15319	11303	2097	5899	70331	131370	17404	17191	367470	43797	42866	10358	0	0	0	0	70331	131370	0	0	367470	43797	42866	10358	7.99843e-06	6.17193e-06	2.8435e-05	3.59309e-05	6.07263e-05	0.000138417	1.48395e-05	1.16065e-05	201701
	Q15293	Q15293	Reticulocalbin-1	RCN1	RCN1		sp|Q15293|RCN1_HUMAN Reticulocalbin-1 OS=Homo sapiens OX=9606 GN=RCN1 PE=1 SV=1	1	3	3	17.5	38.89	331	0	12.291	333340	7787	14997	1562	5883	21008	48834	11708	176430	20823	4945	66240	8882	0	0	0	0	21008	48834	0	176430	20823	0	66240	0	4.06579e-06	8.18901e-06	2.11804e-05	3.58335e-05	1.81391e-05	5.14535e-05	9.98282e-06	0.000119117	246272
	P63104;B0AZS6;E7EX29;B7Z2E6;H0YB80;E7ESK7;E9PD24;E7EVZ2;E5RGE1;E5RIR4	P63104	14-3-3 protein zeta/delta	YWHAZ	YWHAZ	Exosome	sp|P63104|1433Z_HUMAN 14-3-3 protein zeta/delta OS=Homo sapiens OX=9606 GN=YWHAZ PE=1 SV=1;tr|B0AZS6|B0AZS6_HUMAN cDNA, FLJ79516, highly similar to 14-3-3 protein zeta/delta OS=Homo sapiens OX=9606 GN=YWHAZ PE=1 SV=1;tr|E7EX29|E7EX29_HUMAN 14-3-3 protein z	10	13	11	59.6	27.745	245	0	323.31	20929000	10221	3454	108930	376220	3736400	1374200	3425100	4784700	2431500	1764200	807180	2120000	0	0	108930	376220	3736400	1374200	3425100	4784700	2431500	1764200	807180	2120000	5.33664e-06	1.88603e-06	0.00147707	0.00229156	0.00322614	0.00144791	0.00292041	0.00323039	13805550
	P45974	P45974	Ubiquitin carboxyl-terminal hydrolase 5	USP5	USP5		sp|P45974|UBP5_HUMAN Ubiquitin carboxyl-terminal hydrolase 5 OS=Homo sapiens OX=9606 GN=USP5 PE=1 SV=2	1	5	5	12.6	95.785	858	0	15.515	633010	10814	4592	2518	3691	10275	4210	61606	174160	172940	11117	32624	253280	0	0	0	0	0	0	0	174160	172940	0	32624	253280	5.64626e-06	2.50743e-06	3.41436e-05	2.2482e-05	8.8718e-06	4.43583e-06	5.25283e-05	0.000117584	174160
	A0A087X2D0;P84103;A0A0B4J1Z1;C9JAB2;Q16629	A0A087X2D0	Serine/arginine-rich splicing factor 3;Serine/arginine-rich splicing factor 7	SRSF3	SRSF3;SRSF7		tr|A0A087X2D0|A0A087X2D0_HUMAN Serine/arginine-rich-splicing factor 3 OS=Homo sapiens OX=9606 GN=SRSF3 PE=1 SV=1;sp|P84103|SRSF3_HUMAN Serine/arginine-rich splicing factor 3 OS=Homo sapiens OX=9606 GN=SRSF3 PE=1 SV=1;tr|A0A0B4J1Z1|A0A0B4J1Z1_HUMAN Serine/a	5	2	2	24.2	10.32	95	0	7.1929	233130	11026	6826	2039	2543	20161	10897	85974	67675	25021	13001	24653	16810	0	0	0	0	0	0	85974	67675	25021	13001	24653	16810	5.75695e-06	3.72729e-06	2.76485e-05	1.54895e-05	1.74077e-05	1.14815e-05	7.33057e-05	4.56907e-05	153649
	K7ELL7;P14314;A0A0C4DGP4;K7EKX1;K7EJ70;K7EPW7	K7ELL7	Glucosidase 2 subunit beta	PRKCSH	PRKCSH		tr|K7ELL7|K7ELL7_HUMAN Glucosidase 2 subunit beta OS=Homo sapiens OX=9606 GN=PRKCSH PE=1 SV=1;sp|P14314|GLU2B_HUMAN Glucosidase 2 subunit beta OS=Homo sapiens OX=9606 GN=PRKCSH PE=1 SV=2	6	11	11	38.1	60.192	535	0	175.89	5337300	38461	9229	19824	162770	283480	1440400	485790	2083400	174920	201690	474560	10412	0	0	19824	162770	283480	1440400	485790	2083400	174920	201690	474560	10412	2.00814e-05	5.03944e-06	0.00026881	0.000991436	0.000244767	0.00151767	0.000414209	0.00140661	4475664
	O60763	O60763	General vesicular transport factor p115	USO1	USO1		sp|O60763|USO1_HUMAN General vesicular transport factor p115 OS=Homo sapiens OX=9606 GN=USO1 PE=1 SV=2	1	9	9	13.8	107.89	962	0	43.957	798950	5347	21126	1094	4563	148550	9933	13064	13012	115110	58543	93035	383710	0	0	0	0	148550	0	0	0	115110	58543	93035	383710	2.7918e-06	1.15357e-05	1.48345e-05	2.77933e-05	0.000128263	1.04658e-05	1.1139e-05	8.78504e-06	148550
	P48681	P48681	Nestin	NES	NES		sp|P48681|NEST_HUMAN Nestin OS=Homo sapiens OX=9606 GN=NES PE=1 SV=2	1	13	13	13.5	177.44	1621	0	33.538	1672400	12909	13497	15539	1650	476300	6599	201350	84121	495400	171880	19308	208530	0	0	15539	0	476300	0	201350	84121	495400	171880	19308	208530	6.74011e-06	7.36995e-06	0.000210706	1.00502e-05	0.000411254	6.95298e-06	0.000171681	5.67942e-05	777310
	P62937;F8WE65;C9J5S7;E5RIZ5;P0DN26;A0A0H2UH34;A0A0B4J2A2;A0A075B767;A0A075B759;Q9Y536;F5H284;P0DN37	P62937	Peptidyl-prolyl cis-trans isomerase A;Peptidyl-prolyl cis-trans isomerase A, N-terminally processed;Peptidyl-prolyl cis-trans isomerase	PPIA	PPIA	Exosome	sp|P62937|PPIA_HUMAN Peptidyl-prolyl cis-trans isomerase A OS=Homo sapiens OX=9606 GN=PPIA PE=1 SV=2;tr|F8WE65|F8WE65_HUMAN Peptidyl-prolyl cis-trans isomerase OS=Homo sapiens OX=9606 GN=PPIA PE=1 SV=1;tr|C9J5S7|C9J5S7_HUMAN Peptidyl-prolyl cis-trans isome	12	11	11	67.9	18.012	165	0	245.44	34474000	5891	60816	110400	453580	3157700	3440600	3138700	3801300	5839200	5637700	3809500	5024800	0	60816	110400	453580	3157700	3440600	3138700	3801300	5839200	5637700	3809500	5024800	3.07584e-06	3.32082e-05	0.001497	0.00276277	0.00272647	0.00362516	0.00267621	0.00256644	14163096
	O00303;H0YDT6	O00303	Eukaryotic translation initiation factor 3 subunit F	EIF3F	EIF3F		sp|O00303|EIF3F_HUMAN Eukaryotic translation initiation factor 3 subunit F OS=Homo sapiens OX=9606 GN=EIF3F PE=1 SV=1	2	5	5	19.3	37.563	357	0	58.645	361170	27387	5841	1539	2084	43360	34749	47797	33807	80991	8690	34117	120160	0	0	0	0	43360	34749	47797	0	80991	0	34117	120160	1.42994e-05	3.18944e-06	2.08686e-05	1.26937e-05	3.74386e-05	3.6613e-05	4.07541e-05	2.28248e-05	125906
	P04792;F8WE04;C9J3N8	P04792	Heat shock protein beta-1	HSPB1	HSPB1	Exosome	sp|P04792|HSPB1_HUMAN Heat shock protein beta-1 OS=Homo sapiens OX=9606 GN=HSPB1 PE=1 SV=2;tr|F8WE04|F8WE04_HUMAN Heat shock protein beta-1 OS=Homo sapiens OX=9606 GN=HSPB1 PE=1 SV=1	3	7	7	62.4	22.782	205	0	43.623	4705200	209510	79937	31193	15291	554350	411870	463880	730350	773030	453640	734200	247910	209510	79937	31193	15291	554350	411870	463880	730350	773030	453640	734200	247910	0.00010939	4.36491e-05	0.000422972	9.31378e-05	0.000478645	0.000433963	0.000395527	0.000493095	2496381
	A6NNI4;A0A2R8Y478;G8JLH6;P21926	A6NNI4	Tetraspanin;CD9 antigen	CD9	CD9	Exosome	tr|A6NNI4|A6NNI4_HUMAN Tetraspanin OS=Homo sapiens OX=9606 GN=CD9 PE=1 SV=1;tr|A0A2R8Y478|A0A2R8Y478_HUMAN Tetraspanin OS=Homo sapiens OX=9606 GN=CD9 PE=1 SV=1;tr|G8JLH6|G8JLH6_HUMAN Tetraspanin OS=Homo sapiens OX=9606 GN=CD9 PE=1 SV=2;sp|P21926|CD9_HUMAN	4	2	2	22	17.764	159	0	28.158	1759000	6879	20758	2387	2991	46958	39422	52239	73325	438320	46786	131540	930450	0	0	0	0	46958	39422	52239	73325	438320	46786	131540	930450	3.5917e-06	1.13348e-05	3.23673e-05	1.82182e-05	4.05452e-05	4.15367e-05	4.45416e-05	4.95053e-05	211944
	E9PM69;R4GNH3;P17980;E9PKD5;E9PMD8;E9PLG2;E9PN50	E9PM69	26S protease regulatory subunit 6A	PSMC3	PSMC3		tr|E9PM69|E9PM69_HUMAN 26S proteasome regulatory subunit 6A OS=Homo sapiens OX=9606 GN=PSMC3 PE=1 SV=1;tr|R4GNH3|R4GNH3_HUMAN 26S proteasome regulatory subunit 6A OS=Homo sapiens OX=9606 GN=PSMC3 PE=1 SV=1;sp|P17980|PRS6A_HUMAN 26S proteasome regulatory su	7	4	4	13.9	44.323	397	0	9.3233	271310	3136	18065	497	2878	27995	12829	31805	46394	36468	95210	33433	9822	0	0	0	0	27995	0	31805	46394	36468	95210	33433	0	1.63738e-06	9.86428e-06	6.73923e-06	1.753e-05	2.41719e-05	1.35172e-05	2.71185e-05	3.13229e-05	106194
	Q15393;J3QRB2;J3QL37	Q15393	Splicing factor 3B subunit 3	SF3B3	SF3B3		sp|Q15393|SF3B3_HUMAN Splicing factor 3B subunit 3 OS=Homo sapiens OX=9606 GN=SF3B3 PE=1 SV=4	3	9	9	9.9	135.58	1217	0	23.616	701140	25177	10362	4690	5851	74130	54265	74996	194950	129550	38119	73056	62065	0	0	0	0	74130	54265	74996	194950	129550	38119	73056	62065	1.31455e-05	5.6581e-06	6.35956e-05	3.56386e-05	6.40065e-05	5.71759e-05	6.39453e-05	0.00013162	398341
	P46783;A0A2R8Y6L3;F6U211;A0A2R8Y7H1;A0A2R8YFH6;A0A1W2PQS6;Q9NQ39;S4R435	P46783	40S ribosomal protein S10;Putative 40S ribosomal protein S10-like	RPS10	RPS10;RPS10P5		sp|P46783|RS10_HUMAN 40S ribosomal protein S10 OS=Homo sapiens OX=9606 GN=RPS10 PE=1 SV=1;tr|A0A2R8Y6L3|A0A2R8Y6L3_HUMAN RPS10-NUDT3 readthrough (Fragment) OS=Homo sapiens OX=9606 GN=RPS10-NUDT3 PE=4 SV=1;tr|F6U211|F6U211_HUMAN 40S ribosomal protein S10 OS	8	5	5	29.1	18.898	165	0	90.719	1710600	9207	10449	4036	5507	65632	61087	12502	196690	391130	429930	176310	389860	0	0	0	0	65632	61087	0	196690	391130	429930	176310	389860	4.8072e-06	5.70561e-06	5.47275e-05	3.35433e-05	5.6669e-05	6.43638e-05	1.06598e-05	0.000132795	323409
	Q9H4A4;A0A087WUS4;H7C2T3;A0A087WU27;C9JMZ3;A6NKB8	Q9H4A4	Aminopeptidase B	RNPEP	RNPEP	Exosome	sp|Q9H4A4|AMPB_HUMAN Aminopeptidase B OS=Homo sapiens OX=9606 GN=RNPEP PE=1 SV=2;tr|A0A087WUS4|A0A087WUS4_HUMAN Aminopeptidase B (Fragment) OS=Homo sapiens OX=9606 GN=RNPEP PE=1 SV=1;tr|H7C2T3|H7C2T3_HUMAN Aminopeptidase B (Fragment) OS=Homo sapiens OX=960	6	2	2	5.2	72.595	650	0	4.9695	165850	2676	5466	1312	1539	31978	2839	45876	21520	33254	20596	27404	34147	0	0	0	0	31978	0	45876	0	33254	20596	0	34147	1.39721e-06	2.98467e-06	1.77905e-05	9.37408e-06	2.76109e-05	2.99129e-06	3.91161e-05	1.45292e-05	77854
	P17066;P48741	P17066	Heat shock 70 kDa protein 6;Putative heat shock 70 kDa protein 7	HSPA6	HSPA6;HSPA7		sp|P17066|HSP76_HUMAN Heat shock 70 kDa protein 6 OS=Homo sapiens OX=9606 GN=HSPA6 PE=1 SV=2;sp|P48741|HSP77_HUMAN Putative heat shock 70 kDa protein 7 OS=Homo sapiens OX=9606 GN=HSPA7 PE=5 SV=2	2	5	1	10.1	71.027	643	0	5.5083	1288400	32200	38403	2827	21426	80202	51006	97604	510450	160650	39397	123600	165650	0	38403	0	21426	80202	51006	97604	510450	160650	39397	123600	165650	1.68124e-05	2.09697e-05	3.83336e-05	0.000130506	6.92492e-05	5.3742e-05	8.3222e-05	0.00034463	799091
	B5MCX3;Q15019;C9IY94;C9IZU3;C9JQJ4;C9J938;H7C310;C9JB25;C9J2Q4;B5MD47;C9JZI2;H7C2Y0	B5MCX3	Septin-2	2002-09-01	2002-09-01	Exosome	tr|B5MCX3|B5MCX3_HUMAN Septin-2 OS=Homo sapiens OX=9606 GN=SEPT2 PE=1 SV=1;sp|Q15019|SEPT2_HUMAN Septin-2 OS=Homo sapiens OX=9606 GN=SEPT2 PE=1 SV=1;tr|C9IY94|C9IY94_HUMAN Septin-2 (Fragment) OS=Homo sapiens OX=9606 GN=SEPT2 PE=1 SV=1;tr|C9IZU3|C9IZU3_HUMA	12	4	4	18.4	36.94	321	0	23.585	436650	3914	7724	2965	2685	110810	27938	42776	8321	73024	31495	53314	97293	0	0	0	0	110810	27938	42776	0	73024	31495	53314	97293	2.0436e-06	4.21764e-06	4.02049e-05	1.63544e-05	9.56773e-05	2.94366e-05	3.64729e-05	5.61792e-06	181524
	O75367;B4DJC3;D6RCF2;Q5SQT3;Q9P0M6	O75367	Core histone macro-H2A.1;Histone H2A	H2AFY	H2AFY	Exosome	sp|O75367|H2AY_HUMAN Core histone macro-H2A.1 OS=Homo sapiens OX=9606 GN=H2AFY PE=1 SV=4;tr|B4DJC3|B4DJC3_HUMAN Histone H2A OS=Homo sapiens OX=9606 GN=H2AFY PE=1 SV=1	5	7	7	21.5	39.617	372	0	20.039	803750	4078	13440	2114	5323	88285	36448	64940	25696	306900	40867	69735	196570	0	0	0	0	88285	36448	64940	0	306900	40867	69735	196570	2.12922e-06	7.33882e-06	2.86655e-05	3.24225e-05	7.62284e-05	3.84031e-05	5.53711e-05	1.73486e-05	189673
	J3KT12;P60842;J3QR64;J3KSZ0;J3KTB5;J3QL43;J3QS69;J3KTN0;J3QLN6;J3QL52;J3KT04;J3KS93;J3QQP0;J3KSN7;I3L3H2;J3QKZ9;J3KS25;P38919	J3KT12	Eukaryotic initiation factor 4A-I	EIF4A1	EIF4A1	Exosome	tr|J3KT12|J3KT12_HUMAN Eukaryotic initiation factor 4A-I OS=Homo sapiens OX=9606 GN=EIF4A1 PE=1 SV=1;sp|P60842|IF4A1_HUMAN Eukaryotic initiation factor 4A-I OS=Homo sapiens OX=9606 GN=EIF4A1 PE=1 SV=1;tr|J3QR64|J3QR64_HUMAN Eukaryotic initiation factor 4A-	18	5	3	16.1	38.861	341	0	43.051	619480	23333	8256	1289	2741	34092	54184	12010	54663	216220	131810	68114	60397	0	0	0	0	34092	54184	0	54663	216220	131810	68114	60397	1.21827e-05	4.50814e-06	1.74786e-05	1.66955e-05	2.94362e-05	5.70905e-05	1.02403e-05	3.69057e-05	142939
	A2AB88;O15212	A2AB88	Prefoldin subunit 6	PFDN6	PFDN6		tr|A2AB88|A2AB88_HUMAN Prefoldin subunit 6 OS=Homo sapiens OX=9606 GN=PFDN6 PE=1 SV=1;sp|O15212|PFD6_HUMAN Prefoldin subunit 6 OS=Homo sapiens OX=9606 GN=PFDN6 PE=1 SV=1	2	2	2	21.4	11.561	103	0.0014245	2.9906	95882	19154	7338	820	3401	65909	29973	24525	15743	10599	5286	21171	27989	0	0	0	0	65909	29973	0	0	0	0	0	0	1.00008e-05	4.00687e-06	1.11191e-05	2.07156e-05	5.69082e-05	3.15808e-05	2.09112e-05	1.06289e-05	95882
	H0YD13;H0YDW7;H0YCV9;H0Y5E4;P16070;E9PKC6;H0YDX6;H0YD17;H0Y2P0;Q86UZ1	H0YD13	CD44 antigen	CD44	CD44	Exosome	tr|H0YD13|H0YD13_HUMAN CD44 antigen OS=Homo sapiens OX=9606 GN=CD44 PE=1 SV=2;tr|H0YDW7|H0YDW7_HUMAN CD44 antigen (Fragment) OS=Homo sapiens OX=9606 GN=CD44 PE=1 SV=2;tr|H0YCV9|H0YCV9_HUMAN CD44 antigen (Fragment) OS=Homo sapiens OX=9606 GN=CD44 PE=1 SV=2;	10	3	3	15	22.683	206	0	11.512	1260700	9379	13116	6250	39849	118150	149560	267840	592960	31368	4829	54744	8919	0	0	6250	39849	118150	149560	267840	592960	31368	0	54744	0	4.89701e-06	7.16191e-06	8.47489e-05	0.000242721	0.000102015	0.000157583	0.000228374	0.000400337	1174609
	P19338;H7BY16	P19338	Nucleolin	NCL	NCL	Exosome	sp|P19338|NUCL_HUMAN Nucleolin OS=Homo sapiens OX=9606 GN=NCL PE=1 SV=3;tr|H7BY16|H7BY16_HUMAN Nucleolin (Fragment) OS=Homo sapiens OX=9606 GN=NCL PE=1 SV=8	2	16	16	25.2	76.613	710	0	323.31	13223000	26904	8225	57259	388710	2005400	2000700	2408000	3413000	1031500	801450	505550	584620	26904	0	57259	388710	2005400	2000700	2408000	3413000	1031500	801450	505550	584620	1.40472e-05	4.49121e-06	0.000776422	0.00236764	0.00173153	0.00210802	0.00205318	0.00230428	10299973
	P05386	P05386	60S acidic ribosomal protein P1	RPLP1	RPLP1		sp|P05386|RLA1_HUMAN 60S acidic ribosomal protein P1 OS=Homo sapiens OX=9606 GN=RPLP1 PE=1 SV=1	1	5	4	94.7	11.514	114	0	113.55	9402700	6285	19013	23569	112730	385790	31055	1446600	1498600	71043	739280	2368100	2757100	0	0	23569	112730	385790	0	1446600	1498600	71043	739280	2368100	2757100	3.28155e-06	1.03819e-05	0.000319592	0.000686641	0.000333105	3.27208e-05	0.00123344	0.00101178	3467289
	P49720;A0A087WUL2;A0A087WXQ8;A0A087WY10	P49720	Proteasome subunit beta type-3	PSMB3	PSMB3	Exosome	sp|P49720|PSB3_HUMAN Proteasome subunit beta type-3 OS=Homo sapiens OX=9606 GN=PSMB3 PE=1 SV=2;tr|A0A087WUL2|A0A087WUL2_HUMAN Proteasome subunit beta type-3 (Fragment) OS=Homo sapiens OX=9606 GN=PSMB3 PE=1 SV=1;tr|A0A087WXQ8|A0A087WXQ8_HUMAN Proteasome sub	4	5	5	34.1	22.949	205	0	75.897	4905700	7336	11328	17812	165470	1879800	559990	723780	575200	292950	139740	212350	338570	0	0	17812	165470	1879800	559990	723780	575200	292950	139740	212350	338570	3.83031e-06	6.18558e-06	0.000241528	0.00100788	0.00162309	0.000590029	0.000617131	0.000388346	3922052
	F8VZI0;A0A2R8Y891;P08237;F8VX13;F8VNX2;F8VZQ1;F8VP00	F8VZI0	ATP-dependent 6-phosphofructokinase, muscle type	PFKM	PFKM		tr|F8VZI0|F8VZI0_HUMAN ATP-dependent 6-phosphofructokinase, muscle type OS=Homo sapiens OX=9606 GN=PFKM PE=1 SV=9;tr|A0A2R8Y891|A0A2R8Y891_HUMAN ATP-dependent 6-phosphofructokinase OS=Homo sapiens OX=9606 GN=PFKM PE=1 SV=1;sp|P08237|PFKAM_HUMAN ATP-depende	7	6	5	12.5	79.642	727	0	40.002	416080	8449	12362	2525	4883	77087	21552	11814	134350	7608	18449	164640	14232	0	0	0	0	77087	21552	0	134350	0	18449	164640	0	4.41143e-06	6.75019e-06	3.42386e-05	2.97425e-05	6.65596e-05	2.27081e-05	1.00732e-05	9.07063e-05	232989
	K7EM02;K7EIJ8;Q8IYT4	K7EM02	Katanin p60 ATPase-containing subunit A-like 2	KATNAL2	KATNAL2		tr|K7EM02|K7EM02_HUMAN Katanin p60 ATPase-containing subunit A-like 2 (Fragment) OS=Homo sapiens OX=9606 GN=KATNAL2 PE=1 SV=1;tr|K7EIJ8|K7EIJ8_HUMAN Katanin p60 ATPase-containing subunit A-like 2 (Fragment) OS=Homo sapiens OX=9606 GN=KATNAL2 PE=1 SV=1;sp|Q	3	1	1	9.4	13.999	128	0	5.2669	3587300	6048	4899	13867	62594	306500	343470	533540	527560	398430	268430	527330	619400	0	0	0	62594	306500	343470	533540	527560	398430	268430	527330	619400	3.15781e-06	2.67507e-06	0.000188034	0.000381261	0.000264643	0.000361894	0.000454923	0.000356182	1773664
	A0A0A0MTS2;A0A2U3TZU2;P06744;K7EQ48;A0A0J9YXP8;A0A0J9YYH3;A0A2R8Y6C7;A0A0J9YX90;CON__Q3ZBD7;K7EPY4;K7EP41;K7ERC6;K7ENA0;A0A2R8YF08;K7ELR7;A0A0J9YXM3;A0A0J9YYI8;K7EIL4;A0A0J9YXH9;K7ERK8;K7ESF4	A0A0A0MTS2	Glucose-6-phosphate isomerase	GPI	GPI	Exosome	tr|A0A0A0MTS2|A0A0A0MTS2_HUMAN Glucose-6-phosphate isomerase (Fragment) OS=Homo sapiens OX=9606 GN=GPI PE=1 SV=1;tr|A0A2U3TZU2|A0A2U3TZU2_HUMAN Glucose-6-phosphate isomerase OS=Homo sapiens OX=9606 GN=GPI PE=1 SV=1;sp|P06744|G6PI_HUMAN Glucose-6-phosphate	21	15	15	42.9	64.824	573	0	323.31	14482000	6307	23101	9485.9	319560	2032000	1121000	2250300	522420	2057400	1216900	1758800	3193900	0	0	9485.9	319560	2032000	1121000	2250300	522420	2057400	1216900	1758800	3193900	3.29304e-06	1.26142e-05	0.000128627	0.00194645	0.0017545	0.00118113	0.00191872	0.000352711	6.25477e+06
	A0A2R8Y7M3;A0A2R8Y5S7;P35241;E9PNV3;A0A2R8Y5P0	A0A2R8Y7M3	Radixin	RDX	RDX	Exosome	tr|A0A2R8Y7M3|A0A2R8Y7M3_HUMAN Radixin OS=Homo sapiens OX=9606 GN=RDX PE=1 SV=1;tr|A0A2R8Y5S7|A0A2R8Y5S7_HUMAN Radixin OS=Homo sapiens OX=9606 GN=RDX PE=1 SV=1;sp|P35241|RADI_HUMAN Radixin OS=Homo sapiens OX=9606 GN=RDX PE=1 SV=1	5	12	3	22.8	62.93	534	0	6.7048	296760	5591	5372	1288	2455	29520	16215	10770	64495	138270	3671	64479	9350	0	0	0	0	29520	0	0	64495	138270	0	64479	0	2.9192e-06	2.93335e-06	1.74651e-05	1.49535e-05	2.54886e-05	1.70848e-05	9.18303e-06	4.35438e-05	94015
	P07996;CON__Q28194;A8MZG1;P35442;Q2HIZ1;F5H4Z8;P49746	P07996	Thrombospondin-1	THBS1	THBS1	Exosome	sp|P07996|TSP1_HUMAN Thrombospondin-1 OS=Homo sapiens OX=9606 GN=THBS1 PE=1 SV=2;	7	64	64	65	129.38	1170	0	323.31	410360000	7102	2198	262730	5242700	23755000	29617000	13636000	36280000	77099000	55315000	71186000	97963000	0	0	262730	5242700	23755000	29617000	13636000	36280000	77099000	55315000	71186000	97963000	3.70813e-06	1.2002e-06	0.00356257	0.0319334	0.0205109	0.0312057	0.0116267	0.0244944	108793430
	B3KQ25;K7ESG5;P61289;K9J957;K7EMD0;K7EPX6;K7EKR3;K7ENH2;A0A087WTV2	B3KQ25	Proteasome activator complex subunit 3	PSME3	PSME3		tr|B3KQ25|B3KQ25_HUMAN cDNA FLJ32659 fis, clone TESTI1000045, highly similar to Proteasome activator complex subunit 3 OS=Homo sapiens OX=9606 GN=PSME3 PE=1 SV=1;tr|K7ESG5|K7ESG5_HUMAN Proteasome activator complex subunit 3 OS=Homo sapiens OX=9606 GN=PSME3	9	6	6	36.3	22.455	193	0	33.112	982440	5802	10361	3335	15114	163560	56478	114320	90839	312390	44622	69480	115630	0	0	0	15114	163560	56478	114320	90839	312390	44622	69480	115630	3.02937e-06	5.65756e-06	4.5222e-05	9.20597e-05	0.000141223	5.95076e-05	9.74749e-05	6.13299e-05	440311
	O15067;H0YGH1;J3KT98;J3QSG0;J3QSH6	O15067	Phosphoribosylformylglycinamidine synthase	PFAS	PFAS	Exosome	sp|O15067|PUR4_HUMAN Phosphoribosylformylglycinamidine synthase OS=Homo sapiens OX=9606 GN=PFAS PE=1 SV=4	5	11	11	16.6	144.73	1338	0	43.075	2780900	23349	10177	1666	44255	330350	132410	242070	191610	450470	44316	917640	427770	0	0	0	44255	330350	132410	242070	191610	450470	44316	917640	427770	1.21911e-05	5.55708e-06	2.25907e-05	0.000269558	0.000285236	0.000139513	0.000206401	0.000129365	940695
	Q1JUQ5;Q5W0X3;P62942	Q1JUQ5	Peptidyl-prolyl cis-trans isomerase;Peptidyl-prolyl cis-trans isomerase FKBP1A	FKBP12-Exip2	FKBP12-Exip2;FKBP1A		tr|Q1JUQ5|Q1JUQ5_HUMAN Peptidylprolyl isomerase OS=Homo sapiens OX=9606 GN=FKBP1A PE=1 SV=1;tr|Q5W0X3|Q5W0X3_HUMAN Peptidylprolyl isomerase OS=Homo sapiens OX=9606 GN=FKBP1A PE=1 SV=1;sp|P62942|FKB1A_HUMAN Peptidyl-prolyl cis-trans isomerase FKBP1A OS=Homo	3	1	1	15.2	10.118	92	0	110.11	344730	14094	4379	1731	1467	32751	54966	8882	14297	87877	37642	78758	52733	0	0	0	0	32751	54966	0	0	87877	37642	78758	52733	7.35883e-06	2.39112e-06	2.34721e-05	8.93553e-06	2.82784e-05	5.79145e-05	7.57323e-06	9.65261e-06	87717
	P67936;A0A2R8Y5V9;A0A2R8YGX3;A0A2R8YH90;A0A2R8YE05;K7ENT6;K7EMU5;A0A2R8YEU4;A0A2R8YHD2;K7EPV9;K7EPB9;U3KQK2	P67936	Tropomyosin alpha-4 chain	TPM4	TPM4	Exosome	sp|P67936|TPM4_HUMAN Tropomyosin alpha-4 chain OS=Homo sapiens OX=9606 GN=TPM4 PE=1 SV=3;tr|A0A2R8Y5V9|A0A2R8Y5V9_HUMAN Tropomyosin alpha-4 chain OS=Homo sapiens OX=9606 GN=TPM4 PE=1 SV=1;tr|A0A2R8YGX3|A0A2R8YGX3_HUMAN Tropomyosin alpha-4 chain OS=Homo sap	12	13	9	43.1	28.521	248	0	323.31	46914000	194980	249910	298070	1003600	5682300	6375000	8484400	9755000	6789700	3726200	2167600	2187500	194980	249910	298070	1003600	5682300	6375000	8484400	9755000	6789700	3726200	2167600	2187500	0.000101804	0.000136462	0.00404178	0.00611295	0.0049063	0.00671696	0.00723422	0.00658608	32043260
	P62979;A0A2R8Y422;J3QSA3;F5GZ39;M0R1V7;J3QS39;Q49A90;J3QTR3;F5H6Q2;F5GYU3;F5H2Z3;F5H265;B4DV12;F5H388;F5H747;F5GXK7;J3QKN0;Q5PY61;Q96C32;P62987;P0CG47;P0CG48	P62979	Ubiquitin-40S ribosomal protein S27a;Ubiquitin;40S ribosomal protein S27a	RPS27A	RPS27A	Exosome	sp|P62979|RS27A_HUMAN Ubiquitin-40S ribosomal protein S27a OS=Homo sapiens OX=9606 GN=RPS27A PE=1 SV=2;tr|A0A2R8Y422|A0A2R8Y422_HUMAN Uncharacterized protein OS=Homo sapiens OX=9606 PE=4 SV=1	22	4	4	31.4	17.965	156	0	86.31	4523900	318720	119200	2008	7560	202570	236750	5586	469320	1113600	425990	471460	1166300	318720	119200	0	0	202570	236750	0	469320	1113600	425990	471460	1166300	0.000166412	6.50884e-05	2.72281e-05	4.60481e-05	0.000174906	0.00024945	4.7629e-06	0.000316861	1346560
	P01891;A0A140T8W8;A0A1W2PR61;A0A1W2PPF8;A0A140T8Y4;A0A0G2JPD3;P30457;P30453;P30450;P18462;P16190;A0A140T975;A0A140T941;A0A1W2PQS8;Q9GJ45;A0A1W2PS39;A0A140T9Z6;B0UXQ0;Q09160;P30447;P05534;P30512;P30459;P30456;P16189;P10314;A0A140TA21;A0A140TA14;A0A140TA13;A0A140TA11;A0A140TA02;A0A1W2PS56;A0A1W2PRX1;A0A1W2PP77;F6U0H7;A0A140T9Y5;A0A140T9D4;A0A140T997;A0A140T953;A0A1W2PNR7;Q5SRN7;A0A0G2JI36;A0A1W2PS2…	P01891	HLA class I histocompatibility antigen, A-68 alpha chain;HLA class I histocompatibility antigen, A-66 alpha chain;HLA class I histocompatibility antigen, A-34 alpha chain;HLA class I histocompatibility antigen, A-26 alpha chain;HLA class I histocompatibility antigen, A-25 alpha chain;HLA class I histocompatibility antigen, A-33 alpha chain	HLA-A	HLA-A	Exosome	sp|P01891|1A68_HUMAN HLA class I histocompatibility antigen, A-68 alpha chain OS=Homo sapiens OX=9606 GN=HLA-A PE=1 SV=4;tr|A0A140T8W8|A0A140T8W8_HUMAN HLA class I histocompatibility antigen, A-3 alpha chain OS=Homo sapiens OX=9606 GN=HLA-A PE=1 SV=1;tr|A0	104	5	1	25.5	40.908	365	0	16.529	354690	2709	21227	2860	3870	82381	52151	42010	31340	34317	19303	66836	26348	0	0	0	0	82381	52151	42010	31340	34317	19303	66836	26348	1.41444e-06	1.15909e-05	3.87811e-05	2.35723e-05	7.11307e-05	5.49485e-05	3.58198e-05	2.11592e-05	207882
	P0DP75	P0DP75					sp|P0DP75|M14OS_HUMAN Putative uncharacterized protein MED14OS OS=Homo sapiens OX=9606 GN=MED14OS PE=5 SV=1	1	1	1	7.4	14.289	135	0.005291	2.3635	99170	5511	17913	912	2646	15589	7812	11558	99170	15101	2611	6957	10084	0	0	0	0	0	0	0	99170	0	0	0	0	2.87743e-06	9.78128e-06	1.23666e-05	1.61168e-05	1.34601e-05	8.23105e-06	9.85492e-06	6.69546e-05	99170
	P09382	P09382	Galectin-1	LGALS1	LGALS1	Exosome	sp|P09382|LEG1_HUMAN Galectin-1 OS=Homo sapiens OX=9606 GN=LGALS1 PE=1 SV=2	1	5	5	43.7	14.716	135	0	76.647	954740	4226	11024	2471	1490	39479	28563	30932	44191	302780	51636	354220	102940	0	0	0	0	39479	28563	30932	44191	302780	51636	354220	102940	2.2065e-06	6.01958e-06	3.35063e-05	9.07562e-06	3.40876e-05	3.00952e-05	2.63742e-05	2.98355e-05	143165
	P05067;A0A0A0MRG2;E9PG40;H7C0V9;H7C2L2	P05067	Amyloid beta A4 protein;N-APP;Soluble APP-alpha;Soluble APP-beta;C99;Beta-amyloid protein 42;Beta-amyloid protein 40;C83;P3(42);P3(40);C80;Gamma-secretase C-terminal fragment 59;Gamma-secretase C-terminal fragment 57;Gamma-secretase C-terminal fragment 50;C31	APP	APP	Exosome	sp|P05067|A4_HUMAN Amyloid-beta A4 protein OS=Homo sapiens OX=9606 GN=APP PE=1 SV=3;tr|A0A0A0MRG2|A0A0A0MRG2_HUMAN Amyloid-beta A4 protein OS=Homo sapiens OX=9606 GN=APP PE=1 SV=1;tr|E9PG40|E9PG40_HUMAN Amyloid-beta A4 protein OS=Homo sapiens OX=9606 GN=AP	5	20	19	33.5	86.942	770	0	323.31	90285000	7988	14040	643210	3071600	17509000	18998000	15164000	24281000	3983900	1360100	1791000	3482900	0	0	643210	3071600	17509000	18998000	15164000	24281000	3983900	1360100	1791000	3482900	4.17073e-06	7.66645e-06	0.00872182	0.0187092	0.0151179	0.0200171	0.0129296	0.0163933	79666810
	P38606	P38606	V-type proton ATPase catalytic subunit A	ATP6V1A	ATP6V1A	Exosome	sp|P38606|VATA_HUMAN V-type proton ATPase catalytic subunit A OS=Homo sapiens OX=9606 GN=ATP6V1A PE=1 SV=2	1	6	6	19.1	68.303	617	0	30.565	716350	9536	11257	587	3342	26219	12182	51279	19785	149690	10023	403110	66269	0	0	0	0	26219	0	51279	19785	149690	0	403110	66269	4.97898e-06	6.14681e-06	7.95962e-06	2.03562e-05	2.26384e-05	1.28355e-05	4.3723e-05	1.33578e-05	97283
	P04275	P04275	von Willebrand factor;von Willebrand antigen 2	VWF	VWF	Exosome	sp|P04275|VWF_HUMAN von Willebrand factor OS=Homo sapiens OX=9606 GN=VWF PE=1 SV=4	1	69	69	39.5	309.26	2813	0	323.31	94652000	17457	6049	422690	2473100	16143000	12223000	11431000	17927000	9591000	8788900	5641800	10012000	0	0	422690	2473100	16143000	12223000	11431000	17927000	9591000	8788900	5641800	10012000	9.11473e-06	3.30302e-06	0.0057316	0.0150637	0.0139384	0.0128787	0.00974664	0.0121034	60619790
	M0QZM1;A0A087X0X3;P52272	M0QZM1	Heterogeneous nuclear ribonucleoprotein M	HNRNPM	HNRNPM	Exosome	tr|M0QZM1|M0QZM1_HUMAN Heterogeneous nuclear ribonucleoprotein M (Fragment) OS=Homo sapiens OX=9606 GN=HNRNPM PE=1 SV=1;tr|A0A087X0X3|A0A087X0X3_HUMAN Heterogeneous nuclear ribonucleoprotein M OS=Homo sapiens OX=9606 GN=HNRNPM PE=1 SV=1;sp|P52272|HNRPM_HUM	3	1	1	3.7	39.933	383	1	-2	88634	3796	4926	2280	2473	11480	88634	10346	9370	26202	7204	10984	9606	0	0	0	0	0	88634	0	0	0	0	0	0	1.98199e-06	2.68981e-06	3.09164e-05	1.50631e-05	9.91224e-06	9.33885e-05	8.82151e-06	6.32615e-06	88634
	P62873;B1AKQ8;C9JZN1;F6X3N5;F6UT28;C9JIS1;B3KVK2;Q9HAV0	P62873	Guanine nucleotide-binding protein G(I)/G(S)/G(T) subunit beta-1;Guanine nucleotide-binding protein subunit beta-4	GNB1	GNB1;GNB2;GNB4		sp|P62873|GBB1_HUMAN Guanine nucleotide-binding protein G(I)/G(S)/G(T) subunit beta-1 OS=Homo sapiens OX=9606 GN=GNB1 PE=1 SV=3;tr|B1AKQ8|B1AKQ8_HUMAN Guanine nucleotide-binding protein G(I)/G(S)/G(T) subunit beta-1 (Fragment) OS=Homo sapiens OX=9606 GN=GN	8	2	1	12.6	37.377	340	0	21.332	965970	9286	15287	749	18758	122340	11093	123800	144590	24357	7999	396000	160480	0	0	0	18758	122340	0	123800	144590	0	0	396000	160480	4.84845e-06	8.34737e-06	1.01563e-05	0.000114255	0.000105633	1.1688e-05	0.000105558	9.76198e-05	409488
	Q12805;A0A0U1RQV3;Q580Q6;C9JQX7;C9J4J8;C9JPZ9;C9JUM4	Q12805	EGF-containing fibulin-like extracellular matrix protein 1	EFEMP1	EFEMP1	Exosome	sp|Q12805|FBLN3_HUMAN EGF-containing fibulin-like extracellular matrix protein 1 OS=Homo sapiens OX=9606 GN=EFEMP1 PE=1 SV=2;tr|A0A0U1RQV3|A0A0U1RQV3_HUMAN EGF-containing fibulin-like extracellular matrix protein 1 (Fragment) OS=Homo sapiens OX=9606 GN=EFE	7	23	23	54.4	54.64	493	0	323.31	77584000	9363	10153	157090	2744000	7398000	13538000	9378300	21858000	10108000	4439200	3881900	4080500	0	0	157090	2744000	7398000	13538000	9378300	21858000	10108000	4439200	3881900	4080500	4.88865e-06	5.54398e-06	0.00213011	0.0167138	0.00638769	0.0142642	0.0079964	0.0147574	55073390
	M0R061;M0QXB4;O14579	M0R061	Coatomer subunit epsilon	COPE	COPE		tr|M0R061|M0R061_HUMAN Coatomer subunit epsilon OS=Homo sapiens OX=9606 GN=COPE PE=1 SV=1;tr|M0QXB4|M0QXB4_HUMAN Coatomer protein complex, subunit epsilon, isoform CRA_g OS=Homo sapiens OX=9606 GN=COPE PE=1 SV=1;sp|O14579|COPE_HUMAN Coatomer subunit epsilo	3	1	1	13.7	16.453	146	0.0027285	2.5665	85625	5458	20698	1308	2260	85625	5714	11116	22981	11884	9224	4881	3996	0	0	0	0	85625	0	0	0	0	0	0	0	2.84976e-06	1.1302e-05	1.77363e-05	1.37657e-05	7.39317e-05	6.02051e-06	9.47805e-06	1.55156e-05	85625
	Q9BXS5;K7EJL1;E7ENJ6;K7EK69;K7EQ90;K7ERH5;K7ER75;K7EPJ8;K7EL08;K7ENA7;K7EQX3;Q9Y6Q5	Q9BXS5	AP-1 complex subunit mu-1	AP1M1	AP1M1	Exosome	sp|Q9BXS5|AP1M1_HUMAN AP-1 complex subunit mu-1 OS=Homo sapiens OX=9606 GN=AP1M1 PE=1 SV=3;tr|K7EJL1|K7EJL1_HUMAN AP-1 complex subunit mu-1 OS=Homo sapiens OX=9606 GN=AP1M1 PE=1 SV=1;tr|E7ENJ6|E7ENJ6_HUMAN AP-1 complex subunit mu-1 OS=Homo sapiens OX=9606	12	4	4	13	48.586	423	0	14.789	387080	12497	4164	3599	2283	30813	39014	44841	85057	142750	16743	20039	27863	0	0	0	0	30813	39014	44841	85057	142750	16743	0	27863	6.52499e-06	2.27373e-06	4.88018e-05	1.39058e-05	2.6605e-05	4.11068e-05	3.82337e-05	5.74262e-05	199725
	O14744;G3V5L5;H0YJD3;G3V580;G3V2X6;H0YJX6	O14744	Protein arginine N-methyltransferase 5;Protein arginine N-methyltransferase 5, N-terminally processed	PRMT5	PRMT5		sp|O14744|ANM5_HUMAN Protein arginine N-methyltransferase 5 OS=Homo sapiens OX=9606 GN=PRMT5 PE=1 SV=4;tr|G3V5L5|G3V5L5_HUMAN Protein arginine N-methyltransferase 5 (Fragment) OS=Homo sapiens OX=9606 GN=PRMT5 PE=1 SV=8;tr|H0YJD3|H0YJD3_HUMAN Protein argini	6	2	2	6.4	72.683	637	0	4.9808	215220	8728	6901	973	3709	7231	37682	28127	44750	29347	18945	85713	21184	0	0	0	0	0	37682	28127	44750	0	18945	85713	0	4.5571e-06	3.76825e-06	1.31937e-05	2.25916e-05	6.2435e-06	3.97033e-05	2.39825e-05	3.02129e-05	110559
	P06899;Q6DRA6;Q6DN03	P06899	Histone H2B type 1-J	HIST1H2BJ	HIST1H2BJ		sp|P06899|H2B1J_HUMAN Histone H2B type 1-J OS=Homo sapiens OX=9606 GN=HIST1H2BJ PE=1 SV=3	3	8	0	53.2	13.904	126	1	-2	24004	6877	12911	842	2014	14137	8897	12819	66598	18647	24004	11608	32384	0	0	0	0	0	0	0	0	0	24004	0	0	3.59065e-06	7.04997e-06	1.14174e-05	1.22673e-05	1.22064e-05	9.37425e-06	1.09301e-05	4.49636e-05	0
	Q6NZI2	Q6NZI2	Polymerase I and transcript release factor	PTRF	PTRF		sp|Q6NZI2|CAVN1_HUMAN Caveolae-associated protein 1 OS=Homo sapiens OX=9606 GN=CAVIN1 PE=1 SV=1	1	5	5	15.6	43.476	390	0	179.25	1130100	8751	21603	1788	38090	210610	102650	180810	253060	260300	11835	50329	34274	0	0	0	38090	210610	102650	180810	253060	260300	0	50329	34274	4.56911e-06	1.17962e-05	2.4245e-05	0.000232007	0.000181848	0.000108156	0.000154168	0.000170853	785220
	C9JER5	C9JER5		MDH1B	MDH1B		tr|C9JER5|C9JER5_HUMAN Putative malate dehydrogenase 1B OS=Homo sapiens OX=9606 GN=MDH1B PE=1 SV=1	1	1	1	4.8	47.136	420	1	-2	35478	15228	5672	921	1879	5562	11764	59524	15998	19914	11344	7932	35478	0	0	0	0	0	0	0	0	0	0	0	35478	7.95092e-06	3.09716e-06	1.24886e-05	1.1445e-05	4.80243e-06	1.2395e-05	5.07531e-05	1.0801e-05	0
	P54136;E5RJM9	P54136	Arginine--tRNA ligase, cytoplasmic	RARS	RARS	Exosome	sp|P54136|SYRC_HUMAN Arginine--tRNA ligase, cytoplasmic OS=Homo sapiens OX=9606 GN=RARS PE=1 SV=2	2	7	7	14.2	75.378	660	0	15.222	492820	5379	15330	1534	6096	53605	8967	77597	48787	279400	13966	12798	33433	0	0	0	0	53605	0	77597	48787	279400	0	0	33433	2.80851e-06	8.37085e-06	2.08008e-05	3.71309e-05	4.62845e-05	9.448e-06	6.6163e-05	3.29385e-05	179989
	Q96QV1	Q96QV1	Hedgehog-interacting protein	HHIP	HHIP		sp|Q96QV1|HHIP_HUMAN Hedgehog-interacting protein OS=Homo sapiens OX=9606 GN=HHIP PE=1 SV=3	1	7	7	15	78.851	700	0	79.716	680800	32917	5414	2025	3837	13546	40906	15791	133570	198040	42963	248240	17088	0	0	0	0	0	40906	0	133570	198040	42963	248240	17088	1.71868e-05	2.95628e-06	2.74586e-05	2.33713e-05	1.16961e-05	4.31003e-05	1.34642e-05	9.01797e-05	174476
	CON__ENSEMBL:ENSBTAP00000024146;P01023;P20742;F5GXY0	CON__ENSEMBL:ENSBTAP00000024146						4	62	62	58.3	164.34	1477	0	323.31	110210000	16602	146040	389820	4594800	26869000	7085400	32365000	24013000	4009900	1079900	1473900	8186900	0	146040	389820	4594800	26869000	7085400	32365000	24013000	4009900	1079900	1473900	8186900	8.66832e-06	7.97442e-05	0.00528589	0.027987	0.0231996	0.00746547	0.027596	0.0162124	95463060
	Q9Y696	Q9Y696	Chloride intracellular channel protein 4	CLIC4	CLIC4	Exosome	sp|Q9Y696|CLIC4_HUMAN Chloride intracellular channel protein 4 OS=Homo sapiens OX=9606 GN=CLIC4 PE=1 SV=4	1	3	3	21.3	28.772	253	0	55.814	713340	1708	7208	3257	3850	152290	3891	18097	15608	237670	5579	47767	275620	0	0	0	0	152290	0	0	0	237670	0	47767	275620	8.91789e-07	3.93588e-06	4.41644e-05	2.34504e-05	0.000131493	4.09972e-06	1.54304e-05	1.05377e-05	152290
	Q13045	Q13045	Protein flightless-1 homolog	FLII	FLII		sp|Q13045|FLII_HUMAN Protein flightless-1 homolog OS=Homo sapiens OX=9606 GN=FLII PE=1 SV=2	1	2	2	2.1	144.75	1269	0.0014493	3.1792	156880	18555	13342	2434	2693	14994	9140	132020	16536	24866	10117	12162	15274	0	0	0	0	0	0	132020	0	24866	0	0	0	9.68802e-06	7.28531e-06	3.30046e-05	1.64031e-05	1.29464e-05	9.63028e-06	0.000112567	1.11643e-05	132020
	P50552;K7EM16	P50552	Vasodilator-stimulated phosphoprotein	VASP	VASP	Exosome	sp|P50552|VASP_HUMAN Vasodilator-stimulated phosphoprotein OS=Homo sapiens OX=9606 GN=VASP PE=1 SV=3;tr|K7EM16|K7EM16_HUMAN Vasodilator-stimulated phosphoprotein (Fragment) OS=Homo sapiens OX=9606 GN=VASP PE=1 SV=1	2	2	2	9.7	39.829	380	0	4.6814	134620	12518	14309	1424	3347	52807	43670	11931	25046	38145	2624	12312	17199	0	0	0	0	52807	43670	0	0	38145	0	0	0	6.53596e-06	7.81334e-06	1.93092e-05	2.03867e-05	4.55954e-05	4.60125e-05	1.0173e-05	1.69098e-05	96477
	CON__Q58D62	CON__Q58D62						1	1	1	8.3	42.663	387	0	20.122	243430	19084	12002	1677	9277	56710	121990	14785	29896	9661	4326	9951	64728	0	0	0	0	56710	121990	0	0	0	0	0	64728	9.96423e-06	6.55361e-06	2.27398e-05	5.65064e-05	4.89654e-05	0.000128534	1.26064e-05	2.01843e-05	178700
	P46063;F5H2L2;F8WA66;F8WD97;F5H4P4;F5H3W0;F5GYB7	P46063	ATP-dependent DNA helicase Q1	RECQL	RECQL		sp|P46063|RECQ1_HUMAN ATP-dependent DNA helicase Q1 OS=Homo sapiens OX=9606 GN=RECQL PE=1 SV=3	7	11	11	23.4	73.457	649	0	73.799	1324400	4169	27535	2456	3783	104170	24048	33769	22026	482570	80439	316270	283120	0	0	0	0	104170	24048	33769	0	482570	80439	316270	283120	2.17674e-06	1.50353e-05	3.33029e-05	2.30423e-05	8.99441e-05	2.5338e-05	2.87931e-05	1.48708e-05	161987
	O43242;F5H8K4	O43242	26S proteasome non-ATPase regulatory subunit 3	PSMD3	PSMD3	Exosome	sp|O43242|PSMD3_HUMAN 26S proteasome non-ATPase regulatory subunit 3 OS=Homo sapiens OX=9606 GN=PSMD3 PE=1 SV=2	2	7	7	17.8	60.977	534	0	48.267	593510	16653	9048	4083	14789	109810	108090	43137	142600	139430	36254	14195	16084	0	0	0	0	109810	108090	43137	142600	139430	36254	14195	0	8.69494e-06	4.9406e-06	5.53648e-05	9.00801e-05	9.48138e-05	0.000113888	3.67807e-05	9.62763e-05	403637
	Q9UHV9	Q9UHV9	Prefoldin subunit 2	PFDN2	PFDN2		sp|Q9UHV9|PFD2_HUMAN Prefoldin subunit 2 OS=Homo sapiens OX=9606 GN=PFDN2 PE=1 SV=1	1	1	1	9.1	16.648	154	0	209.57	195510	4297	10240	2774	3440	56510	52357	28268	20632	50864	35783	13492	19042	0	0	0	0	56510	52357	0	0	50864	35783	0	0	2.24357e-06	5.59149e-06	3.7615e-05	2.09531e-05	4.87927e-05	5.51655e-05	2.41027e-05	1.39297e-05	108867
	E9PQY2;Q9NQP4	E9PQY2	Prefoldin subunit 4	PFDN4	PFDN4		tr|E9PQY2|E9PQY2_HUMAN Prefoldin subunit 4 OS=Homo sapiens OX=9606 GN=PFDN4 PE=1 SV=1;sp|Q9NQP4|PFD4_HUMAN Prefoldin subunit 4 OS=Homo sapiens OX=9606 GN=PFDN4 PE=1 SV=1	2	2	2	19.9	15.598	136	0	24.068	227660	21101	5553	2452	4955	59956	52954	40063	35296	54657	60091	8315	12830	0	0	0	0	59956	52954	0	0	54657	60091	0	0	1.10174e-05	3.03218e-06	3.32487e-05	3.0181e-05	5.17681e-05	5.57945e-05	3.41597e-05	2.38301e-05	112910
	Q86UX7;F5H1C6	Q86UX7	Fermitin family homolog 3	FERMT3	FERMT3	Exosome	sp|Q86UX7|URP2_HUMAN Fermitin family homolog 3 OS=Homo sapiens OX=9606 GN=FERMT3 PE=1 SV=1;tr|F5H1C6|F5H1C6_HUMAN Fermitin family homolog 3 (Fragment) OS=Homo sapiens OX=9606 GN=FERMT3 PE=1 SV=1	2	2	2	6.7	75.952	667	0	16.396	264660	3723	24677	990	2720	50607	34935	9578	12363	90007	38478	50632	22846	0	0	0	0	50607	34935	0	0	90007	38478	50632	0	1.94387e-06	1.34747e-05	1.34242e-05	1.65676e-05	4.36959e-05	3.6809e-05	8.16668e-06	8.34687e-06	85542
	P62318	P62318	Small nuclear ribonucleoprotein Sm D3	SNRPD3	SNRPD3		sp|P62318|SMD3_HUMAN Small nuclear ribonucleoprotein Sm D3 OS=Homo sapiens OX=9606 GN=SNRPD3 PE=1 SV=1	1	1	1	7.9	13.916	126	0	6.2905	370050	33694	15379	3983	2669	37333	55701	79021	69700	27999	22476	34624	43195	0	0	0	0	37333	55701	79021	69700	27999	22476	34624	43195	1.75925e-05	8.3976e-06	5.40088e-05	1.62569e-05	3.22346e-05	5.86889e-05	6.73772e-05	4.70579e-05	241755
	C9JEH7;P22090	C9JEH7	40S ribosomal protein S4, Y isoform 1	RPS4Y1	RPS4Y1		tr|C9JEH7|C9JEH7_HUMAN 40S ribosomal protein S4, Y isoform 1 (Fragment) OS=Homo sapiens OX=9606 GN=RPS4Y1 PE=1 SV=1;sp|P22090|RS4Y1_HUMAN 40S ribosomal protein S4, Y isoform 1 OS=Homo sapiens OX=9606 GN=RPS4Y1 PE=1 SV=2	2	11	3	43.9	29.383	262	0	11.644	682640	13553	3204	1122	3210	12027	6472	81114	9357	131660	291370	178500	36071	0	0	0	0	0	0	81114	0	131660	291370	178500	0	7.07636e-06	1.74952e-06	1.52141e-05	1.95522e-05	1.03845e-05	6.81917e-06	6.91618e-05	6.31737e-06	81114
	E5RIU8;E5RJR0;E5RI05;E5RFF0;E7EMC6;E5RK69;P08133;E5RJF5;E5RK63	E5RIU8	Annexin;Annexin A6	ANXA6	ANXA6	Exosome	tr|E5RIU8|E5RIU8_HUMAN Annexin A6 OS=Homo sapiens OX=9606 GN=ANXA6 PE=1 SV=2;tr|E5RJR0|E5RJR0_HUMAN Annexin (Fragment) OS=Homo sapiens OX=9606 GN=ANXA6 PE=1 SV=1;tr|E5RI05|E5RI05_HUMAN Annexin OS=Homo sapiens OX=9606 GN=ANXA6 PE=1 SV=1;tr|E5RFF0|E5RFF0_HUM	9	2	2	34.7	10.493	95	0	7.4523	424150	6739	4619	1694	3590	27639	14321	21378	74955	10434	10483	349200	27259	0	0	0	0	0	0	0	74955	0	0	349200	0	3.5186e-06	2.52217e-06	2.29703e-05	2.18668e-05	2.38645e-05	1.50892e-05	1.82279e-05	5.06058e-05	74955
	A0A087WV90;E9PDN5;A0A087WTU7;A0A075B6G3;P11532;F5GZY3;E7EQS5;F8VX32;E7ESB2;H0Y304	A0A087WV90	Dystrophin	DMD	DMD		tr|A0A087WV90|A0A087WV90_HUMAN Dystrophin OS=Homo sapiens OX=9606 GN=DMD PE=1 SV=1;tr|E9PDN5|E9PDN5_HUMAN Dystrophin OS=Homo sapiens OX=9606 GN=DMD PE=1 SV=1;tr|A0A087WTU7|A0A087WTU7_HUMAN Dystrophin OS=Homo sapiens OX=9606 GN=DMD PE=1 SV=1;tr|A0A075B6G3|A	10	2	2	0.9	426.09	3680	0.0014104	2.8845	183700	3088	3222	2542	2326	16819	23271	11340	89305	22829	10301	94398	16774	0	0	0	0	0	0	0	89305	0	0	94398	0	1.61232e-06	1.75935e-06	3.44691e-05	1.41677e-05	1.45221e-05	2.45193e-05	9.66904e-06	6.02942e-05	89305
	E9PK54;E9PQQ4;E9PQK7;E9PPY6;E9PN25	E9PK54		HSPA8	HSPA8	Exosome	tr|E9PK54|E9PK54_HUMAN Heat shock cognate 71 kDa protein (Fragment) OS=Homo sapiens OX=9606 GN=HSPA8 PE=1 SV=8;tr|E9PQQ4|E9PQQ4_HUMAN Heat shock cognate 71 kDa protein (Fragment) OS=Homo sapiens OX=9606 GN=HSPA8 PE=1 SV=1;tr|E9PQK7|E9PQK7_HUMAN Heat shock	5	12	1	78.7	19.955	183	1	-2	127070	4118	11724	2758	3336	74665	52402	13989	10725	19751	4739	8406	22242	0	0	0	0	74665	52402	0	0	0	0	0	0	2.15011e-06	6.40181e-06	3.7398e-05	2.03197e-05	6.44684e-05	5.52129e-05	1.19277e-05	7.24098e-06	127067
	K7EKL3;P28799;K7EMR1;K7EQ05	K7EKL3	Granulins;Acrogranin;Paragranulin;Granulin-1;Granulin-2;Granulin-3;Granulin-4;Granulin-5;Granulin-6;Granulin-7	GRN	GRN	Exosome	tr|K7EKL3|K7EKL3_HUMAN Granulins (Fragment) OS=Homo sapiens OX=9606 GN=GRN PE=1 SV=1;sp|P28799|GRN_HUMAN Granulins OS=Homo sapiens OX=9606 GN=GRN PE=1 SV=2;tr|K7EMR1|K7EMR1_HUMAN Granulins (Fragment) OS=Homo sapiens OX=9606 GN=GRN PE=1 SV=1;tr|K7EQ05|K7EQ0	4	2	2	13.4	41.238	388	0	10.798	724510	8385	6848	3607	8402	61279	106250	46803	29653	190490	427760	7637	5999	0	0	0	0	0	106250	0	0	190490	427760	0	0	4.37802e-06	3.73931e-06	4.89103e-05	5.11768e-05	5.29105e-05	0.000111949	3.99066e-05	2.00202e-05	106250
	J3QLI9;P62314	J3QLI9	Small nuclear ribonucleoprotein Sm D1	SNRPD1	SNRPD1		tr|J3QLI9|J3QLI9_HUMAN Small nuclear ribonucleoprotein Sm D1 OS=Homo sapiens OX=9606 GN=SNRPD1 PE=1 SV=1;sp|P62314|SMD1_HUMAN Small nuclear ribonucleoprotein Sm D1 OS=Homo sapiens OX=9606 GN=SNRPD1 PE=1 SV=1	2	2	2	44	8.3926	75	0	8.2837	335340	4631	14027	5811	2162	11605	30626	185990	13421	31645	27928	24602	66194	0	0	0	0	0	30626	185990	0	0	27928	24602	66194	2.41796e-06	7.65935e-06	7.87962e-05	1.31688e-05	1.00202e-05	3.22688e-05	0.000158584	9.06118e-06	216616
	A0A1W2PQG6;P04080	A0A1W2PQG6	Cystatin-B	CSTB	CSTB	Exosome	tr|A0A1W2PQG6|A0A1W2PQG6_HUMAN Cystatin-B (Fragment) OS=Homo sapiens OX=9606 GN=CSTB PE=1 SV=1;sp|P04080|CYTB_HUMAN Cystatin-B OS=Homo sapiens OX=9606 GN=CSTB PE=1 SV=2	2	1	1	38.9	6.1346	54	0.0014184	2.9187	53187	18597	6827	1577	4336	31637	53187	34495	19440	12221	6779	11185	21921	0	0	0	0	0	53187	0	0	0	0	0	0	9.70995e-06	3.72784e-06	2.13838e-05	2.64107e-05	2.73165e-05	5.604e-05	2.94121e-05	1.31249e-05	53187
	P62316;K7ERG4;K7EJB5	P62316	Small nuclear ribonucleoprotein Sm D2	SNRPD2	SNRPD2	Exosome	sp|P62316|SMD2_HUMAN Small nuclear ribonucleoprotein Sm D2 OS=Homo sapiens OX=9606 GN=SNRPD2 PE=1 SV=1;tr|K7ERG4|K7ERG4_HUMAN Small nuclear ribonucleoprotein Sm D2 OS=Homo sapiens OX=9606 GN=SNRPD2 PE=1 SV=1	3	4	4	25.4	13.527	118	0	8.4137	111250	26912	8848	2406	1306	5967	48079	59092	21630	63169	2868	26566	13015	0	0	0	0	0	48079	0	0	63169	0	0	0	1.40514e-05	4.83139e-06	3.26249e-05	7.95488e-06	5.15212e-06	5.0658e-05	5.03848e-05	1.46035e-05	48079
	Q07021;I3L3Q7;I3L3B0	Q07021	Complement component 1 Q subcomponent-binding protein, mitochondrial	C1QBP	C1QBP		sp|Q07021|C1QBP_HUMAN Complement component 1 Q subcomponent-binding protein, mitochondrial OS=Homo sapiens OX=9606 GN=C1QBP PE=1 SV=1;tr|I3L3Q7|I3L3Q7_HUMAN Complement component 1 Q subcomponent-binding protein, mitochondrial (Fragment) OS=Homo sapiens OX=	3	8	8	59.6	31.362	282	0	323.31	53964000	23480	17937	360250	1433700	7543800	8578100	7987900	7580700	4997900	5542300	6627100	3312100	0	0	360250	1433700	7543800	8578100	7987900	7580700	4997900	5542300	6627100	3312100	1.22595e-05	9.79438e-06	0.00488493	0.0087327	0.00651358	0.00903824	0.00681088	0.0051181	33484450
	Q14195;H0YBT4;D6RF19	Q14195	Dihydropyrimidinase-related protein 3	DPYSL3	DPYSL3		sp|Q14195|DPYL3_HUMAN Dihydropyrimidinase-related protein 3 OS=Homo sapiens OX=9606 GN=DPYSL3 PE=1 SV=1	3	10	7	25.8	61.963	570	0	180.85	1098000	16450	15339	6415	5224.1	138270	80473	28706	66237	254190	74393	183850	295330	0	0	0	5224.1	138270	80473	0	66237	254190	74393	183850	295330	8.58895e-06	8.37576e-06	8.69863e-05	3.18201e-05	0.000119387	8.47897e-05	2.44762e-05	4.47199e-05	290204
	Q9HB63;F8W0I7	Q9HB63	Netrin-4	NTN4	NTN4		sp|Q9HB63|NET4_HUMAN Netrin-4 OS=Homo sapiens OX=9606 GN=NTN4 PE=1 SV=2	2	3	3	9.9	70.07	628	0	8.1342	1119400	14454	9483	1717	21264	166100	17338	192720	10722	92906	166320	87627	392450	0	0	0	21264	166100	0	192720	0	92906	166320	87627	392450	7.54679e-06	5.17813e-06	2.32822e-05	0.00012952	0.000143417	1.8268e-05	0.000164323	7.23895e-06	380084
	P50453	P50453	Serpin B9	SERPINB9	SERPINB9	Exosome	sp|P50453|SPB9_HUMAN Serpin B9 OS=Homo sapiens OX=9606 GN=SERPINB9 PE=1 SV=1	1	2	2	5.9	42.403	376	0	4.4454	51315	7689	12523	890	2162	42620	5549	21365	17286	8695.3	6216	17074	19887	0	0	0	0	42620	0	0	0	8695.3	0	0	0	4.01462e-06	6.8381e-06	1.20682e-05	1.31688e-05	3.67996e-05	5.84666e-06	1.82169e-05	1.16706e-05	42620
	C9JFE4;A0A096LP07;A0A096LPJ3;A8K070;Q13098;J3QLT0;J3KSA5;J3KRJ4	C9JFE4	COP9 signalosome complex subunit 1	GPS1	GPS1		tr|C9JFE4|C9JFE4_HUMAN COP9 signalosome complex subunit 1 OS=Homo sapiens OX=9606 GN=GPS1 PE=1 SV=2;tr|A0A096LP07|A0A096LP07_HUMAN COP9 signalosome complex subunit 1 OS=Homo sapiens OX=9606 GN=GPS1 PE=1 SV=1;tr|A0A096LPJ3|A0A096LPJ3_HUMAN COP9 signalosome	8	2	2	6.4	53.371	471	0.0054348	2.5252	143870	13950	5957	1311	4286	79395	7054	16387	28530	32731	2694	6089	31744	0	0	0	0	79395	0	0	0	32731	0	0	31744	7.28364e-06	3.25278e-06	1.77769e-05	2.61061e-05	6.85525e-05	7.43239e-06	1.39724e-05	1.9262e-05	79395
	Q9UFN0;Q9BS92	Q9UFN0	Protein NipSnap homolog 3A	NIPSNAP3A	NIPSNAP3A		sp|Q9UFN0|NPS3A_HUMAN Protein NipSnap homolog 3A OS=Homo sapiens OX=9606 GN=NIPSNAP3A PE=1 SV=2	2	3	3	18.6	28.466	247	0	7.262	221080	15780	16621	3637	3025	24345	4909	65551	131180	14258	6065	10914	20862	0	0	0	0	24345	0	65551	131180	0	0	0	0	8.23913e-06	9.07579e-06	4.93171e-05	1.84253e-05	2.10203e-05	5.17233e-06	5.5892e-05	8.85661e-05	221076
	P55268	P55268	Laminin subunit beta-2	LAMB2	LAMB2	Exosome	sp|P55268|LAMB2_HUMAN Laminin subunit beta-2 OS=Homo sapiens OX=9606 GN=LAMB2 PE=1 SV=2	1	1	1	0.9	195.98	1798	0.005305	2.372	30460	12843	4357	851	1848	30460	12371	14994	17384	10898	13822	8846	16170	0	0	0	0	30460	0	0	0	0	0	0	0	6.70565e-06	2.37911e-06	1.15394e-05	1.12562e-05	2.63002e-05	1.30346e-05	1.27846e-05	1.17368e-05	30460
	E9PE20;P49458	E9PE20	Signal recognition particle 9 kDa protein	SRP9	SRP9		tr|E9PE20|E9PE20_HUMAN Signal recognition particle 9 kDa protein OS=Homo sapiens OX=9606 GN=SRP9 PE=1 SV=1;sp|P49458|SRP09_HUMAN Signal recognition particle 9 kDa protein OS=Homo sapiens OX=9606 GN=SRP9 PE=1 SV=2	2	1	1	16.7	7.6677	66	0	6.0309	222290	7208	4586	1080	4445	35770	38446	11143	22325	41022	28613	54656	23784	0	0	0	0	35770	38446	0	0	41022	28613	54656	23784	3.76348e-06	2.50416e-06	1.46446e-05	2.70746e-05	3.08851e-05	4.05083e-05	9.50107e-06	1.50727e-05	74216
	Q5HYB6;A0A087WWU8;Q5VU61;D6R904;D6RFM2	Q5HYB6		DKFZp686J1372	DKFZp686J1372;TPM3		tr|Q5HYB6|Q5HYB6_HUMAN Epididymis luminal protein 189 OS=Homo sapiens OX=9606 GN=TPM3 PE=1 SV=1;tr|A0A087WWU8|A0A087WWU8_HUMAN Tropomyosin alpha-3 chain OS=Homo sapiens OX=9606 GN=TPM3 PE=1 SV=1;tr|Q5VU61|Q5VU61_HUMAN Tropomyosin alpha-3 chain OS=Homo sapi	5	13	6	45.3	27.175	232	0	323.31	26542000	4181	14632	154920	796270	3026000	2884900	5161400	5606500	3247500	1639900	1515000	2509600	0	0	154920	796270	3026000	2884900	5161400	5606500	3247500	1639900	1515000	2509600	2.183e-06	7.98971e-06	0.00210069	0.0048501	0.00261276	0.00303965	0.00440086	0.00378522	17629990
	A6NHS1	A6NHS1	Putative uncharacterized protein ENSP00000347057				sp|A6NHS1|YK042_HUMAN Putative uncharacterized protein ENSP00000347057 OS=Homo sapiens OX=9606 PE=5 SV=3	1	1	1	16	10.211	94	1	-2	67828	6668	3025	1337	5189	7145	7738	67828	52739	14797	5481	9487	25248	0	0	0	0	0	0	67828	0	0	0	0	0	3.48153e-06	1.65178e-06	1.81295e-05	3.16063e-05	6.16925e-06	8.15308e-06	5.78335e-05	3.56067e-05	67828
	P17096	P17096	High mobility group protein HMG-I/HMG-Y	HMGA1	HMGA1		sp|P17096|HMGA1_HUMAN High mobility group protein HMG-I/HMG-Y OS=Homo sapiens OX=9606 GN=HMGA1 PE=1 SV=3	1	2	2	23.4	11.676	107	0.0014684	3.4071	902220	12443	10290	4223	5787	87280	17956	80537	62395	203930	11211	162950	367530	0	0	0	0	87280	0	80537	0	203930	0	162950	367530	6.4968e-06	5.61879e-06	5.72631e-05	3.52487e-05	7.53606e-05	1.89192e-05	6.86698e-05	4.21259e-05	167817
	P10124	P10124	Serglycin	SRGN	SRGN		sp|P10124|SRGN_HUMAN Serglycin OS=Homo sapiens OX=9606 GN=SRGN PE=1 SV=3	1	7	7	41.8	17.652	158	0	273.44	56856000	1677500	5145000	352800	1946800	7848100	11531000	10779000	17205000	126160	38607	66271	140600	1677500	5145000	352800	1946800	7848100	11531000	10779000	17205000	126160	38607	66271	140600	0.000875864	0.00280939	0.00478391	0.011858	0.00677633	0.0121495	0.00919071	0.0116159	56485200
	O15230	O15230	Laminin subunit alpha-5	LAMA5	LAMA5	Exosome	sp|O15230|LAMA5_HUMAN Laminin subunit alpha-5 OS=Homo sapiens OX=9606 GN=LAMA5 PE=1 SV=8	1	15	15	7.9	399.73	3695	0	45.262	1485300	12746	11475	1780	18455	8468	5660	218080	136920	77171	127450	661770	245420	0	0	0	18455	0	0	218080	136920	77171	127450	661770	245420	6.655e-06	6.26585e-06	2.41365e-05	0.00011241	7.31157e-06	5.96361e-06	0.000185946	9.24414e-05	373455
	Q7L2H7;E9PRI2;E9PN86;E7ESM3;J3KNJ2;E9PRY0;H0YCQ8	Q7L2H7	Eukaryotic translation initiation factor 3 subunit M	EIF3M	EIF3M		sp|Q7L2H7|EIF3M_HUMAN Eukaryotic translation initiation factor 3 subunit M OS=Homo sapiens OX=9606 GN=EIF3M PE=1 SV=1	7	5	5	21.7	42.502	374	0	8.7126	302620	28311	8082	2595	7992	158990	7664	22672	53669	7532	35548	54411	28153	0	0	0	0	158990	0	0	53669	0	35548	54411	0	1.47819e-05	4.41312e-06	3.51877e-05	4.86795e-05	0.000137278	8.07511e-06	1.93313e-05	3.62346e-05	212659
	Q01105;A0A0C4DFV9;A0A087X027;P0DME0	Q01105	Protein SET;Protein SETSIP	SET	SET;SETSIP		sp|Q01105|SET_HUMAN Protein SET OS=Homo sapiens OX=9606 GN=SET PE=1 SV=3;tr|A0A0C4DFV9|A0A0C4DFV9_HUMAN Protein SET OS=Homo sapiens OX=9606 GN=SET PE=1 SV=1;tr|A0A087X027|A0A087X027_HUMAN Protein SETSIP OS=Homo sapiens OX=9606 GN=SETSIP PE=1 SV=1;sp|P0DME0	4	10	10	53.4	33.488	290	0	323.31	56305000	293070	811510	750920	1290700	12038000	9021100	11100000	10265000	5360500	1128400	1805400	2441500	293070	811510	750920	1290700	12038000	9021100	11100000	10265000	5360500	1128400	1805400	2441500	0.000153019	0.00044312	0.0101823	0.00786168	0.010394	0.00950501	0.00946441	0.00693041	45570300
	K4DI93;Q13620;A6NE76;A0A087WWN2;A0A0A0MR50;Q13619	K4DI93	Cullin-4B	CUL4B	CUL4B	Exosome	tr|K4DI93|K4DI93_HUMAN Cullin 4B, isoform CRA_e OS=Homo sapiens OX=9606 GN=CUL4B PE=1 SV=1;sp|Q13620|CUL4B_HUMAN Cullin-4B OS=Homo sapiens OX=9606 GN=CUL4B PE=1 SV=4;tr|A6NE76|A6NE76_HUMAN Cullin-4B (Fragment) OS=Homo sapiens OX=9606 GN=CUL4B PE=1 SV=2	6	5	5	6.9	102.75	900	0	13.15	605060	3463	10215	6541	3675	140720	37360	50543	37652	152740	5947	71377	114670	0	0	0	0	140720	37360	50543	37652	152740	0	71377	114670	1.80812e-06	5.57783e-06	8.86948e-05	2.23845e-05	0.000121503	3.9364e-05	4.30955e-05	2.54207e-05	266275
	P62304;A6NHK2	P62304	Small nuclear ribonucleoprotein E	SNRPE	SNRPE		sp|P62304|RUXE_HUMAN Small nuclear ribonucleoprotein E OS=Homo sapiens OX=9606 GN=SNRPE PE=1 SV=1;tr|A6NHK2|A6NHK2_HUMAN Small nuclear ribonucleoprotein E OS=Homo sapiens OX=9606 GN=SNRPE PE=1 SV=1	2	2	2	39.1	10.803	92	0.0014706	3.4207	266920	1608	12623	1687	3382	13174	50287	23278	20521	148920	47190	16440	32133	0	0	0	0	0	50287	0	20521	148920	47190	0	0	8.39577e-07	6.89271e-06	2.28754e-05	2.05998e-05	1.13749e-05	5.29845e-05	1.9848e-05	1.38547e-05	70808
	U3KQK0;Q99880;Q99879;Q99877;Q93079;Q5QNW6;P62807;P58876	U3KQK0	Histone H2B;Histone H2B type 1-L;Histone H2B type 1-M;Histone H2B type 1-N;Histone H2B type 1-H;Histone H2B type 2-F;Histone H2B type 1-C/E/F/G/I;Histone H2B type 1-D	HIST1H2BN	HIST1H2BN;HIST1H2BL;HIST1H2BM;HIST1H2BH;HIST2H2BF;HIST1H2BC;HIST1H2BD		tr|U3KQK0|U3KQK0_HUMAN Histone H2B OS=Homo sapiens OX=9606 GN=HIST1H2BN PE=1 SV=1;sp|Q99880|H2B1L_HUMAN Histone H2B type 1-L OS=Homo sapiens OX=9606 GN=HIST1H2BL PE=1 SV=3;sp|Q99879|H2B1M_HUMAN Histone H2B type 1-M OS=Homo sapiens OX=9606 GN=HIST1H2BM PE=1	8	7	0	39.2	18.804	166	0	122.05	43304000	5120	7608	296390	799550	4381100	4431100	2885000	8754300	8218400	2203600	2822000	8512300	0	0	296390	799550	4381100	4431100	2885000	8754300	8218400	2203600	2822000	8512300	2.67328e-06	4.1543e-06	0.004019	0.00487008	0.0037828	0.00466879	0.00245989	0.00591046	21547440
	P62851	P62851	40S ribosomal protein S25	RPS25	RPS25	Exosome	sp|P62851|RS25_HUMAN 40S ribosomal protein S25 OS=Homo sapiens OX=9606 GN=RPS25 PE=1 SV=1	1	4	4	24	13.742	125	0	96.121	3356700	17266	11248	2269	18225	79085	184100	29903	12969	742660	422340	759760	1150600	0	0	0	18225	79085	184100	0	0	742660	422340	759760	1150600	9.01501e-06	6.1419e-06	3.07672e-05	0.000111009	6.82848e-05	0.000193975	2.54968e-05	8.75601e-06	281410
	P61769	P61769	Beta-2-microglobulin;Beta-2-microglobulin form pI 5.3	B2M	B2M	Exosome	sp|P61769|B2MG_HUMAN Beta-2-microglobulin OS=Homo sapiens OX=9606 GN=B2M PE=1 SV=1	1	1	1	18.5	13.714	119	0.0054274	2.5251	359180	7586	54389	864	4079	5039	9095	116230	28290	14155	100270	142680	9973	0	0	0	0	0	0	116230	0	0	100270	142680	0	3.96084e-06	2.96988e-05	1.17157e-05	2.48453e-05	4.35085e-06	9.58287e-06	9.91034e-05	1.91e-05	116230
	Q4KN23	Q4KN23		KIR3DS1	KIR3DS1		tr|Q4KN23|Q4KN23_HUMAN KIR3DS1 protein OS=Homo sapiens OX=9606 GN=KIR3DS1 PE=2 SV=1	1	1	1	5.8	30.456	275	1	-2	173020	3014	6366	3091	6417	7630	16196	24822	173020	5439	12354	26896	7415	0	0	0	0	0	0	0	173020	0	0	0	0	1.57368e-06	3.47611e-06	4.19134e-05	3.90861e-05	6.58801e-06	1.70648e-05	2.11645e-05	0.000116814	173020
	P13716	P13716	Delta-aminolevulinic acid dehydratase	ALAD	ALAD	Exosome	sp|P13716|HEM2_HUMAN Delta-aminolevulinic acid dehydratase OS=Homo sapiens OX=9606 GN=ALAD PE=1 SV=1	1	4	4	13.9	36.294	330	0	12.223	188220	9019	17689	2169	8475	49764	104570	20783	12291	14702	4801	13106	9899	0	0	0	0	49764	104570	20783	0	0	0	13106	0	4.70904e-06	9.65896e-06	2.94113e-05	5.16214e-05	4.2968e-05	0.000110179	1.77206e-05	8.29826e-06	175117
	P35590	P35590	Tyrosine-protein kinase receptor Tie-1	TIE1	TIE1		sp|P35590|TIE1_HUMAN Tyrosine-protein kinase receptor Tie-1 OS=Homo sapiens OX=9606 GN=TIE1 PE=1 SV=1	1	3	3	4.8	125.09	1138	0	8.7843	349460	15147	10478	1356	10570	125510	6941	61402	19198	31941	17459	32538	192010	0	0	0	0	125510	0	0	0	31941	0	0	192010	7.90862e-06	5.72144e-06	1.83871e-05	6.43821e-05	0.00010837	7.31333e-06	5.23544e-05	1.29615e-05	125510
	Q3ZCM7;A0A075B736;Q5SQY0	Q3ZCM7	Tubulin beta-8 chain	TUBB8	TUBB8	Exosome	sp|Q3ZCM7|TBB8_HUMAN Tubulin beta-8 chain OS=Homo sapiens OX=9606 GN=TUBB8 PE=1 SV=2;tr|A0A075B736|A0A075B736_HUMAN Tubulin beta chain OS=Homo sapiens OX=9606 GN=TUBB8 PE=1 SV=1;tr|Q5SQY0|Q5SQY0_HUMAN Tubulin beta chain OS=Homo sapiens OX=9606 GN=TUBB8 PE=	3	7	1	18.5	49.775	444	0	7.4698	1006400	4095	7008	801	68784	304780	298110	17407	334700	13798	3347	11098	14366	0	0	0	68784	304780	298110	0	334700	0	0	0	0	2.1381e-06	3.82667e-06	1.08614e-05	0.000418965	0.000263158	0.000314101	1.48421e-05	0.000225972	1006374
	Q99613;B5ME19;H3BPE3;H3BPE4	Q99613	Eukaryotic translation initiation factor 3 subunit C;Eukaryotic translation initiation factor 3 subunit C-like protein	EIF3C	EIF3C;EIF3CL		sp|Q99613|EIF3C_HUMAN Eukaryotic translation initiation factor 3 subunit C OS=Homo sapiens OX=9606 GN=EIF3C PE=1 SV=1;sp|B5ME19|EIFCL_HUMAN Eukaryotic translation initiation factor 3 subunit C-like protein OS=Homo sapiens OX=9606 GN=EIF3CL PE=3 SV=1	4	10	10	13.6	105.34	913	0	323.31	1647300	6736	10067	2600	4928	27597	25930	35722	85558	696770	113500	150450	511750	0	0	0	0	27597	25930	35722	85558	696770	113500	150450	511750	3.51703e-06	5.49702e-06	3.52555e-05	3.00166e-05	2.38282e-05	2.73209e-05	3.04583e-05	5.77644e-05	174807
	B5MDQ0;Q2NKX8	B5MDQ0	DNA excision repair protein ERCC-6-like	ERCC6L	ERCC6L		tr|B5MDQ0|B5MDQ0_HUMAN DNA excision repair protein ERCC-6-like OS=Homo sapiens OX=9606 GN=ERCC6L PE=1 SV=1;sp|Q2NKX8|ERC6L_HUMAN DNA excision repair protein ERCC-6-like OS=Homo sapiens OX=9606 GN=ERCC6L PE=1 SV=1	2	1	1	1.4	126.98	1127	1	-2	60120	12729	17064	1054	3406	32644	8906	20369	60120	21474	4712	18604	17616	0	0	0	0	0	0	0	60120	0	0	0	0	6.64613e-06	9.31769e-06	1.42921e-05	2.0746e-05	2.8186e-05	9.38373e-06	1.73676e-05	4.059e-05	60120
	Q00577	Q00577	Transcriptional activator protein Pur-alpha	PURA	PURA		sp|Q00577|PURA_HUMAN Transcriptional activator protein Pur-alpha OS=Homo sapiens OX=9606 GN=PURA PE=1 SV=2	1	1	1	9	34.91	322	0.0053405	2.4244	149900	2608	10447	1824	3190	33510	7817	15227	67748	9410	33491	48657	11916	0	0	0	0	0	0	0	67748	0	33491	48657	0	1.3617e-06	5.70452e-06	2.47331e-05	1.94304e-05	2.89337e-05	8.23632e-06	1.29833e-05	4.574e-05	67748
	G3V1D1;G3V192;P02794;E9PPQ4;E9PRK8;E9PKY7	G3V1D1	Ferritin;Ferritin heavy chain;Ferritin heavy chain, N-terminally processed	FTH1	FTH1	Exosome	tr|G3V1D1|G3V1D1_HUMAN Ferritin OS=Homo sapiens OX=9606 GN=FTH1 PE=1 SV=1;tr|G3V192|G3V192_HUMAN Ferritin OS=Homo sapiens OX=9606 GN=FTH1 PE=1 SV=1;sp|P02794|FRIH_HUMAN Ferritin heavy chain OS=Homo sapiens OX=9606 GN=FTH1 PE=1 SV=2;tr|E9PPQ4|E9PPQ4_HUMAN F	6	3	3	29.2	12.876	113	0	60.9	92834	6788	7626	2464	5877	33061	53298	37692	39535	30489	5324	10235	14425	0	0	0	0	0	53298	0	39535	0	0	0	0	3.54418e-06	4.16413e-06	3.34114e-05	3.57969e-05	2.8546e-05	5.6157e-05	3.21381e-05	2.6692e-05	92833
	P62191;G3V4X1	P62191	26S protease regulatory subunit 4	PSMC1	PSMC1		sp|P62191|PRS4_HUMAN 26S proteasome regulatory subunit 4 OS=Homo sapiens OX=9606 GN=PSMC1 PE=1 SV=1	2	5	5	15.5	49.184	440	0	8.5707	339220	11240	8166	1909	6580	51226	38029	62697	6366	140260	6918	37725	47315	0	0	0	0	51226	0	62697	0	140260	0	37725	47315	5.86868e-06	4.45899e-06	2.58857e-05	4.00789e-05	4.42303e-05	4.00689e-05	5.34586e-05	4.298e-06	113923
	O43306	O43306	Adenylate cyclase type 6	ADCY6	ADCY6		sp|O43306|ADCY6_HUMAN Adenylate cyclase type 6 OS=Homo sapiens OX=9606 GN=ADCY6 PE=1 SV=2	1	1	1	1.3	130.61	1168	1	-2	589570	2935	26841	2018	2943	16444	29403	18793	78291	589570	8365	7083	4192	0	0	0	0	0	0	0	0	589570	0	0	0	1.53244e-06	1.46564e-05	2.73637e-05	1.79259e-05	1.41983e-05	3.09802e-05	1.60238e-05	5.28581e-05	0
	H0YN26;P39687;Q92688;O95626;O43423	H0YN26	Acidic leucine-rich nuclear phosphoprotein 32 family member A	ANP32A	ANP32A		tr|H0YN26|H0YN26_HUMAN Acidic leucine-rich nuclear phosphoprotein 32 family member A OS=Homo sapiens OX=9606 GN=ANP32A PE=1 SV=1;sp|P39687|AN32A_HUMAN Acidic leucine-rich nuclear phosphoprotein 32 family member A OS=Homo sapiens OX=9606 GN=ANP32A PE=1 SV=1	5	5	5	35.6	19.997	177	0	54.181	1142300	3262	9161	17385	28225	142230	314270	209980	198070	63464	168640	3900	7475	0	0	17385	28225	142230	314270	209980	198070	63464	168640	0	0	1.70317e-06	5.0023e-06	0.000235738	0.000171919	0.000122806	0.000331128	0.000179039	0.000133727	910160
	P28074;H0YJM8	P28074	Proteasome subunit beta type-5	PSMB5	PSMB5	Exosome	sp|P28074|PSB5_HUMAN Proteasome subunit beta type-5 OS=Homo sapiens OX=9606 GN=PSMB5 PE=1 SV=3	2	13	13	60.1	28.48	263	0	201.74	9649000	12240	11979	3291	302320	1766400	411480	876170	1131000	2437200	300480	784090	1639800	0	0	0	302320	1766400	411480	876170	1131000	2437200	300480	784090	1639800	6.39081e-06	6.54105e-06	4.46254e-05	0.00184144	0.00152517	0.000433552	0.000747066	0.000763594	4487370
	CON__Q1RMK2	CON__Q1RMK2						1	2	2	7.4	65.056	597	0	3.7933	170650	12321	7003	2487	7233	35146	11110	15657	155000	15461	4791	17469	11196	0	0	0	0	0	0	15657	155000	0	0	0	0	6.4331e-06	3.82394e-06	3.37233e-05	4.40564e-05	3.03463e-05	1.1706e-05	1.33499e-05	0.000104648	170657
	P16035;B4DFW2;K7EL90;K7EIX4	P16035	Metalloproteinase inhibitor 2	TIMP2	TIMP2		sp|P16035|TIMP2_HUMAN Metalloproteinase inhibitor 2 OS=Homo sapiens OX=9606 GN=TIMP2 PE=1 SV=2;tr|B4DFW2|B4DFW2_HUMAN TIMP metallopeptidase inhibitor 2, isoform CRA_c OS=Homo sapiens OX=9606 GN=TIMP2 PE=1 SV=1	4	3	3	28.2	24.399	220	0	79.963	598370	8301	28181	2650	4180	41552	32030	21387	88238	122230	122320	68668	123330	0	0	0	0	41552	32030	0	88238	122230	122320	68668	123330	4.33416e-06	1.53881e-05	3.59335e-05	2.54605e-05	3.58775e-05	3.37481e-05	1.82356e-05	5.95738e-05	161820
	Q71DI3	Q71DI3	Histone H3.2	HIST2H3A	HIST2H3A	Exosome	sp|Q71DI3|H32_HUMAN Histone H3.2 OS=Homo sapiens OX=9606 GN=HIST2H3A PE=1 SV=3	1	5	1	43.4	15.388	136	0	37.211	89900000	562870	5185	986940	1879300	13454000	10857000	17246000	11680000	14542000	425300	3405200	14862000	562870	0	986940	1879300	13454000	10857000	17246000	11680000	14542000	425300	3405200	14862000	0.000293888	2.83124e-06	0.0133827	0.0114469	0.0116167	0.0114394	0.0147048	0.00788574	56666110
	Q9HB96	Q9HB96	Fanconi anemia group E protein	FANCE	FANCE		sp|Q9HB96|FANCE_HUMAN Fanconi anemia group E protein OS=Homo sapiens OX=9606 GN=FANCE PE=1 SV=1	1	1	1	1.5	58.71	536	1	-2	105270	9825	7156	2091	6303	105270	6476	32695	17177	12616	7534	13163	55924	0	0	0	0	105270	0	0	0	0	0	0	0	5.12988e-06	3.90749e-06	2.83536e-05	3.83917e-05	9.08938e-05	6.82338e-06	2.78774e-05	1.1597e-05	105270
	F8VXU5;Q9UBQ0	F8VXU5	Vacuolar protein sorting-associated protein 29	VPS29	VPS29		tr|F8VXU5|F8VXU5_HUMAN Vacuolar protein sorting-associated protein 29 OS=Homo sapiens OX=9606 GN=VPS29 PE=1 SV=1;sp|Q9UBQ0|VPS29_HUMAN Vacuolar protein sorting-associated protein 29 OS=Homo sapiens OX=9606 GN=VPS29 PE=1 SV=1	2	1	1	6.1	23.98	214	0	6.4143	193320	6505	5114	2325	2381	33944	22968	15883	39723	62650	20685	6182	53074	0	0	0	0	33944	22968	0	0	62650	20685	0	53074	3.39642e-06	2.79247e-06	3.15266e-05	1.45027e-05	2.93085e-05	2.42e-05	1.35426e-05	2.6819e-05	56912
	P08253;H3BR66;H3BV48;H3BS34	P08253	72 kDa type IV collagenase;PEX	MMP2	MMP2		sp|P08253|MMP2_HUMAN 72 kDa type IV collagenase OS=Homo sapiens OX=9606 GN=MMP2 PE=1 SV=2;tr|H3BR66|H3BR66_HUMAN 72 kDa type IV collagenase (Fragment) OS=Homo sapiens OX=9606 GN=MMP2 PE=1 SV=1	4	17	17	45.3	73.881	660	0	289.48	6015200	8422	6280	6522.1	181940	432150	393470	208820	1773200	939410	1031200	493480	555000	0	0	6522.1	181940	432150	393470	208820	1773200	939410	1031200	493480	555000	4.39733e-06	3.42915e-06	8.84385e-05	0.0011082	0.000373134	0.000414576	0.00017805	0.00119717	2.9961e+06
	P49207	P49207	60S ribosomal protein L34	RPL34	RPL34	Exosome	sp|P49207|RL34_HUMAN 60S ribosomal protein L34 OS=Homo sapiens OX=9606 GN=RPL34 PE=1 SV=3	1	1	1	6.8	13.293	117	0.0014085	2.8729	969860	14051	5181	3352	20081	111890	59087	53582	167270	254130	53617	148240	155550	0	0	0	20081	111890	59087	0	167270	254130	53617	148240	155550	7.33637e-06	2.82905e-06	4.54525e-05	0.000122314	9.66098e-05	6.22565e-05	4.56867e-05	0.000112932	358328
	P12004	P12004	Proliferating cell nuclear antigen	PCNA	PCNA	Exosome	sp|P12004|PCNA_HUMAN Proliferating cell nuclear antigen OS=Homo sapiens OX=9606 GN=PCNA PE=1 SV=1	1	4	4	19.9	28.768	261	0	13.795	238620	5107	7807	3811	4799	53447	41372	31116	59310	40704	12674	27116	8117	0	0	0	0	53447	41372	31116	59310	40704	12674	0	0	2.66649e-06	4.26296e-06	5.16765e-05	2.92308e-05	4.6148e-05	4.35913e-05	2.6531e-05	4.00431e-05	185245
	P11216	P11216	Glycogen phosphorylase, brain form	PYGB	PYGB	Exosome	sp|P11216|PYGB_HUMAN Glycogen phosphorylase, brain form OS=Homo sapiens OX=9606 GN=PYGB PE=1 SV=5	1	3	2	5.1	96.695	843	0	4.6744	65799	6332	7510	908	5003	22223	22935	43576	12155	17906	8046	13755	21553	0	0	0	0	22223	0	43576	0	0	0	0	0	3.30609e-06	4.10079e-06	1.23123e-05	3.04734e-05	1.91881e-05	2.41653e-05	3.71551e-05	8.20644e-06	65799
	Q9BUF5;K7ESM5;K7EL29;K7EN98;K7ESQ3;K7EQT3;K7EJ64;K7ERA8;K7EJZ4;K7ES63;K7EPE5	Q9BUF5	Tubulin beta-6 chain	TUBB6	TUBB6	Exosome	sp|Q9BUF5|TBB6_HUMAN Tubulin beta-6 chain OS=Homo sapiens OX=9606 GN=TUBB6 PE=1 SV=1;tr|K7ESM5|K7ESM5_HUMAN Tubulin beta chain (Fragment) OS=Homo sapiens OX=9606 GN=TUBB6 PE=1 SV=1	11	12	4	39.5	49.857	446	0	7.8294	772570	7196	11152	1567	2841	43195	6966	29576	22997	100460	7219	174590	454320	0	0	0	0	43195	0	0	0	100460	0	174590	454320	3.75721e-06	6.08948e-06	2.12482e-05	1.73046e-05	3.72961e-05	7.33967e-06	2.5218e-05	1.55264e-05	43195
	Q5JRX3;B1APQ0;A0A0A0MRX9	Q5JRX3	Presequence protease, mitochondrial	PITRM1	PITRM1		sp|Q5JRX3|PREP_HUMAN Presequence protease, mitochondrial OS=Homo sapiens OX=9606 GN=PITRM1 PE=1 SV=3	3	3	3	5.3	117.41	1037	0	5.4116	227710	8036	9528	3285	9261	25868	3698	178210	18832	23625	5298	7238	24025	0	0	0	0	25868	0	178210	0	23625	0	0	0	4.19579e-06	5.2027e-06	4.4544e-05	5.6409e-05	2.23353e-05	3.89637e-06	0.000151951	1.27144e-05	204078
	P09960;B4DEH5	P09960	Leukotriene A-4 hydrolase	LTA4H	LTA4H	Exosome	sp|P09960|LKHA4_HUMAN Leukotriene A-4 hydrolase OS=Homo sapiens OX=9606 GN=LTA4H PE=1 SV=2	2	5	5	11.8	69.284	611	0	42.392	474570	19970	7931	1763	6842	85257	35807	15952	20187	228560	29709	49092	46149	0	0	0	0	85257	35807	0	0	228560	29709	49092	46149	1.04268e-05	4.33067e-06	2.3906e-05	4.16748e-05	7.36139e-05	3.77277e-05	1.36015e-05	1.36292e-05	121064
	P14923;C9JTX4;C9J826;C9JK18;C9JKY1	P14923	Junction plakoglobin	JUP	JUP	Exosome	sp|P14923|PLAK_HUMAN Junction plakoglobin OS=Homo sapiens OX=9606 GN=JUP PE=1 SV=3;tr|C9JTX4|C9JTX4_HUMAN Junction plakoglobin (Fragment) OS=Homo sapiens OX=9606 GN=JUP PE=1 SV=1;tr|C9J826|C9J826_HUMAN Junction plakoglobin (Fragment) OS=Homo sapiens OX=960	5	4	4	6.2	81.744	745	0	7.8424	135420	7877	16946	5500	3869	135420	5800	19412	74090	45832	7032	16520	12535	0	0	0	0	135420	0	0	0	0	0	0	0	4.11278e-06	9.25325e-06	7.4579e-05	2.35662e-05	0.000116926	6.11112e-06	1.65516e-05	5.00218e-05	135420
	Q9H074	Q9H074	Polyadenylate-binding protein-interacting protein 1	PAIP1	PAIP1		sp|Q9H074|PAIP1_HUMAN Polyadenylate-binding protein-interacting protein 1 OS=Homo sapiens OX=9606 GN=PAIP1 PE=1 SV=1	1	1	1	7.3	53.524	479	0.0014641	3.3511	92766	6412	10423	1300	5631	19021	8341	18488	92766	27687	5398	21011	71351	0	0	0	0	0	0	0	92766	0	0	0	0	3.34786e-06	5.69141e-06	1.76278e-05	3.42986e-05	1.64234e-05	8.78842e-06	1.57638e-05	6.26309e-05	92766
	P51991;H7C1J8	P51991	Heterogeneous nuclear ribonucleoprotein A3	HNRNPA3	HNRNPA3		sp|P51991|ROA3_HUMAN Heterogeneous nuclear ribonucleoprotein A3 OS=Homo sapiens OX=9606 GN=HNRNPA3 PE=1 SV=2	2	3	3	12.4	39.594	378	0	31.657	229130	25527	9671	1780	3913	8025	15534	7265	123280	54603	11490	24228	22670	0	0	0	0	0	15534	0	123280	54603	11490	24228	0	1.33283e-05	5.28079e-06	2.41365e-05	2.38342e-05	6.92907e-06	1.63673e-05	6.1945e-06	8.32324e-05	138814
	J3QR09;J3KTE4;P84098	J3QR09	Ribosomal protein L19;60S ribosomal protein L19	RPL19	RPL19		tr|J3QR09|J3QR09_HUMAN Ribosomal protein L19 OS=Homo sapiens OX=9606 GN=RPL19 PE=1 SV=1;tr|J3KTE4|J3KTE4_HUMAN Ribosomal protein L19 OS=Homo sapiens OX=9606 GN=RPL19 PE=1 SV=1;sp|P84098|RL19_HUMAN 60S ribosomal protein L19 OS=Homo sapiens OX=9606 GN=RPL19	3	5	5	18.7	23.134	193	0	111.57	3472100	8097	8566	15409	3304	367440	20195	60076	18972	1448500	292220	201050	1147500	0	0	15409	0	367440	0	0	0	1448500	292220	201050	1147500	4.22764e-06	4.67741e-06	0.000208943	2.01247e-05	0.000317261	2.12783e-05	5.12238e-05	1.28089e-05	382849
	Q5T5C7;P49591	Q5T5C7	Serine--tRNA ligase, cytoplasmic	SARS	SARS	Exosome	tr|Q5T5C7|Q5T5C7_HUMAN Serine--tRNA ligase, cytoplasmic OS=Homo sapiens OX=9606 GN=SARS PE=1 SV=1;sp|P49591|SYSC_HUMAN Serine--tRNA ligase, cytoplasmic OS=Homo sapiens OX=9606 GN=SARS PE=1 SV=3	2	1	1	4.5	61.312	536	0	7.459	109300	5492	6951	2143	4754	79939	20909	14265	9179	29363	3608	15487	6870	0	0	0	0	79939	0	0	0	29363	0	0	0	2.86751e-06	3.79555e-06	2.90587e-05	2.89567e-05	6.90222e-05	2.20306e-05	1.2163e-05	6.1972e-06	79939
	G3V5L0;P34897;G3V540;G3V4W5;G3V241;G3V3Y8;G3V4T0;G3V4X0;G3V2W0;G3V2E4;G3V2Y4;G3V2D2;G3V2Y1;G3V3C6;P34896	G3V5L0	Serine hydroxymethyltransferase, mitochondrial;Serine hydroxymethyltransferase	SHMT2	SHMT2	Exosome	tr|G3V5L0|G3V5L0_HUMAN Serine hydroxymethyltransferase, mitochondrial (Fragment) OS=Homo sapiens OX=9606 GN=SHMT2 PE=1 SV=1;sp|P34897|GLYM_HUMAN Serine hydroxymethyltransferase, mitochondrial OS=Homo sapiens OX=9606 GN=SHMT2 PE=1 SV=3;tr|G3V540|G3V540_HUMA	15	4	4	40.5	23.965	215	0	9.851	293250	5923	12648	731	5244	23748	28624	17138	32112	24654	2634	237390	18326	0	0	0	0	23748	0	0	32112	0	0	237390	0	3.09254e-06	6.90636e-06	9.91223e-06	3.19413e-05	2.05049e-05	3.01594e-05	1.46127e-05	2.16804e-05	55860
	R4GMY6;V9GYS9;Q9H8L6	R4GMY6	Multimerin-2	MMRN2	MMRN2	Exosome	tr|R4GMY6|R4GMY6_HUMAN Multimerin-2 (Fragment) OS=Homo sapiens OX=9606 GN=MMRN2 PE=1 SV=1;tr|V9GYS9|V9GYS9_HUMAN Multimerin-2 (Fragment) OS=Homo sapiens OX=9606 GN=MMRN2 PE=1 SV=1;sp|Q9H8L6|MMRN2_HUMAN Multimerin-2 OS=Homo sapiens OX=9606 GN=MMRN2 PE=1 SV=	3	1	1	14.6	13.683	123	0.0027548	2.6477	798620	5204	11156	1730	45560	119690	162880	143970	173340	10850	12566	153170	10625	0	0	0	45560	119690	162880	143970	173340	0	0	153170	0	2.71714e-06	6.09166e-06	2.34585e-05	0.000277507	0.000103345	0.000171617	0.000122756	0.00011703	645440
	Q9GZM7;F6SDV2	Q9GZM7	Tubulointerstitial nephritis antigen-like	TINAGL1	TINAGL1	Exosome	sp|Q9GZM7|TINAL_HUMAN Tubulointerstitial nephritis antigen-like OS=Homo sapiens OX=9606 GN=TINAGL1 PE=1 SV=1;tr|F6SDV2|F6SDV2_HUMAN Tubulointerstitial nephritis antigen-like 1, isoform CRA_a OS=Homo sapiens OX=9606 GN=TINAGL1 PE=1 SV=1	2	10	10	34	52.387	467	0	89.549	4340200	20891	6623	1210	240040	483230	1227800	563260	426630	400630	98158	169910	730540	0	0	0	240040	483230	1227800	563260	426630	400630	98158	169910	730540	1.09077e-05	3.61645e-06	1.64074e-05	0.00146209	0.000417238	0.00129366	0.000480263	0.000288039	2940960
	M0QYH6	M0QYH6		PTOV1	PTOV1		tr|M0QYH6|M0QYH6_HUMAN Prostate tumor-overexpressed gene 1 protein (Fragment) OS=Homo sapiens OX=9606 GN=PTOV1 PE=1 SV=1	1	1	1	12.6	13.16	111	1	-2	153860	8869	8323	2705	5915	15851	7617	11361	153860	2738	7923	9309	14933	0	0	0	0	0	0	0	153860	0	0	0	0	4.63072e-06	4.54472e-06	3.66793e-05	3.60284e-05	1.36863e-05	8.02559e-06	9.68695e-06	0.000103878	153860
	O00629;O00505	O00629	Importin subunit alpha-3;Importin subunit alpha-4	KPNA4	KPNA4;KPNA3		sp|O00629|IMA3_HUMAN Importin subunit alpha-3 OS=Homo sapiens OX=9606 GN=KPNA4 PE=1 SV=1;sp|O00505|IMA4_HUMAN Importin subunit alpha-4 OS=Homo sapiens OX=9606 GN=KPNA3 PE=1 SV=2	2	1	1	2.7	57.886	521	0	4.0172	158600	14792	19773	2599	5094	82343	40217	14979	20361	24218	12388	36036	19300	0	0	0	0	82343	40217	0	0	0	0	36036	0	7.72327e-06	1.07969e-05	3.5242e-05	3.10277e-05	7.10979e-05	4.23743e-05	1.27718e-05	1.37467e-05	122560
	Q9Y265;E7ETR0;H7C4G5;J3QLR1;H7C4I3	Q9Y265	RuvB-like 1	RUVBL1	RUVBL1	Exosome	sp|Q9Y265|RUVB1_HUMAN RuvB-like 1 OS=Homo sapiens OX=9606 GN=RUVBL1 PE=1 SV=1;tr|E7ETR0|E7ETR0_HUMAN RuvB-like helicase OS=Homo sapiens OX=9606 GN=RUVBL1 PE=1 SV=1	5	5	5	14	50.227	456	0	48.964	383180	38674	33406	766	5635	11579	1980	28512	149020	95543	8410	55096	55014	0	0	0	0	0	0	28512	149020	95543	0	55096	55014	2.01927e-05	1.82411e-05	1.03868e-05	3.43229e-05	9.99772e-06	2.08621e-06	2.43107e-05	0.000100611	177532
	B4DDN1;A0A1B0GVU9;P47897;H7C0R3;A0A0U1RQX5;A0A0U1RQX9;A0A0U1RRC8;A0A1B0GTT3;A0A0U1RR66;A0A0U1RQQ5;C9J165	B4DDN1	Glutamine--tRNA ligase	QARS	QARS		tr|B4DDN1|B4DDN1_HUMAN Glutamine--tRNA ligase OS=Homo sapiens OX=9606 GN=QARS PE=1 SV=1;tr|A0A1B0GVU9|A0A1B0GVU9_HUMAN Glutamine--tRNA ligase (Fragment) OS=Homo sapiens OX=9606 GN=QARS PE=1 SV=1;sp|P47897|SYQ_HUMAN Glutamine--tRNA ligase OS=Homo sapiens OX	11	4	4	7.9	71.738	630	0	11.789	155400	12628	13280	2448	2301	64830	11072	15819	27287	24525	16459	22972	49584	0	0	0	0	64830	0	0	0	24525	16459	0	49584	6.59339e-06	7.25146e-06	3.31945e-05	1.40154e-05	5.59765e-05	1.16659e-05	1.34881e-05	1.84228e-05	64830
	P62805	P62805	Histone H4	HIST1H4A	HIST1H4A	Exosome	sp|P62805|H4_HUMAN Histone H4 OS=Homo sapiens OX=9606 GN=HIST1H4A PE=1 SV=2	1	12	12	65	11.367	103	0	323.31	145330000	1401600	2388200	2445900	3454800	27395000	16954000	35048000	29466000	10974000	1874300	2882800	11043000	1401600	2388200	2445900	3454800	27395000	16954000	35048000	29466000	10974000	1874300	2882800	11043000	0.00073181	0.00130406	0.033166	0.0210433	0.0236538	0.0178634	0.0298837	0.0198939	118553500
	J3KSC4;J3QLK0;B1AH77;B1AH78;B1AH80;P63000;P60763;P15153	J3KSC4	Ras-related C3 botulinum toxin substrate 1;Ras-related C3 botulinum toxin substrate 3;Ras-related C3 botulinum toxin substrate 2	RAC3	RAC3;RAC2;RAC1		tr|J3KSC4|J3KSC4_HUMAN Ras-related C3 botulinum toxin substrate 3 (Fragment) OS=Homo sapiens OX=9606 GN=RAC3 PE=1 SV=1;tr|J3QLK0|J3QLK0_HUMAN Ras-related C3 botulinum toxin substrate 3 (Fragment) OS=Homo sapiens OX=9606 GN=RAC3 PE=1 SV=1;tr|B1AH77|B1AH77_H	8	1	1	7.7	14.831	130	0	17.612	239630	7259	7408	3918	1220	9772	38943	24479	59454	59208	15024	36538	69405	0	0	0	0	0	0	0	59454	59208	15024	36538	69405	3.7901e-06	4.04509e-06	5.31274e-05	7.43105e-06	8.43749e-06	4.1032e-05	2.0872e-05	4.01403e-05	59454
	P21281;H0YC04;C9JNS9;C9JL73;P15313	P21281	V-type proton ATPase subunit B, brain isoform	ATP6V1B2	ATP6V1B2	Exosome	sp|P21281|VATB2_HUMAN V-type proton ATPase subunit B, brain isoform OS=Homo sapiens OX=9606 GN=ATP6V1B2 PE=1 SV=3	5	3	3	14.1	56.5	511	0	8.5889	551790	48175	15022	2067	2050	96959	6024	20521	17391	24207	6103	31246	399380	0	0	0	0	96959	0	0	0	24207	0	31246	399380	2.51534e-05	8.20267e-06	2.80282e-05	1.24866e-05	8.37178e-05	6.34714e-06	1.74972e-05	1.17415e-05	96959
	Q15084	Q15084	Protein disulfide-isomerase A6	PDIA6	PDIA6	Exosome	sp|Q15084|PDIA6_HUMAN Protein disulfide-isomerase A6 OS=Homo sapiens OX=9606 GN=PDIA6 PE=1 SV=1	1	7	7	27.7	48.121	440	0	20.118	729320	8399	14664	4571	1932	22835	96561	8593	13967	63352	111320	400280	34971	0	0	0	0	22835	96561	0	0	63352	111320	400280	34971	4.38533e-06	8.00718e-06	6.1982e-05	1.17679e-05	1.97165e-05	0.000101741	7.32682e-06	9.42981e-06	119396
	F8VQY5;F8VR90;F8VQR0;F8VW89	F8VQY5		ARHGAP9	ARHGAP9		tr|F8VQY5|F8VQY5_HUMAN Rho GTPase-activating protein 9 (Fragment) OS=Homo sapiens OX=9606 GN=ARHGAP9 PE=1 SV=1;tr|F8VR90|F8VR90_HUMAN Rho GTPase-activating protein 9 (Fragment) OS=Homo sapiens OX=9606 GN=ARHGAP9 PE=1 SV=1;tr|F8VQR0|F8VQR0_HUMAN Rho GTPase-	4	1	1	24.6	6.9089	61	0.0052083	2.2856	0	16661	7748	407	2136	19813	5246	9869	28710	11071	11326	14077	26890	0	0	0	0	0	0	0	0	0	0	0	0	8.69912e-06	4.23074e-06	5.51885e-06	1.30104e-05	1.71072e-05	5.5274e-06	8.4148e-06	1.93835e-05	0
	H0YI98;Q13561;F8VW18;F8W1I6	H0YI98	Dynactin subunit 2	DCTN2	DCTN2	Exosome	tr|H0YI98|H0YI98_HUMAN Dynactin subunit 2 (Fragment) OS=Homo sapiens OX=9606 GN=DCTN2 PE=1 SV=1;sp|Q13561|DCTN2_HUMAN Dynactin subunit 2 OS=Homo sapiens OX=9606 GN=DCTN2 PE=1 SV=4;tr|F8VW18|F8VW18_HUMAN Dynactin subunit 2 (Fragment) OS=Homo sapiens OX=9606	4	2	2	13.1	29.326	268	0	23.91	162350	8592	9447	3408	2354	42199	34749	37022	10757	44249	3338	28536	48380	0	0	0	0	42199	34749	37022	0	0	0	0	48380	4.4861e-06	5.15847e-06	4.62119e-05	1.43383e-05	3.64361e-05	3.6613e-05	3.15668e-05	7.26258e-06	113970
	J3QL05;J3KP15;Q01130;Q9BRL6	J3QL05	Serine/arginine-rich splicing factor 2	SRSF2	SRSF2		tr|J3QL05|J3QL05_HUMAN Serine/arginine-rich-splicing factor 2 (Fragment) OS=Homo sapiens OX=9606 GN=SRSF2 PE=1 SV=1;tr|J3KP15|J3KP15_HUMAN Serine/arginine-rich-splicing factor 2 (Fragment) OS=Homo sapiens OX=9606 GN=SRSF2 PE=1 SV=8;sp|Q01130|SRSF2_HUMAN Se	4	4	4	36.9	15.156	130	0	11.626	674910	6276	7186	9578.7	16295	52792	179380	11908	192030	25320	154590	10610	44932	0	0	9578.7	16295	52792	179380	0	192030	25320	154590	0	44932	3.27685e-06	3.92387e-06	0.000129886	9.92532e-05	4.55825e-05	0.000189002	1.01533e-05	0.000129649	450076
	B1AMS2;Q14141	B1AMS2	Septin-6	2006-09-01	2006-09-01		tr|B1AMS2|B1AMS2_HUMAN Septin 6, isoform CRA_b OS=Homo sapiens OX=9606 GN=SEPT6 PE=1 SV=1;sp|Q14141|SEPT6_HUMAN Septin-6 OS=Homo sapiens OX=9606 GN=SEPT6 PE=1 SV=4	2	2	1	10.7	49.303	431	0	5.2293	32149	19087	10151	747	3284	10098	14923	27237	35756	13885	16672	18560	32149	0	0	0	0	0	0	0	0	0	0	0	32149	9.9658e-06	5.54289e-06	1.01292e-05	2.00029e-05	8.71897e-06	1.57235e-05	2.32236e-05	2.41406e-05	0
	P60900;G3V5Z7;G3V295;G3V3I1;G3V3U4;H0YJC4;G3V4S5;G3V2S7	P60900	Proteasome subunit alpha type-6;Proteasome subunit alpha type	PSMA6	PSMA6	Exosome	sp|P60900|PSA6_HUMAN Proteasome subunit alpha type-6 OS=Homo sapiens OX=9606 GN=PSMA6 PE=1 SV=1;tr|G3V5Z7|G3V5Z7_HUMAN Proteasome subunit alpha type OS=Homo sapiens OX=9606 GN=PSMA6 PE=1 SV=1;tr|G3V295|G3V295_HUMAN Proteasome subunit alpha type OS=Homo sap	8	12	12	60.2	27.399	246	0	323.31	10413000	31590	8720	5154.3	461450	2643900	645290	1070500	988410	1475600	769910	819490	1501800	31590	0	5154.3	461450	2643900	645290	1070500	988410	1475600	769910	819490	1501800	1.64939e-05	4.7615e-06	6.98914e-05	0.0028107	0.00228284	0.000679904	0.000912761	0.000667324	5.84629e+06
	H7C2S8;O60568;H7C0B8;H7C2V1	H7C2S8	Procollagen-lysine,2-oxoglutarate 5-dioxygenase 3	PLOD3	PLOD3	Exosome	tr|H7C2S8|H7C2S8_HUMAN Procollagen-lysine,2-oxoglutarate 5-dioxygenase 3 (Fragment) OS=Homo sapiens OX=9606 GN=PLOD3 PE=1 SV=1;sp|O60568|PLOD3_HUMAN Multifunctional procollagen lysine hydroxylase and glycosyltransferase LH3 OS=Homo sapiens OX=9606 GN=PLOD3	4	2	2	9.5	30.737	264	0	4.1046	216630	9674	4236	2734	3066	5630	6503	92333	11492	40682	17656	47894	76402	0	0	0	0	0	0	92333	0	0	0	47894	76402	5.05103e-06	2.31304e-06	3.70726e-05	1.86751e-05	4.86114e-06	6.85183e-06	7.87277e-05	7.75882e-06	92333
	P08648	P08648	Integrin alpha-5;Integrin alpha-5 heavy chain;Integrin alpha-5 light chain	ITGA5	ITGA5		sp|P08648|ITA5_HUMAN Integrin alpha-5 OS=Homo sapiens OX=9606 GN=ITGA5 PE=1 SV=2	1	6	6	9	114.54	1049	0	30.698	331410	17853	8899	1590	5091	8821	7102	72868	38004	8536	26954	166030	27561	0	0	0	0	0	0	72868	38004	0	26954	166030	27561	9.32149e-06	4.85924e-06	2.15601e-05	3.10094e-05	7.61636e-06	7.48296e-06	6.21309e-05	2.56584e-05	110872
	H3BS10;H3BP20;P06865	H3BS10	Beta-hexosaminidase;Beta-hexosaminidase subunit alpha	HEXA	HEXA	Exosome	tr|H3BS10|H3BS10_HUMAN Beta-hexosaminidase OS=Homo sapiens OX=9606 GN=HEXA PE=1 SV=1;tr|H3BP20|H3BP20_HUMAN Beta-hexosaminidase OS=Homo sapiens OX=9606 GN=HEXA PE=1 SV=1;sp|P06865|HEXA_HUMAN Beta-hexosaminidase subunit alpha OS=Homo sapiens OX=9606 GN=HEXA	3	2	2	3.9	58.44	509	0	3.8874	113980	3156	19721	2005	6637	24425	20404	69146	31908	8551	13219	12685	21956	0	0	0	0	24425	20404	69146	0	0	0	0	0	1.64783e-06	1.07685e-05	2.71875e-05	4.04261e-05	2.10894e-05	2.14985e-05	5.89573e-05	2.15427e-05	113975
	A0A0A0MS51;A0A0A0MT01;P06396;A0A0U1RQL8;Q5T0I0;CON__Q3SX14	A0A0A0MS51	Gelsolin	GSN	GSN	Exosome	tr|A0A0A0MS51|A0A0A0MS51_HUMAN Gelsolin OS=Homo sapiens OX=9606 GN=GSN PE=1 SV=1;tr|A0A0A0MT01|A0A0A0MT01_HUMAN Gelsolin OS=Homo sapiens OX=9606 GN=GSN PE=1 SV=1;sp|P06396|GELS_HUMAN Gelsolin OS=Homo sapiens OX=9606 GN=GSN PE=1 SV=1;tr|A0A0U1RQL8|A0A0U1RQL	6	4	4	10.4	82.525	748	0	80.932	622350	11009	9552	5494.5	3436	7512	27258	96616	67959	366160	7378	25019	58861	0	0	5494.5	0	0	27258	96616	67959	366160	0	0	58861	5.74807e-06	5.21581e-06	7.45045e-05	2.09288e-05	6.48613e-06	2.87202e-05	8.23796e-05	4.58825e-05	197328
	G3V5D9;A0A0C4DGK8;G3V5M0;G3V359;G3V3C7;G3V5Q1;G3V3M6;P27695;G3V3Y6;H7C4A8	G3V5D9	DNA-(apurinic or apyrimidinic site) lyase;DNA-(apurinic or apyrimidinic site) lyase, mitochondrial	APEX1	APEX1		tr|G3V5D9|G3V5D9_HUMAN DNA-(apurinic or apyrimidinic site) lyase (Fragment) OS=Homo sapiens OX=9606 GN=APEX1 PE=1 SV=8;tr|A0A0C4DGK8|A0A0C4DGK8_HUMAN DNA-(apurinic or apyrimidinic site) lyase (Fragment) OS=Homo sapiens OX=9606 GN=APEX1 PE=1 SV=1;tr|G3V5M0|	10	2	2	25.2	11.691	107	0	8.2644	160740	13283	7749	1062	4869	43010	30514	8772	11897	87211	20355	21541	66581	0	0	0	0	43010	30514	0	0	87211	0	0	0	6.93538e-06	4.23129e-06	1.44005e-05	2.96572e-05	3.71364e-05	3.21508e-05	7.47944e-06	8.03225e-06	73524
	Q9Y5B9	Q9Y5B9	FACT complex subunit SPT16	SUPT16H	SUPT16H		sp|Q9Y5B9|SP16H_HUMAN FACT complex subunit SPT16 OS=Homo sapiens OX=9606 GN=SUPT16H PE=1 SV=1	1	2	2	2.9	119.91	1047	0	3.5917	117640	23581	6232	1978	2658	46270	19024	9853	32165	46036	6328	25335	18254	0	0	0	0	46270	0	0	0	46036	0	25335	0	1.23122e-05	3.40294e-06	2.68213e-05	1.61899e-05	3.99512e-05	2.00445e-05	8.40115e-06	2.17162e-05	46270
	D6RBD7;C9J1V9;O43324	D6RBD7	Eukaryotic translation elongation factor 1 epsilon-1	EEF1E1	EEF1E1;EEF1E1-BLOC1S5		tr|D6RBD7|D6RBD7_HUMAN Eukaryotic translation elongation factor 1 epsilon-1 OS=Homo sapiens OX=9606 GN=EEF1E1 PE=4 SV=1;tr|C9J1V9|C9J1V9_HUMAN EEF1E1-BLOC1S5 readthrough (NMD candidate) OS=Homo sapiens OX=9606 GN=EEF1E1-BLOC1S5 PE=4 SV=2;sp|O43324|MCA3_HUM	3	1	1	7.3	16.686	150	0	12.494	85774	5698	7090	1228	3800	34932	9118	27109	12818	14993	10055	23733	7512	0	0	0	0	34932	0	27109	0	0	0	23733	0	2.97507e-06	3.87145e-06	1.66515e-05	2.31459e-05	3.01615e-05	9.6071e-06	2.31145e-05	8.65406e-06	62041
	O60462	O60462	Neuropilin-2	NRP2	NRP2		sp|O60462|NRP2_HUMAN Neuropilin-2 OS=Homo sapiens OX=9606 GN=NRP2 PE=1 SV=3	1	3	3	5.8	104.83	931	0	7.5812	182800	8670	10897	2453	1562	7314	9195	14216	79196	28180	4629	38632	36787	0	0	0	0	0	0	0	79196	28180	0	38632	36787	4.52682e-06	5.95024e-06	3.32623e-05	9.51418e-06	6.31517e-06	9.68823e-06	1.21213e-05	5.34691e-05	79196
	F8VZ29;F8VSD4;F8VV71;P61088;Q5JXB2	F8VZ29	Ubiquitin-conjugating enzyme E2 N;Putative ubiquitin-conjugating enzyme E2 N-like	UBE2N	UBE2N;UBE2NL		tr|F8VZ29|F8VZ29_HUMAN Ubiquitin-conjugating enzyme E2 N OS=Homo sapiens OX=9606 GN=UBE2N PE=1 SV=1;tr|F8VSD4|F8VSD4_HUMAN Ubiquitin-conjugating enzyme E2 N OS=Homo sapiens OX=9606 GN=UBE2N PE=1 SV=1;tr|F8VV71|F8VV71_HUMAN Ubiquitin-conjugating enzyme E2 N	5	2	2	34.5	9.7441	87	0	4.0047	77413	7538	23145	1565	7947	77413	9354	46204	23494	12316	12493	18582	6361	0	0	0	0	77413	0	0	0	0	0	0	0	3.93578e-06	1.26382e-05	2.12211e-05	4.84054e-05	6.68411e-05	9.85576e-06	3.93958e-05	1.5862e-05	77413
	P08579	P08579	U2 small nuclear ribonucleoprotein B	SNRPB2	SNRPB2		sp|P08579|RU2B_HUMAN U2 small nuclear ribonucleoprotein B OS=Homo sapiens OX=9606 GN=SNRPB2 PE=1 SV=1	1	2	2	10.2	25.486	225	0	4.3301	34098	13877	8848	875	2596	15631	13788	15642	28603	17759	16340	13024	16802	0	0	0	0	0	0	0	0	17759	16340	0	0	7.24553e-06	4.83139e-06	1.18648e-05	1.58123e-05	1.34964e-05	1.45276e-05	1.33371e-05	1.93113e-05	0
	P31150;G5E9U5	P31150	Rab GDP dissociation inhibitor alpha	GDI1	GDI1		sp|P31150|GDIA_HUMAN Rab GDP dissociation inhibitor alpha OS=Homo sapiens OX=9606 GN=GDI1 PE=1 SV=2	2	6	2	17	50.582	447	0.0027778	2.7767	148030	6557	16425	1066	1778	15217	16369	14352	21904	148030	12787	16078	25564	0	0	0	0	0	0	0	0	148030	0	0	0	3.42357e-06	8.96876e-06	1.44548e-05	1.08298e-05	1.31389e-05	1.72471e-05	1.22372e-05	1.47885e-05	0
	H0YJS4;G3V4T5;P05198	H0YJS4	Eukaryotic translation initiation factor 2 subunit 1	EIF2S1	EIF2S1	Exosome	tr|H0YJS4|H0YJS4_HUMAN Eukaryotic translation initiation factor 2 subunit 1 (Fragment) OS=Homo sapiens OX=9606 GN=EIF2S1 PE=1 SV=1;tr|G3V4T5|G3V4T5_HUMAN Eukaryotic translation initiation factor 2 subunit 1 (Fragment) OS=Homo sapiens OX=9606 GN=EIF2S1 PE=1	3	5	5	22.2	28.865	252	0	10.855	348500	3140	6568	3640	5984	19901	16473	25566	117240	67152	39199	42748	62260	0	0	0	0	19901	0	0	117240	67152	39199	42748	62260	1.63947e-06	3.58641e-06	4.93578e-05	3.64487e-05	1.71832e-05	1.73566e-05	2.17988e-05	7.91545e-05	137141
	P14868;C9J7S3;C9JLC1;H7BZ35;C9JQM9;H7C278	P14868	Aspartate--tRNA ligase, cytoplasmic	DARS	DARS	Exosome	sp|P14868|SYDC_HUMAN Aspartate--tRNA ligase, cytoplasmic OS=Homo sapiens OX=9606 GN=DARS PE=1 SV=2	6	7	7	16.2	57.136	501	0	12.462	340470	15457	7463	2246	3155	39405	13693	13042	48023	136440	26234	7045.3	109550	0	0	0	0	39405	0	0	48023	136440	0	7045.3	109550	8.07048e-06	4.07512e-06	3.04554e-05	1.92172e-05	3.40237e-05	1.44275e-05	1.11203e-05	3.24227e-05	87428
	J3KNQ3;Q9UNM6;H0YD73;E9PL38;A0A087WUL9	J3KNQ3	26S proteasome non-ATPase regulatory subunit 13	PSMD13	PSMD13		tr|J3KNQ3|J3KNQ3_HUMAN 26S proteasome non-ATPase regulatory subunit 13 OS=Homo sapiens OX=9606 GN=PSMD13 PE=1 SV=1;sp|Q9UNM6|PSD13_HUMAN 26S proteasome non-ATPase regulatory subunit 13 OS=Homo sapiens OX=9606 GN=PSMD13 PE=1 SV=2;tr|H0YD73|H0YD73_HUMAN 26S	5	4	4	10.9	39.829	349	0	27.865	433310	3324	5675	1557	5362	49420	19333	17154	14108	130570	21995	75798	136190	0	0	0	0	49420	19333	0	0	130570	21995	75798	136190	1.73554e-06	3.0988e-06	2.11126e-05	3.26601e-05	4.2671e-05	2.03701e-05	1.46263e-05	9.52501e-06	68753
	Q02818	Q02818	Nucleobindin-1	NUCB1	NUCB1	Exosome	sp|Q02818|NUCB1_HUMAN Nucleobindin-1 OS=Homo sapiens OX=9606 GN=NUCB1 PE=1 SV=4	1	2	2	6.1	53.879	461	0	3.5427	155670	21949	16096	3289	2992	22268	6498	8658	133400	11014	14554	5985	17281	0	0	0	0	22268	0	0	133400	0	0	0	0	1.14601e-05	8.78912e-06	4.45983e-05	1.82243e-05	1.9227e-05	6.84656e-06	7.38224e-06	9.00649e-05	155668
	H0YBG7;H0YBD7;H0YB39;E9PCY7;G8JLB6;P52597;P31943	H0YBG7	Heterogeneous nuclear ribonucleoprotein F;Heterogeneous nuclear ribonucleoprotein F, N-terminally processed;Heterogeneous nuclear ribonucleoprotein H;Heterogeneous nuclear ribonucleoprotein H, N-terminally processed	HNRNPH1	HNRNPH1;HNRNPF		tr|H0YBG7|H0YBG7_HUMAN Heterogeneous nuclear ribonucleoprotein H (Fragment) OS=Homo sapiens OX=9606 GN=HNRNPH1 PE=1 SV=1;tr|H0YBD7|H0YBD7_HUMAN Heterogeneous nuclear ribonucleoprotein H (Fragment) OS=Homo sapiens OX=9606 GN=HNRNPH1 PE=1 SV=8;tr|H0YB39|H0YB	7	1	1	9.2	19.761	185	0	26.322	132650	8580	5097	3247	3099	13896	6813	75198	30291	7832	6868	57451	9005	0	0	0	0	0	0	75198	0	0	0	57451	0	4.47983e-06	2.78318e-06	4.40288e-05	1.88761e-05	1.19983e-05	7.17846e-06	6.41175e-05	2.04509e-05	75198
	A0A0B4J2A4;P42765	A0A0B4J2A4	3-ketoacyl-CoA thiolase, mitochondrial	ACAA2	ACAA2		tr|A0A0B4J2A4|A0A0B4J2A4_HUMAN 3-ketoacyl-CoA thiolase, mitochondrial OS=Homo sapiens OX=9606 GN=ACAA2 PE=1 SV=1;sp|P42765|THIM_HUMAN 3-ketoacyl-CoA thiolase, mitochondrial OS=Homo sapiens OX=9606 GN=ACAA2 PE=1 SV=2	2	2	2	9.9	41.601	394	0.0014599	3.3063	70498	8091	13608	1260	2926	8902	14460	25574	35264	11145	6682	35234	18231	0	0	0	0	0	0	0	35264	0	0	35234	0	4.22451e-06	7.43056e-06	1.70854e-05	1.78223e-05	7.6863e-06	1.52357e-05	2.18057e-05	2.38085e-05	35264
	Q9NPG4	Q9NPG4	Protocadherin-12	PCDH12	PCDH12	Exosome	sp|Q9NPG4|PCD12_HUMAN Protocadherin-12 OS=Homo sapiens OX=9606 GN=PCDH12 PE=1 SV=1	1	2	2	2.5	128.99	1184	0	5.913	84254	24436	19574	929	3001	38212	11322	12045	36542	46042	5730	16785	7999	0	0	0	0	38212	0	0	0	46042	0	0	0	1.27586e-05	1.06883e-05	1.25971e-05	1.82792e-05	3.29936e-05	1.19293e-05	1.02702e-05	2.46713e-05	38212
	Q02809;Q5JXB7;Q5JXB8	Q02809	Procollagen-lysine,2-oxoglutarate 5-dioxygenase 1	PLOD1	PLOD1	Exosome	sp|Q02809|PLOD1_HUMAN Procollagen-lysine,2-oxoglutarate 5-dioxygenase 1 OS=Homo sapiens OX=9606 GN=PLOD1 PE=1 SV=2	3	8	8	14.7	83.549	727	0	63.035	829770	15201	7818	3043	13544	17907	7443	148390	71973	110650	241210	120530	123470	0	0	0	13544	0	0	148390	71973	110650	241210	120530	123470	7.93682e-06	4.26897e-06	4.12626e-05	8.24968e-05	1.54615e-05	7.84225e-06	0.000126525	4.85925e-05	233907
	Q06481;E9PQS3;E9PSC7	Q06481	Amyloid-like protein 2	APLP2	APLP2	Exosome	sp|Q06481|APLP2_HUMAN Amyloid-like protein 2 OS=Homo sapiens OX=9606 GN=APLP2 PE=1 SV=2	3	13	12	25.4	86.955	763	0	248.97	8096200	17536	13795	83669	221850	1229500	937970	672390	1514500	1504600	431410	765580	734750	0	0	83669	221850	1229500	937970	672390	1514500	1504600	431410	765580	734750	9.15598e-06	7.53267e-06	0.00113454	0.00135129	0.00106159	0.000988284	0.000573313	0.00102251	4659879
	P05556;H7C4N8	P05556	Integrin beta-1	ITGB1	ITGB1	Exosome	sp|P05556|ITB1_HUMAN Integrin beta-1 OS=Homo sapiens OX=9606 GN=ITGB1 PE=1 SV=2	2	5	5	9	88.414	798	0	179.22	377620	12486	13754	2093	12313	23668	52390	13670	122270	20587	2913	202960	44088	0	0	0	0	0	52390	0	122270	0	0	202960	0	6.51925e-06	7.51028e-06	2.83807e-05	7.49988e-05	2.04358e-05	5.52003e-05	1.16557e-05	8.25505e-05	174660
	Q96TA1	Q96TA1	Niban-like protein 1	FAM129B	FAM129B	Exosome	sp|Q96TA1|NIBL1_HUMAN Niban-like protein 1 OS=Homo sapiens OX=9606 GN=FAM129B PE=1 SV=3	1	4	4	6	84.137	746	0	7.8577	107060	18433	10230	1620	3615	31712	12482	33576	24262	13790	9167	14497	73483	0	0	0	0	0	0	33576	0	0	0	0	73483	9.62433e-06	5.58602e-06	2.19669e-05	2.2019e-05	2.73813e-05	1.31516e-05	2.86286e-05	1.63805e-05	33576
	H0Y2Y8;Q15942;C9JJK5;H7C3D3	H0Y2Y8	Zyxin	ZYX	ZYX		tr|H0Y2Y8|H0Y2Y8_HUMAN Zyxin (Fragment) OS=Homo sapiens OX=9606 GN=ZYX PE=1 SV=1;sp|Q15942|ZYX_HUMAN Zyxin OS=Homo sapiens OX=9606 GN=ZYX PE=1 SV=1;tr|C9JJK5|C9JJK5_HUMAN Zyxin (Fragment) OS=Homo sapiens OX=9606 GN=ZYX PE=1 SV=1;tr|H7C3D3|H7C3D3_HUMAN Zyxi	4	2	2	6.7	57.643	540	0	8.621	463520	27309	15519	889	5441	71099	6470	7243	34281	114030	55419	48255	140430	0	0	0	0	71099	0	0	34281	114030	55419	48255	140430	1.42587e-05	8.47405e-06	1.20547e-05	3.31413e-05	6.13894e-05	6.81706e-06	6.17574e-06	2.31448e-05	105380
	D6RAX7;D6RFN0;Q9BT78;D6RD63	D6RAX7	COP9 signalosome complex subunit 4	COPS4	COPS4		tr|D6RAX7|D6RAX7_HUMAN COP9 constitutive photomorphogenic-like protein subunit 4 isoform 2 OS=Homo sapiens OX=9606 GN=COPS4 PE=1 SV=1;tr|D6RFN0|D6RFN0_HUMAN COP9 signalosome complex subunit 4 OS=Homo sapiens OX=9606 GN=COPS4 PE=1 SV=1;sp|Q9BT78|CSN4_HUMAN	4	4	4	15.7	47.726	420	0	8.3596	231410	12501	7390	864	6125	51417	7695	29055	12005	116830	18213	20619	34114	0	0	0	0	51417	0	29055	0	116830	0	0	34114	6.52708e-06	4.03526e-06	1.17157e-05	3.73075e-05	4.43953e-05	8.10777e-06	2.47737e-05	8.10517e-06	80472
	P62277;J3KMX5;E9PS50	P62277	40S ribosomal protein S13	RPS13	RPS13	Exosome	sp|P62277|RS13_HUMAN 40S ribosomal protein S13 OS=Homo sapiens OX=9606 GN=RPS13 PE=1 SV=2;tr|J3KMX5|J3KMX5_HUMAN 40S ribosomal protein S13 OS=Homo sapiens OX=9606 GN=RPS13 PE=1 SV=1	3	7	7	31.8	17.222	151	0	28.085	3668500	7819	7914	2930	73170	422210	221230	37876	107110	1253500	490250	241090	859940	0	0	0	73170	422210	221230	0	107110	1253500	490250	241090	859940	4.08249e-06	4.32139e-06	3.97303e-05	0.00044568	0.000364551	0.000233097	3.22949e-05	7.23152e-05	823720
	P08621;M0QYR1	P08621	U1 small nuclear ribonucleoprotein 70 kDa	SNRNP70	SNRNP70		sp|P08621|RU17_HUMAN U1 small nuclear ribonucleoprotein 70 kDa OS=Homo sapiens OX=9606 GN=SNRNP70 PE=1 SV=2;tr|M0QYR1|M0QYR1_HUMAN U1 small nuclear ribonucleoprotein 70 kDa (Fragment) OS=Homo sapiens OX=9606 GN=SNRNP70 PE=1 SV=1	2	4	4	11	51.556	437	0	20.599	655080	8528	16989	4241	3039	21760	5040	16980	131610	258400	21302	97136	146630	0	0	0	0	0	0	0	131610	258400	21302	97136	146630	4.45268e-06	9.27673e-06	5.75072e-05	1.85106e-05	1.87884e-05	5.31035e-06	1.4478e-05	8.88564e-05	131610
	P11279	P11279	Lysosome-associated membrane glycoprotein 1	LAMP1	LAMP1	Exosome	sp|P11279|LAMP1_HUMAN Lysosome-associated membrane glycoprotein 1 OS=Homo sapiens OX=9606 GN=LAMP1 PE=1 SV=3	1	2	2	6	44.882	417	0	6.6011	243510	13008	4504	823	10499	25957	59046	20756	25011	73658	12084	62269	28395	0	0	0	10499	25957	59046	0	0	73658	12084	62269	0	6.7918e-06	2.45938e-06	1.11597e-05	6.39496e-05	2.24122e-05	6.22133e-05	1.76976e-05	1.68862e-05	95502
	E5RHJ4;Q8N163	E5RHJ4	Cell cycle and apoptosis regulator protein 2	CCAR2	CCAR2		tr|E5RHJ4|E5RHJ4_HUMAN Cell cycle and apoptosis regulator protein 2 (Fragment) OS=Homo sapiens OX=9606 GN=CCAR2 PE=1 SV=1;sp|Q8N163|CCAR2_HUMAN Cell cycle and apoptosis regulator protein 2 OS=Homo sapiens OX=9606 GN=CCAR2 PE=1 SV=2	2	1	1	7.9	31.09	277	0	3.7448	43551	9391	7669	1440	4025	11942	26355	17685	32137	6460	12100	10444	43551	0	0	0	0	0	0	0	0	0	0	0	43551	4.90327e-06	4.18761e-06	1.95262e-05	2.45164e-05	1.03111e-05	2.77687e-05	1.50791e-05	2.16973e-05	0
	Q5TCU3;Q5TCU8;P07951;CON__Q3SX28;A7XZE4;H0YKX5;H0YKP3;K7ERG3;A0A0S2Z4G6;Q6ZN40;P09493	Q5TCU3	Tropomyosin beta chain	TPM2	TPM2;TPM2b		tr|Q5TCU3|Q5TCU3_HUMAN Tropomyosin beta chain OS=Homo sapiens OX=9606 GN=TPM2 PE=1 SV=1;tr|Q5TCU8|Q5TCU8_HUMAN Tropomyosin beta chain OS=Homo sapiens OX=9606 GN=TPM2 PE=1 SV=1;sp|P07951|TPM2_HUMAN Tropomyosin beta chain OS=Homo sapiens OX=9606 GN=TPM2 PE=1	11	8	4	23.2	32.814	284	0	37.434	2488200	11860	4643	32063	85178	299240	442010	135860	757970	329520	151130	136070	119150	0	0	32063	85178	299240	442010	135860	757970	329520	151130	136070	119150	6.1924e-06	2.53528e-06	0.000434769	0.000518821	0.000258374	0.00046572	0.000115841	0.000511743	1752321
	P55263	P55263	Adenosine kinase	ADK	ADK		sp|P55263|ADK_HUMAN Adenosine kinase OS=Homo sapiens OX=9606 GN=ADK PE=1 SV=2	1	1	1	8.3	40.545	362	0	14.417	439580	11991	14530	1756	2314	20800	5374	32073	32844	169200	63564	62924	143890	0	0	0	0	0	0	0	0	169200	63564	62924	143890	6.2608e-06	7.93401e-06	2.38111e-05	1.40946e-05	1.79595e-05	5.66227e-06	2.7347e-05	2.21746e-05	0
	E7EQR4;P15311	E7EQR4	Ezrin	EZR	EZR	Exosome	tr|E7EQR4|E7EQR4_HUMAN Ezrin OS=Homo sapiens OX=9606 GN=EZR PE=1 SV=3;sp|P15311|EZRI_HUMAN Ezrin OS=Homo sapiens OX=9606 GN=EZR PE=1 SV=4	2	10	2	16.4	69.371	586	0.0014045	2.8605	106040	3827	5479	1804	5587	30394	10067	21750	49912	25732	8654	3072	7747	0	0	0	0	30394	0	0	49912	25732	0	0	0	1.99817e-06	2.99177e-06	2.44619e-05	3.40305e-05	2.62433e-05	1.0607e-05	1.85451e-05	3.36981e-05	80306
	Q9Y6W5;Q9UPY6	Q9Y6W5	Wiskott-Aldrich syndrome protein family member 2;Wiskott-Aldrich syndrome protein family member 3	WASF2	WASF2;WASF3		sp|Q9Y6W5|WASF2_HUMAN Wiskott-Aldrich syndrome protein family member 2 OS=Homo sapiens OX=9606 GN=WASF2 PE=1 SV=3;sp|Q9UPY6|WASF3_HUMAN Wiskott-Aldrich syndrome protein family member 3 OS=Homo sapiens OX=9606 GN=WASF3 PE=1 SV=2	2	1	1	2.6	54.283	498	0	3.7863	73108	7544	14672	2629	2116	19698	4182	44152	37370	15364	6212.2	14162	10588	0	0	0	0	0	0	0	37370	15364	6212.2	14162	0	3.93891e-06	8.01155e-06	3.56488e-05	1.28886e-05	1.7008e-05	4.40633e-06	3.76462e-05	2.52303e-05	37370
	X1WI28;P27635;F8W7C6;A0A087WV22;H7C123;B8A6G2;H7C2C5;A6QRI9;Q96L21;H7C2U2	X1WI28	60S ribosomal protein L10	RPL10	RPL10		tr|X1WI28|X1WI28_HUMAN 60S ribosomal protein L10 (Fragment) OS=Homo sapiens OX=9606 GN=RPL10 PE=1 SV=7;sp|P27635|RL10_HUMAN 60S ribosomal protein L10 OS=Homo sapiens OX=9606 GN=RPL10 PE=1 SV=4;tr|F8W7C6|F8W7C6_HUMAN 60S ribosomal protein L10 OS=Homo sapien	10	5	5	30	22.975	200	0	85.247	3116400	7398	10262	3086	103300	140080	166330	372910	494180	180940	1303000	249600	106010	0	0	0	103300	140080	166330	372910	494180	180940	1303000	249600	106010	3.86268e-06	5.6035e-06	4.18456e-05	0.000629203	0.00012095	0.000175252	0.000317961	0.000333645	1276800
	E9PGT6;Q99627;H7C3S9	E9PGT6	COP9 signalosome complex subunit 8	COPS8	COPS8	Exosome	tr|E9PGT6|E9PGT6_HUMAN COP9 signalosome complex subunit 8 OS=Homo sapiens OX=9606 GN=COPS8 PE=1 SV=1;sp|Q99627|CSN8_HUMAN COP9 signalosome complex subunit 8 OS=Homo sapiens OX=9606 GN=COPS8 PE=1 SV=1	3	3	3	31.8	19.344	173	0	17.064	464110	7320	5602	3348	3076	49664	36269	12754	9832	92391	61045	109580	115160	0	0	0	0	49664	36269	0	0	92391	61045	109580	115160	3.82195e-06	3.05894e-06	4.53983e-05	1.8736e-05	4.28817e-05	3.82145e-05	1.08747e-05	6.63807e-06	85933
	H0YMZ1;H0YL69;P25789;H0YMA1;H0YN18;H0YLC2;H0YKT8;H0YMI6;H0YKS0;H0YLS6;H0YMV3	H0YMZ1	Proteasome subunit alpha type;Proteasome subunit alpha type-4;Proteasome subunit beta type	PSMA4	PSMA4	Exosome	tr|H0YMZ1|H0YMZ1_HUMAN Proteasome subunit alpha type (Fragment) OS=Homo sapiens OX=9606 GN=PSMA4 PE=1 SV=8;tr|H0YL69|H0YL69_HUMAN Proteasome subunit alpha type (Fragment) OS=Homo sapiens OX=9606 GN=PSMA4 PE=1 SV=1;sp|P25789|PSA4_HUMAN Proteasome subunit al	11	10	10	73.6	24.526	220	0	73.027	6810100	9451	16642	2680	418110	1787900	501350	1176400	785220	975460	178520	661380	325760	0	0	0	418110	1787900	501350	1176400	785220	975460	178520	661380	325760	4.9346e-06	9.08726e-06	3.63403e-05	0.00254672	0.00154374	0.000528243	0.00100306	0.000530141	4668980
	O94985;Q5SR54	O94985	Calsyntenin-1;Soluble Alc-alpha;CTF1-alpha	CLSTN1	CLSTN1		sp|O94985|CSTN1_HUMAN Calsyntenin-1 OS=Homo sapiens OX=9606 GN=CLSTN1 PE=1 SV=1;tr|Q5SR54|Q5SR54_HUMAN Calsyntenin-1 (Fragment) OS=Homo sapiens OX=9606 GN=CLSTN1 PE=1 SV=1	2	18	18	30.2	109.79	981	0	187.42	11620000	7202	6159	166020	598130	2001800	1820300	3268800	2527200	533960	364570	130030	209370	0	0	166020	598130	2001800	1820300	3268800	2527200	533960	364570	130030	209370	3.76034e-06	3.36308e-06	0.0022512	0.00364322	0.00172842	0.00191794	0.00278714	0.00170624	10382250
	H7C3P9;Q9UNS2;J3QKR0;K7ES36;C9JLV5	H7C3P9	COP9 signalosome complex subunit 3	COPS3	COPS3		tr|H7C3P9|H7C3P9_HUMAN COP9 signalosome complex subunit 3 OS=Homo sapiens OX=9606 GN=COPS3 PE=1 SV=2;sp|Q9UNS2|CSN3_HUMAN COP9 signalosome complex subunit 3 OS=Homo sapiens OX=9606 GN=COPS3 PE=1 SV=3;tr|J3QKR0|J3QKR0_HUMAN COP9 signalosome complex subunit	5	2	2	10.1	39.036	345	0	5.4159	351200	5423	6604	1403	1528	11047	17891	13220	12174	308380	12539	15611	42823	0	0	0	0	0	0	0	0	308380	0	0	42823	2.83148e-06	3.60607e-06	1.90244e-05	9.30708e-06	9.53837e-06	1.88507e-05	1.1272e-05	8.21927e-06	0
	H0YLP6;H0YMF4;H0YKD8;P46779	H0YLP6	60S ribosomal protein L28	RPL28	RPL28	Exosome	tr|H0YLP6|H0YLP6_HUMAN 60S ribosomal protein L28 OS=Homo sapiens OX=9606 GN=RPL28 PE=1 SV=1;tr|H0YMF4|H0YMF4_HUMAN 60S ribosomal protein L28 OS=Homo sapiens OX=9606 GN=RPL28 PE=1 SV=1;tr|H0YKD8|H0YKD8_HUMAN 60S ribosomal protein L28 OS=Homo sapiens OX=9606	4	4	4	36	9.657	89	0	26.272	1036000	9254	8536	2263	12135	118350	33604	7445	19339	465390	74047	151250	193370	0	0	0	0	118350	33604	0	0	465390	74047	151250	193370	4.83174e-06	4.66103e-06	3.06859e-05	7.39146e-05	0.000102188	3.54066e-05	6.34797e-06	1.30567e-05	151954
	Q9NY15	Q9NY15	Stabilin-1	STAB1	STAB1		sp|Q9NY15|STAB1_HUMAN Stabilin-1 OS=Homo sapiens OX=9606 GN=STAB1 PE=1 SV=3	1	8	8	7.5	275.48	2570	0	37.183	3128400	24417	20176	2020	6793	72873	40569	20151	6109	986570	375120	250710	1402600	0	0	0	0	72873	40569	0	0	986570	375120	250710	1402600	1.27487e-05	1.1017e-05	2.73908e-05	4.13763e-05	6.29211e-05	4.27452e-05	1.71817e-05	4.12449e-06	113442
	O43155	O43155	Leucine-rich repeat transmembrane protein FLRT2	FLRT2	FLRT2	Exosome	sp|O43155|FLRT2_HUMAN Leucine-rich repeat transmembrane protein FLRT2 OS=Homo sapiens OX=9606 GN=FLRT2 PE=1 SV=1	1	2	2	3.3	74.048	660	0.002751	2.6376	45346	11406	15888	4275	1452	45346	19188	45761	18027	17807	7609	10974	2178	0	0	0	0	45346	0	0	0	0	0	0	0	5.95536e-06	8.67554e-06	5.79683e-05	8.84417e-06	3.91533e-05	2.02173e-05	3.90181e-05	1.21709e-05	45346
	P50454;E9PKH2;E9PQ34;E9PJH8;E9PIG2;E9PRS3;E9PNX1;E9PK86;E9PMI5;E9PR70;E9PPV6;H0YEP8	P50454	Serpin H1	SERPINH1	SERPINH1		sp|P50454|SERPH_HUMAN Serpin H1 OS=Homo sapiens OX=9606 GN=SERPINH1 PE=1 SV=2;tr|E9PKH2|E9PKH2_HUMAN Serpin H1 OS=Homo sapiens OX=9606 GN=SERPINH1 PE=1 SV=1	12	5	5	19.1	46.44	418	0	14.876	198070	16726	5504	694	4266	7137	12268	14502	47666	13144	7589	150410	24676	0	0	0	0	0	0	0	47666	0	0	150410	0	8.73306e-06	3.00542e-06	9.41052e-06	2.59843e-05	6.16234e-06	1.29261e-05	1.23651e-05	3.21817e-05	47666
	F8VV59;F5H4R6;H0YIV4;P55209;F8VY35;F8W543;F8W118;B7Z9C2;F8W0J6;H0YH88;F8VRJ2;H0YHC3;F8VUX1;F8W020;B7Z4K9;F8VXI6;F8VVB5	F8VV59	Nucleosome assembly protein 1-like 1	NAP1L1	NAP1L1		tr|F8VV59|F8VV59_HUMAN Nucleosome assembly protein 1-like 1 OS=Homo sapiens OX=9606 GN=NAP1L1 PE=1 SV=1;tr|F5H4R6|F5H4R6_HUMAN Nucleosome assembly protein 1-like 1 OS=Homo sapiens OX=9606 GN=NAP1L1 PE=1 SV=1;tr|H0YIV4|H0YIV4_HUMAN Nucleosome assembly prote	17	9	8	54.7	38.028	327	0	93.795	11330000	6397	16476	18338	373020	656480	1027000	468300	2002800	485670	2690500	1906600	1701600	0	0	18338	373020	656480	1027000	468300	2002800	485670	2690500	1906600	1701600	3.34003e-06	8.99661e-06	0.00024866	0.00227207	0.000566828	0.00108209	0.000399296	0.00135219	4545938
	Q15365;F8W0G4;F8VXH9;H3BRU6;F8VZX2;J3QT27;E9PFP8;Q15366;P57721	Q15365	Poly(rC)-binding protein 1	PCBP1	PCBP1	Exosome	sp|Q15365|PCBP1_HUMAN Poly(rC)-binding protein 1 OS=Homo sapiens OX=9606 GN=PCBP1 PE=1 SV=2	9	3	3	15.7	37.497	356	0	7.1383	265720	19902	15489	2482	4557	24668	59528	15324	13867	75560	65318	61800	63040	0	0	0	0	0	0	0	0	75560	65318	61800	63040	1.03913e-05	8.45767e-06	3.36555e-05	2.77568e-05	2.12992e-05	6.27212e-05	1.3066e-05	9.36229e-06	0
	Q7L576;H0YL50	Q7L576	Cytoplasmic FMR1-interacting protein 1	CYFIP1	CYFIP1	Exosome	sp|Q7L576|CYFP1_HUMAN Cytoplasmic FMR1-interacting protein 1 OS=Homo sapiens OX=9606 GN=CYFIP1 PE=1 SV=1;tr|H0YL50|H0YL50_HUMAN Cytoplasmic FMR1-interacting protein 1 (Fragment) OS=Homo sapiens OX=9606 GN=CYFIP1 PE=1 SV=1	2	4	1	3.5	145.18	1253	0	10.564	281110	11209	6269	1156	4210	20268	14038	20441	25584	113070	35089	60398	52113	0	0	0	0	0	0	20441	0	113070	35089	60398	52113	5.8525e-06	3.42315e-06	1.56752e-05	2.56432e-05	1.75001e-05	1.4791e-05	1.7429e-05	1.7273e-05	20441
	P30041	P30041	Peroxiredoxin-6	PRDX6	PRDX6	Exosome	sp|P30041|PRDX6_HUMAN Peroxiredoxin-6 OS=Homo sapiens OX=9606 GN=PRDX6 PE=1 SV=3	1	5	5	31.7	25.035	224	0	23.214	1504300	4708	12106	1727	20443	119410	3111	40010	98466	536180	250490	205990	233300	0	0	0	20443	119410	0	40010	98466	536180	250490	205990	233300	2.45816e-06	6.6104e-06	2.34178e-05	0.000124519	0.000103103	3.27788e-06	3.41145e-05	6.64792e-05	278329
	CON__P35908;H0YID6;CON__Q9R0H5;CON__Q6NXH9;CON__Q7Z794;CON__P19013;P19013;Q7Z794;H0YHD9;F8VS61;CON__REFSEQ:XP_932229;CON__Q9DCV7;CON__Q3KNV1;CON__P08729;CON__Q9H552;CON__Q9NSB2;CON__Q6ISB0;P08729;Q9NSB2	CON__P35908						19	41	1	76.4	65.865	645	0	63.993	1534100	154110	12808	59020	1445	10525	18839	1321000	36384	12565	8296	12822	10489	154110	0	59020	0	0	0	1321000	0	0	0	0	0	8.04646e-05	6.99373e-06	0.000800301	8.80153e-06	9.08766e-06	1.98496e-05	0.00112635	2.45646e-05	1534130
	A0A1W2PNV4;E9PF58;F8WFD3	A0A1W2PNV4					tr|A0A1W2PNV4|A0A1W2PNV4_HUMAN Uncharacterized protein OS=Homo sapiens OX=9606 PE=4 SV=1	3	14	0	35.5	75.872	684	0	55.038	631710	13586	11362	4725	2166	37339	5507	53877	51774	190290	16644	222770	59012	0	0	0	0	37339	0	53877	51774	190290	16644	222770	59012	7.09359e-06	6.20415e-06	6.40702e-05	1.31932e-05	3.22398e-05	5.8024e-06	4.59382e-05	3.49552e-05	142990
	P49593;B5MCT7;A8MX49	P49593	Protein phosphatase 1F	PPM1F	PPM1F		sp|P49593|PPM1F_HUMAN Protein phosphatase 1F OS=Homo sapiens OX=9606 GN=PPM1F PE=1 SV=3;tr|B5MCT7|B5MCT7_HUMAN Protein phosphatase 1F (PP2C domain containing), isoform CRA_a OS=Homo sapiens OX=9606 GN=PPM1F PE=1 SV=1;tr|A8MX49|A8MX49_HUMAN Protein phosphat	3	2	2	11.5	49.83	454	0	7.5752	151620	23286	4817	2327	1262	10589	10589	14011	55885	27831	5507	67908	15229	0	0	0	0	0	0	0	55885	27831	0	67908	0	1.21582e-05	2.63029e-06	3.15537e-05	7.68687e-06	9.14292e-06	1.1157e-05	1.19465e-05	3.77307e-05	55885
	O15355	O15355	Protein phosphatase 1G	PPM1G	PPM1G		sp|O15355|PPM1G_HUMAN Protein phosphatase 1G OS=Homo sapiens OX=9606 GN=PPM1G PE=1 SV=1	1	1	1	5.5	59.271	546	0.0014265	3.017	153820	18384	8765	2078	2243	48627	6763	14313	16044	5398	10236	20287	105200	0	0	0	0	48627	0	0	0	0	0	0	105200	9.59874e-06	4.78607e-06	2.81773e-05	1.36622e-05	4.19863e-05	7.12578e-06	1.2204e-05	1.08321e-05	48627
	V9GYH1;A0A2R8YF29;Q9BZ23	V9GYH1	Pantothenate kinase 2, mitochondrial	PANK2	PANK2		tr|V9GYH1|V9GYH1_HUMAN Pantothenate kinase 2, mitochondrial (Fragment) OS=Homo sapiens OX=9606 GN=PANK2 PE=1 SV=1;tr|A0A2R8YF29|A0A2R8YF29_HUMAN Pantothenate kinase 2, mitochondrial (Fragment) OS=Homo sapiens OX=9606 GN=PANK2 PE=1 SV=1;sp|Q9BZ23|PANK2_HUMA	3	1	1	15.7	12.787	115	1	-2	23847	7274	11394	1344	3303	6252	23847	19719	20150	12765	17016	4902	24465	0	0	0	0	0	23847	0	0	0	0	0	0	3.79794e-06	6.22162e-06	1.82244e-05	2.01186e-05	5.3982e-06	2.51262e-05	1.68134e-05	1.36043e-05	23847
	H3BRB3;Q14807	H3BRB3	Kinesin-like protein;Kinesin-like protein KIF22	KIF22	KIF22		tr|H3BRB3|H3BRB3_HUMAN Kinesin-like protein OS=Homo sapiens OX=9606 GN=KIF22 PE=1 SV=1;sp|Q14807|KIF22_HUMAN Kinesin-like protein KIF22 OS=Homo sapiens OX=9606 GN=KIF22 PE=1 SV=5	2	1	1	2.8	67.752	611	1	-2	14850	2641	2990	1408	2308	9691	18149	12988	9429	5284	9456	14850	35046	0	0	0	0	0	0	0	0	0	0	14850	0	1.37893e-06	1.63267e-06	1.90922e-05	1.40581e-05	8.36755e-06	1.91225e-05	1.10742e-05	6.36598e-06	0
	D6RDN9;Q15119	D6RDN9	[Pyruvate dehydrogenase (acetyl-transferring)] kinase isozyme 2, mitochondrial	PDK2	PDK2		tr|D6RDN9|D6RDN9_HUMAN [Pyruvate dehydrogenase (acetyl-transferring)] kinase isozyme 2, mitochondrial (Fragment) OS=Homo sapiens OX=9606 GN=PDK2 PE=1 SV=1;sp|Q15119|PDK2_HUMAN [Pyruvate dehydrogenase (acetyl-transferring)] kinase isozyme 2, mitochondrial O	2	1	1	5	29.389	259	1	-2	61323	4914	8868	1794	8738	14176	21859	61323	24919	8316	8919	6652	7403	0	0	0	0	0	0	61323	0	0	0	0	0	2.56572e-06	4.84231e-06	2.43263e-05	5.32234e-05	1.22401e-05	2.30315e-05	5.2287e-05	1.6824e-05	61323
	P60709;A0A2R8Y793;Q6S8J3;G5E9R0;E7EVS6;A0A2R8YGF8;A5A3E0;A0A2R8YFE2;C9JUM1;C9JZR7;A0A2R8YEA7;Q562R1;P0CG38;C9JTX5;Q9BYX7;P0CG39;F8WCH0	P60709	Actin, cytoplasmic 1;Actin, cytoplasmic 1, N-terminally processed	ACTB	ACTB	Exosome	sp|P60709|ACTB_HUMAN Actin, cytoplasmic 1 OS=Homo sapiens OX=9606 GN=ACTB PE=1 SV=1;tr|A0A2R8Y793|A0A2R8Y793_HUMAN Actin, cytoplasmic 1 (Fragment) OS=Homo sapiens OX=9606 GN=ACTB PE=1 SV=1	17	23	1	67.7	41.736	375	0	258.58	6642500	5593	69434	64570	386060	1031600	127880	1527200	2413400	15315	141590	380640	500130	0	69434	64570	386060	1031600	127880	1527200	2413400	0	141590	380640	500130	2.92024e-06	3.7914e-05	0.000875558	0.0023515	0.00089072	0.00013474	0.00130217	0.00162941	5620144
	A0A0G2JIW1;P0DMV9;P0DMV8;V9GZ37	A0A0G2JIW1	Heat shock 70 kDa protein 1B;Heat shock 70 kDa protein 1A	HSPA1B	HSPA1B;HSPA1A		tr|A0A0G2JIW1|A0A0G2JIW1_HUMAN Heat shock 70 kDa protein 1B OS=Homo sapiens OX=9606 GN=HSPA1B PE=1 SV=1;sp|P0DMV9|HS71B_HUMAN Heat shock 70 kDa protein 1B OS=Homo sapiens OX=9606 GN=HSPA1B PE=1 SV=1;sp|P0DMV8|HS71A_HUMAN Heat shock 70 kDa protein 1A OS=Hom	4	10	5	23.8	70.108	642	0	53.454	1035200	4514	6179	5782	7948.4	120120	30872	9975	23086	327230	27465	115280	400510	0	0	5782	7948.4	120120	30872	0	0	327230	27465	115280	400510	2.35687e-06	3.374e-06	7.84029e-05	4.84139e-05	0.000103716	3.2528e-05	8.50518e-06	1.55865e-05	164722
	J3KMZ9;H0YMD1;P01130	J3KMZ9	Low-density lipoprotein receptor	LDLR	LDLR		tr|J3KMZ9|J3KMZ9_HUMAN Low-density lipoprotein receptor (Fragment) OS=Homo sapiens OX=9606 GN=LDLR PE=1 SV=1;tr|H0YMD1|H0YMD1_HUMAN Low-density lipoprotein receptor OS=Homo sapiens OX=9606 GN=LDLR PE=1 SV=1;sp|P01130|LDLR_HUMAN Low-density lipoprotein rece	3	1	1	2.5	104.56	945	0	3.8812	43216	3403	8110	2132	5196	43216	19704	16435	12318	23453	12103	14058	32731	0	0	0	0	43216	0	0	0	0	0	0	0	1.77679e-06	4.42841e-06	2.89095e-05	3.1649e-05	3.73142e-05	2.0761e-05	1.40133e-05	8.31649e-06	43216
	C9JIZ6;P07602;Q5BJH1	C9JIZ6	Prosaposin;Saposin-A;Saposin-B-Val;Saposin-B;Saposin-C;Saposin-D	PSAP	PSAP	Exosome	tr|C9JIZ6|C9JIZ6_HUMAN Prosaposin OS=Homo sapiens OX=9606 GN=PSAP PE=1 SV=2;sp|P07602|SAP_HUMAN Prosaposin OS=Homo sapiens OX=9606 GN=PSAP PE=1 SV=2;tr|Q5BJH1|Q5BJH1_HUMAN PSAP protein OS=Homo sapiens OX=9606 GN=PSAP PE=1 SV=1	3	2	2	4.7	58.44	527	0	5.1931	141370	22883	4927	1964	10346	5381	45572	17726	85449	18923	9424	31068	14859	0	0	0	10346	0	45572	0	85449	0	0	0	0	1.19478e-05	2.69036e-06	2.66315e-05	6.30177e-05	4.64615e-06	4.80166e-05	1.51141e-05	5.76908e-05	141367
	E9PHH3;H7C1K4;P18827	E9PHH3	Syndecan-1	SDC1	SDC1	Exosome	tr|E9PHH3|E9PHH3_HUMAN Syndecan-1 OS=Homo sapiens OX=9606 GN=SDC1 PE=1 SV=1;tr|H7C1K4|H7C1K4_HUMAN Syndecan-1 (Fragment) OS=Homo sapiens OX=9606 GN=SDC1 PE=1 SV=1;sp|P18827|SDC1_HUMAN Syndecan-1 OS=Homo sapiens OX=9606 GN=SDC1 PE=1 SV=3	3	1	1	10.1	17.782	169	0.0054422	2.5318	216360	8067	107810	2338	1903	48497	15302	60046	27553	10788	16399	8092	38812	0	107810	0	0	48497	0	60046	0	0	0	0	0	4.21198e-06	5.88689e-05	3.17029e-05	1.15912e-05	4.1874e-05	1.61228e-05	5.11982e-05	1.86024e-05	216353
	CON__Q04695;Q04695;F5GWP8;CON__Q9QWL7;K7ESE1	CON__Q04695	Keratin, type I cytoskeletal 17	KRT17	KRT17	Exosome	;sp|Q04695|K1C17_HUMAN Keratin, type I cytoskeletal 17 OS=Homo sapiens OX=9606 GN=KRT17 PE=1 SV=2;tr|F5GWP8|F5GWP8_HUMAN Keratin, type I cytoskeletal 17 OS=Homo sapiens OX=9606 GN=KRT17 PE=1 SV=2;	5	8	1	14.1	48.105	432	0.0014368	3.0784	55787	14674	8068	1894	5449	24165	20091	27419	28368	77443	5297	2922	9900	0	0	0	0	0	0	27419	28368	0	0	0	0	7.66166e-06	4.40548e-06	2.56823e-05	3.319e-05	2.08649e-05	2.11687e-05	2.33788e-05	1.91526e-05	55787
	O00592	O00592	Podocalyxin	PODXL	PODXL	Exosome	sp|O00592|PODXL_HUMAN Podocalyxin OS=Homo sapiens OX=9606 GN=PODXL PE=1 SV=2	1	1	1	2.3	58.635	558	0.0014388	3.092	77005	7956	9463	1537	5474	11826	30127	17302	26685	46992	10063	30013	15892	0	0	0	0	0	0	0	0	46992	0	30013	0	4.15402e-06	5.16721e-06	2.08415e-05	3.33423e-05	1.0211e-05	3.17431e-05	1.47525e-05	1.80164e-05	0
	A0A024R571;Q9H4M9;C9JIJ3;C9IZH1;C9JC03;Q9NZN3;Q9NZN4	A0A024R571	EH domain-containing protein 1;EH domain-containing protein 3	EHD1	EHD1;EHD3		tr|A0A024R571|A0A024R571_HUMAN EH domain-containing protein 1 OS=Homo sapiens OX=9606 GN=EHD1 PE=1 SV=1;sp|Q9H4M9|EHD1_HUMAN EH domain-containing protein 1 OS=Homo sapiens OX=9606 GN=EHD1 PE=1 SV=2;tr|C9JIJ3|C9JIJ3_HUMAN EH domain-containing protein 1 (Fra	7	4	4	11.7	61.927	548	0	11.007	442750	7274	8296	2464	4282	14599	7334	27770	52657	7816	25367	245140	144950	0	0	0	0	0	0	0	52657	0	0	245140	144950	3.79794e-06	4.52998e-06	3.34114e-05	2.60818e-05	1.26053e-05	7.72741e-06	2.36781e-05	3.55513e-05	52657
	P47755;F8W9N7;A0A0D9SET8;C9JUG7	P47755	F-actin-capping protein subunit alpha-2	CAPZA2	CAPZA2	Exosome	sp|P47755|CAZA2_HUMAN F-actin-capping protein subunit alpha-2 OS=Homo sapiens OX=9606 GN=CAPZA2 PE=1 SV=3;tr|F8W9N7|F8W9N7_HUMAN F-actin-capping protein subunit alpha-2 OS=Homo sapiens OX=9606 GN=CAPZA2 PE=1 SV=1;tr|A0A0D9SET8|A0A0D9SET8_HUMAN F-actin-capp	4	5	3	25.5	32.949	286	0	4.9173	215740	8891	13418	2376	3051	34638	9324	23289	20574	59950	6036	24838	121160	0	0	0	0	34638	0	0	0	59950	0	0	121160	4.64221e-06	7.32681e-06	3.22181e-05	1.85837e-05	2.99077e-05	9.82415e-06	1.98574e-05	1.38905e-05	34638
	Q9H0D6	Q9H0D6	5-3 exoribonuclease 2	XRN2	XRN2		sp|Q9H0D6|XRN2_HUMAN 5-3 exoribonuclease 2 OS=Homo sapiens OX=9606 GN=XRN2 PE=1 SV=1	1	2	2	2.8	108.58	950	0	4.5279	39952	2601	11821	2242	2691	13043	18268	21684	22004	26388	7077	12857	11136	0	0	0	0	0	18268	21684	0	0	0	0	0	1.35805e-06	6.45478e-06	3.04011e-05	1.63909e-05	1.12618e-05	1.92479e-05	1.84888e-05	1.4856e-05	39952
	P43034;I3L3N5	P43034	Platelet-activating factor acetylhydrolase IB subunit alpha	PAFAH1B1	PAFAH1B1	Exosome	sp|P43034|LIS1_HUMAN Platelet-activating factor acetylhydrolase IB subunit alpha OS=Homo sapiens OX=9606 GN=PAFAH1B1 PE=1 SV=2;tr|I3L3N5|I3L3N5_HUMAN Platelet-activating factor acetylhydrolase IB subunit alpha (Fragment) OS=Homo sapiens OX=9606 GN=PAFAH1B1	2	6	6	27.8	46.637	410	0	34.424	652020	4217	19897	4528	2600	65126	12370	15357	34121	253800	2951	160150	138820	0	0	0	0	65126	0	0	34121	253800	0	160150	138820	2.2018e-06	1.08646e-05	6.13989e-05	1.58367e-05	5.62321e-05	1.30335e-05	1.30941e-05	2.30368e-05	99247
	C9JZW3;P24534;F2Z2G2;F8WF65	C9JZW3	Elongation factor 1-beta	EEF1B2	EEF1B2		tr|C9JZW3|C9JZW3_HUMAN Elongation factor 1-beta (Fragment) OS=Homo sapiens OX=9606 GN=EEF1B2 PE=1 SV=1;sp|P24534|EF1B_HUMAN Elongation factor 1-beta OS=Homo sapiens OX=9606 GN=EEF1B2 PE=1 SV=3;tr|F2Z2G2|F2Z2G2_HUMAN Elongation factor 1-beta OS=Homo sapiens	4	3	3	69.9	13.443	123	0	83.226	3233200	7078	22360	2520	102670	271650	1325	466570	225020	281680	524830	303160	1057700	0	0	0	102670	271650	0	466570	225020	281680	524830	303160	1057700	3.6956e-06	1.22095e-05	3.41708e-05	0.000625365	0.000234552	1.39608e-06	0.000397821	0.000151922	1065910
	F6SYF8;Q9UBP4;E9PKK9;E9PHY3;E9PKW6	F6SYF8	Dickkopf-related protein 3	DKK3	DKK3		tr|F6SYF8|F6SYF8_HUMAN Dickkopf-related protein 3 OS=Homo sapiens OX=9606 GN=DKK3 PE=1 SV=1;sp|Q9UBP4|DKK3_HUMAN Dickkopf-related protein 3 OS=Homo sapiens OX=9606 GN=DKK3 PE=1 SV=2;tr|E9PKK9|E9PKK9_HUMAN Dickkopf-related protein 3 (Fragment) OS=Homo sapie	5	2	2	6.6	39.95	364	0	6.6335	157690	6648	11269	4638	9122.6	43926	60074	44562	12875	11432	13111	23033	23349	0	0	0	9122.6	43926	60074	44562	0	0	0	0	0	3.47109e-06	6.15336e-06	6.28905e-05	5.5566e-05	3.79273e-05	6.32965e-05	3.79958e-05	8.69255e-06	157685
	Q9P2J5	Q9P2J5	Leucine--tRNA ligase, cytoplasmic	LARS	LARS		sp|Q9P2J5|SYLC_HUMAN Leucine--tRNA ligase, cytoplasmic OS=Homo sapiens OX=9606 GN=LARS PE=1 SV=2	1	5	5	7.9	134.46	1176	0	10.014	282550	3347	9263	6919	3254	20893	7680	120870	14412	29131	22547	30945	43757	0	0	0	0	20893	0	120870	14412	29131	22547	30945	43757	1.74755e-06	5.058e-06	9.38204e-05	1.98202e-05	1.80398e-05	8.09197e-06	0.00010306	9.73025e-06	156175
	A0A2R8Y7U1;A0A2R8YGD1;A0A2R8YD45;O14773	A0A2R8Y7U1	Tripeptidyl-peptidase 1	TPP1	TPP1	Exosome	tr|A0A2R8Y7U1|A0A2R8Y7U1_HUMAN Tripeptidyl-peptidase 1 (Fragment) OS=Homo sapiens OX=9606 GN=TPP1 PE=1 SV=1;tr|A0A2R8YGD1|A0A2R8YGD1_HUMAN Tripeptidyl-peptidase 1 OS=Homo sapiens OX=9606 GN=TPP1 PE=1 SV=1;tr|A0A2R8YD45|A0A2R8YD45_HUMAN Tripeptidyl-peptidas	4	1	1	9.5	43.568	400	0.0053191	2.3826	65431	4727	4682	2407	5701	3238	24918	11779	65431	8726	4056	19213	11777	0	0	0	0	0	0	0	65431	0	0	0	0	2.46808e-06	2.55658e-06	3.26385e-05	3.47249e-05	2.7958e-06	2.62546e-05	1.00434e-05	4.41757e-05	65431
	A0A087WTT1;P11940;E7EQV3;E7ERJ7;E5RGH3;E5RJB9;H0YBN4;H0YAR2;E5RHG7;E5RH24;B1ANR1;H0YAP2;B1ANR0;Q9H361;Q13310;E5RGC4;E5RFD8;H0YEQ8;H0YB86;H0Y5F5;Q5JQF8;Q4VXU2	A0A087WTT1	Polyadenylate-binding protein;Polyadenylate-binding protein 1	PABPC1	PABPC1	Exosome	tr|A0A087WTT1|A0A087WTT1_HUMAN Polyadenylate-binding protein OS=Homo sapiens OX=9606 GN=PABPC1 PE=1 SV=1;sp|P11940|PABP1_HUMAN Polyadenylate-binding protein 1 OS=Homo sapiens OX=9606 GN=PABPC1 PE=1 SV=2;tr|E7EQV3|E7EQV3_HUMAN Polyadenylate-binding protein	22	6	6	15.3	58.535	522	0	50.778	535150	2332	27211	1098	15396	94178	5970	30255	43744	182400	36870	25011	166430	0	0	0	0	94178	0	30255	0	182400	36870	25011	166430	1.21759e-06	1.48584e-05	1.48887e-05	9.37774e-05	8.13166e-05	6.29024e-06	2.57969e-05	2.95337e-05	124433
	P49411	P49411	Elongation factor Tu, mitochondrial	TUFM	TUFM	Exosome	sp|P49411|EFTU_HUMAN Elongation factor Tu, mitochondrial OS=Homo sapiens OX=9606 GN=TUFM PE=1 SV=2	1	1	1	3.1	49.541	452	0	4.2771	42640	20808	11723	1557	4910	6623	25386	42640	13904	7971	10090	20055	9297	0	0	0	0	0	0	42640	0	0	0	0	0	1.08644e-05	6.40127e-06	2.11126e-05	2.99069e-05	5.71853e-06	2.67477e-05	3.6357e-05	9.38728e-06	42640
	A0A1X7SBZ2;A0A1W2PQ51;Q92841;J3KTA4;P17844;J3KRZ1;A0A0U1RQJ0;J3QSF1;J3QRQ7;A0A2R8YDT5;A0A2R8Y7T2;A0A2R8YDH3;A0A2R8Y5G6;F6S8Q4;A0A0D9SFB3;A0A2R8YF78;A0A2R8YCW1;A0A0D9SG12;A0A2R8YFR4;A0A2U3TZJ9;A0A2R8YFS5;A0A2R8Y4A4;A0A2R8Y645;A0A0D9SF53;O15523;O00571	A0A1X7SBZ2	Probable ATP-dependent RNA helicase DDX17;Probable ATP-dependent RNA helicase DDX5	DDX17	DDX17;DDX5		tr|A0A1X7SBZ2|A0A1X7SBZ2_HUMAN Probable ATP-dependent RNA helicase DDX17 OS=Homo sapiens OX=9606 GN=DDX17 PE=1 SV=1;tr|A0A1W2PQ51|A0A1W2PQ51_HUMAN Probable ATP-dependent RNA helicase DDX17 OS=Homo sapiens OX=9606 GN=DDX17 PE=1 SV=1;sp|Q92841|DDX17_HUMAN Pr	26	4	4	7	80.253	729	0	8.8372	248820	7541	10685	3403	2706	22719	16287	35288	23385	17888	19992	86032	50613	0	0	0	0	22719	16287	35288	0	17888	19992	86032	50613	3.93734e-06	5.83447e-06	4.61441e-05	1.64823e-05	1.96164e-05	1.71607e-05	3.00883e-05	1.57884e-05	74294
	G5E9S8;G3V2E7;F8W6L3;G3V3H3;G3V5R9;E7EVH7;Q07866;G3V2P7;H0YG16	G5E9S8	Kinesin light chain 1	KLC1	KLC1		tr|G5E9S8|G5E9S8_HUMAN Kinesin light chain 1 OS=Homo sapiens OX=9606 GN=KLC1 PE=1 SV=1;tr|G3V2E7|G3V2E7_HUMAN Kinesin light chain 1 OS=Homo sapiens OX=9606 GN=KLC1 PE=1 SV=1;tr|F8W6L3|F8W6L3_HUMAN Kinesin light chain 1 OS=Homo sapiens OX=9606 GN=KLC1 PE=1	9	2	2	6.2	62.506	549	0.0014347	3.0586	26946	5844	9628	3241	4051	8653	18449	12537	74376	26946	12459	10390	27780	0	0	0	0	0	0	0	0	26946	0	0	0	3.0513e-06	5.25731e-06	4.39474e-05	2.46747e-05	7.47131e-06	1.94386e-05	1.06897e-05	5.02149e-05	0
	Q9ULV4;B4E3S0;F8W1H8;F8VUX3;F8VSA4;F8VRE9;F8VTT6;F8VVB7;F8VV53;H0YHL7	Q9ULV4	Coronin-1C;Coronin	CORO1C	CORO1C		sp|Q9ULV4|COR1C_HUMAN Coronin-1C OS=Homo sapiens OX=9606 GN=CORO1C PE=1 SV=1;tr|B4E3S0|B4E3S0_HUMAN Coronin OS=Homo sapiens OX=9606 GN=CORO1C PE=1 SV=1	10	6	6	25.9	53.248	474	0	38.442	4475800	3383	10655	5079	77873	31830	22318	357250	400930	97072	698890	1248700	1540900	0	0	0	77873	31830	22318	357250	400930	97072	698890	1248700	1540900	1.76635e-06	5.81809e-06	6.88704e-05	0.000474326	2.74831e-05	2.35152e-05	0.000304609	0.000270688	890201
	J3QQS5	J3QQS5		TRAPPC8	TRAPPC8		tr|J3QQS5|J3QQS5_HUMAN Trafficking protein particle complex subunit 8 (Fragment) OS=Homo sapiens OX=9606 GN=TRAPPC8 PE=1 SV=2	1	1	1	12.6	10.855	95	1	-2	12011	7051	4319	4159	3451	12011	24818	25275	54409	13018	5396	11373	9695	0	0	0	0	12011	0	0	0	0	0	0	0	3.6815e-06	2.35836e-06	5.63953e-05	2.10201e-05	1.03707e-05	2.61493e-05	2.15507e-05	3.67342e-05	12011
	Q9Y3I0	Q9Y3I0	tRNA-splicing ligase RtcB homolog	RTCB	RTCB		sp|Q9Y3I0|RTCB_HUMAN tRNA-splicing ligase RtcB homolog OS=Homo sapiens OX=9606 GN=RTCB PE=1 SV=1	1	1	1	2	55.21	505	0.0014451	3.1786	29062	7478	14440	2021	2670	33690	7684	11089	24095	6935	10208	29062	17509	0	0	0	0	0	0	0	0	0	0	29062	0	3.90445e-06	7.88487e-06	2.74044e-05	1.6263e-05	2.90891e-05	8.09618e-06	9.45503e-06	1.62677e-05	0
	H0YLU2;Q06323	H0YLU2	Proteasome activator complex subunit 1	PSME1	PSME1	Exosome	tr|H0YLU2|H0YLU2_HUMAN Proteasome activator complex subunit 1 (Fragment) OS=Homo sapiens OX=9606 GN=PSME1 PE=1 SV=1;sp|Q06323|PSME1_HUMAN Proteasome activator complex subunit 1 OS=Homo sapiens OX=9606 GN=PSME1 PE=1 SV=1	2	1	1	12.3	12.883	114	0.0027624	2.7097	134680	29182	19594	1755	2193	22231	24063	15587	20294	74560	13825	5165	18414	0	0	0	0	22231	24063	0	0	74560	13825	0	0	1.52366e-05	1.06992e-05	2.37975e-05	1.33576e-05	1.9195e-05	2.53538e-05	1.32902e-05	1.37015e-05	46294
	O75436;S4R3Q6;S4R2Y3	O75436	Vacuolar protein sorting-associated protein 26A	VPS26A	VPS26A		sp|O75436|VP26A_HUMAN Vacuolar protein sorting-associated protein 26A OS=Homo sapiens OX=9606 GN=VPS26A PE=1 SV=2;tr|S4R3Q6|S4R3Q6_HUMAN Vacuolar protein sorting-associated protein 26A OS=Homo sapiens OX=9606 GN=VPS26A PE=1 SV=1	3	3	3	13.5	38.169	327	0	22.712	386440	11906	5745	2608	8198	42470	27981	10593	47467	125340	21184	40449	81547	0	0	0	0	42470	27981	0	47467	125340	21184	40449	81547	6.21642e-06	3.13702e-06	3.5364e-05	4.99342e-05	3.66701e-05	2.94819e-05	9.03212e-06	3.20473e-05	117918
	J3QLE5;P63162;P14678;J3KRY3;S4R3P3	J3QLE5	Small nuclear ribonucleoprotein-associated protein N;Small nuclear ribonucleoprotein-associated proteins B and B	SNRPN	SNRPN;SNRPB		tr|J3QLE5|J3QLE5_HUMAN Small nuclear ribonucleoprotein-associated protein N (Fragment) OS=Homo sapiens OX=9606 GN=SNRPN PE=1 SV=1;sp|P63162|RSMN_HUMAN Small nuclear ribonucleoprotein-associated protein N OS=Homo sapiens OX=9606 GN=SNRPN PE=1 SV=1;sp|P14678	5	2	2	13	17.546	169	0	3.9189	88974	33776	11671	1028	7697	22688	42968	27557	11469	8784	7177	12915	18448	0	0	0	0	0	42968	27557	0	0	0	0	18448	1.76353e-05	6.37287e-06	1.39395e-05	4.68826e-05	1.95896e-05	4.52729e-05	2.34965e-05	7.74329e-06	70525
	Q9H1E3	Q9H1E3	Nuclear ubiquitous casein and cyclin-dependent kinase substrate 1	NUCKS1	NUCKS1		sp|Q9H1E3|NUCKS_HUMAN Nuclear ubiquitous casein and cyclin-dependent kinase substrate 1 OS=Homo sapiens OX=9606 GN=NUCKS1 PE=1 SV=1	1	1	1	7.8	27.296	243	0	3.774	25456	2938	2706	1721	3128	25456	7595	6736	23263	5311	1959	12046	10459	0	0	0	0	25456	0	0	0	0	0	0	0	1.534e-06	1.47759e-06	2.33365e-05	1.90527e-05	2.19796e-05	8.00241e-06	5.74345e-06	1.5706e-05	25456
	P10155;G5E9R9	P10155	60 kDa SS-A/Ro ribonucleoprotein	TROVE2	TROVE2		sp|P10155|RO60_HUMAN 60 kDa SS-A/Ro ribonucleoprotein OS=Homo sapiens OX=9606 GN=TROVE2 PE=1 SV=2;tr|G5E9R9|G5E9R9_HUMAN 60 kDa SS-A/Ro ribonucleoprotein OS=Homo sapiens OX=9606 GN=TROVE2 PE=1 SV=1	2	2	2	5.8	60.67	538	0	4.8672	129320	20188	4948	3816	6314	14573	32404	27978	68936	9093	6735	26865	7013	0	0	0	0	0	32404	27978	68936	0	0	0	0	1.05407e-05	2.70182e-06	5.17443e-05	3.84587e-05	1.25828e-05	3.41422e-05	2.38554e-05	4.65421e-05	129318
	P25325	P25325	3-mercaptopyruvate sulfurtransferase	MPST	MPST	Exosome	sp|P25325|THTM_HUMAN 3-mercaptopyruvate sulfurtransferase OS=Homo sapiens OX=9606 GN=MPST PE=1 SV=3	1	1	1	9.1	33.178	297	0.0052493	2.3132	33243	28623	4255	2555	2634	19510	14839	25376	33243	9110	6852	12437	13352	0	0	0	0	0	0	0	33243	0	0	0	0	1.49448e-05	2.32342e-06	3.46454e-05	1.60438e-05	1.68456e-05	1.5635e-05	2.16368e-05	2.2444e-05	33243
	P25788;G3V3W4;G3V5N4;H0YJ03	P25788	Proteasome subunit alpha type-3	PSMA3	PSMA3	Exosome	sp|P25788|PSA3_HUMAN Proteasome subunit alpha type-3 OS=Homo sapiens OX=9606 GN=PSMA3 PE=1 SV=2	4	8	4	34.1	28.433	255	0	93.214	4626000	8341	21879	1988	336110	1668700	300530	585720	144530	554100	139400	330870	566080	0	0	0	336110	1668700	300530	585720	144530	554100	139400	330870	566080	4.35504e-06	1.19469e-05	2.69569e-05	0.00204725	0.00144081	0.000316651	0.000499414	9.75793e-05	3035590
	A0A1B0GTY1	A0A1B0GTY1					tr|A0A1B0GTY1|A0A1B0GTY1_HUMAN Alpha-ketoglutarate-dependent dioxygenase FTO OS=Homo sapiens OX=9606 GN=FTO PE=1 SV=1	1	1	1	2.9	48.605	421	1	-2	0	2656	12997	1472	2356	5255	7668	15218	33408	16686	7551	9904	25979	0	0	0	0	0	0	0	0	0	0	0	0	1.38676e-06	7.09693e-06	1.99601e-05	1.43505e-05	4.53735e-06	8.07932e-06	1.29756e-05	2.25554e-05	0
	A8MX94;P09211;A0A087X2E9;A0A2R8Y5E5	A8MX94	Glutathione S-transferase P	GSTP1	GSTP1	Exosome	tr|A8MX94|A8MX94_HUMAN Glutathione S-transferase P OS=Homo sapiens OX=9606 GN=GSTP1 PE=1 SV=1;sp|P09211|GSTP1_HUMAN Glutathione S-transferase P OS=Homo sapiens OX=9606 GN=GSTP1 PE=1 SV=2;tr|A0A087X2E9|A0A087X2E9_HUMAN Glutathione S-transferase P (Fragment)	4	4	4	32.8	19.48	174	0	13.077	464220	37565	20311	8243	6784	29844	36638	39588	157710	78630	34296	74574	34539	0	0	8243	0	0	36638	39588	157710	78630	34296	74574	34539	1.96136e-05	1.10907e-05	0.000111774	4.13215e-05	2.57684e-05	3.86033e-05	3.37547e-05	0.000106478	242179
	X6RJP6;P37802	X6RJP6	Transgelin-2	TAGLN2	TAGLN2	Exosome	tr|X6RJP6|X6RJP6_HUMAN Transgelin-2 (Fragment) OS=Homo sapiens OX=9606 GN=TAGLN2 PE=1 SV=1;sp|P37802|TAGL2_HUMAN Transgelin-2 OS=Homo sapiens OX=9606 GN=TAGLN2 PE=1 SV=3	2	2	2	17.1	21.086	187	0	7.2262	274100	3932	24672	2228	6776	25068	4096	26722	71118	164610	4884	38375	26561	0	0	0	0	0	0	0	71118	164610	0	38375	0	2.05299e-06	1.3472e-05	3.02113e-05	4.12728e-05	2.16446e-05	4.31572e-06	2.27845e-05	4.80153e-05	71118
	O95782	O95782	AP-2 complex subunit alpha-1	AP2A1	AP2A1		sp|O95782|AP2A1_HUMAN AP-2 complex subunit alpha-1 OS=Homo sapiens OX=9606 GN=AP2A1 PE=1 SV=3	1	9	2	11.9	107.54	977	0	7.2158	47179	2524	8589	2102	5021	47179	9832	9541	19028	10632	5094	11221	8493	0	0	0	0	47179	0	0	0	0	0	0	0	1.31784e-06	4.68997e-06	2.85028e-05	3.0583e-05	4.0736e-05	1.03594e-05	8.13513e-06	1.28467e-05	47179
	P30084	P30084	Enoyl-CoA hydratase, mitochondrial	ECHS1	ECHS1		sp|P30084|ECHM_HUMAN Enoyl-CoA hydratase, mitochondrial OS=Homo sapiens OX=9606 GN=ECHS1 PE=1 SV=4	1	2	2	12.1	31.387	290	0	14.183	192890	2306	4191	7074	3496	16495	17835	85554	40478	19661	8452	29359	11596	0	0	0	0	0	17835	85554	40478	19661	0	29359	0	1.20402e-06	2.28847e-06	9.59222e-05	2.12942e-05	1.42424e-05	1.87917e-05	7.29476e-05	2.73287e-05	143867
	J3QRW1;J3QLH6;J3KRP2;J3QSA9;J3QQM1;P62195;J3QRR3;J3QSE0;Q8NB90	J3QRW1	26S protease regulatory subunit 8;Spermatogenesis-associated protein 5	PSMC5	PSMC5;SPATA5		tr|J3QRW1|J3QRW1_HUMAN 26S proteasome regulatory subunit 8 (Fragment) OS=Homo sapiens OX=9606 GN=PSMC5 PE=1 SV=1;tr|J3QLH6|J3QLH6_HUMAN 26S proteasome regulatory subunit 8 (Fragment) OS=Homo sapiens OX=9606 GN=PSMC5 PE=1 SV=1;tr|J3KRP2|J3KRP2_HUMAN 26S pro	9	2	2	18.2	15.82	143	0	5.592	129330	12420	3074	1716	5843	14741	10054	37547	27561	35082	26763	21996	34708	0	0	0	0	0	0	37547	0	35082	0	21996	34708	6.48479e-06	1.67854e-06	2.32687e-05	3.55898e-05	1.27279e-05	1.05933e-05	3.20144e-05	1.86078e-05	37547
	Q16777;Q6FI13	Q16777	Histone H2A type 2-C;Histone H2A type 2-A	HIST2H2AC	HIST2H2AC;HIST2H2AA3		sp|Q16777|H2A2C_HUMAN Histone H2A type 2-C OS=Homo sapiens OX=9606 GN=HIST2H2AC PE=1 SV=4;sp|Q6FI13|H2A2A_HUMAN Histone H2A type 2-A OS=Homo sapiens OX=9606 GN=HIST2H2AA3 PE=1 SV=3	2	7	1	58.1	13.988	129	0.0014514	3.2303	706080	12373	17531	757	3388	5931	8112	20114	31022	38141	12076	655860	32694	0	0	0	0	0	0	0	0	38141	12076	655860	0	6.46025e-06	9.57269e-06	1.02648e-05	2.06364e-05	5.12104e-06	8.54714e-06	1.71502e-05	2.09445e-05	0
	D6R9P3;D6RD18;D6RBZ0;Q99729	D6R9P3	Heterogeneous nuclear ribonucleoprotein A/B	HNRNPAB	HNRNPAB		tr|D6R9P3|D6R9P3_HUMAN Heterogeneous nuclear ribonucleoprotein A/B OS=Homo sapiens OX=9606 GN=HNRNPAB PE=1 SV=1;tr|D6RD18|D6RD18_HUMAN Heterogeneous nuclear ribonucleoprotein A/B OS=Homo sapiens OX=9606 GN=HNRNPAB PE=1 SV=1;tr|D6RBZ0|D6RBZ0_HUMAN Heterogen	4	2	2	11.8	30.302	280	0	19.208	271980	2444	6824	6654	3217	47089	37777	8934	56901	44735	14050	71428	16648	0	0	0	0	47089	37777	0	56901	44735	14050	71428	0	1.27607e-06	3.7262e-06	9.02271e-05	1.95948e-05	4.06583e-05	3.98034e-05	7.61757e-06	3.84167e-05	141767
	P31948;H0YGI8;F5GXD8;F5H783	P31948	Stress-induced-phosphoprotein 1	STIP1	STIP1		sp|P31948|STIP1_HUMAN Stress-induced-phosphoprotein 1 OS=Homo sapiens OX=9606 GN=STIP1 PE=1 SV=1	4	4	4	7.6	62.639	543	0	9.6729	304630	9735	19430	3276	2014	39964	8084	29178	15122	84520	84349	72411	23390	0	0	0	0	39964	0	0	0	84520	84349	72411	23390	5.08288e-06	1.06096e-05	4.4422e-05	1.22673e-05	3.45063e-05	8.51764e-06	2.48786e-05	1.02096e-05	39964
	H3BT57;P29590	H3BT57	Protein PML	PML	PML		tr|H3BT57|H3BT57_HUMAN Protein PML OS=Homo sapiens OX=9606 GN=PML PE=1 SV=1;sp|P29590|PML_HUMAN Protein PML OS=Homo sapiens OX=9606 GN=PML PE=1 SV=3	2	2	2	3.9	62.913	568	0	4.9177	25401	21198	6441	543	5098	6727	13001	19686	30564	16168	5632.2	24061	19769	0	0	0	0	0	0	0	0	0	5632.2	0	19769	1.1068e-05	3.51707e-06	7.36299e-06	3.1052e-05	5.80833e-06	1.36984e-05	1.67853e-05	2.06353e-05	0
	E9PIJ1;E9PJF6;H0YCL9;H0Y360;Q01433	E9PIJ1	AMP deaminase 2	AMPD2	AMPD2		tr|E9PIJ1|E9PIJ1_HUMAN AMP deaminase 2 (Fragment) OS=Homo sapiens OX=9606 GN=AMPD2 PE=1 SV=1;tr|E9PJF6|E9PJF6_HUMAN AMP deaminase 2 (Fragment) OS=Homo sapiens OX=9606 GN=AMPD2 PE=1 SV=1;tr|H0YCL9|H0YCL9_HUMAN AMP deaminase 2 (Fragment) OS=Homo sapiens OX=9	5	1	1	20.7	10.159	87	0.0027435	2.5953	38807	12296	6562	4027	3073	18572	15578	38807	35230	12077	9051	15823	28300	0	0	0	0	0	0	38807	0	0	0	0	0	6.42005e-06	3.58314e-06	5.46054e-05	1.87177e-05	1.60357e-05	1.64136e-05	3.30888e-05	2.37855e-05	38807
	P28482	P28482	Mitogen-activated protein kinase 1	MAPK1	MAPK1		sp|P28482|MK01_HUMAN Mitogen-activated protein kinase 1 OS=Homo sapiens OX=9606 GN=MAPK1 PE=1 SV=3	1	1	1	5.3	41.389	360	0.0014327	3.0461	111280	11044	19038	1687	5676	38547	31758	9159	5948	40978	8796	6646	56348	0	0	0	0	38547	31758	0	0	40978	0	0	0	5.76635e-06	1.03956e-05	2.28754e-05	3.45726e-05	3.32828e-05	3.34615e-05	7.80942e-06	4.01579e-06	70305
	E2QRI1;Q32P28	E2QRI1	Prolyl 3-hydroxylase 1	P3H1	P3H1;LEPRE1		tr|E2QRI1|E2QRI1_HUMAN Prolyl 3-hydroxylase 1 (Fragment) OS=Homo sapiens OX=9606 GN=P3H1 PE=1 SV=1;sp|Q32P28|P3H1_HUMAN Prolyl 3-hydroxylase 1 OS=Homo sapiens OX=9606 GN=P3H1 PE=1 SV=2	2	1	1	14	23.085	207	0	5.5458	80171	13092	13551	2409	3559	9047	16480	42304	17471	7528	7003	80171	5527	0	0	0	0	0	0	0	0	0	0	80171	0	6.83566e-06	7.39944e-06	3.26656e-05	2.1678e-05	7.8115e-06	1.7364e-05	3.60705e-05	1.17955e-05	0
	H7BYP9;O15068	H7BYP9	Guanine nucleotide exchange factor DBS	MCF2L	MCF2L		tr|H7BYP9|H7BYP9_HUMAN Guanine nucleotide exchange factor DBS (Fragment) OS=Homo sapiens OX=9606 GN=MCF2L PE=1 SV=1;sp|O15068|MCF2L_HUMAN Guanine nucleotide exchange factor DBS OS=Homo sapiens OX=9606 GN=MCF2L PE=1 SV=2	2	1	1	1.5	88.995	793	1	-2	21028	6373	17355	1025	2571	13696	10315	15529	13436	4475	6620	21028	35579	0	0	0	0	0	0	0	0	0	0	21028	0	3.3275e-06	9.47658e-06	1.38988e-05	1.566e-05	1.18256e-05	1.08683e-05	1.32408e-05	9.07131e-06	0
	H7C427;A0A087WX19;A0A087WX45;Q6IPM2	H7C427	IQ domain-containing protein E	IQCE	IQCE		tr|H7C427|H7C427_HUMAN IQ domain-containing protein E (Fragment) OS=Homo sapiens OX=9606 GN=IQCE PE=1 SV=1;tr|A0A087WX19|A0A087WX19_HUMAN IQ domain-containing protein E OS=Homo sapiens OX=9606 GN=IQCE PE=1 SV=1;tr|A0A087WX45|A0A087WX45_HUMAN IQ domain-cont	4	1	1	6.2	21.873	193	1	-2	32190	9648	14457	2939	3814	32190	21810	7547	30499	5258	12729	9880	23661	0	0	0	0	32190	0	0	0	0	0	0	0	5.03746e-06	7.89415e-06	3.98523e-05	2.32312e-05	2.7794e-05	2.29799e-05	6.43495e-06	2.05914e-05	32190
	Q13283;E5RI46;E5RIF8;E5RH42;E5RIZ6;E5RJU8	Q13283	Ras GTPase-activating protein-binding protein 1	G3BP1	G3BP1		sp|Q13283|G3BP1_HUMAN Ras GTPase-activating protein-binding protein 1 OS=Homo sapiens OX=9606 GN=G3BP1 PE=1 SV=1;tr|E5RI46|E5RI46_HUMAN Ras GTPase-activating protein-binding protein 1 (Fragment) OS=Homo sapiens OX=9606 GN=G3BP1 PE=1 SV=1;tr|E5RIF8|E5RIF8_H	6	2	2	10.7	52.164	466	0.0014663	3.3681	593140	6305	17270	3938	19332	8229	19369	119700	86623	11502	14537	5692	367480	0	0	0	19332	0	0	119700	86623	0	0	0	367480	3.292e-06	9.43017e-06	5.33986e-05	0.000117752	7.10521e-06	2.0408e-05	0.000102062	5.84835e-05	225655
	H0YDS9;Q5T624;P49321;E9PRH9;H0YF33	H0YDS9	Nuclear autoantigenic sperm protein	NASP	NASP		tr|H0YDS9|H0YDS9_HUMAN Nuclear autoantigenic sperm protein (Fragment) OS=Homo sapiens OX=9606 GN=NASP PE=1 SV=1;tr|Q5T624|Q5T624_HUMAN Nuclear autoantigenic sperm protein OS=Homo sapiens OX=9606 GN=NASP PE=1 SV=1;sp|P49321|NASP_HUMAN Nuclear autoantigenic	5	2	2	17.1	18.76	175	0	11.769	48114	4682	9775	4129	3046	18027	30086	23060	25529	14607	5570	10246	15207	0	0	0	0	18027	30086	0	0	0	0	0	0	2.44459e-06	5.33758e-06	5.59885e-05	1.85533e-05	1.55651e-05	3.16999e-05	1.96621e-05	1.72359e-05	48113
	B4DWR3;P61758	B4DWR3	Prefoldin subunit 3	VBP1	VBP1		tr|B4DWR3|B4DWR3_HUMAN Prefoldin subunit 3 OS=Homo sapiens OX=9606 GN=VBP1 PE=1 SV=1;sp|P61758|PFD3_HUMAN Prefoldin subunit 3 OS=Homo sapiens OX=9606 GN=VBP1 PE=1 SV=3	2	1	1	5.2	22.254	192	0.0053691	2.4754	87407	31875	6465	657	9185	19327	16592	42125	24591	11953	6312	7420	14002	0	0	0	0	19327	0	42125	0	11953	0	0	14002	1.66427e-05	3.53017e-06	8.90881e-06	5.5946e-05	1.66876e-05	1.7482e-05	3.59179e-05	1.66026e-05	61452
	G3V158;E9PPM8;Q9Y315;E9PMH9	G3V158	Deoxyribose-phosphate aldolase	DERA	DERA		tr|G3V158|G3V158_HUMAN 2-deoxyribose-5-phosphate aldolase homolog (C. elegans), isoform CRA_a OS=Homo sapiens OX=9606 GN=DERA PE=1 SV=1;tr|E9PPM8|E9PPM8_HUMAN Deoxyribose-phosphate aldolase OS=Homo sapiens OX=9606 GN=DERA PE=1 SV=1;sp|Q9Y315|DEOC_HUMAN Deo	4	3	3	16.1	25.113	230	0	10.885	248770	23991	11412	1403	2731	19701	6322	22628	17858	206440	7994	10979	27918	0	0	0	0	19701	0	22628	0	206440	0	0	0	1.25263e-05	6.23145e-06	1.90244e-05	1.66346e-05	1.70105e-05	6.66112e-06	1.92938e-05	1.20568e-05	42329
	P51858	P51858	Hepatoma-derived growth factor	HDGF	HDGF		sp|P51858|HDGF_HUMAN Hepatoma-derived growth factor OS=Homo sapiens OX=9606 GN=HDGF PE=1 SV=1	1	1	1	11.2	26.788	240	0.0027663	2.7138	178900	9280	2768	1058	12741	71807	11712	17886	14207	26659	10936	31614	75477	0	0	0	0	71807	0	0	0	0	0	31614	75477	4.84532e-06	1.51145e-06	1.43463e-05	7.76057e-05	6.20007e-05	1.23402e-05	1.52505e-05	9.59185e-06	71807
	Q9Y617	Q9Y617	Phosphoserine aminotransferase	PSAT1	PSAT1	Exosome	sp|Q9Y617|SERC_HUMAN Phosphoserine aminotransferase OS=Homo sapiens OX=9606 GN=PSAT1 PE=1 SV=2	1	4	4	15.7	40.422	370	0	30.993	496310	1553	8724	2678	37526	29694	15477	256880	17171	29571	15276	39417	72470	0	0	0	37526	29694	15477	256880	0	29571	15276	39417	72470	8.1086e-07	4.76368e-06	3.63132e-05	0.000228572	2.56389e-05	1.63072e-05	0.000219029	1.1593e-05	339577
	A0A0U1RQV4;E9PF63;Q13464;O75116;C9JFJ0;D6REE7;Q14DU5	A0A0U1RQV4	Rho-associated protein kinase 1;Rho-associated protein kinase 2	ROCK2	ROCK2;ROCK1		tr|A0A0U1RQV4|A0A0U1RQV4_HUMAN Rho-associated protein kinase 1 OS=Homo sapiens OX=9606 GN=ROCK1 PE=1 SV=1;tr|E9PF63|E9PF63_HUMAN Rho-associated protein kinase 2 OS=Homo sapiens OX=9606 GN=ROCK2 PE=1 SV=1;sp|Q13464|ROCK1_HUMAN Rho-associated protein kinase	7	2	2	2.4	133.07	1137	0.0014144	2.8963	93925	3608	14783	1277	3748	10623	16392	18416	12237	27649	10032	16558	49717	0	0	0	0	0	0	0	0	27649	0	16558	49717	1.88383e-06	8.07216e-06	1.73159e-05	2.28292e-05	9.17227e-06	1.72713e-05	1.57024e-05	8.2618e-06	0
	G3V3D8;Q96JQ2	G3V3D8	Calmin	CLMN	CLMN		tr|G3V3D8|G3V3D8_HUMAN Calmin OS=Homo sapiens OX=9606 GN=CLMN PE=1 SV=1;sp|Q96JQ2|CLMN_HUMAN Calmin OS=Homo sapiens OX=9606 GN=CLMN PE=1 SV=1	2	1	1	10.3	11.351	97	0.0053333	2.4191	68682	11885	4662	1385	7548	15488	7684	34055	34627	6498	7742	21769	60522	0	0	0	0	0	0	34055	34627	0	0	0	0	6.20545e-06	2.54565e-06	1.87804e-05	4.5975e-05	1.33729e-05	8.09618e-06	2.9037e-05	2.33784e-05	68682
	P56537;F8WD20;B7ZBH1;A0A0B4J1Y7;A0A0U1RQV5;F8WDS6	P56537	Eukaryotic translation initiation factor 6	EIF6	EIF6	Exosome	sp|P56537|IF6_HUMAN Eukaryotic translation initiation factor 6 OS=Homo sapiens OX=9606 GN=EIF6 PE=1 SV=1;tr|F8WD20|F8WD20_HUMAN Eukaryotic translation initiation factor 6 OS=Homo sapiens OX=9606 GN=EIF6 PE=1 SV=1;tr|B7ZBH1|B7ZBH1_HUMAN Eukaryotic translati	6	2	2	11.4	26.599	245	0	5.6289	185050	16754	12275	1665	4669	33995	15586	14362	12702	23494	17427	38104	72026	0	0	0	0	33995	0	0	0	23494	17427	38104	72026	8.74768e-06	6.70268e-06	2.25771e-05	2.8439e-05	2.93525e-05	1.64221e-05	1.22458e-05	8.57575e-06	33995
	F5GX88;P17813	F5GX88	Endoglin	ENG	ENG		tr|F5GX88|F5GX88_HUMAN Endoglin OS=Homo sapiens OX=9606 GN=ENG PE=1 SV=1;sp|P17813|EGLN_HUMAN Endoglin OS=Homo sapiens OX=9606 GN=ENG PE=1 SV=2	2	1	1	3.4	51.139	476	0	4.1764	45236	2782	5753	1906	2293	10563	4048	18075	22533	15049	14754	30482	9186	0	0	0	0	0	0	0	0	0	14754	30482	0	1.45255e-06	3.14139e-06	2.5845e-05	1.39667e-05	9.12047e-06	4.26514e-06	1.54116e-05	1.52131e-05	0
	P23284	P23284	Peptidyl-prolyl cis-trans isomerase B	PPIB	PPIB	Exosome	sp|P23284|PPIB_HUMAN Peptidyl-prolyl cis-trans isomerase B OS=Homo sapiens OX=9606 GN=PPIB PE=1 SV=2	1	2	2	10.2	23.742	216	0	4.0523	173580	5379	28171	3002	4761	14001	51711	17128	8621	37735	11592	84137	55116	0	0	0	0	0	51711	0	0	37735	0	84137	0	2.80851e-06	1.53826e-05	4.07066e-05	2.89994e-05	1.2089e-05	5.44849e-05	1.46042e-05	5.82046e-06	51711
	E7ESS4;P05362	E7ESS4	Intercellular adhesion molecule 1	ICAM1	ICAM1	Exosome	tr|E7ESS4|E7ESS4_HUMAN Intercellular adhesion molecule 1 OS=Homo sapiens OX=9606 GN=ICAM1 PE=1 SV=1;sp|P05362|ICAM1_HUMAN Intercellular adhesion molecule 1 OS=Homo sapiens OX=9606 GN=ICAM1 PE=1 SV=2	2	1	1	4.5	33.699	310	0.005298	2.3681	64680	15771	7744	896	3465	10196	6571	24176	13051	8261	18258	46422	61876	0	0	0	0	0	0	0	0	0	18258	46422	0	8.23443e-06	4.22856e-06	1.21496e-05	2.11054e-05	8.80359e-06	6.92348e-06	2.06137e-05	8.81137e-06	0
	B4DLR8;H3BNV2;H3BRK3;P15559	B4DLR8	NAD(P)H dehydrogenase [quinone] 1	NQO1	NQO1		tr|B4DLR8|B4DLR8_HUMAN NAD(P)H dehydrogenase [quinone] 1 OS=Homo sapiens OX=9606 GN=NQO1 PE=1 SV=1;tr|H3BNV2|H3BNV2_HUMAN NAD(P)H dehydrogenase [quinone] 1 OS=Homo sapiens OX=9606 GN=NQO1 PE=1 SV=1;tr|H3BRK3|H3BRK3_HUMAN NAD(P)H dehydrogenase [quinone] 1 O	4	1	1	6.4	22.793	202	0.0053548	2.441	97544	18235	13783	2270	2538	12438	3975	17555	47993	15317	4804	18460	49550	0	0	0	0	0	0	0	47993	0	0	0	49550	9.52094e-06	7.52612e-06	3.07808e-05	1.5459e-05	1.07394e-05	4.18823e-06	1.49683e-05	3.24024e-05	47993
	P00734;E9PIT3;CON__P00735	P00734	Prothrombin;Activation peptide fragment 1;Activation peptide fragment 2;Thrombin light chain;Thrombin heavy chain	F2	F2	Exosome	sp|P00734|THRB_HUMAN Prothrombin OS=Homo sapiens OX=9606 GN=F2 PE=1 SV=2;tr|E9PIT3|E9PIT3_HUMAN Prothrombin OS=Homo sapiens OX=9606 GN=F2 PE=1 SV=1	3	21	21	31	70.036	622	0	323.31	41291000	3269	8217	2139	3197	16133	9667	22990	14497	10772000	5041200	6295800	19182000	0	0	0	0	0	0	0	0	10772000	5041200	6295800	19182000	1.70683e-06	4.48684e-06	2.90045e-05	1.9473e-05	1.39298e-05	1.01856e-05	1.96024e-05	9.78764e-06	0
	E9PK47;P06737;P11217	E9PK47	Alpha-1,4 glucan phosphorylase;Glycogen phosphorylase, liver form	PYGL	PYGL	Exosome	tr|E9PK47|E9PK47_HUMAN Alpha-1,4 glucan phosphorylase OS=Homo sapiens OX=9606 GN=PYGL PE=1 SV=1;sp|P06737|PYGL_HUMAN Glycogen phosphorylase, liver form OS=Homo sapiens OX=9606 GN=PYGL PE=1 SV=4	3	5	4	10.5	94.069	819	0	13.675	142180	13635	7223	3826	2558	29789	11329	28405	22155	21581	9061	57951	32858	0	0	0	0	29789	0	0	0	21581	0	57951	32858	7.11917e-06	3.94407e-06	5.18799e-05	1.55808e-05	2.57209e-05	1.19367e-05	2.42195e-05	1.49579e-05	29789
	P54687	P54687	Branched-chain-amino-acid aminotransferase, cytosolic	BCAT1	BCAT1		sp|P54687|BCAT1_HUMAN Branched-chain-amino-acid aminotransferase, cytosolic OS=Homo sapiens OX=9606 GN=BCAT1 PE=1 SV=3	1	1	1	3.9	42.966	386	0.0014065	2.8627	88889	8490	13407	2103	4330	19226	10820	11593	39935	6281	48954	24963	17937	0	0	0	0	0	0	0	39935	0	48954	0	0	4.43284e-06	7.32081e-06	2.85163e-05	2.63741e-05	1.66004e-05	1.14004e-05	9.88476e-06	2.69621e-05	39935
	Q9NRN7	Q9NRN7	L-aminoadipate-semialdehyde dehydrogenase-phosphopantetheinyl transferase	AASDHPPT	AASDHPPT	Exosome	sp|Q9NRN7|ADPPT_HUMAN L-aminoadipate-semialdehyde dehydrogenase-phosphopantetheinyl transferase OS=Homo sapiens OX=9606 GN=AASDHPPT PE=1 SV=2	1	1	1	2.9	35.776	309	1	-2	17424	6667	4377	1333	6002	7148	17424	7678	41123	10168	3917	18455	15226	0	0	0	0	0	17424	0	0	0	0	0	0	3.48101e-06	2.39003e-06	1.80752e-05	3.65583e-05	6.17184e-06	1.83586e-05	6.54664e-06	2.77642e-05	17424
	A0A024RA52;P25787;C9JCK5;H3BT36	A0A024RA52	Proteasome subunit alpha type;Proteasome subunit alpha type-2	PSMA2	PSMA2	Exosome	tr|A0A024RA52|A0A024RA52_HUMAN Proteasome subunit alpha type OS=Homo sapiens OX=9606 GN=PSMA2 PE=1 SV=1;sp|P25787|PSA2_HUMAN Proteasome subunit alpha type-2 OS=Homo sapiens OX=9606 GN=PSMA2 PE=1 SV=2;tr|C9JCK5|C9JCK5_HUMAN Proteasome endopeptidase complex	4	7	7	42.3	25.898	234	0	104.91	14270000	7223	4427	36972	1243300	4813800	1179600	1955500	1134200	1349700	787420	479710	1289300	0	0	36972	1243300	4813800	1179600	1955500	1134200	1349700	787420	479710	1289300	3.77131e-06	2.41733e-06	0.000501334	0.00757297	0.00415641	0.00124288	0.00166736	0.000765754	10363372
	Q13564;J3QLH4;J3KTE3	Q13564	NEDD8-activating enzyme E1 regulatory subunit	NAE1	NAE1		sp|Q13564|ULA1_HUMAN NEDD8-activating enzyme E1 regulatory subunit OS=Homo sapiens OX=9606 GN=NAE1 PE=1 SV=1;tr|J3QLH4|J3QLH4_HUMAN NEDD8-activating enzyme E1 regulatory subunit (Fragment) OS=Homo sapiens OX=9606 GN=NAE1 PE=1 SV=1;tr|J3KTE3|J3KTE3_HUMAN NE	3	2	2	6	60.246	534	0	3.7863	43444	22214	10252	1999	1960	29285	14212	13293	3690	11234	15102	14159	15857	0	0	0	0	29285	0	0	0	0	0	14159	0	1.15985e-05	5.59804e-06	2.71061e-05	1.19384e-05	2.52857e-05	1.49744e-05	1.13343e-05	2.4913e-06	29285
	P02462	P02462	Collagen alpha-1(IV) chain;Arresten	COL4A1	COL4A1		sp|P02462|CO4A1_HUMAN Collagen alpha-1(IV) chain OS=Homo sapiens OX=9606 GN=COL4A1 PE=1 SV=4	1	2	2	2.7	160.61	1669	0	4.5598	112390	34492	8802	3702	6448	10286	9216	72924	39465	7317	3264	19178	13739	0	0	0	0	0	0	72924	39465	0	0	0	0	1.80091e-05	4.80627e-06	5.01985e-05	3.92749e-05	8.8813e-06	9.71036e-06	6.21786e-05	2.66448e-05	112389
	Q9UNZ2;F2Z2K0	Q9UNZ2	NSFL1 cofactor p47	NSFL1C	NSFL1C		sp|Q9UNZ2|NSF1C_HUMAN NSFL1 cofactor p47 OS=Homo sapiens OX=9606 GN=NSFL1C PE=1 SV=2;tr|F2Z2K0|F2Z2K0_HUMAN NSFL1 cofactor p47 OS=Homo sapiens OX=9606 GN=NSFL1C PE=1 SV=1	2	2	2	10.3	40.572	370	0	4.4441	26486	4287	6544	1518	2062	11571	14744	8959	5994	12562	13924	8938	21345	0	0	0	0	0	0	0	0	12562	13924	0	0	2.23835e-06	3.57331e-06	2.05838e-05	1.25597e-05	9.99081e-06	1.55349e-05	7.63889e-06	4.04684e-06	0
	J3KN16;Q5VYK3	J3KN16	Proteasome-associated protein ECM29 homolog	KIAA0368	KIAA0368;ECM29		tr|J3KN16|J3KN16_HUMAN Proteasome adapter and scaffold protein ECM29 OS=Homo sapiens OX=9606 GN=ECPAS PE=1 SV=1;sp|Q5VYK3|ECM29_HUMAN Proteasome adapter and scaffold protein ECM29 OS=Homo sapiens OX=9606 GN=ECPAS PE=1 SV=2	2	4	4	2.8	223.69	2017	0	7.8485	77306	7282	18575	2624	2464	4624	35152	17876	7255	22887	7172	37723	16696	0	0	0	0	0	0	0	0	22887	0	37723	16696	3.80211e-06	1.01428e-05	3.5581e-05	1.50083e-05	3.99253e-06	3.70376e-05	1.5242e-05	4.89821e-06	0
	P16066	P16066	Atrial natriuretic peptide receptor 1	NPR1	NPR1		sp|P16066|ANPRA_HUMAN Atrial natriuretic peptide receptor 1 OS=Homo sapiens OX=9606 GN=NPR1 PE=1 SV=1	1	1	1	1.6	118.92	1061	1	-2	312130	5851	16151	2335	2102	12031	6304	27669	18903	24312	312130	7862	14573	0	0	0	0	0	0	0	0	0	312130	0	0	3.05495e-06	8.81915e-06	3.16622e-05	1.28033e-05	1.0388e-05	6.64216e-06	2.3592e-05	1.27623e-05	0
	B4DNJ1;B4DN26;E7ESF4;P00750	B4DNJ1	Tissue-type plasminogen activator;Tissue-type plasminogen activator chain A;Tissue-type plasminogen activator chain B	PLAT	PLAT	Exosome	tr|B4DNJ1|B4DNJ1_HUMAN Tissue-type plasminogen activator OS=Homo sapiens OX=9606 GN=PLAT PE=1 SV=1;tr|B4DN26|B4DN26_HUMAN Tissue-type plasminogen activator OS=Homo sapiens OX=9606 GN=PLAT PE=1 SV=1;tr|E7ESF4|E7ESF4_HUMAN Plasminogen activator OS=Homo sapie	4	2	2	6.7	49.079	436	0	4.8577	94050	9923	8454	2426	3163	18475	2790	23050	29861	5649	15469	25979	52603	0	0	0	0	0	0	0	0	0	15469	25979	52603	5.18104e-06	4.61625e-06	3.28961e-05	1.92659e-05	1.5952e-05	2.93966e-06	1.96536e-05	2.01606e-05	0
	F1T0B3;A0A087X2G1;Q92499	F1T0B3	ATP-dependent RNA helicase DDX1	DDX1	DDX1		tr|F1T0B3|F1T0B3_HUMAN ATP-dependent RNA helicase DDX1 OS=Homo sapiens OX=9606 GN=DDX1 PE=1 SV=1;tr|A0A087X2G1|A0A087X2G1_HUMAN ATP-dependent RNA helicase DDX1 OS=Homo sapiens OX=9606 GN=DDX1 PE=1 SV=1;sp|Q92499|DDX1_HUMAN ATP-dependent RNA helicase DDX1 O	3	2	2	3.9	73.915	659	0	18.56	93258	7689	6336	7621	2129	20377	30648	56150	27744	22998	6428	22985	16628	0	0	0	0	0	30648	0	0	22998	0	22985	16628	4.01462e-06	3.45973e-06	0.000103339	1.29678e-05	1.75942e-05	3.2292e-05	4.78763e-05	1.87313e-05	30648
	E5RGA2;P60228;H0YAW4;E5RHS5	E5RGA2	Eukaryotic translation initiation factor 3 subunit E	EIF3E	EIF3E	Exosome	tr|E5RGA2|E5RGA2_HUMAN Eukaryotic translation initiation factor 3 subunit E OS=Homo sapiens OX=9606 GN=EIF3E PE=1 SV=1;sp|P60228|EIF3E_HUMAN Eukaryotic translation initiation factor 3 subunit E OS=Homo sapiens OX=9606 GN=EIF3E PE=1 SV=1;tr|H0YAW4|H0YAW4_HU	4	2	2	8.5	41.357	352	0	4.5024	250380	1957	8235	1402	5815	11935	9941	18866	28839	8035	5400	19517	202020	0	0	0	0	0	0	0	28839	0	0	19517	202020	1.0218e-06	4.49667e-06	1.90109e-05	3.54193e-05	1.03051e-05	1.04743e-05	1.60861e-05	1.94706e-05	28839
	P20908;H7BY82	P20908	Collagen alpha-1(V) chain	COL5A1	COL5A1		sp|P20908|CO5A1_HUMAN Collagen alpha-1(V) chain OS=Homo sapiens OX=9606 GN=COL5A1 PE=1 SV=3	2	3	3	3	183.56	1838	0	9.0157	1059300	3767	5544	28942	4435	28711	9141.9	140840	360380	19362	9929	520040	7124	0	0	28942	0	0	9141.9	140840	360380	0	0	520040	0	1.96684e-06	3.02727e-06	0.000392448	2.70137e-05	2.47901e-05	9.63229e-06	0.000120087	0.00024331	539304
	P09601	P09601	Heme oxygenase 1	HMOX1	HMOX1		sp|P09601|HMOX1_HUMAN Heme oxygenase 1 OS=Homo sapiens OX=9606 GN=HMOX1 PE=1 SV=1	1	1	1	3.8	32.818	288	0	5.4544	61392	9990	6320	1890	3697	23711	9132	9963	20830	45164	11060	16228	10685	0	0	0	0	0	0	0	0	45164	0	16228	0	5.21603e-06	3.45099e-06	2.56281e-05	2.25185e-05	2.04729e-05	9.62185e-06	8.49495e-06	1.40634e-05	0
	E9PR30;P62861	E9PR30	40S ribosomal protein S30	FAU	FAU		tr|E9PR30|E9PR30_HUMAN 40S ribosomal protein S30 OS=Homo sapiens OX=9606 GN=FAU PE=1 SV=1;sp|P62861|RS30_HUMAN 40S ribosomal protein S30 OS=Homo sapiens OX=9606 GN=FAU PE=1 SV=1	2	3	3	12.2	10.905	98	0	7.8302	505440	13595	17118	1171	3116	8935	11601	22037	12603	138130	65584	46013	255710	0	0	0	0	0	0	0	0	138130	65584	46013	255710	7.09829e-06	9.34717e-06	1.58786e-05	1.89796e-05	7.7148e-06	1.22233e-05	1.87898e-05	8.50891e-06	0
	I3L4D5;Q8WUZ0	I3L4D5	B-cell CLL/lymphoma 7 protein family member C	BCL7C	BCL7C		tr|I3L4D5|I3L4D5_HUMAN B-cell CLL/lymphoma 7 protein family member C OS=Homo sapiens OX=9606 GN=BCL7C PE=1 SV=1;sp|Q8WUZ0|BCL7C_HUMAN B-cell CLL/lymphoma 7 protein family member C OS=Homo sapiens OX=9606 GN=BCL7C PE=1 SV=3	2	1	1	10.6	11.687	104	1	-2	0	10428	7681	3584	3987	9761	4690	61711	14036	14710	6805	8698	14532	0	0	0	0	0	0	0	0	0	0	0	0	5.44472e-06	4.19416e-06	4.85984e-05	2.42849e-05	8.42799e-06	4.94158e-06	5.26178e-05	9.4764e-06	0
	Q06210;O94808	Q06210	Glutamine--fructose-6-phosphate aminotransferase [isomerizing] 1	GFPT1	GFPT1	Exosome	sp|Q06210|GFPT1_HUMAN Glutamine--fructose-6-phosphate aminotransferase [isomerizing] 1 OS=Homo sapiens OX=9606 GN=GFPT1 PE=1 SV=3	2	6	6	14.2	78.806	699	0	62.7	425120	14543	20499	959	11283	42772	36307	11692	9985	51944	61168	27554	205380	0	0	0	0	42772	36307	0	0	51944	61168	27554	205380	7.59326e-06	1.11933e-05	1.30039e-05	6.8725e-05	3.69309e-05	3.82546e-05	9.96918e-06	6.74137e-06	79079
	Q5SYB0	Q5SYB0	FERM and PDZ domain-containing protein 1	FRMPD1	FRMPD1		sp|Q5SYB0|FRPD1_HUMAN FERM and PDZ domain-containing protein 1 OS=Homo sapiens OX=9606 GN=FRMPD1 PE=1 SV=1	1	1	1	0.8	173.43	1578	1	-2	23830	9487	23830	892	991	10785	6634	4094	19512	18169	6818	33199	14328	0	23830	0	0	0	0	0	0	0	0	0	0	4.9534e-06	1.30122e-05	1.20954e-05	6.0362e-06	9.31215e-06	6.98986e-06	3.49075e-06	1.31735e-05	23830
	P09486;F5GY03;E5RK62;F5H4E2	P09486	SPARC	SPARC	SPARC		sp|P09486|SPRC_HUMAN SPARC OS=Homo sapiens OX=9606 GN=SPARC PE=1 SV=1;tr|F5GY03|F5GY03_HUMAN SPARC (Fragment) OS=Homo sapiens OX=9606 GN=SPARC PE=1 SV=1	4	14	14	56.4	34.632	303	0	323.31	83961000	8733	35387	938850	5777300	12640000	11040000	10533000	17656000	5690900	7355700	5914500	6414600	0	0	938850	5777300	12640000	11040000	10533000	17656000	5690900	7355700	5914500	6414600	4.55972e-06	1.93228e-05	0.0127306	0.0351897	0.0109138	0.0116322	0.00898096	0.0119204	58585150
	E7EVA0;P27816	E7EVA0	Microtubule-associated protein;Microtubule-associated protein 4	MAP4	MAP4		tr|E7EVA0|E7EVA0_HUMAN Microtubule-associated protein OS=Homo sapiens OX=9606 GN=MAP4 PE=1 SV=1;sp|P27816|MAP4_HUMAN Microtubule-associated protein 4 OS=Homo sapiens OX=9606 GN=MAP4 PE=1 SV=3	2	3	3	2.6	245.44	2297	0	13.871	65896	7655	6822	692	6803	6915	2834	24871	33448	32448	3064	17636	32286	0	0	0	0	0	0	0	33448	32448	0	0	0	3.99687e-06	3.72511e-06	9.3834e-06	4.14372e-05	5.97066e-06	2.98602e-06	2.12062e-05	2.25824e-05	33448
	B4DIH5;P61201;H0YMC2;H0YM03;H0YKU5	B4DIH5	COP9 signalosome complex subunit 2	COPS2	COPS2		tr|B4DIH5|B4DIH5_HUMAN cDNA FLJ52928, highly similar to COP9 signalosome complex subunit 2 OS=Homo sapiens OX=9606 GN=COPS2 PE=1 SV=1;sp|P61201|CSN2_HUMAN COP9 signalosome complex subunit 2 OS=Homo sapiens OX=9606 GN=COPS2 PE=1 SV=1	5	3	3	10.8	44.228	379	0	6.6013	217700	7012	29522	1545	8668	66295	5544	11800	15392	114830	16524	16414	36572	0	0	0	0	66295	0	0	0	114830	0	0	36572	3.66114e-06	1.61203e-05	2.09499e-05	5.2797e-05	5.72414e-05	5.84139e-06	1.00613e-05	1.03919e-05	66295
	P04264;CON__P04264	P04264	Keratin, type II cytoskeletal 1	KRT1	KRT1	Exosome	sp|P04264|K2C1_HUMAN Keratin, type II cytoskeletal 1 OS=Homo sapiens OX=9606 GN=KRT1 PE=1 SV=6;	2	41	30	66.9	66.038	644	0	323.31	287600000	108490000	2974000	2092300	7305900	35784000	21313000	34272000	49113000	6069000	2248200	5160200	12774000	108490000	2974000	2092300	7305900	35784000	21313000	34272000	49113000	6069000	2248200	5160200	12774000	0.0566453	0.00162393	0.0283712	0.0445004	0.0308972	0.0224563	0.029222	0.0331586	261344200
	Q9ULJ8;D3DTX6;Q96SB3	Q9ULJ8	Neurabin-1;Neurabin-2	PPP1R9A	PPP1R9A;PPP1R9B		sp|Q9ULJ8|NEB1_HUMAN Neurabin-1 OS=Homo sapiens OX=9606 GN=PPP1R9A PE=1 SV=2;tr|D3DTX6|D3DTX6_HUMAN Neurabin-2 OS=Homo sapiens OX=9606 GN=PPP1R9B PE=1 SV=1;sp|Q96SB3|NEB2_HUMAN Neurabin-2 OS=Homo sapiens OX=9606 GN=PPP1R9B PE=1 SV=2	3	2	2	1.5	123.34	1098	0.002805	2.8439	261720	9353	11367	1307	3573	24324	13529	6340	5846	19303	4936	142920	94475	0	0	0	0	24324	0	0	0	0	0	142920	94475	4.88343e-06	6.20688e-06	1.77227e-05	2.17632e-05	2.10022e-05	1.42547e-05	5.4058e-06	3.94692e-06	24324
	E9PFH4;C9J7E5;Q9Y5L0	E9PFH4	Transportin-3	TNPO3	TNPO3		tr|E9PFH4|E9PFH4_HUMAN Transportin-3 OS=Homo sapiens OX=9606 GN=TNPO3 PE=1 SV=1;tr|C9J7E5|C9J7E5_HUMAN Transportin-3 OS=Homo sapiens OX=9606 GN=TNPO3 PE=1 SV=1;sp|Q9Y5L0|TNPO3_HUMAN Transportin-3 OS=Homo sapiens OX=9606 GN=TNPO3 PE=1 SV=3	3	1	1	2.6	96.669	857	0.0027816	2.7804	71590	20843	13449	2502	3397	25474	22105	13420	11135	19125	13049	24011	15725	0	0	0	0	25474	22105	0	0	0	0	24011	0	1.08826e-05	7.34374e-06	3.39267e-05	2.06912e-05	2.19952e-05	2.32907e-05	1.14426e-05	7.51779e-06	47579
	G3V4X5	G3V4X5		PSMA3	PSMA3	Exosome	tr|G3V4X5|G3V4X5_HUMAN Proteasome endopeptidase complex OS=Homo sapiens OX=9606 GN=PSMA3 PE=1 SV=1	1	5	1	28.3	20.288	180	0.0052219	2.2897	17489	4774	17751	2443	3209	17489	11207	17865	22137	30257	7037	23144	34042	0	0	0	0	17489	0	0	0	0	0	0	0	2.49262e-06	9.69282e-06	3.31267e-05	1.95461e-05	1.51006e-05	1.18082e-05	1.52326e-05	1.49458e-05	17489
	CON__P35908v2;P35908	CON__P35908v2	Keratin, type II cytoskeletal 2 epidermal	KRT2	KRT2	Exosome	;sp|P35908|K22E_HUMAN Keratin, type II cytoskeletal 2 epidermal OS=Homo sapiens OX=9606 GN=KRT2 PE=1 SV=2	2	41	1	76.2	65.432	639	0	323.31	218170000	124010000	941070	414280	2291000	38717000	6050900	27683000	16431000	1045300	5199	508410	72268	124010000	941070	414280	2291000	38717000	6050900	27683000	16431000	1045300	0	508410	72268	0.0647487	0.000513865	0.00561756	0.0139545	0.0334296	0.00637548	0.0236039	0.0110934	216538250
	A0A087WW66;Q99460;H7BZR6;H7C378	A0A087WW66	26S proteasome non-ATPase regulatory subunit 1	PSMD1	PSMD1		tr|A0A087WW66|A0A087WW66_HUMAN 26S proteasome non-ATPase regulatory subunit 1 OS=Homo sapiens OX=9606 GN=PSMD1 PE=1 SV=1;sp|Q99460|PSMD1_HUMAN 26S proteasome non-ATPase regulatory subunit 1 OS=Homo sapiens OX=9606 GN=PSMD1 PE=1 SV=2	4	4	4	8.1	105.85	953	0	14.026	290700	68011	8479	1765	9690	35569	5869	43314	50431	18667	5866	17209	125510	0	0	0	0	35569	0	43314	50431	18667	0	17209	125510	3.55102e-05	4.6299e-06	2.39331e-05	5.9022e-05	3.07115e-05	6.18382e-06	3.69317e-05	3.40485e-05	129314
	G5E9W8;C9JQ42;P46976	G5E9W8	Glycogenin-1	GYG1	GYG1		tr|G5E9W8|G5E9W8_HUMAN Glycogenin 1, isoform CRA_e OS=Homo sapiens OX=9606 GN=GYG1 PE=1 SV=1;tr|C9JQ42|C9JQ42_HUMAN Glycogenin-1 (Fragment) OS=Homo sapiens OX=9606 GN=GYG1 PE=1 SV=8;sp|P46976|GLYG_HUMAN Glycogenin-1 OS=Homo sapiens OX=9606 GN=GYG1 PE=1 SV=	3	3	3	20.7	21.51	193	0	81.806	274140	162930	15638	2367	5651	34247	76961	13363	26782	9486	5712	13273	13362	162930	0	0	0	34247	76961	0	0	0	0	0	0	8.50698e-05	8.53903e-06	3.20961e-05	3.44204e-05	2.95701e-05	8.10893e-05	1.1394e-05	1.80818e-05	274138
	Q8NDH3	Q8NDH3	Probable aminopeptidase NPEPL1	NPEPL1	NPEPL1		sp|Q8NDH3|PEPL1_HUMAN Probable aminopeptidase NPEPL1 OS=Homo sapiens OX=9606 GN=NPEPL1 PE=1 SV=3	1	1	1	3.4	55.86	523	0.0027397	2.5953	13763	4765	10267	1296	3017	5549	12699	6598	21433	13763	8581	31499	9286	0	0	0	0	0	0	0	0	13763	0	0	0	2.48792e-06	5.60623e-06	1.75735e-05	1.83766e-05	4.7912e-06	1.33802e-05	5.62578e-06	1.44705e-05	0
	F5GWR3	F5GWR3		MMP17	MMP17		tr|F5GWR3|F5GWR3_HUMAN Matrix metalloproteinase (Fragment) OS=Homo sapiens OX=9606 GN=MMP17 PE=3 SV=1	1	1	1	19.1	12.963	115	0	4.9486	110830	4529	110830	1057	3535	6930	44783	16981	26655	18403	58201	19420	15749	0	110830	0	0	0	0	0	0	0	0	0	0	2.3647e-06	6.0518e-05	1.43327e-05	2.15318e-05	5.98361e-06	4.71852e-05	1.44788e-05	1.79961e-05	110830
	O75607	O75607	Nucleoplasmin-3	NPM3	NPM3		sp|O75607|NPM3_HUMAN Nucleoplasmin-3 OS=Homo sapiens OX=9606 GN=NPM3 PE=1 SV=3	1	2	2	21.3	19.343	178	0	3.7665	114110	8580	6969	2500	6552	18947	17040	25362	22225	72939	38607	18943	11265	0	0	0	0	18947	0	0	22225	72939	0	0	0	4.47983e-06	3.80538e-06	3.38996e-05	3.99084e-05	1.63595e-05	1.79541e-05	2.16249e-05	1.50052e-05	41172
	O43852;H0Y875	O43852	Calumenin	CALU	CALU		sp|O43852|CALU_HUMAN Calumenin OS=Homo sapiens OX=9606 GN=CALU PE=1 SV=2	2	7	7	42.2	37.106	315	0	26.415	854020	20053	14254	945	62413	155080	38064	154110	67033	10370	5577	377310	9078	0	0	0	62413	155080	38064	154110	67033	0	0	377310	0	1.04702e-05	7.7833e-06	1.2814e-05	0.000380159	0.000133902	4.01058e-05	0.000131402	4.52573e-05	476700
	Q9BPX5	Q9BPX5	Actin-related protein 2/3 complex subunit 5-like protein	ARPC5L	ARPC5L	Exosome	sp|Q9BPX5|ARP5L_HUMAN Actin-related protein 2/3 complex subunit 5-like protein OS=Homo sapiens OX=9606 GN=ARPC5L PE=1 SV=1	1	2	2	16.3	16.941	153	0	8.2373	88875	6159	15418	2651	1386	17515	15024	11621	10008	46104	10811	25257	16154	0	0	0	0	17515	0	0	0	46104	0	25257	0	3.21577e-06	8.4189e-06	3.59471e-05	8.44216e-06	1.51231e-05	1.58299e-05	9.90864e-06	6.75689e-06	17515
	J3QSV6;O76021	J3QSV6	Ribosomal L1 domain-containing protein 1	RSL1D1	RSL1D1		tr|J3QSV6|J3QSV6_HUMAN Ribosomal L1 domain-containing protein 1 (Fragment) OS=Homo sapiens OX=9606 GN=RSL1D1 PE=1 SV=1;sp|O76021|RL1D1_HUMAN Ribosomal L1 domain-containing protein 1 OS=Homo sapiens OX=9606 GN=RSL1D1 PE=1 SV=3	2	1	1	3.5	48.208	430	0.0052016	2.2854	117980	3266	12539	4204	6661	46960	10071	21365	30370	28255	20854	33975	50166	0	0	0	0	46960	0	0	0	0	20854	0	50166	1.70526e-06	6.84684e-06	5.70055e-05	4.05723e-05	4.05469e-05	1.06112e-05	1.82169e-05	2.05043e-05	46960
	A3QJZ6	A3QJZ6	PRAME family member 22	PRAMEF22	PRAMEF22		sp|A3QJZ6|PRA22_HUMAN PRAME family member 22 OS=Homo sapiens OX=9606 GN=PRAMEF22 PE=3 SV=3	1	1	1	1.9	55.489	481	1	-2	6602.6	10880	9837	1427	5795	19753	12543	16727	16252	10906	4711	4736	6602.6	0	0	0	0	0	0	0	0	0	0	0	6602.6	5.68072e-06	5.37143e-06	1.93499e-05	3.52975e-05	1.70554e-05	1.32158e-05	1.42623e-05	1.09725e-05	0
	G3V0E5;P02786	G3V0E5	Transferrin receptor protein 1;Transferrin receptor protein 1, serum form	TFRC	TFRC	Exosome	tr|G3V0E5|G3V0E5_HUMAN Transferrin receptor (P90, CD71), isoform CRA_c OS=Homo sapiens OX=9606 GN=TFRC PE=1 SV=1;sp|P02786|TFR1_HUMAN Transferrin receptor protein 1 OS=Homo sapiens OX=9606 GN=TFRC PE=1 SV=2	2	2	2	4	75.963	679	0	4.2619	193290	7780	10936	1901	8209	29682	10566	31447	12976	28012	5022	55273	80328	0	0	0	0	29682	0	0	0	28012	0	55273	80328	4.06213e-06	5.97153e-06	2.57772e-05	5.00012e-05	2.56285e-05	1.11328e-05	2.68133e-05	8.76074e-06	29682
	Q96KP4	Q96KP4	Cytosolic non-specific dipeptidase	CNDP2	CNDP2	Exosome	sp|Q96KP4|CNDP2_HUMAN Cytosolic non-specific dipeptidase OS=Homo sapiens OX=9606 GN=CNDP2 PE=1 SV=2	1	1	1	3.6	52.878	475	0.0014286	3.0184	79620	3263	14049	5067	6526	79620	10427	13937	10468	6866	2518	11467	33583	0	0	0	0	79620	0	0	0	0	0	0	0	1.70369e-06	7.67137e-06	6.87076e-05	3.975e-05	6.87467e-05	1.09863e-05	1.18834e-05	7.06746e-06	79620
	A6NJA2;P54578	A6NJA2	Ubiquitin carboxyl-terminal hydrolase;Ubiquitin carboxyl-terminal hydrolase 14	USP14	USP14	Exosome	tr|A6NJA2|A6NJA2_HUMAN Ubiquitin carboxyl-terminal hydrolase 14 OS=Homo sapiens OX=9606 GN=USP14 PE=1 SV=2;sp|P54578|UBP14_HUMAN Ubiquitin carboxyl-terminal hydrolase 14 OS=Homo sapiens OX=9606 GN=USP14 PE=1 SV=3	2	1	1	6.5	51.086	448	0.0027473	2.6029	125680	12684	6173	2565	3361	30988	8960	6244	19242	125680	7978	9391	31547	0	0	0	0	0	0	0	0	125680	0	0	0	6.62263e-06	3.37073e-06	3.4781e-05	2.04719e-05	2.67561e-05	9.44063e-06	5.32394e-06	1.29912e-05	0
	A0A0B4J269;Q13509;G3V2A3;CON__ENSEMBL:ENSBTAP00000025008;Q9H4B7;G3V5W4;G3V2R8;G3V3R4;G3V2N6	A0A0B4J269	Tubulin beta-3 chain	TUBB3	TUBB3	Exosome	tr|A0A0B4J269|A0A0B4J269_HUMAN Uncharacterized protein OS=Homo sapiens OX=9606 PE=1 SV=1;sp|Q13509|TBB3_HUMAN Tubulin beta-3 chain OS=Homo sapiens OX=9606 GN=TUBB3 PE=1 SV=2	9	12	0	14.8	88.381	797	0.0054054	2.5038	91583	26002	15048	1731	8193	7257	4582	7502	91583	12218	11718	20530	15193	0	0	0	0	0	0	0	91583	0	0	0	0	1.35763e-05	8.21686e-06	2.34721e-05	4.99038e-05	6.26595e-06	4.82779e-06	6.39658e-06	6.18322e-05	91583
	E9PPJ5;E9PLM6;P21741	E9PPJ5	Midkine	MDK	MDK		tr|E9PPJ5|E9PPJ5_HUMAN Midkine (Fragment) OS=Homo sapiens OX=9606 GN=MDK PE=1 SV=1;tr|E9PLM6|E9PLM6_HUMAN Midkine OS=Homo sapiens OX=9606 GN=MDK PE=1 SV=1;sp|P21741|MK_HUMAN Midkine OS=Homo sapiens OX=9606 GN=MDK PE=1 SV=1	3	4	4	28.2	14.374	131	0	31.358	451020	10999	24239	3244	8113	24061	42968	14520	22499	181700	40570	40157	188590	0	0	0	0	0	0	0	0	181700	40570	40157	188590	5.74285e-06	1.32355e-05	4.39881e-05	4.94165e-05	2.07751e-05	4.52729e-05	1.23805e-05	1.51902e-05	0
	Q8TDQ7;V9GYK3;V9GYW0	Q8TDQ7	Glucosamine-6-phosphate isomerase 2	GNPDA2	GNPDA2		sp|Q8TDQ7|GNPI2_HUMAN Glucosamine-6-phosphate isomerase 2 OS=Homo sapiens OX=9606 GN=GNPDA2 PE=1 SV=1	3	12	7	71.4	31.084	276	0	69.731	2078900	5862	14985	1007	267850	980410	269210	122140	202420	14109	236910	22479	26604	0	0	0	267850	980410	269210	122140	202420	0	236910	0	0	3.0607e-06	8.18246e-06	1.36547e-05	0.00163148	0.000846521	0.000283651	0.000104143	0.000136664	1842030
	G3XAM7;P35221;E5RJ41;E5RIB1;A0A0A0MTJ6;A0A0A0MRI5;P26232	G3XAM7	Catenin alpha-1;Catenin alpha-2	CTNNA1	CTNNA1;CTNNA2		tr|G3XAM7|G3XAM7_HUMAN Catenin (Cadherin-associated protein), alpha 1, 102kDa, isoform CRA_a OS=Homo sapiens OX=9606 GN=CTNNA1 PE=1 SV=1;sp|P35221|CTNA1_HUMAN Catenin alpha-1 OS=Homo sapiens OX=9606 GN=CTNNA1 PE=1 SV=1;tr|E5RJ41|E5RJ41_HUMAN Catenin alpha-	7	2	2	3.6	92.721	841	0	89.218	184290	8362	2098	5184	4419	39153	11767	6582	46758	8617	16504	20115	98378	0	0	0	0	39153	0	0	46758	0	0	0	98378	4.36601e-06	1.1456e-06	7.02941e-05	2.69162e-05	3.38061e-05	1.23982e-05	5.61214e-06	3.15686e-05	85911
	P01042	P01042	Kininogen-1;Kininogen-1 heavy chain;T-kinin;Bradykinin;Lysyl-bradykinin;Kininogen-1 light chain;Low molecular weight growth-promoting factor	KNG1	KNG1	Exosome	sp|P01042|KNG1_HUMAN Kininogen-1 OS=Homo sapiens OX=9606 GN=KNG1 PE=1 SV=2	1	7	7	13.4	71.957	644	0	298.39	1920000	3407	12080	1337	3150	6302	7417	7771	25208	653980	179220	429500	657270	0	0	0	0	0	0	0	0	653980	179220	429500	657270	1.77888e-06	6.59621e-06	1.81295e-05	1.91867e-05	5.44137e-06	7.81486e-06	6.62594e-06	1.70192e-05	0
	Q08945;E9PMD4	Q08945	FACT complex subunit SSRP1	SSRP1	SSRP1		sp|Q08945|SSRP1_HUMAN FACT complex subunit SSRP1 OS=Homo sapiens OX=9606 GN=SSRP1 PE=1 SV=1;tr|E9PMD4|E9PMD4_HUMAN FACT complex subunit SSRP1 (Fragment) OS=Homo sapiens OX=9606 GN=SSRP1 PE=1 SV=2	2	2	2	4.1	81.074	709	0.001462	3.342	180460	25962	9106	1472	5057	15598	17386	21695	7590	82836	6412	75928	16814	0	0	0	0	0	0	21695	0	82836	0	75928	0	1.35554e-05	4.97227e-06	1.99601e-05	3.08023e-05	1.34679e-05	1.83186e-05	1.84982e-05	5.12438e-06	21695
	D6R9Q9;Q16643	D6R9Q9	Drebrin	DBN1	DBN1		tr|D6R9Q9|D6R9Q9_HUMAN Drebrin OS=Homo sapiens OX=9606 GN=DBN1 PE=1 SV=1;sp|Q16643|DREB_HUMAN Drebrin OS=Homo sapiens OX=9606 GN=DBN1 PE=1 SV=4	2	1	1	4.6	41.447	391	0	14.115	64311	4851	9543	3148	6500	28546	2826	41287	12347	64311	5751	4424	20014	0	0	0	0	0	0	0	0	64311	0	0	0	2.53283e-06	5.21089e-06	4.26863e-05	3.95916e-05	2.46476e-05	2.97759e-06	3.52033e-05	8.33607e-06	0
	Q92747	Q92747	Actin-related protein 2/3 complex subunit 1A	ARPC1A	ARPC1A	Exosome	sp|Q92747|ARC1A_HUMAN Actin-related protein 2/3 complex subunit 1A OS=Homo sapiens OX=9606 GN=ARPC1A PE=2 SV=2	1	6	2	27.8	41.569	370	0	3.6229	62273	28307	35946	787	4961	7966	6100	45586	10866	18643	14342	13404	47931	0	0	0	0	0	0	0	0	0	14342	0	47931	1.47798e-05	1.96281e-05	1.06716e-05	3.02176e-05	6.87813e-06	6.42721e-06	3.88689e-05	7.33617e-06	0
	O00469;E7ETU9;C9JXZ0;F8WEW3	O00469	Procollagen-lysine,2-oxoglutarate 5-dioxygenase 2	PLOD2	PLOD2	Exosome	sp|O00469|PLOD2_HUMAN Procollagen-lysine,2-oxoglutarate 5-dioxygenase 2 OS=Homo sapiens OX=9606 GN=PLOD2 PE=1 SV=2;tr|E7ETU9|E7ETU9_HUMAN Procollagen-lysine,2-oxoglutarate 5-dioxygenase 2 OS=Homo sapiens OX=9606 GN=PLOD2 PE=1 SV=1;tr|C9JXZ0|C9JXZ0_HUMAN Pr	4	6	6	10.7	84.685	737	0	30.874	384840	4832	5659	2252	6385	3748	6730	54776	3167	51969	8794	262040	16052	0	0	0	0	0	0	54776	0	51969	0	262040	16052	2.52291e-06	3.09006e-06	3.05367e-05	3.88912e-05	3.23616e-06	7.09101e-06	4.67047e-05	2.1382e-06	54776
	F5H2X1;H3BND8;Q93009	F5H2X1	Ubiquitin carboxyl-terminal hydrolase;Ubiquitin carboxyl-terminal hydrolase 7	USP7	USP7		tr|F5H2X1|F5H2X1_HUMAN Ubiquitin carboxyl-terminal hydrolase 7 OS=Homo sapiens OX=9606 GN=USP7 PE=1 SV=1;tr|H3BND8|H3BND8_HUMAN Ubiquitin carboxyl-terminal hydrolase 7 (Fragment) OS=Homo sapiens OX=9606 GN=USP7 PE=1 SV=1;sp|Q93009|UBP7_HUMAN Ubiquitin carb	3	2	2	6.1	58.566	509	0.0027855	2.7878	46630	8573	4458	1864	4765	13669	10511	22709	8596	23921	6129	18617	17881	0	0	0	0	0	0	22709	0	23921	0	0	0	4.47618e-06	2.43426e-06	2.52755e-05	2.90237e-05	1.18023e-05	1.10748e-05	1.93628e-05	5.80358e-06	22709
	H3BPF6;Q99471	H3BPF6	Prefoldin subunit 5	PFDN5	PFDN5		tr|H3BPF6|H3BPF6_HUMAN Prefoldin subunit 5 (Fragment) OS=Homo sapiens OX=9606 GN=PFDN5 PE=1 SV=1;sp|Q99471|PFD5_HUMAN Prefoldin subunit 5 OS=Homo sapiens OX=9606 GN=PFDN5 PE=1 SV=2	2	1	1	12.5	17.047	152	0.0014306	3.0384	48324	30786	12403	5685	4740	48324	8635	9713	61985	4582	6711	13342	17450	0	0	0	0	48324	0	0	0	0	0	0	0	1.60741e-05	6.77258e-06	7.70876e-05	2.88714e-05	4.17247e-05	9.09819e-06	8.28178e-06	4.18491e-05	48324
	Q15427	Q15427	Splicing factor 3B subunit 4	SF3B4	SF3B4		sp|Q15427|SF3B4_HUMAN Splicing factor 3B subunit 4 OS=Homo sapiens OX=9606 GN=SF3B4 PE=1 SV=1	1	1	1	3.3	44.385	424	0	23.122	171110	5712	5673	2669	1489	6710	10206	16857	13734	64875	17403	44065	44771	0	0	0	0	0	0	0	0	64875	17403	44065	44771	2.98238e-06	3.0977e-06	3.61912e-05	9.06953e-06	5.79365e-06	1.07535e-05	1.43731e-05	9.2725e-06	0
	A0A0B4J1R9;Q8N0S2	A0A0B4J1R9	Synaptonemal complex central element protein 1	SYCE1	SYCE1		tr|A0A0B4J1R9|A0A0B4J1R9_HUMAN Synaptonemal complex central element protein 1 OS=Homo sapiens OX=9606 GN=SYCE1 PE=1 SV=1;sp|Q8N0S2|SYCE1_HUMAN Synaptonemal complex central element protein 1 OS=Homo sapiens OX=9606 GN=SYCE1 PE=1 SV=2	2	1	1	3.1	36.26	318	1	-2	29529	5097	8243	1792	2898	4577	5900	17762	19374	18402	4848	16461	29529	0	0	0	0	0	0	0	0	0	0	0	29529	2.66127e-06	4.50104e-06	2.42992e-05	1.76518e-05	3.95194e-06	6.21648e-06	1.51448e-05	1.30803e-05	0
	J3KPG2;E9PJF7;Q5W0H4;A0A0B4J2C3;P13693;Q56UQ5	J3KPG2	Translationally-controlled tumor protein;TPT1-like protein	TPT1	TPT1	Exosome	tr|J3KPG2|J3KPG2_HUMAN Translationally-controlled tumor protein OS=Homo sapiens OX=9606 GN=TPT1 PE=1 SV=1;tr|E9PJF7|E9PJF7_HUMAN Translationally-controlled tumor protein (Fragment) OS=Homo sapiens OX=9606 GN=TPT1 PE=1 SV=1;tr|Q5W0H4|Q5W0H4_HUMAN Translatio	6	2	2	16.2	18.108	160	0.001443	3.1307	150810	10434	15657	2400	3235	17287	3633	13162	32111	117010	13856	16232	33797	0	0	0	0	0	0	0	0	117010	0	0	33797	5.44785e-06	8.5494e-06	3.25436e-05	1.97045e-05	1.49262e-05	3.82788e-06	1.12226e-05	2.16797e-05	0
	E9PGM4;Q04446	E9PGM4	1,4-alpha-glucan-branching enzyme	GBE1	GBE1	Exosome	tr|E9PGM4|E9PGM4_HUMAN 1,4-alpha-glucan-branching enzyme OS=Homo sapiens OX=9606 GN=GBE1 PE=1 SV=1;sp|Q04446|GLGB_HUMAN 1,4-alpha-glucan-branching enzyme OS=Homo sapiens OX=9606 GN=GBE1 PE=1 SV=3	2	2	2	6.2	75.959	661	0	3.4635	86456	6825	16623	1167	5286	10829	11557	12091	22879	33369	35797	19762	17290	0	0	0	0	0	0	0	0	33369	35797	0	17290	3.5635e-06	9.07688e-06	1.58243e-05	3.21971e-05	9.35014e-06	1.21769e-05	1.03094e-05	1.54467e-05	0
	Q15008;C9J7B7;C9J0E9	Q15008	26S proteasome non-ATPase regulatory subunit 6	PSMD6	PSMD6		sp|Q15008|PSMD6_HUMAN 26S proteasome non-ATPase regulatory subunit 6 OS=Homo sapiens OX=9606 GN=PSMD6 PE=1 SV=1	3	3	3	8.5	45.531	389	0	28.044	231170	11369	11897	1497	11648	43696	15180	12572	23807	94641	26961	25316	40555	0	0	0	0	43696	0	0	0	94641	26961	25316	40555	5.93604e-06	6.49628e-06	2.02991e-05	7.09482e-05	3.77287e-05	1.59943e-05	1.07195e-05	1.60733e-05	43696
	J3KNW4;A0A0A0MSG2;Q14192	J3KNW4	Four and a half LIM domains protein 2	FHL2	FHL2		tr|J3KNW4|J3KNW4_HUMAN Four and a half LIM domains protein 2 OS=Homo sapiens OX=9606 GN=FHL2 PE=1 SV=1;tr|A0A0A0MSG2|A0A0A0MSG2_HUMAN Four and a half LIM domains protein 2 OS=Homo sapiens OX=9606 GN=FHL2 PE=1 SV=1;sp|Q14192|FHL2_HUMAN Four and a half LIM d	3	1	1	3.1	44.205	389	0.0064767	2.244	50934	7661	29148	1142	5943	26235	6482	23234	9200	24517	6677	26417	15146	0	0	0	0	0	0	0	0	24517	0	26417	0	4e-06	1.59161e-05	1.54853e-05	3.61989e-05	2.26522e-05	6.8297e-06	1.98105e-05	6.21137e-06	0
	P10316;A0A140T9I0;A0A140T9X5;A0A140T913;P01892;A0A140T955;A0A140T933;A0A1W2PPQ2;A0A1W2PRT9;Q31612;A0A1W2PRU9;O19617;A0A140T921;A2AEA2;A0A140T9H5;A0A140T9U8;P10321;Q95604	P10316	HLA class I histocompatibility antigen, A-69 alpha chain;HLA class I histocompatibility antigen, A-2 alpha chain;HLA class I histocompatibility antigen, B-73 alpha chain	HLA-A	HLA-A;HLA-B		sp|P10316|1A69_HUMAN HLA class I histocompatibility antigen, A-69 alpha chain OS=Homo sapiens OX=9606 GN=HLA-A PE=1 SV=2;tr|A0A140T9I0|A0A140T9I0_HUMAN HLA class I histocompatibility antigen, A-3 alpha chain (Fragment) OS=Homo sapiens OX=9606 GN=HLA-A PE=1	18	5	1	25.5	40.976	365	0.0052701	2.3437	49316	3585	19760	3235	6691	26615	9001	31872	22750	17286	14034	17995	11827	0	0	0	0	0	0	0	0	17286	14034	17995	0	1.87182e-06	1.07898e-05	4.3866e-05	4.0755e-05	2.29803e-05	9.48383e-06	2.71756e-05	1.53596e-05	0
	A0A2R8Y695;A0A2R8Y7T6;A0A087WWK8;Q6DN90	A0A2R8Y695	IQ motif and SEC7 domain-containing protein 1	IQSEC1	IQSEC1		tr|A0A2R8Y695|A0A2R8Y695_HUMAN IQ motif and SEC7 domain-containing protein 1 (Fragment) OS=Homo sapiens OX=9606 GN=IQSEC1 PE=1 SV=1;tr|A0A2R8Y7T6|A0A2R8Y7T6_HUMAN IQ motif and SEC7 domain-containing protein 1 OS=Homo sapiens OX=9606 GN=IQSEC1 PE=1 SV=1;tr|	4	1	1	1.9	87.806	779	0.0052288	2.2901	25662	8977	19041	3176	4583	15529	25662	12905	21955	19600	8451	7375	16498	0	0	0	0	0	25662	0	0	0	0	0	0	4.68711e-06	1.03972e-05	4.3066e-05	2.79152e-05	1.34083e-05	2.70385e-05	1.10034e-05	1.48229e-05	25662
	Q6V3B1;G3V563;G3V2R5	Q6V3B1		MAX	MAX		tr|Q6V3B1|Q6V3B1_HUMAN MAX protein OS=Homo sapiens OX=9606 GN=MAX PE=1 SV=1;tr|G3V563|G3V563_HUMAN Protein max OS=Homo sapiens OX=9606 GN=MAX PE=1 SV=1;tr|G3V2R5|G3V2R5_HUMAN Protein max OS=Homo sapiens OX=9606 GN=MAX PE=1 SV=1	3	1	1	17	11.026	94	1	-2	48217	5632	22295	5514	3278	12367	48217	8129	23186	27004	6227	12676	20233	0	0	0	0	0	48217	0	0	0	0	0	0	2.94061e-06	1.2174e-05	7.47689e-05	1.99664e-05	1.06781e-05	5.08034e-05	6.93119e-06	1.5654e-05	48217
	P09972;K7EKH5;C9J8F3;J3KSV6;J3QKP5;A8MVZ9	P09972	Fructose-bisphosphate aldolase C	ALDOC	ALDOC	Exosome	sp|P09972|ALDOC_HUMAN Fructose-bisphosphate aldolase C OS=Homo sapiens OX=9606 GN=ALDOC PE=1 SV=2	6	4	1	16.8	39.455	364	0.0053476	2.4403	57561	8850	8919	1580	5584	17789	6283	13593	23767	8447	14510	10315	57561	0	0	0	0	0	0	0	0	0	0	0	57561	4.6208e-06	4.87016e-06	2.14245e-05	3.40123e-05	1.53597e-05	6.62003e-06	1.15901e-05	1.60463e-05	0
	E9PHT9;D6RBL5;P08758	E9PHT9	Annexin;Annexin A5	ANXA5	ANXA5	Exosome	tr|E9PHT9|E9PHT9_HUMAN Annexin OS=Homo sapiens OX=9606 GN=ANXA5 PE=1 SV=1;tr|D6RBL5|D6RBL5_HUMAN Annexin OS=Homo sapiens OX=9606 GN=ANXA5 PE=1 SV=1;sp|P08758|ANXA5_HUMAN Annexin A5 OS=Homo sapiens OX=9606 GN=ANXA5 PE=1 SV=2	3	1	1	5.5	18.224	163	0.0014205	2.9642	34481	10127	3481	1743	6523	19054	7444	18799	19989	8749	6900.7	27580	12696	0	0	0	0	0	0	0	0	0	6900.7	27580	0	5.28756e-06	1.90078e-06	2.36348e-05	3.97317e-05	1.64519e-05	7.84331e-06	1.6029e-05	1.34956e-05	0
	Q9Y2A7	Q9Y2A7	Nck-associated protein 1	NCKAP1	NCKAP1	Exosome	sp|Q9Y2A7|NCKP1_HUMAN Nck-associated protein 1 OS=Homo sapiens OX=9606 GN=NCKAP1 PE=1 SV=1	1	1	1	1.2	128.79	1128	0.0053908	2.4926	21817	42793	12179	996	1841	9423	12202	12751	13202	15519	11493	21817	5527	0	0	0	0	0	0	0	0	0	0	21817	0	2.23433e-05	6.65026e-06	1.35056e-05	1.12136e-05	8.13615e-06	1.28565e-05	1.08721e-05	8.91332e-06	0
	E9PB77;E7EMF1;E7ESP4	E9PB77		ITGA2	ITGA2		tr|E9PB77|E9PB77_HUMAN Integrin alpha-2 OS=Homo sapiens OX=9606 GN=ITGA2 PE=1 SV=1;tr|E7EMF1|E7EMF1_HUMAN Integrin alpha-2 OS=Homo sapiens OX=9606 GN=ITGA2 PE=1 SV=1;tr|E7ESP4|E7ESP4_HUMAN Integrin alpha-2 OS=Homo sapiens OX=9606 GN=ITGA2 PE=1 SV=1	3	1	1	3.1	69.463	641	0.0053619	2.4467	89651	4903	10800	1577	8175	17976	14956	23463	13221	19452	6959	89651	8602	0	0	0	0	0	0	0	0	0	0	89651	0	2.55998e-06	5.89727e-06	2.13838e-05	4.97941e-05	1.55211e-05	1.57583e-05	2.00057e-05	8.92615e-06	0
	R4GMY8;E5RHG8;Q15369	R4GMY8	Transcription elongation factor B polypeptide 1	TCEB1	TCEB1		tr|R4GMY8|R4GMY8_HUMAN Elongin-C OS=Homo sapiens OX=9606 GN=ELOC PE=1 SV=1;tr|E5RHG8|E5RHG8_HUMAN Elongin-C (Fragment) OS=Homo sapiens OX=9606 GN=ELOC PE=1 SV=1;sp|Q15369|ELOC_HUMAN Elongin-C OS=Homo sapiens OX=9606 GN=ELOC PE=1 SV=1	3	1	1	21.5	6.968	65	0	72.966	151800	6424	8835	2854	4475	14017	3870	11178	43971	66218	14398	29646	55934	0	0	0	0	0	0	0	0	66218	0	29646	55934	3.35413e-06	4.82429e-06	3.86997e-05	2.72573e-05	1.21028e-05	4.07759e-06	9.53092e-06	2.9687e-05	0
	S4R3B3;H7C453;S4R3H3;S4R393;S4R410;A7E2V4	S4R3B3	Zinc finger SWIM domain-containing protein 8	ZSWIM8	ZSWIM8		tr|S4R3B3|S4R3B3_HUMAN Zinc finger SWIM domain-containing protein 8 (Fragment) OS=Homo sapiens OX=9606 GN=ZSWIM8 PE=1 SV=1;tr|H7C453|H7C453_HUMAN Zinc finger SWIM domain-containing protein 8 (Fragment) OS=Homo sapiens OX=9606 GN=ZSWIM8 PE=1 SV=1;tr|S4R3H3|	6	1	1	1.4	117.42	1102	1	-2	0	2746	8567	1732	5093	10594	7417	10273	28967	6989	4825	13834	20794	0	0	0	0	0	0	0	0	0	0	0	0	1.43375e-06	4.67795e-06	2.34856e-05	3.10216e-05	9.14723e-06	7.81486e-06	8.75927e-06	1.9557e-05	0
	M0R0G9;M0QXK2;M0R221;M0R2B8;M0R268;P09012	M0R0G9	U1 small nuclear ribonucleoprotein A	SNRPA	SNRPA		tr|M0R0G9|M0R0G9_HUMAN U1 small nuclear ribonucleoprotein A OS=Homo sapiens OX=9606 GN=SNRPA PE=1 SV=1;tr|M0QXK2|M0QXK2_HUMAN U1 small nuclear ribonucleoprotein A (Fragment) OS=Homo sapiens OX=9606 GN=SNRPA PE=1 SV=8;tr|M0R221|M0R221_HUMAN U1 small nuclear	6	1	1	21.8	10.083	87	0.002736	2.5794	124410	14593	8634	947	4333	5934	11112	9342	20304	8274	45996	9183	78409	0	0	0	0	0	0	0	0	0	45996	0	78409	7.61937e-06	4.71454e-06	1.28412e-05	2.63924e-05	5.12363e-06	1.17081e-05	7.96545e-06	1.37082e-05	0
	P23246;H0Y9K7	P23246	Splicing factor, proline- and glutamine-rich	SFPQ	SFPQ		sp|P23246|SFPQ_HUMAN Splicing factor, proline- and glutamine-rich OS=Homo sapiens OX=9606 GN=SFPQ PE=1 SV=2	2	3	3	7.1	76.149	707	0	8.9608	246030	7442	6727	4732	4131	7654	5741	28033	52961	113920	24216	54937	9530	0	0	0	0	0	0	0	52961	113920	24216	54937	0	3.88565e-06	3.67323e-06	6.41651e-05	2.5162e-05	6.60873e-06	6.04896e-06	2.39023e-05	3.57566e-05	52961
	P40926;G3XAL0	P40926	Malate dehydrogenase, mitochondrial;Malate dehydrogenase	MDH2	MDH2	Exosome	sp|P40926|MDHM_HUMAN Malate dehydrogenase, mitochondrial OS=Homo sapiens OX=9606 GN=MDH2 PE=1 SV=3;tr|G3XAL0|G3XAL0_HUMAN Malate dehydrogenase OS=Homo sapiens OX=9606 GN=MDH2 PE=1 SV=1	2	2	2	7.1	35.503	338	0.0014409	3.1127	40727	6260	4987	1590	9381	13230	6663	43524	10223	17459	7625	9491	23269	0	0	0	0	0	0	0	0	17459	0	0	23269	3.2685e-06	2.72312e-06	2.15601e-05	5.71399e-05	1.14233e-05	7.02041e-06	3.71107e-05	6.90205e-06	0
	P05109	P05109	Protein S100-A8;Protein S100-A8, N-terminally processed	S100A8	S100A8	Exosome	sp|P05109|S10A8_HUMAN Protein S100-A8 OS=Homo sapiens OX=9606 GN=S100A8 PE=1 SV=1	1	1	1	11.8	10.834	93	0.0051948	2.2743	63847	63847	4919	2242	4761	15614	7391	31106	31729	9842	13097	21019	9373	63847	0	0	0	0	0	0	0	0	0	0	0	3.33361e-05	2.68599e-06	3.04011e-05	2.89994e-05	1.34817e-05	7.78746e-06	2.65225e-05	2.14218e-05	63847
	H7C3P7;P11233	H7C3P7	Ras-related protein Ral-A	RALA	RALA	Exosome	tr|H7C3P7|H7C3P7_HUMAN Ras-related protein Ral-A (Fragment) OS=Homo sapiens OX=9606 GN=RALA PE=1 SV=1;sp|P11233|RALA_HUMAN Ras-related protein Ral-A OS=Homo sapiens OX=9606 GN=RALA PE=1 SV=1	2	2	2	17.7	18.26	164	0.0027933	2.8205	58708	5258	7282	1990	1578	13376	3326	6652	15067	30328	13457	58708	11078	0	0	0	0	0	0	0	0	0	0	58708	0	2.74533e-06	3.97629e-06	2.69841e-05	9.61163e-06	1.15493e-05	3.50441e-06	5.67182e-06	1.01725e-05	0
	P53618;E9PP73;E9PP63;E9PKQ1	P53618	Coatomer subunit beta	COPB1	COPB1		sp|P53618|COPB_HUMAN Coatomer subunit beta OS=Homo sapiens OX=9606 GN=COPB1 PE=1 SV=3;tr|E9PP73|E9PP73_HUMAN Coatomer subunit beta (Fragment) OS=Homo sapiens OX=9606 GN=COPB1 PE=1 SV=8	4	4	4	5.8	107.14	953	0	9.3235	376480	10557	5699	2739	5008	13320	11425	26518	12095	171060	10285	32984	145910	0	0	0	0	0	0	26518	0	171060	0	32984	145910	5.51207e-06	3.1119e-06	3.71404e-05	3.05038e-05	1.1501e-05	1.20379e-05	2.26106e-05	8.16593e-06	26518
	P20618	P20618	Proteasome subunit beta type-1	PSMB1	PSMB1	Exosome	sp|P20618|PSB1_HUMAN Proteasome subunit beta type-1 OS=Homo sapiens OX=9606 GN=PSMB1 PE=1 SV=2	1	8	8	50.6	26.489	241	0	246.08	2840100	15580	7510	1593	428530	2046800	54458	55304	13285	38803	79167	137010	14108	0	0	0	428530	2046800	54458	55304	0	38803	79167	137010	0	8.1347e-06	4.10079e-06	2.16008e-05	0.00261019	0.00176728	5.73792e-05	4.71549e-05	8.96936e-06	2585092
	H7C017;H7C3E5;O60244	H7C017	Mediator of RNA polymerase II transcription subunit 14	MED14	MED14		tr|H7C017|H7C017_HUMAN Mediator of RNA polymerase II transcription subunit 14 (Fragment) OS=Homo sapiens OX=9606 GN=MED14 PE=1 SV=1;tr|H7C3E5|H7C3E5_HUMAN Mediator of RNA polymerase II transcription subunit 14 (Fragment) OS=Homo sapiens OX=9606 GN=MED14 PE	3	1	1	11	16.819	155	1	-2	3404800	7018	13674	1252	6799	15267	19665	10786	9291	26660	18266	3404800	13647	0	0	0	0	0	0	0	0	0	0	3404800	0	3.66427e-06	7.4666e-06	1.69769e-05	4.14129e-05	1.31821e-05	2.07199e-05	9.19668e-06	6.27281e-06	0
	Q16778;P33778;P23527;Q8N257;Q96A08;A0A2R8Y619	Q16778	Histone H2B type 2-E;Histone H2B type 1-B;Histone H2B type 1-O;Histone H2B type 3-B;Histone H2B type 1-A	HIST2H2BE	HIST2H2BE;HIST1H2BB;HIST1H2BO;HIST3H2BB;HIST1H2BA		sp|Q16778|H2B2E_HUMAN Histone H2B type 2-E OS=Homo sapiens OX=9606 GN=HIST2H2BE PE=1 SV=3;sp|P33778|H2B1B_HUMAN Histone H2B type 1-B OS=Homo sapiens OX=9606 GN=HIST1H2BB PE=1 SV=2;sp|P23527|H2B1O_HUMAN Histone H2B type 1-O OS=Homo sapiens OX=9606 GN=HIST1H	6	8	0	53.2	13.92	126	0	323.31	237230000	4341	179990	3767200	10903000	17693000	26814000	27111000	24757000	55670000	28628000	20074000	21634000	0	179990	3767200	10903000	17693000	26814000	27111000	24757000	55670000	28628000	20074000	21634000	2.26654e-06	9.82824e-05	0.0510826	0.0664104	0.0152768	0.0282523	0.0231162	0.0167147	111225190
	A2A274;Q99798	A2A274	Aconitate hydratase, mitochondrial	ACO2	ACO2		tr|A2A274|A2A274_HUMAN Aconitate hydratase, mitochondrial OS=Homo sapiens OX=9606 GN=ACO2 PE=1 SV=1;sp|Q99798|ACON_HUMAN Aconitate hydratase, mitochondrial OS=Homo sapiens OX=9606 GN=ACO2 PE=1 SV=2	2	3	3	5.3	87.819	805	0	10.535	97096	30453	10592	2648	2227	5799	22752	9066	20192	63222	8345.8	25529	11127	0	0	0	0	0	0	0	0	63222	8345.8	25529	0	1.59003e-05	5.78369e-06	3.59064e-05	1.35647e-05	5.00706e-06	2.39725e-05	7.73012e-06	1.36326e-05	0
	C9JFV4;Q8IZL8	C9JFV4	Proline-, glutamic acid- and leucine-rich protein 1	PELP1	PELP1		tr|C9JFV4|C9JFV4_HUMAN Proline-, glutamic acid- and leucine-rich protein 1 OS=Homo sapiens OX=9606 GN=PELP1 PE=1 SV=2;sp|Q8IZL8|PELP1_HUMAN Proline-, glutamic acid- and leucine-rich protein 1 OS=Homo sapiens OX=9606 GN=PELP1 PE=1 SV=2	2	2	2	3.8	124.94	1180	0	6.6262	225990	6347	8736	9627.7	9102	67168	6192	67702	21788	32145	38250	5785	43243	0	0	9627.7	0	67168	0	67702	0	0	38250	0	43243	3.31393e-06	4.77024e-06	0.00013055	5.54405e-05	5.79952e-05	6.52415e-06	5.77261e-05	1.47102e-05	144498
	H0YKK0;P09661	H0YKK0	U2 small nuclear ribonucleoprotein A	SNRPA1	SNRPA1		tr|H0YKK0|H0YKK0_HUMAN Small nuclear ribonucleoprotein polypeptide A, isoform CRA_a OS=Homo sapiens OX=9606 GN=SNRPA1 PE=1 SV=1;sp|P09661|RU2A_HUMAN U2 small nuclear ribonucleoprotein A OS=Homo sapiens OX=9606 GN=SNRPA1 PE=1 SV=2	2	1	1	18.2	17.672	154	0.0054201	2.5205	27889	9225	7866	1758	10059	24038	18235	20731	12611	9557	27889	15856	14926	0	0	0	0	0	0	0	0	0	27889	0	0	4.8166e-06	4.29518e-06	2.38382e-05	6.12696e-05	2.07553e-05	1.92132e-05	1.76763e-05	8.51431e-06	0
	E7EMB6;A0A024R442;E7ETB3;Q9ULA0;B9ZVU2;F8WAN0	E7EMB6	Aspartyl aminopeptidase	DNPEP	DNPEP		tr|E7EMB6|E7EMB6_HUMAN Aspartyl aminopeptidase OS=Homo sapiens OX=9606 GN=DNPEP PE=1 SV=2;tr|A0A024R442|A0A024R442_HUMAN Aspartyl aminopeptidase, isoform CRA_b OS=Homo sapiens OX=9606 GN=DNPEP PE=1 SV=1;tr|E7ETB3|E7ETB3_HUMAN Aspartyl aminopeptidase, isofo	6	3	3	10.2	44.992	410	0	5.6564	106550	4990	10759	4513	5908	34594	8458	31029	13162	23151	18851	14720	29957	0	0	0	0	34594	0	0	0	23151	18851	0	29957	2.6054e-06	5.87488e-06	6.11955e-05	3.59858e-05	2.98697e-05	8.9117e-06	2.64569e-05	8.88631e-06	34594
	A0A2R8YGH5;H7C1E4;P61966	A0A2R8YGH5	AP-1 complex subunit sigma-1A	AP1S1	AP1S1		tr|A0A2R8YGH5|A0A2R8YGH5_HUMAN AP complex subunit sigma OS=Homo sapiens OX=9606 GN=AP1S1 PE=1 SV=1;tr|H7C1E4|H7C1E4_HUMAN AP complex subunit sigma (Fragment) OS=Homo sapiens OX=9606 GN=AP1S1 PE=1 SV=1;sp|P61966|AP1S1_HUMAN AP-1 complex subunit sigma-1A OS=	3	1	1	10.2	18.602	157	0	16.056	126270	33700	12509	856	1090	8325	5123	13243	8963	26587	17890	33512	48285	0	0	0	0	0	0	0	0	26587	17890	33512	48285	1.75956e-05	6.83046e-06	1.16072e-05	6.63921e-06	7.1881e-06	5.39781e-06	1.12916e-05	6.05136e-06	0
	H0YFA4;P52943;H0YHD8	H0YFA4	Cysteine-rich protein 2	CRIP2	CRIP2		tr|H0YFA4|H0YFA4_HUMAN Cysteine-rich protein 2 (Fragment) OS=Homo sapiens OX=9606 GN=CRIP2 PE=1 SV=1;sp|P52943|CRIP2_HUMAN Cysteine-rich protein 2 OS=Homo sapiens OX=9606 GN=CRIP2 PE=1 SV=1;tr|H0YHD8|H0YHD8_HUMAN Cysteine-rich protein 2 (Fragment) OS=Homo	3	2	2	22.9	20.6	192	0	5.366	170920	5773	20056	2582	2627	6400	6853	24714	17312	28985	31932	48900	90085	0	0	0	0	0	0	0	0	0	31932	48900	90085	3.01423e-06	1.09514e-05	3.50115e-05	1.60011e-05	5.52599e-06	7.22061e-06	2.10724e-05	1.16882e-05	0
	P62834;P61224;F8WBC0;F5H4H0;F5GYH7;F5H077;F5GWU8;F5H491;F5H0B7;F5H500;F5H823;B7ZB78;F5GZG1;F5H6R7;F5H004;A0A075B6Q0;F5GYB5;F5GX62;E7ESV4;F5H7Y6;A6NIZ1	P62834	Ras-related protein Rap-1A;Ras-related protein Rap-1b;Ras-related protein Rap-1b-like protein	RAP1A	RAP1A;RAP1B		sp|P62834|RAP1A_HUMAN Ras-related protein Rap-1A OS=Homo sapiens OX=9606 GN=RAP1A PE=1 SV=1;sp|P61224|RAP1B_HUMAN Ras-related protein Rap-1b OS=Homo sapiens OX=9606 GN=RAP1B PE=1 SV=1;tr|F8WBC0|F8WBC0_HUMAN Ras-related protein Rap-1b (Fragment) OS=Homo sap	21	2	2	15.2	20.987	184	0	3.7684	18971	7690	19565	2869	2438	15959	12069	9354	19810	12740	6810	25650	6230.9	0	0	0	0	0	0	0	0	12740	0	0	6230.9	4.01514e-06	1.06833e-05	3.89031e-05	1.48499e-05	1.37796e-05	1.27164e-05	7.97568e-06	1.33747e-05	0
	Q6UWP8	Q6UWP8	Suprabasin	SBSN	SBSN	Exosome	sp|Q6UWP8|SBSN_HUMAN Suprabasin OS=Homo sapiens OX=9606 GN=SBSN PE=1 SV=2	1	1	1	3.1	60.54	590	0	17.664	62636	62636	7021	2126	2633	9346	7388	14299	42199	7182	7330	29491	10181	62636	0	0	0	0	0	0	0	0	0	0	0	3.27038e-05	3.83377e-06	2.88282e-05	1.60377e-05	8.06967e-06	7.7843e-06	1.2192e-05	2.84906e-05	62636
	F2Z393;P37837	F2Z393	Transaldolase	TALDO1	TALDO1	Exosome	tr|F2Z393|F2Z393_HUMAN Transaldolase OS=Homo sapiens OX=9606 GN=TALDO1 PE=1 SV=1;sp|P37837|TALDO_HUMAN Transaldolase OS=Homo sapiens OX=9606 GN=TALDO1 PE=1 SV=2	2	2	2	6.9	35.328	318	0	9.4996	81163	31626	18638	1986	7038	9148	13319	36218	19639	47023	11412	13521	14392	31626	0	0	0	0	13319	36218	0	0	0	0	0	1.65127e-05	1.01772e-05	2.69298e-05	4.28686e-05	7.89871e-06	1.40335e-05	3.08813e-05	1.32593e-05	81163
	D6RGI3;D6RER5;Q9NVA2;D6RDU5;H0Y961;A0A087X142;A6NMH6;A6NFQ9;E7EW69;F8W8I8;E7EX04;B5ME97;Q9P0V9;Q92599	D6RGI3	Septin-11	SEPT11	SEPT11		tr|D6RGI3|D6RGI3_HUMAN Septin 11, isoform CRA_b OS=Homo sapiens OX=9606 GN=SEPT11 PE=1 SV=1;tr|D6RER5|D6RER5_HUMAN Septin-11 OS=Homo sapiens OX=9606 GN=SEPT11 PE=1 SV=1;sp|Q9NVA2|SEP11_HUMAN Septin-11 OS=Homo sapiens OX=9606 GN=SEPT11 PE=1 SV=3;tr|D6RDU5|D	14	3	2	11.8	49.005	425	0	7.9764	777010	6751	7750	2575	9695	52140	5683	12255	11216	189270	60711	124560	350330	0	0	0	0	52140	0	0	0	189270	60711	124560	350330	3.52486e-06	4.23184e-06	3.49166e-05	5.90525e-05	4.50195e-05	5.98784e-06	1.04492e-05	7.57247e-06	52140
	Q9Y5Y7	Q9Y5Y7	Lymphatic vessel endothelial hyaluronic acid receptor 1	LYVE1	LYVE1	Exosome	sp|Q9Y5Y7|LYVE1_HUMAN Lymphatic vessel endothelial hyaluronic acid receptor 1 OS=Homo sapiens OX=9606 GN=LYVE1 PE=1 SV=2	1	5	5	18	35.213	322	0	117.94	1325700	6398	7411	61234	103190	272080	269580	320740	280130	18782	3959	19136	50767			61234	103190	272080	269580	320740	280130	18782	0	0	0	3.34055e-06	4.04673e-06	0.000830322	0.000628533	0.000234923	0.000284041	0.000273479	0.00018913	1306954
	P24752;H0YEL7;E9PRQ6	P24752	Acetyl-CoA acetyltransferase, mitochondrial	ACAT1	ACAT1	Exosome	sp|P24752|THIL_HUMAN Acetyl-CoA acetyltransferase, mitochondrial OS=Homo sapiens OX=9606 GN=ACAT1 PE=1 SV=1;tr|H0YEL7|H0YEL7_HUMAN Acetyl-CoA acetyltransferase, mitochondrial (Fragment) OS=Homo sapiens OX=9606 GN=ACAT1 PE=1 SV=1;tr|E9PRQ6|E9PRQ6_HUMAN Acet	3	2	2	7.3	45.199	427	0	7.9368	49701	1733	5970	1145	7504	7682	6987	15467	24115	11558	16184	33516	29824	0	0	0	0	0	0	0	0	0	16184	33516	0	9.04842e-07	3.25988e-06	1.5526e-05	4.5707e-05	6.63291e-06	7.36179e-06	1.31879e-05	1.62812e-05	0
	A0A096LNY6;A0A1B0GWJ0;A0A1B0GTJ7;A0A0A6YY92;P30566;A0A096LP92;A0A096LPA2;A0A096LNY5;A0A1B0GTG9;A0A1B0GWF8	A0A096LNY6	Adenylosuccinate lyase	ADSL	ADSL		tr|A0A096LNY6|A0A096LNY6_HUMAN Adenylosuccinate lyase (Fragment) OS=Homo sapiens OX=9606 GN=ADSL PE=1 SV=1;tr|A0A1B0GWJ0|A0A1B0GWJ0_HUMAN Adenylosuccinate lyase OS=Homo sapiens OX=9606 GN=ADSL PE=1 SV=1;tr|A0A1B0GTJ7|A0A1B0GTJ7_HUMAN Adenylosuccinate lyase	10	2	2	6.1	40.826	360	0	7.151	154650	13023	8867	5279	3413	13608	18344	24570	24770	37340	13171	42068	43731	0	0	0	0	0	18344	0	0	37340	13171	42068	43731	6.79963e-06	4.84177e-06	7.15823e-05	2.07887e-05	1.17496e-05	1.9328e-05	2.09496e-05	1.67234e-05	18344
	H0Y990;D6RGF4;D6R9I9;P61221	H0Y990	ATP-binding cassette sub-family E member 1	ABCE1	ABCE1		tr|H0Y990|H0Y990_HUMAN ATP-binding cassette sub-family E member 1 (Fragment) OS=Homo sapiens OX=9606 GN=ABCE1 PE=1 SV=1;tr|D6RGF4|D6RGF4_HUMAN ATP-binding cassette sub-family E member 1 (Fragment) OS=Homo sapiens OX=9606 GN=ABCE1 PE=1 SV=1;tr|D6R9I9|D6R9I9	4	1	1	10.2	16.236	147	0.0052356	2.2961	56018	8252	4433	2317	4089	8402	4850	13082	26602	20743	5025	8672.4	12072	0	0	0	0	0	0	0	26602	20743	0	8672.4	0	4.30857e-06	2.42061e-06	3.14181e-05	2.49062e-05	7.25458e-06	5.11016e-06	1.11544e-05	1.79603e-05	26602
	A0A0J9YXA6	A0A0J9YXA6					tr|A0A0J9YXA6|A0A0J9YXA6_HUMAN Unconventional myosin-XVB (Fragment) OS=Homo sapiens OX=9606 GN=MYO15B PE=4 SV=1	1	1	1	27.1	8.899	85	1	-2	34727	9805	6627	1151	6575	16846	6529	16995	9152	34727	10689	14894	16804	0	0	0	0	0	0	0	0	34727	0	0	0	5.11943e-06	3.61863e-06	1.56074e-05	4.00485e-05	1.45454e-05	6.87923e-06	1.44908e-05	6.17897e-06	0
[truncated: 94 more rows]
[truncated: 11 more columns]

## Sheet: RBPs
RBPs
	log PTC/H2O	ttest	-log2P
HNRNPD	3.28006	0.00284289	8.45843
HNRNPA2B1	1.62221	0.0873649	3.5168
HNRNPU	3.71585	0.126426	2.98364
HNRNPK	1.92165	0.173145	2.52994
HNRNPM	1.22559	0.494388	1.01629
HSPA8	1.06711	0.330079	1.59912
HSP90AB1	1.71534	0.0402467	4.63498
EEF2	3.62535	0.01692	5.88513
[truncated: 654 more rows]

## Sheet: Perseus
	log PTC/H2O	log Thromb/H2O	log Thromb/PTC	LFQ log PTC/H2O	LFQ log Thromb/H2O	LFQ log Thromb/PTC	C: log PTC/H2O B significant	C: log Thromb/H2O B significant	C: log Thromb/PTC B significant	C: LFQ log PTC/H2O B significant	C: LFQ log Thromb/H2O B significant	C: LFQ log Thromb/PTC B significant	N: Int H2O+PTC	N: Int H2O+Thromb	N: Int Thromb+PTC	N: LFQ Int H2O+PTC	N: LFQ Int H2O+Thromb	N: LFQ Int Thromb+PTC	N: log PTC/H2O Significance B	N: log Thromb/H2O Significance B	N: log Thromb/PTC Significance B	N: LFQ log PTC/H2O Significance B	N: LFQ log Thromb/H2O Significance B	N: LFQ log Thromb/PTC Significance B	T: Name
[truncated: 834 more rows]
