# Supplementary material for: Small Extracellular Vesicles Propagate the Inflammatory Response After Trauma
Source: Adv Sci (Weinh). 2021 Oct 28;8(24):2102381. doi: 10.1002/advs.202102381 (PMC8693079; doi:10.1002/advs.202102381)
Supplement: Supplementary file 5 — Supplemental Data 2 [file ADVS-8-2102381-s009.xlsx]

## Sheet: All significant miRs
# Notes : UP - FC ([PTC] vs [H2O])
#Only up-regulated entities from parent entity list :
#Created from Biological Significance workflow step :Fold change analysis
#EntityList :T-test, p<0.05
#Interpretation :Treatment
#Experiment :HUVEC_PTC_2
#Fold-Change cut-off :2.0
#Pairing option :All conditions against control
#Condition Pairs :[H2O]
#Minimum number of pairs :1 out of 1 conditions
# Technology : Agilent.miRNA.70156_v21_0
# Owner : gxuser
# Created On : Thu Mar 28 10:30:57 CET 2019
systematic_name	FC ([PTC] vs [H2O])	Log FC ([PTC] vs [H2O])	FC (abs) ([PTC] vs [H2O])	Regulation ([PTC] vs [H2O])	[H2O](normalized)	[PTC](normalized)	active_sequence	chr	control_type	mirbase accession No	start
hsa-miR-1272	13.1831	3.72061	13.1831	up	-9.23511	-5.5145	TTTCAGAATTTGCTGCCA		0	MIMAT0005925
hsa-miR-146a-5p	7.8683	2.97605	7.8683	up	-3.98728	-1.01123	AACCCATGGAATTCAGTTC	chr5	0	MIMAT0000449	159912383
hsa-miR-298	15.618	3.96514	15.618	up	-9.23511	-5.26997	TGGGAGAACCTCCCTG		0	MIMAT0004901
hsa-miR-3150b-3p	9.27183	3.21285	9.27183	up	-8.1278	-4.91495	CCAACCTCGACGATC	chr8	0	MIMAT0018194	96085211
hsa-miR-345-5p	3.97101	1.98951	3.97101	up	0.193504	2.18301	GAGCCCTGGACTAG	chr14	0	MIMAT0000772	100774222
hsa-miR-34c-3p	3.52458	1.81745	3.52458	up	-4.20625	-2.3888	CCTGGCCGTGTGG		0	MIMAT0004677
hsa-miR-4475	12.6217	3.65783	12.6217	up	-6.71147	-3.05364	ATAATGAATGCTTGGTCCC		0	MIMAT0019002
hsa-miR-4498	2.11907	1.08343	2.11907	up	-2.96792	-1.88448	CAGCACTTGCCCTG		0	MIMAT0019033
hsa-miR-4507	2.12791	1.08944	2.12791	up	4.66131	5.75075	CCCAGCCCAGCC		0	MIMAT0019044
hsa-miR-508-5p	2.32575	1.2177	2.32575	up	-5.62579	-4.4081	CATGAGTGACGCCCTC		0	MIMAT0004778
hsa-miR-513a-5p	2.84815	1.51002	2.84815	up	5.03886	6.54888	ATGACACCTCCCTGTG		0	MIMAT0002877
hsa-miR-513b-5p	2.29288	1.19716	2.29288	up	1.30374	2.5009	ATAAATGACACCTCCTTGT	chrX	0	MIMAT0005788	146280596
hsa-miR-513c-5p	2.12728	1.08901	2.12728	up	0.314579	1.40359	ATAAACGACACCTCCTTGA	chrX	0	MIMAT0005789	146271256
hsa-miR-664a-5p	3.44142	1.783	3.44142	up	-4.90602	-3.12302	ATCCAATCATTTTCCCTAGC	chr1	0	MIMAT0005948	220373913
hsa-miR-664b-5p	2.00316	1.00228	2.00316	up	-4.23185	-3.22957	TACCCAATCATCTCCCT	chrX	0	MIMAT0022271	153996879
hsa-miR-6736-5p	2.49058	1.31648	2.49058	up	-4.21394	-2.89746	ACCACAGATGCCCTC		0	MIMAT0027373
hsa-miR-8077	24.713	4.6272	24.713	up	-9.23511	-4.60791	GGAGTCAGAACCCCA		0	MIMAT0031004
hsa-miR-92a-1-5p	2.8839	1.52802	2.8839	up	-5.34186	-3.81384	AGCATTGCAACCGATCCC	chr13	0	MIMAT0004507	92003584
hsa-miR-92a-2-5p	2.93586	1.55378	2.93586	up	-5.81644	-4.26266	GTAATGCAACAAATCCCCAC	chrX	0	MIMAT0004508	133303597
# Notes : DOWN - FC ([PTC] vs [H2O])
#Only down-regulated entities from parent entity list :
#Created from Biological Significance workflow step :Fold change analysis
#EntityList :T-test, p<0.05
#Interpretation :Treatment
#Experiment :HUVEC_PTC_2
#Fold-Change cut-off :2.0
#Pairing option :All conditions against control
#Condition Pairs :[H2O]
#Minimum number of pairs :1 out of 1 conditions
# Technology : Agilent.miRNA.70156_v21_0
# Owner : gxuser
# Created On : Thu Mar 28 10:30:57 CET 2019
systematic_name	FC ([PTC] vs [H2O])	Log FC ([PTC] vs [H2O])	FC (abs) ([PTC] vs [H2O])	Regulation ([PTC] vs [H2O])	[H2O](normalized)	[PTC](normalized)	active_sequence	chr	control_type	mirbase accession No	start
hsa-let-7d-3p	-6.40288	-2.67872	6.40288	down	-5.91318	-8.5919	AGAAAGGCAGCAGGTCGT	chr9	0	MIMAT0004484	96941182
hsa-miR-1285-5p	-10.7956	-3.43237	10.7956	down	-5.15954	-8.5919	CCTGGGCAACAAAGT		0	MIMAT0022719
hsa-miR-1470	-20.9747	-4.39058	20.9747	down	-4.20132	-8.5919	CGGGGTGCACGG		0	MIMAT0007348
hsa-miR-150-5p	-6.44216	-2.68755	6.44216	down	-5.90436	-8.5919	CACTGGTACAAGGGTTGG	chr19	0	MIMAT0000451	50004078
hsa-miR-16-2-3p	-6.40288	-2.67872	6.40288	down	-5.91318	-8.5919	TAAAGCAGCACAGTAATATTGG	chr3	0	MIMAT0004518	160122586
hsa-miR-194-3p	-6.73595	-2.75188	6.73595	down	-5.84002	-8.5919	CAGATAACAGCAGCCCC	chr11	0	MIMAT0004671	64658898
hsa-miR-216a-3p	-14.1849	-3.82629	14.1849	down	-4.76561	-8.5919	ATAATCCCAGAGACCACT		0	MIMAT0022844
hsa-miR-299-3p	-20.8281	-4.38046	20.8281	down	-4.21144	-8.5919	AAGCGGTTTACCATCCCA		0	MIMAT0000687
hsa-miR-3121-3p	-13.8323	-3.78997	13.8323	down	-3.89909	-7.68906	TGTCCTTTGCCTACTCT	chr1	0	MIMAT0014983	180407516
hsa-miR-3155b	-13.548	-3.76001	13.548	down	-4.8319	-8.5919	TCCCACTGCAGAGCC		0	MIMAT0019012
hsa-miR-3176	-9.88224	-3.30484	9.88224	down	-5.28706	-8.5919	CCGGTAGTCCCAGG		0	MIMAT0015053
hsa-miR-3181	-24.8395	-4.63456	24.8395	down	-3.95734	-8.5919	CCGGCGCCGAG		0	MIMAT0015061
hsa-miR-323a-3p	-12.5262	-3.64687	12.5262	down	-4.94503	-8.5919	AGAGGTCGACCGTGTAATGT	chr14	0	MIMAT0000755	100561873
hsa-miR-328-5p	-2.06617	-1.04696	2.06617	down	2.11995	1.07299	CCCTGAGCCCCTC		0	MIMAT0026486
hsa-miR-330-3p	-10.5457	-3.39858	10.5457	down	-5.19332	-8.5919	TCTCTGCAGGCCGTG	chr19	0	MIMAT0000751	50834170
hsa-miR-335-5p	-14.4916	-3.85714	14.4916	down	-4.73476	-8.5919	ACATTTTTCGTTATTGCTC	chr7	0	MIMAT0000765	130135972
hsa-miR-339-3p	-10.4898	-3.39091	10.4898	down	-5.20099	-8.5919	CGGCTCTGTCGTCG		0	MIMAT0004702
hsa-miR-361-3p	-2.02231	-1.016	2.02231	down	-2.73062	-3.74662	AAATCAGAATCACACCTGGG		0	MIMAT0004682
hsa-miR-3614-5p	-9.45047	-3.24039	9.45047	down	-5.35152	-8.5919	GGGCAGCCTTCAGA		0	MIMAT0017992
hsa-miR-3617-5p	-23.3971	-4.54826	23.3971	down	-4.04365	-8.5919	CCCATCTTGCAACTATG	chr20	0	MIMAT0017997	44333771
hsa-miR-362-5p	-17.8544	-4.15821	17.8544	down	-4.43369	-8.5919	ACTCACACCTAGGTTCC	chrX	0	MIMAT0000705	49660324
hsa-miR-3621	-2.32032	-1.21432	2.32032	down	-3.38134	-4.59566	CCTGCAGACCCCG		0	MIMAT0018002
hsa-miR-3938	-16.1152	-4.01035	16.1152	down	-4.58155	-8.5919	CCGGGTTATCTACAAGG		0	MIMAT0018353
hsa-miR-421	-8.89889	-3.15363	8.89889	down	-5.43828	-8.5919	GCGCCCAATTAATGTCTG		0	MIMAT0003339
hsa-miR-4326	-9.70653	-3.27896	9.70653	down	-5.31295	-8.5919	GTCTGGGAGACAGAGG		0	MIMAT0016888
hsa-miR-4448	-10.2214	-3.35352	10.2214	down	-5.23838	-8.5919	TACCCCTAGACCAAGGA		0	MIMAT0018967
hsa-miR-4451	-2.11362	-1.07971	2.11362	down	-0.845246	-1.92496	TGTCCTCAGCTCTACC		0	MIMAT0018973
hsa-miR-4458	-12.1888	-3.60748	12.1888	down	-4.07513	-7.68262	TTCTTCCACACCTACCT		0	MIMAT0018980
hsa-miR-4482-3p	-10.2968	-3.36413	10.2968	down	-5.22777	-8.5919	GAGCCCCACTGAGA		0	MIMAT0020958
hsa-miR-4748	-11.6013	-3.53622	11.6013	down	-4.15528	-7.6915	AGCAAATCCTCCCCAA		0	MIMAT0019884
hsa-miR-4768-3p	-10.0221	-3.32511	10.0221	down	-5.26679	-8.5919	ATTCTCTCTGGATCTCCT		0	MIMAT0019921
hsa-miR-4784	-15.966	-3.99693	15.966	down	-4.59497	-8.5919	TCAGTCCCAGCATCTC		0	MIMAT0019948
hsa-miR-5000-5p	-10.3351	-3.36948	10.3351	down	-5.22242	-8.5919	ACTCAGGAACACTTCTGA		0	MIMAT0021019
hsa-miR-509-3-5p	-10.5884	-3.40442	10.5884	down	-5.18749	-8.5919	CATGATTGCCACGTCTG		0	MIMAT0004975
hsa-miR-5090	-10.5121	-3.39398	10.5121	down	-5.19792	-8.5919	CACCCTACACCAATCTG		0	MIMAT0021082
hsa-miR-516b-5p	-9.79791	-3.29247	9.79791	down	-5.29943	-8.5919	AAAGTGCTTCTTACCTCCA	chr19	0	MIMAT0002859	54228714
hsa-miR-5187-5p	-11.4698	-3.51977	11.4698	down	-5.07213	-8.5919	TCCACTTCAATCCCTCA		0	MIMAT0021117
hsa-miR-526b-5p	-11.2104	-3.48676	11.2104	down	-5.10514	-8.5919	ACAGAAAGTGCTTCCCTC	chr19	0	MIMAT0002835	54197666
hsa-miR-532-5p	-21.0147	-4.39333	21.0147	down	-4.19857	-8.5919	ACGGTCCTACACTCAAG	chrX	0	MIMAT0002888	49654519
hsa-miR-542-3p	-6.40288	-2.67872	6.40288	down	-5.91318	-8.5919	TTTCAGTTATCAATCTGTCACA		0	MIMAT0003389
hsa-miR-548ap-3p	-6.89539	-2.78563	6.89539	down	-5.80627	-8.5919	AAAAGTAATTGTGGTTTTT		0	MIMAT0021038
hsa-miR-548c-3p	-7.62148	-2.93007	7.62148	down	-5.66183	-8.5919	GCAAAAGTAATTGAGATTTTTG	chr12	0	MIMAT0003285	63302617
hsa-miR-6071	-20.4298	-4.35261	20.4298	down	-4.2393	-8.5919	GCCTTGGCCGGC		0	MIMAT0023696
hsa-miR-6511a-3p	-11.8375	-3.56529	11.8375	down	-5.02661	-8.5919	GCAGGCAGAAGGGA		0	MIMAT0025479
hsa-miR-652-3p	-12.4787	-3.64139	12.4787	down	-4.95051	-8.5919	CACAACCCTAGTGGC	chrX	0	MIMAT0003322	109298624
hsa-miR-6722-5p	-2.73465	-1.45136	2.73465	down	-2.07649	-3.52785	GCATGTGGTCGGGT		0	MIMAT0025853
hsa-miR-6751-3p	-2.06212	-1.04413	2.06212	down	-3.22745	-4.27158	CTGGAGAGAGAGAGGC		0	MIMAT0027403
hsa-miR-6790-3p	-11.0884	-3.47098	11.0884	down	-5.12092	-8.5919	AGTGAGGGGTCGCC		0	MIMAT0027481
hsa-miR-6884-3p	-10.798	-3.4327	10.798	down	-4.14959	-7.58229	AGGGGAGACGGAAAG		0	MIMAT0027669
hsa-miR-6892-5p	-13.4036	-3.74455	13.4036	down	-4.84736	-8.5919	TCCTACTCTCCGGTCC		0	MIMAT0027684
hsa-miR-7113-5p	-10.8938	-3.44544	10.8938	down	-5.14646	-8.5919	CTCACACACTGTCTCC		0	MIMAT0028123
hsa-miR-7152-5p	-17.0232	-4.08943	17.0232	down	-4.50247	-8.5919	GGTCTGGTTGGAGGA		0	MIMAT0028214
hsa-miR-7155-5p	-14.9976	-3.90666	14.9976	down	-4.68525	-8.5919	GATGGCCCAAGACCC		0	MIMAT0028220
hsa-miR-937-3p	-9.03105	-3.17489	9.03105	down	-5.41701	-8.5919	GGCAGAGAGTCAGAGC	chr8	0	MIMAT0004980	144895198
