# Supplementary material for: Small Extracellular Vesicles Propagate the Inflammatory Response After Trauma
Source: Adv Sci (Weinh). 2021 Oct 28;8(24):2102381. doi: 10.1002/advs.202102381 (PMC8693079; doi:10.1002/advs.202102381)
Supplement: Supplementary file 6 — Supplemental Data 3 [file ADVS-8-2102381-s007.xlsx]

## Sheet: all
enriched terms (enrichR) TV vs SV up > log2 2	subgroup	overlap	signature	percent overlap	p-value	Adjusted p-value	"-log10 (p-value)"				genes	database		Reference		Index:
Scavenging by Class B Receptors Homo sapiens R-HSA-3000471 (R2016)	endocytosis/secretion/trafficking	3	5	60	3.6168e-06	0.000345857	3.4611		83.3333	1044.16	SAA1;APOA1;APOB	Reactome 2016		1.30103		T= TxT
Chylomicron (JC)	cholesterol biosynthesis/triglycerides/lipid trafficking	7	12	58.3333	6.6524e-13	1.38068e-10	9.85991		81.0185	2271.65	APOH;APOC1;APOA2;APOC3;APOA1;APOB;APOA5	Jensen Compartments		1.30103		S= sham
Coagulation common pathway (BP 2019)	Coagulation/Thrombin	8	14	57.1429	3.59205e-10	7.74856e-08	7.11078		59.5238	1294.47	FGB;FGA;PROC;SERPINC1;FGG;F2	Bioplanet 2019		1.30103		V= vehicle
positive regulation of cholesterol esterification (GO:0010873; BP 2018)	cholesterol biosynthesis/triglycerides/lipid trafficking	5	9	55.5556	2.22125e-09	1.41688e-06	5.84867		77.1605	1537.44	APOC1;APOA2;APOA1;APOA5;AGT	GO Biological Process 2018		1.30103		G= GW4869
negative regulation of fibrinolysis (GO:0051918; BP2018)	Coagulation/Thrombin	5	9	55.5556	2.22125e-09	1.25945e-06	5.89982		77.1605	1537.44	APOH;SERPINE1;SERPINF2;PLG;F2	GO Biological Process 2018		1.30103
very-low-density lipoprotein particle (GO:0034361; CC 2018)	cholesterol biosynthesis/triglycerides/lipid trafficking	8	15	53.3333	3.65788e-14	1.63141e-11	10.7874		74.0741	2291.8	APOH;APOC1;APOA2;APOC4;APOC3;APOA1;APOB;APOA5	GO Cellular Component 2018		1.30103
fibrinolysis (GO:0042730; BP 2018)	Coagulation/Thrombin	8	16	50	7.27168e-14	1.85537e-10	9.73157		69.4444	2100.85	FGB;FGA;TMPRSS6;FGG;SERPINE1;SERPINF2;PLG;F2	GO Biological Process 2018		1.30103
positive regulation of steroid metabolic process (GO:0045940; BP 2018)	Steroid metabolism	5	10	50	4.41684e-09	2.04901e-06	5.68846		69.4444	1335.96	APOC1;APOA2;APOA1;APOA5;AGT	GO Biological Process 2018		1.30103
very-low-density lipoprotein particle assembly (GO:0034379; BP 2018)	cholesterol biosynthesis/triglycerides/lipid trafficking	5	10	50	4.41684e-09	1.87826e-06	5.72624		69.4444	1335.96	SOAT2;APOC1;APOC4;APOC3;APOB	GO Biological Process 2018		1.30103
Cholesterol efflux capacity (ABCA-1 dependent assay) (GWAS 2019)	cholesterol biosynthesis/triglycerides/lipid trafficking	5	10	50	4.41684e-09	2.55735e-06	5.59221		69.4444	1335.96	APOC1;APOC4;APOC3;APOA1;APOA5	GWAS Catalogue 2019		1.30103
Renal vein (JT)	Endothelium/blood vessel/endothelial phenotypes	3	6	50	7.19543e-06	0.00101954	2.9916		69.4444	822.366	SERPINC1;ALB;F2	Jensen Tissues		1.30103
regulation of fibrinolysis (GO:0051917; BP 2018)	Coagulation/Thrombin	6	13	46.1538	2.06478e-10	1.7561e-07	6.75545		64.1026	1429.54	F12;APOH;SERPINE1;SERPINF2;PLG;F2	GO Biological Process 2018		1.30103
regulation of cholesterol esterification (GO:0010872; BP 2018)	cholesterol biosynthesis/triglycerides/lipid trafficking	5	11	45.4545	8.05075e-09	2.73886e-06	5.56243		63.1313	1176.61	APOC1;APOA2;APOA1;APOA5;AGT	GO Biological Process 2018		1.30103
Thrombophilia (JD)	Coagulation/Thrombin	3	7	42.8571	1.25255e-05	0.00189031	2.72347		59.5238	671.889	PROC;PLG;F2	Jensen Diseases		1.30103
Antithrombin III deficiency (JD)	Coagulation/Thrombin	3	7	42.8571	1.25255e-05	0.00174491	2.75823		59.5238	671.889	SERPINC1;SERPINF2;F2	Jensen Diseases		1.30103
phospholipid efflux (GO:0033700; BP 2018)	cholesterol biosynthesis/triglycerides/lipid trafficking	5	12	41.6667	1.37215e-08	4.11888e-06	5.38522		57.8704	1047.7	APOC1;APOA2;APOC3;APOA1;APOA5	GO Biological Process 2018		1.30103
plasminogen activation (GO:0031639; BP 2018)	Coagulation/Thrombin	5	12	41.6667	1.37215e-08	3.89005e-06	5.41004		57.8704	1047.7	FGB;FGA;TMPRSS6;APOH;FGG	GO Biological Process 2018		1.30103
Fibrinolysis Pathway Homo sapiens h fibrinolysisPathway (BC 2016)	Coagulation/Thrombin	6	15	40	5.95141e-10	7.05242e-08	7.15166		55.5556	1180.12	FGB;FGA;FGG;SERPINE1;PLG;F2	Biocarta 2016		1.30103
Extrinsic prothrombin activation pathway (BP 2019)	Coagulation/Thrombin	6	15	40	5.95141e-10	1.12333e-07	6.94949		55.5556	1180.12	FGB;FGA;PROC;SERPINC1;FGG;F2	Bioplanet 2019		1.30103
Fibrinolysis pathway (BP 2019)	Coagulation/Thrombin	6	15	40	5.95141e-10	9.98514e-08	7.00065		55.5556	1180.12	FGB;FGA;FGG;SERPINE1;PLG;F2	Bioplanet 2019		1.30103
lipase inhibitor activity (GO:0055102; MF 2018)	cholesterol biosynthesis/triglycerides/lipid trafficking	4	10	40	5.23315e-07	0.000150584	3.82222		55.5556	803.505	APOC1;ANGPTL3;APOA2;APOC3	GO Molecular Functions 2018		1.30103
Plasminogen activating cascade Homo sapiens P00050 (P 2016)	Coagulation/Thrombin	6	15	40	5.95141e-10	3.33279e-08	7.47719		55.5556	1180.12	FGB;FGA;FGG;SERPINE1;SERPINF2;PLG	Panther 2016		1.30103
Blood Clotting Cascade WP460 (WP 2019)	Coagulation/Thrombin	8	20	40	6.94732e-13	6.11364e-11	10.2137		55.5556	1555.29	FGB;FGA;F12;FGG;SERPINE1;SERPINF2;PLG;F2	Wikipathways 2019		1.30103
Extrinsic Prothrombin Activation Pathway Homo sapiens h extrinsicPathway (BC 2016)	Coagulation/Thrombin	5	13	38.4615	2.21686e-08	1.75132e-06	5.75663		53.4188	941.484	FGB;FGA;PROC;FGG;F2	Biocarta 2016		1.30103
high-density lipoprotein particle (JC)	cholesterol biosynthesis/triglycerides/lipid trafficking	10	26	38.4615	1.31225e-15	4.99313e-13	12.3016		53.4188	1830.5	APOH;APOC1;APOF;APOA2;APOC4;SAA1;APOC3;APOA1;SAA2;APOA5	Jensen Compartments		1.30103
spherical high-density lipoprotein particle (GO:0034366; CC 2018)	cholesterol biosynthesis/triglycerides/lipid trafficking	3	8	37.5	1.99351e-05	0.00127015	2.89614		52.0833	563.699	APOA2;APOC3;APOA1	GO Cellular Component 2018		1.30103
Blood protein disease (JD)	Coagulation/Thrombin	3	8	37.5	1.99351e-05	0.00257875	2.58859		52.0833	563.699	PROC;SERPINC1;F2	Jensen Diseases		1.30103
triglyceride-rich lipoprotein particle (JC)	cholesterol biosynthesis/triglycerides/lipid trafficking	7	19	36.8421	4.05835e-11	7.12708e-09	8.14709		51.1696	1224.37	APOH;APOC1;APOA2;APOC4;APOA1;APOB;APOA5	Jensen Compartments		1.30103
very-low-density lipoprotein particle (JC)	cholesterol biosynthesis/triglycerides/lipid trafficking	7	19	36.8421	4.05835e-11	6.61801e-09	8.17927		51.1696	1224.37	APOH;APOC1;APOA2;APOC3;APOA1;APOB;APOA5	Jensen Compartments		1.30103
Blood clotting cascade (BP 2019)	Coagulation/Thrombin	8	23	34.7826	2.65546e-12	2.00488e-09	8.69791		48.3092	1287.65	FGB;FGA;F12;FGG;SERPINE1;SERPINF2;PLG;F2	Bioplanet 2019		1.30103
negative regulation of blood coagulation (GO:0030195; BP 2018)	Coagulation/Thrombin	12	36	33.3333	1.31307e-17	6.70062e-14	13.1739		46.2963	1799.61	FGB;FGA;PROC;TMPRSS6;APOH;F12;SERPINE1;FGG;SERPINF2;PLG;F2;KNG1	GO Biological Process 2018		1.30103
Mesenteric vein (JT)	Endothelium/blood vessel/endothelial phenotypes	3	9	33.3333	2.97449e-05	0.00273951	2.56233		46.2963	482.539	SERPINC1;ALB;KNG1	Jensen Tissues		1.30103
acylglycerol homeostasis (GO:0055090; BP 2018)	Metabolites	7	22	31.8182	1.34909e-10	1.37688e-07	6.8611		44.1919	1004.32	GCKR;HNF4A;APOC4;ANGPTL3;APOA1;APOC3;APOA5	GO Biological Process 2018		1.30103
positive regulation of blood coagulation (GO:0030194 BP 2018)	Coagulation/Thrombin	6	19	31.5789	3.15074e-09	1.60782e-06	5.79376		43.8596	858.58	F12;APOH;SERPINE1;SERPINF2;PLG;F2	GO Biological Process 2018		1.30103
Blood coagulation Homo sapiens P00011 (P2016)	Coagulation/Thrombin	12	38	31.5789	2.80583e-17	3.14253e-15	14.5027		43.8596	1671.59	FGB;FGA;PROC;SERPINC1;F12;SERPINE1;SERPINA10;FGG;SERPINF2;PLG;F2;KNG1	Panther 2016		1.30103
Marrow cell (JT)		5	16	31.25	7.39417e-08	1.70251e-05	4.76891		43.4028	712.673	SERPINC1;APOH;SERPINE1;PLG;F2	Jensen Tissues		1.30103
Intrinsic Prothrombin Activation Pathway Homo sapiens h intrinsicPathway (BC 2016)	Coagulation/Thrombin	7	23	30.4348	1.92771e-10	4.56867e-08	7.34021		42.2705	945.571	FGB;FGA;PROC;F12;FGG;F2;KNG1	Biocarta 2016		1.30103
Coagulation Cascade (EPC)	Coagulation/Thrombin	7	23	30.4348	1.92771e-10	1.10586e-07	6.9563		42.2705	945.571	PROC;SERPINC1;F12;SERPINA10;PLG;F2;KNG1	Elsevier Pathway Collections		1.30103
Thrombophilia Hereditary (EPC)	Coagulation/Thrombin	7	23	30.4348	1.92771e-10	8.29397e-08	7.08124		42.2705	945.571	PROC;SERPINC1;F12;SERPINA10;PLG;F2;KNG1	Elsevier Pathway Collections		1.30103
regulation of lipoprotein lipase activity (GO:0051004; BP 2018)	cholesterol biosynthesis/triglycerides/lipid trafficking	6	20	30	4.47448e-09	1.75641e-06	5.75537		41.6667	801.036	APOH;APOC1;ANGPTL3;APOC3;APOA1;APOA5	GO Biological Process 2018		1.30103
Plasma lipoprotein particle (JC)	cholesterol biosynthesis/triglycerides/lipid trafficking	11	37	29.7297	1.33176e-15	4.34343e-13	12.3622		41.2913	1414.32	APOH;APOC1;APOF;APOA2;APOC4;SAA1;APOC3;APOA1;SAA2;APOB;APOA5	Jensen Compartments		1.30103
Jugular vein (JT)	Endothelium/blood vessel/endothelial phenotypes	5	17	29.4118	1.04145e-07	2.13151e-05	4.67131		40.8497	656.76	SERPINC1;SERPINF2;ALB;F2;KNG1	Jensen Tissues		1.30103
Chylomicron-mediated lipid transport Homo sapiens R-HSA-174800 (R 2016)	cholesterol biosynthesis/triglycerides/lipid trafficking	5	17	29.4118	1.04145e-07	1.77047e-05	4.75191		40.8497	656.76	APOA2;APOC3;APOA1;APOB;APOA5	Reactome 2016		1.30103
Lipoprotein particle (JC)	cholesterol biosynthesis/triglycerides/lipid trafficking	11	38	28.9474	1.86291e-15	5.31629e-13	12.2744		40.2047	1363.61	APOH;APOC1;APOF;APOA2;APOC4;SAA1;APOC3;APOA1;SAA2;APOB;APOA5	Jensen Compartments		1.30103
positive regulation of lipid metabolic process (GO:0045834; BP 2018)	Metabolites	6	21	28.5714	6.2273e-09	2.26985e-06	5.644		39.6825	749.775	APOA2;ANGPTL3;APOA1;HSD17B13;F2;APOA5	GO Biological Process 2018		1.30103
Hfe effect on hepcidin production WP3673 (WP 2019)		2	7	28.5714	0.00105579	0.0265456	1.57601		39.6825	271.963	TMPRSS6;HAMP	Wikipathways 2019		1.30103
Fatty Acid Omega Oxidation WP33 (WP 2019)	cholesterol biosynthesis/triglycerides/lipid trafficking	2	7	28.5714	0.00105579	0.0232274	1.634		39.6825	271.963	CYP1A2;CYP1A1	Wikipathways 2019		1.30103
protein-lipid complex (JC)	cholesterol biosynthesis/triglycerides/lipid trafficking	11	39	28.2051	2.57897e-15	6.54199e-13	12.1843		39.1738	1315.9	APOH;APOC1;APOF;APOA2;APOC4;SAA1;APOC3;APOA1;SAA2;APOB;APOA5	Jensen Compartments		1.30103
Common Pathway of Fibrin Clot Formation Homo sapiens R-HSA-140875 (R 2016)	Coagulation/Thrombin	6	22	27.2727	8.51199e-09	1.86048e-06	5.73038		37.8788	703.856	FGB;FGA;PROC;SERPINC1;FGG;F2	Reactome 2016		1.30103
Phenylalanine and tyrosine catabolism Homo sapiens R-HSA-71182 (R 2016)		3	11	27.2727	5.78128e-05	0.00465545	2.33204		37.8788	369.633	HGD;TAT;HPD	Reactome 2016		1.30103
cholesterol efflux (GO:0033344; BP 2018)	cholesterol biosynthesis/triglycerides/lipid trafficking	6	23	26.087	1.14482e-08	3.65127e-06	5.43756		36.2319	662.516	SOAT2;APOC1;APOA2;APOA1;APOC3;APOA5	GO Biological Process 2018		1.30103
Prothrombin activation intrinsic pathway (BP 2019)	Coagulation/Thrombin	8	32	25	5.39449e-11	2.71523e-08	7.56619		34.7222	820.94	FGB;FGA;PROC;SERPINC1;F12;FGG;F2;KNG1	Bioplanet 2019		1.30103
Fibrin clot formation (clotting cascade) (BP 2019)	Coagulation/Thrombin	8	32	25	5.39449e-11	2.03642e-08	7.69113		34.7222	820.94	FGB;FGA;PROC;SERPINC1;F12;FGG;F2;KNG1	Bioplanet 2019		1.30103
triglyceride homeostasis (GO:0070328; BP 2018))	cholesterol biosynthesis/triglycerides/lipid trafficking	7	28	25	9.03505e-10	6.58655e-07	6.18134		34.7222	723.081	GCKR;HNF4A;APOC4;ANGPTL3;APOC3;APOA1;APOA5	GO Biological Process 2018		1.30103
cholesterol transporter activity (GO:0017127; MF 2018)	cholesterol biosynthesis/triglycerides/lipid trafficking	4	17	23.5294	5.70279e-06	0.000656392	3.18284		32.6797	394.593	APOA2;APOA1;APOB;APOA5	GO Molecular Functions 2018		1.30103
Dissolution of Fibrin Clot Homo sapiens R-HSA-75205 (R 2016)	Coagulation/Thrombin	3	13	23.0769	9.91551e-05	0.00758537	2.12002		32.0513	295.475	SERPINE1;SERPINF2;PLG	Reactome 2016		1.30103
Pulmonary embolism (JD)	lung/pulmonary phenotypes	8	35	22.8571	1.18535e-10	1.07333e-07	6.96927		31.746	725.581	NLRP6;SERPINC1;APOH;SERPINE1;SERPINF2;ALB;PLG;F2	Jensen Diseases		1.30103
MP:0005146 decreased circulating VLDL cholesterol level (MPL4)	cholesterol biosynthesis/triglycerides/lipid trafficking	5	22	22.7273	4.30547e-07	0.000566277	3.24697		31.5657	462.696	SOAT2;ANGPTL3;APOA1;APOC3;APOB	MGI Mammalian Phenotype Level 4		1.30103
Intrinsic Pathway of Fibrin Clot Formation Homo sapiens R-HSA-140837 (R 2016)	Coagulation/Thrombin	5	22	22.7273	4.30547e-07	5.98852e-05	4.22268		31.5657	462.696	PROC;SERPINC1;F12;F2;KNG1	Reactome 2016		1.30103
Proteins Involved in Antiphospholipid Syndrome (EPC)		4	18	22.2222	7.29122e-06	0.000965245	3.01536		30.8642	365.088	SERPINC1;APOH;SERPINE1;F2	Elsevier Pathway Collections		1.30103
endocytic vesicle lumen (GO:0071682; CC 2018)	endocytosis/secretion/trafficking	4	18	22.2222	7.29122e-06	0.000541981	3.26602		30.8642	365.088	HPX;SAA1;APOA1;APOB	GO Cellular Component 2018		1.30103
Inferior vena cava (JC)	Endothelium/blood vessel/endothelial phenotypes	4	18	22.2222	7.29122e-06	0.000895362	3.048		30.8642	365.088	SERPINC1;SERPINE1;ALB;F2	Jensen Tissues		1.30103
Proteins Involved in Thrombophilia (EPC)	Coagulation/Thrombin	9	41	21.9512	1.16322e-11	1.00095e-08	7.99959		30.4878	767.599	PROC;SERPINC1;F12;SERPINA10;SERPINE1;FGG;SAA1;PLG;F2	Elsevier Pathway Collections		1.30103
Lipid traits (GWAS 2019)	cholesterol biosynthesis/triglycerides/lipid trafficking	5	23	21.7391	5.46965e-07	0.000158346	3.80039		30.1932	435.353	GCKR;APOC1;APOC3;APOA1;APOA5	GWAS Catalogue 2019		1.30103
Phagocyte (JT)	endocytosis/secretion/trafficking	5	23	21.7391	5.46965e-07	9.15918e-05	4.03814		30.1932	435.353	SERPINC1;APOH;SERPINE1;PLG;F2	Jensen Tissues		1.30103
Lipid metabolism phenotypes (GWAS 2019)	Metabolites	8	37	21.6216	1.92103e-10	1.66842e-07	6.7777		30.03	671.861	GCKR;APOC1;ALB;ANGPTL3;APOC3;APOA1;APOB;APOA5	GWAS Catalogue 2019		1.30103
Complement and coagulation cascades (KEGG 2019M)	Complement/Inflammation	19	88	21.5909	3.34353e-23	1.01309e-20	19.9944		29.9874	1551.92	FGB;C4BP;FGA;SERPINC1;F12;SERPINE1;FGG;SERPINF2;CFI;PLG;SERPINA1E;F2;KNG2;KNG1;SERPINA1A;SERPINA1B;SERPINA1C;SERPINA1D;PROC	KEGG 2019 Mouse		1.30103
Platelet Amyloid Precursor Protein Pathway Homo sapiens h plateletAppPathway (BC 2016)		3	14	21.4286	0.000125532	0.0074378	2.12856		29.7619	267.35	SERPINE1;PLG;F2	Biocarta 2016		1.30103
Platelet and Coagulation Cascade Activation by Antiphospholipid Antibodies (EPC)	Coagulation/Thrombin	5	24	20.8333	6.86912e-07	0.000131353	3.88156		28.9352	410.621	PROC;SERPINC1;APOH;F2;LRP8	Elsevier Pathway Collections		1.30103
Antiphospholipid Antibodies in Platelets and Coagulation Cascade (EPC)	Coagulation/Thrombin	5	24	20.8333	6.86912e-07	0.000118218	3.92732		28.9352	410.621	PROC;SERPINC1;APOH;F2;LRP8	Elsevier Pathway Collections		1.30103
Lipoprotein metabolism (BP 2019)	cholesterol biosynthesis/triglycerides/lipid trafficking	6	29	20.6897	5.19913e-08	5.23379e-06	5.28118		28.7356	481.959	ALB;APOA2;APOA1;APOC3;APOB;APOA5	Bioplanet 2019		1.30103
Statin pathway (BP 2019)	Endothelium/blood vessel/endothelial phenotypes	6	29	20.6897	5.19913e-08	4.90668e-06	5.30921		28.7356	481.959	APOC1;APOA2;APOA1;APOC3;APOB;APOA5	Bioplanet 2019		1.30103
Lipoprotein metabolism Homo sapiens R-HSA-174824 (R 2016)	cholesterol biosynthesis/triglycerides/lipid trafficking	7	34	20.5882	3.95983e-09	1.00976e-06	5.99578		28.5948	553.225	ALB;APOF;APOA2;APOC3;APOA1;APOB;APOA5	Reactome 2016		1.30103
Formation of Fibrin Clot (Clotting Cascade) Homo sapiens R-HSA-140877 (R2016)	Coagulation/Thrombin	8	39	20.5128	3.02441e-10	1.54245e-07	6.81179		28.49	624.477	FGB;FGA;PROC;SERPINC1;F12;FGG;F2;KNG1	Reactome 2016		1.30103
Platelet alpha granule lumen (JC)	Coagulation/Thrombin	11	54	20.3704	1.3439e-13	3.06813e-11	10.5131		28.2922	838.525	FGB;FGA;ORM1;AHSG;SERPINE1;FGG;SERPINF2;ALB;PLG;ORM2;KNG1	Jensen Compartments		1.30103
Proteins Involved in Vasospasm (EPC)	Endothelium/blood vessel/endothelial phenotypes	4	20	20	1.14159e-05	0.00140334	2.85284		27.7778	316.125	PROC;HMOX1;ADM;F2	Elsevier Pathway Collections		1.30103
lipoprotein particle receptor binding (GO:0070325; MF 2018)	cholesterol biosynthesis/triglycerides/lipid trafficking	5	25	20	8.5368e-07	0.000163764	3.78578		27.7778	388.159	APOA2;APOC3;APOA1;APOB;APOA5	GO Molecular Functions 2018		1.30103
C-reactive protein levels or total cholesterol levels (pleiotropy) (GW 2019)	Complement/Inflammation	4	20	20	1.14159e-05	0.00110163	2.95796		27.7778	316.125	GCKR;HNF4A;APOC1;GCNT4	GWAS Catalogue 2019		1.30103
Blood microparticle (JC)	Endothelium/blood vessel/endothelial phenotypes	21	113	18.5841	4.48493e-24	1.02391e-20	19.9897		25.8112	1387.64	FGB;FGA;ORM1;AMBP;AHSG;SERPINC1;SERPINF2;PZP;FGG;APOA2;APOA1;PLG;F2;ORM2;APOA5;KNG1;CPN2;AGT;HPX;ALB;GC	Jensen Compartments		1.30103
Complement and coagulation cascades (BP 2019)	Complement/Inflammation	13	70	18.5714	2.68917e-15	4.06065e-12	11.3914		25.7937	865.365	FGB;FGA;SERPINC1;F12;SERPINE1;FGG;SERPINF2;CFI;APOA2;PLG;F2;KNG1;PROC	Bioplanet 2019		1.30103
C-reactive protein levels or LDL-cholesterol levels (pleiotropy) (GWAS 2019)	Complement/Inflammation	4	22	18.1818	1.70439e-05	0.00155817	2.80738		25.2525	277.266	GCKR;HNF4A;APOC1;GCNT4	GWAS Catalogue 2019		1.30103
Complement and Coagulation Cascades WP449 (WP 2019)	Complement/Inflammation	11	62	17.7419	6.7953e-13	1.19597e-10	9.92228		24.6416	690.392	FGB;C4BP;PROC;SERPINC1;F12;SERPINE1;SERPINF2;CFI;PLG;F2;KNG1	Wikipathways 2019		1.30103
Beta2 integrin cell surface interactions Homo sapiens 95b6b434-618d-11e5-8ac5-06603eb7f303 (NCI 2016)		5	29	17.2414	1.86443e-06	0.000194833	3.71034		23.9464	315.914	FGB;FGA;PROC;FGG;KNG1	NCI Nature 2016		1.30103
Portal vein (JT)	Endothelium/blood vessel/endothelial phenotypes	4	24	16.6667	2.4483e-05	0.00237357	2.6246		23.1481	245.776	SERPINC1;F12;ALB;F2	Jensen Tissues		1.30103
Secretory granule lumen (JC)	endocytosis/secretion/trafficking	14	85	16.4706	1.2965e-15	5.91982e-13	12.2277		22.8758	784.163	FGB;FGA;ORM1;ITIH3;AHSG;SERPINE1;FGG;SERPINF2;APOA1;PLG;ORM2;KNG1;APOH;ALB	Jensen Compartments		1.30103
platelet alpha granule lumen (GO:0031093; CC 2018)	Coagulation/Thrombin	11	67	16.4179	1.66633e-12	3.71592e-10	9.42993		22.8027	618.417	FGB;FGA;ORM1;AHSG;SERPINE1;FGG;SERPINF2;ALB;PLG;ORM2;KNG1	GO Cellular Component 2018		1.30103
Cytoplasmic membrane-bounded vesicle lumen (JC)	endocytosis/secretion/trafficking	17	104	16.3462	1.14977e-18	8.74972e-16	15.058		22.703	937.792	FGB;FGA;ORM1;ITIH3;AHSG;SERPINE1;SERPINF2;FGG;APOA1;PLG;ORM2;KNG1;HPX;APOH;ALB;SAA1;APOB	Jensen Compartments		1.30103
Cholesterol metabolism (KEGG 2019M)	cholesterol biosynthesis/triglycerides/lipid trafficking	8	49	16.3265	2.0867e-09	3.16135e-07	6.50013		22.6757	453.235	SOAT2;APOH;APOC1;APOA2;ANGPTL3;APOA1;APOC3;APOB	KEGG 2019 Mouse		1.30103
Vesicle lumen (JC)	endocytosis/secretion/trafficking	17	105	16.1905	1.36363e-18	7.78294e-16	15.1089		22.4868	925.024	FGB;FGA;ORM1;ITIH3;AHSG;SERPINE1;SERPINF2;FGG;APOA1;PLG;ORM2;KNG1;HPX;APOH;ALB;SAA1;APOB	Jensen Compartments		1.30103
Blood vessel endothelium (JT)	Endothelium/blood vessel/endothelial phenotypes	20	124	16.129	2.21608e-08	5.83146e-06	5.23422		11.2007	197.412	SERPINC1;SERPINE1;SERPINF2;ALB;HMOX1;APOA1;ADM;APOB;F2;KNG1	Jensen Tissues		1.30103
Statin Pathway WP1 (WP 2019)	Endothelium/blood vessel/endothelial phenotypes	3	19	15.7895	0.000325473	0.0143208	1.84403		21.9298	176.102	APOC1;APOC3;APOA1	Wikipathways 2019		1.30103
FOXA2 and FOXA3 transcription factor networks Homo sapiens b6933be8-6192-11e5-8ac5-06603eb7f303 (NCI 2016)		7	45	15.5556	3.12695e-08	6.53532e-06	5.18473		21.6049	373.347	TTR;TAT;HNF4A;ALB;APOA1;ALDOB;F2	NCI Nature 2016		1.30103
Metabolite levels (small molecules and protein measures) (GWAS 2019)	Metabolites	6	39	15.3846	3.36579e-07	0.000116928	3.93208		21.3675	318.471	GCKR;CPS1;GLS2;GLDC;F12;ALB	GWAS Catalogue 2019		1.30103
Platelet alpha granule (JC)	Coagulation/Thrombin	11	72	15.2778	3.80097e-12	7.23135e-10	9.14078		21.2191	557.973	FGB;FGA;ORM1;AHSG;SERPINE1;FGG;SERPINF2;ALB;PLG;ORM2;KNG1	Jensen Compartments		1.30103
Hematological and biochemical traits (GWAS 2019)	Endothelium/blood vessel/endothelial phenotypes	5	33	15.1515	3.64084e-06	0.000632413	3.199		21.0438	263.537	GCKR;TMPRSS6;APOC3;APOA1;APOA5	GWAS Catalogue 2019		1.30103
Histidine, lysine, phenylalanine, tyrosine, proline and tryptophan catabolism Homo sapiens R-HSA-6788656 (R 2016)		6	41	14.6341	4.58402e-07	5.84462e-05	4.23324		20.3252	296.657	TDO2;HGD;UROC1;AMDHD1;TAT;HPD	Reactome 2016		1.30103
sterol transporter activity (GO:0015248; MF 2018)	Steroid metabolism	4	28	14.2857	4.61324e-05	0.00442486	2.3541		19.8413	198.095	APOA2;APOA1;APOB;APOA5	GO Molecular Functions 2018		1.30103
oxidoreductase activity, acting on single donors with incorporation of molecular oxygen, incorporation of two atoms of oxygen (GO:0016702; MF 2018)		3	21	14.2857	0.000442041	0.0363421	1.43959		19.8413	153.256	HGD;TDO2;HPD	GO Molecular Functions 2018		1.30103
Retinoid metabolism and transport Homo sapiens R-HSA-975634 (R 2016)	Metabolites	6	42	14.2857	5.31649e-07	6.2571e-05	4.20363		19.8413	286.652	TTR;APOA2;APOC3;APOA1;APOB;LRP8	Reactome 2016		1.30103
cholesterol binding (GO:0015485; MF 2018)	cholesterol biosynthesis/triglycerides/lipid trafficking	6	43	13.9535	6.14219e-07	0.000141393	3.84957		19.3798	277.188	SOAT2;APOF;APOA2;APOC3;APOA1;APOA5	GO Molecular Functions 2018		1.30103
endopeptidase regulator activity (GO:0061135; MF 2018)	Protease activity	5	36	13.8889	5.68369e-06	0.00081774	3.08738		19.2901	232.984	ITIH3;AHSG;PZP;SERPINF2;KNG1	GO Molecular Functions 2018		1.30103
peptidase inhibitor activity (GO:0030414; MF 2018)	Protease activity	5	36	13.8889	5.68369e-06	0.00072688	3.13854		19.2901	232.984	ITIH3;AHSG;PZP;SERPINF2;KNG1	GO Molecular Functions 2018		1.30103
Activated partial thromboplastin time (GWAS 2019)	Coagulation/Thrombin	5	36	13.8889	5.68369e-06	0.000897506	3.04696		19.2901	232.984	AHSG;APOH;F12;FGG;KNG1	GWAS Catalogue 2019		1.30103
Blood plasma (JT)	Endothelium/blood vessel/endothelial phenotypes	24	176	13.6364	5.04335e-24	9.28985e-21	20.032		18.9394	1015.98	FGB;GCKR;SERPINC1;F12;GCGR;SERPINE1;SERPINF2;SERPINA10;FGG;APOA2;APOA1;APOC3;PLG;SERPINA6;F2;ORM2;APOA5;HPX;PROC;APOH;CYP1A2;APOF;ANGPTL3;APOB	Jensen Tissues		1.30103
Selenium pathway (BP 2019)		8	60	13.3333	1.10763e-08	1.39376e-06	5.85581		18.5185	339.231	SERPINE1;ALB;SAA1;APOA1;SAA2;PLG;F2;APOB	Bioplanet 2019		1.30103
Platelet degranulation Homo sapiens R-HSA-114608 (R 2016)	Coagulation/Thrombin	14	105	13.3333	2.77147e-14	4.24035e-11	10.3726		18.5185	578.089	FGB;FGA;ORM1;ITIH3;AHSG;SERPINE1;SERPINF2;FGG;APOA1;PLG;ORM2;KNG1;APOH;ALB	Reactome 2016		1.30103
intermediate-density lipoprotein particle (JC)	cholesterol biosynthesis/triglycerides/lipid trafficking	9	69	13.0435	1.58676e-09	1.90661e-07	6.71974		18.1159	367.058	ALB;APOC1;APOA2;ANGPTL3;APOC4;APOA1;APOC3;APOB;APOA5	Jensen Compartments		1.30103
negative regulation of peptidase activity (GO:0010466; BP 2018)	Protease activity	8	62	12.9032	1.44607e-08	3.88383e-06	5.41074		17.9211	323.51	AHSG;SERPINC1;SERPINE1;SERPINA10;SERPINF2;SERPINA6;KNG1;AGT	GO Biological Process 2018		1.30103
Response to elevated platelet cytosolic Ca2+ Homo sapiens R-HSA-76005 (R 2016)	Coagulation/Thrombin	14	110	12.7273	5.38284e-14	4.11787e-11	10.3853		17.6768	540.078	FGB;FGA;ORM1;ITIH3;AHSG;SERPINE1;SERPINF2;FGG;APOA1;PLG;ORM2;KNG1;APOH;ALB	Reactome 2016		1.30103
Blood clot (JT)	Coagulation/Thrombin	8	63	12.6984	1.64641e-08	6.06537e-06	5.21714		17.6367	316.086	SERPINC1;APOH;F12;SERPINE1;SERPINF2;ALB;PLG;F2	Jensen Tissues		1.30103
Metabolite levels (GWAS 2019)	Metabolites	14	111	12.6126	6.12231e-14	1.06344e-10	9.97329		17.5175	532.957	GCKR;AGXT2;GLS2;TAT;F12;SLC6A13;SLC6A12;APOA1;APOC3;APOA5;CPS1;ANGPTL3;APOB;GC	GWAS Catalogue 2019		1.30103
Lipid digestion, mobilization, and transport (BP 2019)	cholesterol biosynthesis/triglycerides/lipid trafficking	6	48	12.5	1.20034e-06	9.06258e-05	4.04275		17.3611	236.682	ALB;APOA2;APOA1;APOC3;APOB;APOA5	Bioplanet 2019		1.30103
serine-type endopeptidase inhibitor activity (GO:0004867; MF 2018)	Protease activity	7	56	12.5	1.49603e-07	5.73977e-05	4.24111		17.3611	272.835	AMBP;SERPINC1;SERPINE1;SERPINA10;SERPINF2;SERPINA6;AGT	GO Molecular Functions 2018		1.30103
sterol binding (GO:0032934; MF 2018)	Steroid metabolism	6	48	12.5	1.20034e-06	0.00019737	3.70472		17.3611	236.682	SOAT2;APOF;APOA2;APOA1;APOC3;APOA5	GO Molecular Functions 2018		1.30103
Fibrinogen (GW 2019)	Coagulation/Thrombin	5	40	12.5	9.6935e-06	0.00112251	2.94981		17.3611	200.418	FGB;FGA;CPS1;IL1R2;FGG	GWAS Catalogue 2019		1.30103
Curli (JC)	endocytosis/secretion/trafficking	11	89	12.3596	4.1394e-11	6.30016e-09	8.20065		17.166	410.404	FGB;FGA;SERPINC1;SERPINE1;FGG;SERPINF2;SAA1;PLG;F2;APOA5;KNG1	Jensen Compartments		1.30103
platelet alpha granule (GO:0031091; CC 2018)	Coagulation/Thrombin	11	90	12.2222	4.68702e-11	6.96803e-09	8.15689		16.9753	403.735	FGB;FGA;ORM1;AHSG;SERPINE1;FGG;SERPINF2;ALB;PLG;ORM2;KNG1	GO Cellular Component 2018		1.30103
Corticosteroids and cardioprotection Homo sapiens h gcrPathway (BC 2016)	Complement/Inflammation	3	25	12	0.000748492	0.0354785	1.45003		16.6667	119.958	F2;KNG1;AGT	Biocarta 2016		1.30103
Biofilm matrix component (JC)		11	92	11.9565	5.98189e-11	8.53541e-09	8.06878		16.6063	390.907	FGB;FGA;SERPINC1;SERPINE1;FGG;SERPINF2;SAA1;PLG;F2;APOA5;KNG1	Jensen Compartments		1.30103
Mononuclear cell (JT)	Complement/Inflammation	5	42	11.9048	1.23876e-05	0.00134223	2.87217		16.5344	186.819	SERPINC1;APOH;SERPINE1;PLG;F2	Jensen Tissues		1.30103
MP:0005278 abnormal cholesterol homeostasis (MPL4)	cholesterol biosynthesis/triglycerides/lipid trafficking	5	42	11.9048	1.23876e-05	0.0081464	2.08903		16.5344	186.819	SOAT2;APOF;APOA2;APOA1;APOB	MGI Mammalian Phenotype Level 4		1.30103
Urokinase-type plasminogen activator (uPA) and uPAR-mediated signaling Homo sapiens 503076a2-6196-11e5-8ac5-06603eb7f303 (NCI 2016)	Protease activity	5	42	11.9048	1.23876e-05	0.000863003	3.06399		16.5344	186.819	FGB;FGA;SERPINE1;FGG;PLG	NCI Nature 2016		1.30103
MP:0005311 abnormal circulating amino acid level (MPL4)	Metabolites	5	43	11.6279	1.39367e-05	0.0081468	2.08901		16.1499	180.571	TDO2;ARG1;GCGR;RGN;SLC7A11	MGI Mammalian Phenotype Level 4		1.30103
platelet degranulation (GO:0002576; BP 2018)	Coagulation/Thrombin	14	124	11.2903	2.92643e-13	4.97786e-10	9.30296		15.681	452.551	FGB;FGA;ORM1;ITIH3;AHSG;SERPINE1;SERPINF2;FGG;APOA1;PLG;ORM2;KNG1;APOH;ALB	GO Biological Process 2018		1.30103
MP:0002551 abnormal blood coagulation (MPL4)	Coagulation/Thrombin	8	71	11.2676	4.30907e-08	0.00011335	3.94558		15.6495	265.414	FGA;PROC;SERPINC1;FGG;SERPINF2;PLG;F2;KNG1	MGI Mammalian Phenotype Level 4		1.30103
MP:0005048 abnormal thrombosis (MPL4)	Coagulation/Thrombin	6	55	10.9091	2.72072e-06	0.00286274	2.54322		15.1515	194.161	PROC;SERPINC1;FGG;HMOX1;PLG;KNG1	MGI Mammalian Phenotype Level 4		1.30103
Response to elevated platelet cytosolic calcium (BP 2019)	Coagulation/Thrombin	9	83	10.8434	8.45133e-09	1.16014e-06	5.93549		15.0602	279.954	FGB;FGA;SERPINE1;FGG;SERPINF2;ALB;APOA1;PLG;KNG1	Bioplanet 2019		1.30103
Oxidative Stress WP412 (WP 2019)		3	28	10.7143	0.00104941	0.0307828	1.51169		14.881	102.076	CYP1A1;HMOX1;MT1	Wikipathways 2019		1.30103
Negative Acute Phase Proteins Synthesis (EPC)	Complement/Inflammation	5	48	10.4167	2.40851e-05	0.0023028	2.63774		14.4676	153.847	TTR;SERPINC1;HNF4A;ALB;SERPINA6	Elsevier Pathway Collections		1.30103
endopeptidase inhibitor activity (GO:0004866; MF 2018)	Protease activity	11	111	9.90991	4.68872e-10	5.39671e-07	6.26787		13.7638	295.655	ITIH3;AMBP;AHSG;SERPINC1;SERPINE1;SERPINF2;PZP;SERPINA10;SERPINA6;KNG1;AGT	GO Molecular Functions 2018		1.30103
Lipid digestion, mobilization, and transport Homo sapiens R-HSA-73923 (R 2016)	cholesterol biosynthesis/triglycerides/lipid trafficking	7	71	9.85915	7.84109e-07	8.56919e-05	4.06706		13.6933	192.51	ALB;APOA2;APOF;APOA1;APOC3;APOB;APOA5	Reactome 2016		1.30103
Biofilm matrix (JC)		11	116	9.48276	7.55349e-10	9.58034e-08	7.01862		13.1705	276.631	FGB;FGA;SERPINC1;SERPINE1;SERPINF2;FGG;SAA1;PLG;F2;APOA5;KNG1	Jensen Compartments		1.30103
regulated exocytosis (GO:0045055; BP 2018)	endocytosis/secretion/trafficking	14	148	9.45946	3.41922e-12	4.36207e-09	8.36031		13.1381	346.868	FGB;FGA;ORM1;ITIH3;AHSG;SERPINE1;SERPINF2;FGG;APOA1;PLG;ORM2;KNG1;APOH;ALB	GO Biological Process 2018		1.30103
LDL cholesterol levels (GWAS 2019)	cholesterol biosynthesis/triglycerides/lipid trafficking	6	64	9.375	6.67222e-06	0.000965803	3.01511		13.0208	155.177	APOC1;ANGPTL3;APOA1;APOC3;APOB;APOA5	GWAS Catalogue 2019		1.30103
Vascular disease (JD)	Endothelium/blood vessel/endothelial phenotypes	7	78	8.97436	1.49371e-06	0.000300568	3.52206		12.4644	167.2	GCKR;PROC;F12;APOC1;APOB;APOA5;KNG1	Jensen Diseases		1.30103
Fibrinogen levels (GWAS 2019)	Coagulation/Thrombin	6	68	8.82353	9.51333e-06	0.00118033	2.928		12.2549	141.701	FGB;CPS1;HNF4A;IL1R2;FGG;GADD45G	GWAS Catalogue 2019		1.30103
Binding and Uptake of Ligands by Scavenger Receptors Homo sapiens R-HSA-2173782 (R 2016)		6	74	8.10811	1.55414e-05	0.00132102	2.87909		11.2613	124.685	HPX;AMBP;ALB;SAA1;APOA1;APOB	Reactome 2016		1.30103
Steroid hormone biosynthesis (KEGG 2019M)	Steroid metabolism	7	89	7.86517	3.6474e-06	0.000368387	3.4337		10.9238	136.783	CYP2D11;CYP2D10;CYP1A2;UGT2B5;CYP1A1;UGT2A3;CYP2D26	KEGG 2019 Mouse		1.30103
Capillary (JT)	Endothelium/blood vessel/endothelial phenotypes	8	103	7.76699	7.93556e-07	0.000121811	3.91431		10.7875	151.529	SERPINC1;SERPINE1;ALB;HMOX1;ADM;APOB;F2;KNG1	Jensen Tissues		1.30103
One carbon metabolism and related pathways WP1770 (WP 2019)	Metabolites	4	52	7.69231	0.000533567	0.0187816	1.72627		10.6838	80.512	AGXT2;ETNK2;MAT1A;BAAT	Wikipathways 2019		1.30103
MP:0009642 abnormal blood homeostasis (MPL4)	Coagulation/Thrombin	9	120	7.5	2.14666e-07	0.000376452	3.42429		10.4167	159.939	TTR;GLDC;AHSG;ARG1;APOH;SLCO1A1;APOC3;APOB;AGT	MGI Mammalian Phenotype Level 4		1.30103
PPAR signaling pathway WP2316 (WP 2019)		6	81	7.40741	2.6126e-05	0.00153272	2.81454		10.2881	108.566	APOA2;APOA1;APOC3;CYP4A14;APOA5;SLC27A5	Wikipathways 2019		1.30103
MP:0002702 decreased circulating free fatty acid level (MPL4)	Metabolites	7	98	7.14286	6.93936e-06	0.00521542	2.28271		9.92063	117.84	AHSG;HNF4A;FGL1;APOA2;ANGPTL3;MMP8;SLC27A5	MGI Mammalian Phenotype Level 4		1.30103
PPAR signaling pathway (KEGG 2019M)		6	85	7.05882	3.43873e-05	0.00260484	2.58422		9.80392	100.763	APOA2;APOA1;APOC3;CYP4A14;APOA5;SLC27A5	KEGG 2019 Mouse		1.30103
Triglyceride levels (GWAS 2019)	cholesterol biosynthesis/triglycerides/lipid trafficking	7	104	6.73077	1.02801e-05	0.00111603	2.95232		9.34829	107.368	GCKR;APOC1;ANGPTL3;APOA1;APOC3;APOB;APOA5	GWAS Catalogue 2019		1.30103
Cholesterol, total (GWAS 2019)	cholesterol biosynthesis/triglycerides/lipid trafficking	8	121	6.61157	2.69356e-06	0.000519856	3.28412		9.18274	117.765	GCKR;HNF4A;APOC1;ANGPTL3;APOA1;APOC3;APOB;APOA5	GWAS Catalogue 2019		1.30103
Thrombocytopenia (JD)	Coagulation/Thrombin	6	95	6.31579	6.44259e-05	0.00648197	2.18829		8.77193	84.6491	SERPINC1;APOH;CFI;ALB;PLG;F2	Jensen Diseases		1.30103
Platelet activation, signaling and aggregation Homo sapiens R-HSA-76002 (R 2016)	Coagulation/Thrombin	15	253	5.92885	4.48549e-10	1.7157e-07	6.76556		8.23452	177.248	FGB;FGA;ORM1;ITIH3;AHSG;SERPINE1;SERPINF2;FGG;APOA1;PLG;F2;ORM2;KNG1;APOH;ALB	Reactome 2016		1.30103
Lung disease (JD)	lung/pulmonary phenotypes	7	119	5.88235	2.47833e-05	0.00299217	2.52401		8.16993	86.6449	SERPINC1;SERPINE1;ALB;HMOX1;PLG;MMP8;F2	Jensen Diseases		1.30103
Blood metabolite levels (GWAS 2019)	Metabolites	9	158	5.6962	2.18487e-06	0.00047439	3.32386		7.91139	103.117	GCKR;TDO2;CPS1;GLS2;SLC6A13;ANGPTL3;SLC6A12;APOA5;KNG1	GWAS Catalogue 2019		1.30103
Protease inhibitor complex (JC)	Protease activity	17	301	5.64784	6.16428e-11	8.27826e-09	8.08206		7.84422	184.415	ITIH3;AMBP;SERPINC1;SERPINE1;SERPINF2;PZP;SERPINA10;APOA1;PLG;SERPINA6;F2;KNG1;ACR;HPX;TTR;ALB;APOB	Jensen Compartments		1.30103
Amino acid metabolism (BP 2019)	Metabolites	11	195	5.64103	1.72704e-07	1.4488e-05	4.83899		7.83476	122	TDO2;HGD;CPS1;UROC1;AMDHD1;AGXT2;ARG1;GLS2;TAT;MAT1A;HPD	Bioplanet 2019		1.30103
LDL cholesterol (GWAS 2019)	cholesterol biosynthesis/triglycerides/lipid trafficking	10	181	5.52486	7.74354e-07	0.00019215	3.71636		7.67342	107.974	GCKR;TMPRSS6;APOH;APOC1;ANGPTL3;APOC4;APOA1;APOC3;APOB;APOA5	GWAS Catalogue 2019		1.30103
Proteins Involved in Pulmonary Hypertension (EPC)	lung/pulmonary phenotypes	9	165	5.45455	3.12427e-06	0.000448073	3.34865		7.57576	96.0326	TDO2;SERPINC1;SERPINE1;HMOX1;ADM;PLG;F2;KNG1;AGT	Elsevier Pathway Collections		1.30103
secretory granule lumen (GO:0034774; CC 2018)	endocytosis/secretion/trafficking	17	317	5.36278	1.38158e-10	1.54046e-08	7.81235		7.4483	169.096	FGB;FGA;ORM1;ITIH3;AHSG;ARG1;SERPINE1;SERPINF2;FGG;APOA1;PLG;MMP8;ORM2;KNG1;TTR;APOH;ALB	GO Cellular Component 2018		1.30103
MP:0000186 decreased circulating HDL cholesterol level (MPL4)	cholesterol biosynthesis/triglycerides/lipid trafficking	9	169	5.32544	3.80315e-06	0.00333473	2.47694		7.39645	92.3053	FGL1;KRTAP17-1;APOA2;ANGPTL3;APOC4;APOA1;APOC3;APOB;GC	MGI Mammalian Phenotype Level 4		1.30103
MP:0005179 decreased circulating cholesterol level (MPL4)	cholesterol biosynthesis/triglycerides/lipid trafficking	13	254	5.11811	3.95905e-08	0.000208286	3.68134		7.10849	121.162	FGL1;SERPINE1;KRTAP17-1;APOA2;APOA1;APOC3;BAAT;SOAT2;HNF4A;ANGPTL3;APOB;GC;SLC27A5	MGI Mammalian Phenotype Level 4		1.30103
Hypertension (JD)	Endothelium/blood vessel/endothelial phenotypes	14	289	4.84429	2.31913e-08	6.99991e-06	5.15491		6.72818	118.278	AMBP;SERPINC1;GLS2;SERPINE1;APOA1;ADM;PLG;F2;KNG1;AGT;APOH;ALB;APOB;GC	Jensen Diseases		1.30103
endoplasmic reticulum lumen (GO:0005788; CC 2018)		13	270	4.81481	8.09296e-08	7.21892e-06	5.14153		6.68724	109.201	FGA;AHSG;SERPINC1;SERPINA10;FGG;APOA2;APOA1;F2;APOA5;KNG1;PROC;ALB;APOB	GO Cellular Component 2018		1.30103
Secretory granule (JC)	endocytosis/secretion/trafficking	16	344	4.65116	3.88953e-09	4.4399e-07	6.35263		6.45995	125.097	FGB;FGA;ORM1;ITIH3;AHSG;SERPINE1;SERPINF2;FGG;APOA1;PLG;MYRIP;ORM2;KNG1;ACR;APOH;ALB	Jensen Compartments		1.30103
Artery (JT)	Endothelium/blood vessel/endothelial phenotypes	15	336	4.46429	2.11907e-08	6.50554e-06	5.18672		6.2004	109.559	AHSG;SERPINC1;SERPINE1;SERPINF2;IL24;APOA1;APOC3;ADM;F2;KNG1;AGT;ALB;SAA1;HMOX1;APOB	Jensen Tissues		1.30103
Triglycerides (GWAS 2019)	cholesterol biosynthesis/triglycerides/lipid trafficking	8	184	4.34783	5.71737e-05	0.00496553	2.30403		6.03865	58.9941	GCKR;APOH;APOC1;ANGPTL3;APOA1;APOC3;APOB;APOA5	GWAS Catalogue 2019		1.30103
serine-type peptidase activity (GO:0008236; MF 2018)	Protease activity	9	220	4.09091	3.15234e-05	0.00329849	2.48168		5.68182	58.8908	ACR;PROC;TMPRSS6;F12;CFI;PLG;PRSS22;F2;MMP8	GO Molecular Functions 2018		1.30103
serine-type endopeptidase activity (GO:0004252; MF 2018)	Protease activity	8	196	4.08163	8.90183e-05	0.00788154	2.10339		5.66893	52.8723	ACR;PROC;TMPRSS6;F12;CFI;PLG;F2;MMP8	GO Molecular Functions 2018		1.30103
Metabolism of amino acids and derivatives Homo sapiens R-HSA-71291 (R 2016)	Metabolites	13	335	3.8806	9.50912e-07	9.6993e-05	4.01326		5.38972	74.733	HGD;GLDC;AGXT2;ARG1;GLS2;TAT;SLC6A12;MAT1A;TDO2;CPS1;UROC1;AMDHD1;HPD	Reactome 2016		1.30103
Hemostasis Homo sapiens R-HSA-109582 (R 2016)	Coagulation/Thrombin	21	552	3.80435	4.74298e-10	1.45135e-07	6.83823		5.28382	113.439	FGB;FGA;ORM1;ITIH3;AHSG;SERPINC1;F12;SERPINE1;SERPINF2;FGG;APOA1;PLG;SLC7A11;F2;ORM2;LRP8;KNG1;PROC;APOH;ALB;APOB	Reactome 2016		1.30103
Hemostasis pathway (BP 2019)	Coagulation/Thrombin	16	468	3.4188	2.76437e-07	2.19695e-05	4.65818		4.74834	71.706	FGB;FGA;SERPINC1;F12;SERPINE1;SERPINF2;FGG;APOA1;PLG;SLC7A11;F2;LRP8;KNG1;PROC;ALB;APOB	Bioplanet 2019		1.30103
Extracellular space (JC)	endocytosis/secretion/trafficking	45	1348	3.33828	6.99587e-19	7.98578e-16	15.0977		4.6365	193.823	ORM1;SERPINC1;TMPRSS6;FGL1;SERPINE1;CFI;PZP;IL24;SERPINA10;ADM;PLG;SERPINA6;ORM2;KNG1;CPN2;HPX;TTR;APOH;APOF;HMOX1;APOB;GC;FGB;FGA;AMBP;AHSG;ARG1;F12;SERPINF2;FGG;APOA2;APOC4;APOA1;APOC3;F2;MMP8;APOA5;AGT;PROC;ALB;APOC1;ANGPTL3;SAA1;SAA2;HAMP	Jensen Compartments		1.30103
Metabolism (BP 2019)	Metabolites	33	1615	2.04334	3.27082e-08	3.52782e-06	5.45249		2.83798	48.9144	GLDC;GLS2;TAT;TDO2;AMDHD1;HMOX1;UGT2A3;UPP2;GCNT4;APOB;GC;GCKR;HGD;AGXT2;ARG1;GCGR;APOA2;MBOAT1;APOA1;APOC3;MAT1A;BAAT;APOA5;AGT;CPS1;UROC1;ETNK2;ALB;CYP1A2;CYP1A1;ALDOB;HPD;SLC27A5	Bioplanet 2019		1.30103
Metabolism Homo sapiens R-HSA-1430728 (R 2016)	Metabolites	35	1908	1.83438	1.64486e-07	2.51663e-05	4.59918		2.54775	39.797	GLDC;GLS2;TAT;LRP8;TTR;TDO2;AMDHD1;APOF;HMOX1;UPP2;APOB;GC;GCKR;HGD;AGXT2;ARG1;GCGR;APOA2;MBOAT1;SLC6A12;APOA1;APOC3;MAT1A;BAAT;APOA5;AGT;CPS1;UROC1;ETNK2;ALB;CYP1A2;CYP1A1;ALDOB;HPD;SLC27A5	Reactome 2016		1.30103
Blood protein levels (GWAS 2019)	Coagulation/Thrombin	38	2091	1.81731	5.24201e-08	2.27634e-05	4.64276		2.52404	42.313	ITIH3;TMPRSS6;FGL1;SERPINE1;CFI;PZP;SERPINA10;FAM107A;PLG;PRSS22;SERPINA6;ORM2;LRP8;KNG1;CPN2;HPX;APOH;APOF;APOB;GC;AMBP;AHSG;ARG1;IL1R2;F12;SERPINF2;FGG;APOC4;APOA1;APOC3;MMP8;APOA5;AGT;NLRP12;PROC;APOC1;ANGPTL3;SAA1	GWAS Catalogue 2019		1.30103
enriched terms (enrichR) TG vs SV up > log2 2	subgroup	overlap	signature	percent overlap	p-value	Adjusted p-value	"-log10 (p-value)"				genes	database
Scavenging by Class B Receptors Homo sapiens R-HSA-3000471 (R2016)	lung/pulmonary phenotypes	0	5	0	1	1	0					Reactome 2016		1.30103
Chylomicron (JC)	cholesterol biosynthesis/triglycerides/lipid trafficking	0	12	0	1	1	0					Jensen Compartments		1.30103
Coagulation common pathway (BP 2019)	Coagulation/Thrombin	0	14	0	1	1	0					Bioplanet 2019		1.30103
positive regulation of cholesterol esterification (GO:0010873; BP 2018)	cholesterol biosynthesis/triglycerides/lipid trafficking	0	9	0	1	1	0					GO Biological Process 2018		1.30103
negative regulation of fibrinolysis (GO:0051918; BP2018)	Coagulation/Thrombin	0	9	0	1	1	0					GO Biological Process 2018		1.30103
very-low-density lipoprotein particle (GO:0034361; CC 2018)	cholesterol biosynthesis/triglycerides/lipid trafficking	0	15	0	1	1	0					GO Cellular Component 2018		1.30103
fibrinolysis (GO:0042730; BP 2018)	Coagulation/Thrombin	0	16	0	1	1	0					GO Biological Process 2018		1.30103
positive regulation of steroid metabolic process (GO:0045940; BP 2018)	Steroid metabolism	0	10	0	1	1	0					GO Biological Process 2018		1.30103
very-low-density lipoprotein particle assembly (GO:0034379; BP 2018)	cholesterol biosynthesis/triglycerides/lipid trafficking	0	10	0	1	1	0					GO Biological Process 2018		1.30103
Cholesterol efflux capacity (ABCA-1 dependent assay) (GWAS 2019)	cholesterol biosynthesis/triglycerides/lipid trafficking	0	10	0	1	1	0					GWAS Catalogue 2019		1.30103
Renal vein (JT)	Endothelium/blood vessel/endothelial phenotypes	0	6	0	1	1	0					Jensen Tissues		1.30103
regulation of fibrinolysis (GO:0051917; BP 2018)	Coagulation/Thrombin	0	13	0	1	1	0					GO Biological Process 2018		1.30103
regulation of cholesterol esterification (GO:0010872; BP 2018)	cholesterol biosynthesis/triglycerides/lipid trafficking	0	11	0	1	1	0					GO Biological Process 2018		1.30103
Thrombophilia (JD)	Coagulation/Thrombin	0	7	0	1	1	0					Jensen Diseases		1.30103
Antithrombin III deficiency (JD)	Coagulation/Thrombin	0	7	0	1	1	0					Jensen Diseases		1.30103
phospholipid efflux (GO:0033700; BP 2018)	cholesterol biosynthesis/triglycerides/lipid trafficking	0	12	0	1	1	0					GO Biological Process 2018		1.30103
plasminogen activation (GO:0031639; BP 2018)	Coagulation/Thrombin	0	12	0	1	1	0					GO Biological Process 2018		1.30103
Fibrinolysis Pathway Homo sapiens h fibrinolysisPathway (BC 2016)	Coagulation/Thrombin	0	15	0	1	1	0					Biocarta 2016		1.30103
Extrinsic prothrombin activation pathway (BP 2019)	Coagulation/Thrombin	0	15	0	1	1	0					Bioplanet 2019		1.30103
Fibrinolysis pathway (BP 2019)	Coagulation/Thrombin	0	15	0	1	1	0					Bioplanet 2019		1.30103
lipase inhibitor activity (GO:0055102; MF 2018)	cholesterol biosynthesis/triglycerides/lipid trafficking	0	10	0	1	1	0					GO Molecular Functions 2018		1.30103
Plasminogen activating cascade Homo sapiens P00050 (P 2016)	Coagulation/Thrombin	0	15	0	1	1	0					Panther 2016		1.30103
Blood Clotting Cascade WP460 (WP 2019)	Coagulation/Thrombin	0	20	0	1	1	0					Wikipathways 2019		1.30103
Extrinsic Prothrombin Activation Pathway Homo sapiens h extrinsicPathway (BC 2016)	Coagulation/Thrombin	0	13	0	1	1	0					Biocarta 2016		1.30103
high-density lipoprotein particle (JC)	cholesterol biosynthesis/triglycerides/lipid trafficking	0	26	0	1	1	0					Jensen Compartments		1.30103
spherical high-density lipoprotein particle (GO:0034366; CC 2018)	cholesterol biosynthesis/triglycerides/lipid trafficking	0	8	0	1	1	0					GO Cellular Component 2018		1.30103
Blood protein disease (JD)	Coagulation/Thrombin	0	8	0	1	1	0					Jensen Diseases		1.30103
triglyceride-rich lipoprotein particle (JC)	cholesterol biosynthesis/triglycerides/lipid trafficking	0	19	0	1	1	0					Jensen Compartments		1.30103
very-low-density lipoprotein particle (JC)	cholesterol biosynthesis/triglycerides/lipid trafficking	0	19	0	1	1	0					Jensen Compartments		1.30103
Blood clotting cascade (BP 2019)	Coagulation/Thrombin	0	23	0	1	1	0					Bioplanet 2019		1.30103
negative regulation of blood coagulation (GO:0030195; BP 2018)	Coagulation/Thrombin	0	36	0	1	1	0					GO Biological Process 2018		1.30103
Mesenteric vein (JT)	Endothelium/blood vessel/endothelial phenotypes	0	9	0	1	1	0					Jensen Tissues		1.30103
acylglycerol homeostasis (GO:0055090; BP 2018)	Metabolites	0	22	0	1	1	0					GO Biological Process 2018		1.30103
positive regulation of blood coagulation (GO:0030194 BP 2018)	Coagulation/Thrombin	0	19	0	1	1	0					GO Biological Process 2018		1.30103
Blood coagulation Homo sapiens P00011 (P2016)	Coagulation/Thrombin	0	38	0	1	1	0					Panther 2016		1.30103
Marrow cell (JT)		0	16	0	1	1	0					Jensen Tissues		1.30103
Intrinsic Prothrombin Activation Pathway Homo sapiens h intrinsicPathway (BC 2016)	Coagulation/Thrombin	0	23	0	1	1	0					Biocarta 2016		1.30103
Coagulation Cascade (EPC)	Coagulation/Thrombin	0	23	0	1	1	0					Elsevier Pathway Collections		1.30103
Thrombophilia Hereditary (EPC)	Coagulation/Thrombin	0	23	0	1	1	0					Elsevier Pathway Collections		1.30103
regulation of lipoprotein lipase activity (GO:0051004; BP 2018)	cholesterol biosynthesis/triglycerides/lipid trafficking	0	20	0	1	1	0					GO Biological Process 2018		1.30103
Plasma lipoprotein particle (JC)	cholesterol biosynthesis/triglycerides/lipid trafficking	0	37	0	1	1	0					Jensen Compartments		1.30103
Jugular vein (JT)	Endothelium/blood vessel/endothelial phenotypes	0	17	0	1	1	0					Jensen Tissues		1.30103
Chylomicron-mediated lipid transport Homo sapiens R-HSA-174800 (R 2016)	cholesterol biosynthesis/triglycerides/lipid trafficking	0	17	0	1	1	0					Reactome 2016		1.30103
Lipoprotein particle (JC)	cholesterol biosynthesis/triglycerides/lipid trafficking	0	38	0	1	1	0					Jensen Compartments		1.30103
positive regulation of lipid metabolic process (GO:0045834; BP 2018)	Metabolites	0	21	0	1	1	0					GO Biological Process 2018		1.30103
Hfe effect on hepcidin production WP3673 (WP 2019)		0	7	0	1	1	0					Wikipathways 2019		1.30103
Fatty Acid Omega Oxidation WP33 (WP 2019)	cholesterol biosynthesis/triglycerides/lipid trafficking	0	7	0	1	1	0					Wikipathways 2019		1.30103
protein-lipid complex (JC)	cholesterol biosynthesis/triglycerides/lipid trafficking	0	39	0	1	1	0					Jensen Compartments		1.30103
Common Pathway of Fibrin Clot Formation Homo sapiens R-HSA-140875 (R 2016)	Coagulation/Thrombin	0	22	0	1	1	0					Reactome 2016		1.30103
Phenylalanine and tyrosine catabolism Homo sapiens R-HSA-71182 (R 2016)		0	11	0	1	1	0					Reactome 2016		1.30103
cholesterol efflux (GO:0033344; BP 2018)	cholesterol biosynthesis/triglycerides/lipid trafficking	0	23	0	1	1	0					GO Biological Process 2018		1.30103
Prothrombin activation intrinsic pathway (BP 2019)	Coagulation/Thrombin	0	32	0	1	1	0					Bioplanet 2019		1.30103
Fibrin clot formation (clotting cascade) (BP 2019)	Coagulation/Thrombin	0	32	0	1	1	0					Bioplanet 2019		1.30103
triglyceride homeostasis (GO:0070328; BP 2018))	cholesterol biosynthesis/triglycerides/lipid trafficking	0	28	0	1	1	0					GO Biological Process 2018		1.30103
cholesterol transporter activity (GO:0017127; MF 2018)	cholesterol biosynthesis/triglycerides/lipid trafficking	0	17	0	1	1	0					GO Molecular Functions 2018		1.30103
Dissolution of Fibrin Clot Homo sapiens R-HSA-75205 (R 2016)	Coagulation/Thrombin	0	13	0	1	1	0					Reactome 2016		1.30103
Pulmonary embolism (JD)	lung/pulmonary phenotypes	0	35	0	1	1	0					Jensen Diseases		1.30103
MP:0005146 decreased circulating VLDL cholesterol level (MPL4)	cholesterol biosynthesis/triglycerides/lipid trafficking	0	22	0	1	1	0					MGI Mammalian Phenotype Level 4		1.30103
Intrinsic Pathway of Fibrin Clot Formation Homo sapiens R-HSA-140837 (R 2016)	Coagulation/Thrombin	0	22	0	1	1	0					Reactome 2016		1.30103
Proteins Involved in Antiphospholipid Syndrome (EPC)		0	18	0	1	1	0					Elsevier Pathway Collections		1.30103
endocytic vesicle lumen (GO:0071682; CC 2018)	endocytosis/secretion/trafficking	0	18	0	1	1	0					GO Cellular Component 2018		1.30103
Inferior vena cava (JC)	Endothelium/blood vessel/endothelial phenotypes	0	18	0	1	1	0					Jensen Tissues		1.30103
Proteins Involved in Thrombophilia (EPC)	Coagulation/Thrombin	0	41	0	1	1	0					Elsevier Pathway Collections		1.30103
Lipid traits (GWAS 2019)	cholesterol biosynthesis/triglycerides/lipid trafficking	0	23	0	1	1	0					GWAS Catalogue 2019		1.30103
Phagocyte (JT)	endocytosis/secretion/trafficking	0	23	0	1	1	0					Jensen Tissues		1.30103
Lipid metabolism phenotypes (GWAS 2019)	Metabolites	0	37	0	1	1	0					GWAS Catalogue 2019		1.30103
Complement and coagulation cascades (KEGG 2019M)	Complement/Inflammation	0	88	0	1	1	0					KEGG 2019 Mouse		1.30103
Platelet Amyloid Precursor Protein Pathway Homo sapiens h plateletAppPathway (BC 2016)		0	14	0	1	1	0					Biocarta 2016		1.30103
Platelet and Coagulation Cascade Activation by Antiphospholipid Antibodies (EPC)	Coagulation/Thrombin	0	24	0	1	1	0					Elsevier Pathway Collections		1.30103
Antiphospholipid Antibodies in Platelets and Coagulation Cascade (EPC)	Coagulation/Thrombin	0	24	0	1	1	0					Elsevier Pathway Collections		1.30103
Lipoprotein metabolism (BP 2019)	cholesterol biosynthesis/triglycerides/lipid trafficking	0	29	0	1	1	0					Bioplanet 2019		1.30103
Statin pathway (BP 2019)	Endothelium/blood vessel/endothelial phenotypes	0	29	0	1	1	0					Bioplanet 2019		1.30103
Lipoprotein metabolism Homo sapiens R-HSA-174824 (R 2016)	cholesterol biosynthesis/triglycerides/lipid trafficking	0	34	0	1	1	0					Reactome 2016		1.30103
Formation of Fibrin Clot (Clotting Cascade) Homo sapiens R-HSA-140877 (R2016)	Coagulation/Thrombin	0	39	0	1	1	0					Reactome 2016		1.30103
Platelet alpha granule lumen (JC)	Coagulation/Thrombin	0	54	0	1	1	0					Jensen Compartments		1.30103
Proteins Involved in Vasospasm (EPC)	Endothelium/blood vessel/endothelial phenotypes	0	20	0	1	1	0					Elsevier Pathway Collections		1.30103
lipoprotein particle receptor binding (GO:0070325; MF 2018)	cholesterol biosynthesis/triglycerides/lipid trafficking	0	25	0	1	1	0					GO Molecular Functions 2018		1.30103
C-reactive protein levels or total cholesterol levels (pleiotropy) (GW 2019)	Complement/Inflammation	0	20	0	1	1	0					GWAS Catalogue 2019		1.30103
Blood microparticle (JC)	Endothelium/blood vessel/endothelial phenotypes	0	113	0	1	1	0					Jensen Compartments		1.30103
Complement and coagulation cascades (BP 2019)	Complement/Inflammation	0	70	0	1	1	0					Bioplanet 2019		1.30103
C-reactive protein levels or LDL-cholesterol levels (pleiotropy) (GWAS 2019)	Complement/Inflammation	0	22	0	1	1	0					GWAS Catalogue 2019		1.30103
Complement and Coagulation Cascades WP449 (WP 2019)	Complement/Inflammation	0	62	0	1	1	0					Wikipathways 2019		1.30103
Beta2 integrin cell surface interactions Homo sapiens 95b6b434-618d-11e5-8ac5-06603eb7f303 (NCI 2016)	Complement/Inflammation	0	29	0	1	1	0					NCI Nature 2016		1.30103
Portal vein (JT)	Endothelium/blood vessel/endothelial phenotypes	0	24	0	1	1	0					Jensen Tissues		1.30103
Secretory granule lumen (JC)	endocytosis/secretion/trafficking	0	85	0	1	1	0					Jensen Compartments		1.30103
platelet alpha granule lumen (GO:0031093; CC 2018)	Coagulation/Thrombin	0	67	0	1	1	0					GO Cellular Component 2018		1.30103
Cytoplasmic membrane-bounded vesicle lumen (JC)	endocytosis/secretion/trafficking	0	104	0	1	1	0					Jensen Compartments		1.30103
Cholesterol metabolism (KEGG 2019M)	cholesterol biosynthesis/triglycerides/lipid trafficking	0	49	0	1	1	0					KEGG 2019 Mouse		1.30103
Vesicle lumen (JC)	endocytosis/secretion/trafficking	0	105	0	1	1	0					Jensen Compartments		1.30103
Blood vessel endothelium (JT)	Endothelium/blood vessel/endothelial phenotypes	0	124	0	1	1	0					Jensen Tissues		1.30103
Statin Pathway WP1 (WP 2019)	Endothelium/blood vessel/endothelial phenotypes	0	19	0	1	1	0					Wikipathways 2019		1.30103
FOXA2 and FOXA3 transcription factor networks Homo sapiens b6933be8-6192-11e5-8ac5-06603eb7f303 (NCI 2016)		0	45	0	1	1	0					NCI Nature 2016		1.30103
Metabolite levels (small molecules and protein measures) (GWAS 2019)	Metabolites	0	39	0	1	1	0					GWAS Catalogue 2019		1.30103
Platelet alpha granule (JC)	Coagulation/Thrombin	0	72	0	1	1	0					Jensen Compartments		1.30103
Hematological and biochemical traits (GWAS 2019)	Endothelium/blood vessel/endothelial phenotypes	0	33	0	1	1	0					GWAS Catalogue 2019		1.30103
Histidine, lysine, phenylalanine, tyrosine, proline and tryptophan catabolism Homo sapiens R-HSA-6788656 (R 2016)		0	41	0	1	1	0					Reactome 2016		1.30103
sterol transporter activity (GO:0015248; MF 2018)	Steroid metabolism	0	28	0	1	1	0					GO Molecular Functions 2018		1.30103
oxidoreductase activity, acting on single donors with incorporation of molecular oxygen, incorporation of two atoms of oxygen (GO:0016702; MF 2018)		0	21	0	1	1	0					GO Molecular Functions 2018		1.30103
Retinoid metabolism and transport Homo sapiens R-HSA-975634 (R 2016)	Metabolites	0	42	0	1	1	0					Reactome 2016		1.30103
cholesterol binding (GO:0015485; MF 2018)	cholesterol biosynthesis/triglycerides/lipid trafficking	0	43	0	1	1	0					GO Molecular Functions 2018		1.30103
endopeptidase regulator activity (GO:0061135; MF 2018)	Protease activity	0	36	0	1	1	0					GO Molecular Functions 2018		1.30103
peptidase inhibitor activity (GO:0030414; MF 2018)	Protease activity	0	36	0	1	1	0					GO Molecular Functions 2018		1.30103
Activated partial thromboplastin time (GWAS 2019)	Coagulation/Thrombin	0	36	0	1	1	0					GWAS Catalogue 2019		1.30103
Blood plasma (JT)	Endothelium/blood vessel/endothelial phenotypes	0	176	0	1	1	0					Jensen Tissues		1.30103
Selenium pathway (BP 2019)		0	60	0	1	1	0					Bioplanet 2019		1.30103
Platelet degranulation Homo sapiens R-HSA-114608 (R 2016)	Coagulation/Thrombin	0	105	0	1	1	0					Reactome 2016		1.30103
intermediate-density lipoprotein particle (JC)	cholesterol biosynthesis/triglycerides/lipid trafficking	0	69	0	1	1	0					Jensen Compartments		1.30103
negative regulation of peptidase activity (GO:0010466; BP 2018)	Protease activity	0	62	0	1	1	0					GO Biological Process 2018		1.30103
Response to elevated platelet cytosolic Ca2+ Homo sapiens R-HSA-76005 (R 2016)	Coagulation/Thrombin	0	110	0	1	1	0					Reactome 2016		1.30103
Blood clot (JT)	Coagulation/Thrombin	0	63	0	1	1	0					Jensen Tissues		1.30103
Metabolite levels (GWAS 2019)	Metabolites	0	111	0	1	1	0					GWAS Catalogue 2019		1.30103
Lipid digestion, mobilization, and transport (BP 2019)	cholesterol biosynthesis/triglycerides/lipid trafficking	0	48	0	1	1	0					Bioplanet 2019		1.30103
serine-type endopeptidase inhibitor activity (GO:0004867; MF 2018)	Protease activity	0	56	0	1	1	0					GO Molecular Functions 2018		1.30103
sterol binding (GO:0032934; MF 2018)	Steroid metabolism	0	48	0	1	1	0					GO Molecular Functions 2018		1.30103
Fibrinogen (GW 2019)	Coagulation/Thrombin	0	40	0	1	1	0					GWAS Catalogue 2019		1.30103
Curli (JC)	endocytosis/secretion/trafficking	0	89	0	1	1	0					Jensen Compartments		1.30103
platelet alpha granule (GO:0031091; CC 2018)	Coagulation/Thrombin	0	90	0	1	1	0					GO Cellular Component 2018		1.30103
Corticosteroids and cardioprotection Homo sapiens h gcrPathway (BC 2016)	Complement/Inflammation	0	25	0	1	1	0					Biocarta 2016		1.30103
Biofilm matrix component (JC)		0	92	0	1	1	0					Jensen Compartments		1.30103
Mononuclear cell (JT)	Complement/Inflammation	0	42	0	1	1	0					Jensen Tissues		1.30103
MP:0005278 abnormal cholesterol homeostasis (MPL4)	cholesterol biosynthesis/triglycerides/lipid trafficking	0	42	0	1	1	0					MGI Mammalian Phenotype Level 4		1.30103
Urokinase-type plasminogen activator (uPA) and uPAR-mediated signaling Homo sapiens 503076a2-6196-11e5-8ac5-06603eb7f303 (NCI 2016)	Protease activity	0	42	0	1	1	0					NCI Nature 2016		1.30103
MP:0005311 abnormal circulating amino acid level (MPL4)	Metabolites	0	43	0	1	1	0					MGI Mammalian Phenotype Level 4		1.30103
platelet degranulation (GO:0002576; BP 2018)	Coagulation/Thrombin	0	124	0	1	1	0					GO Biological Process 2018		1.30103
MP:0002551 abnormal blood coagulation (MPL4)	Coagulation/Thrombin	0	71	0	1	1	0					MGI Mammalian Phenotype Level 4		1.30103
MP:0005048 abnormal thrombosis (MPL4)	Coagulation/Thrombin	0	55	0	1	1	0					MGI Mammalian Phenotype Level 4		1.30103
Response to elevated platelet cytosolic calcium (BP 2019)	Coagulation/Thrombin	0	83	0	1	1	0					Bioplanet 2019		1.30103
Oxidative Stress WP412 (WP 2019)		0	28	0	1	1	0					Wikipathways 2019		1.30103
Negative Acute Phase Proteins Synthesis (EPC)	Complement/Inflammation	0	48	0	1	1	0					Elsevier Pathway Collections		1.30103
endopeptidase inhibitor activity (GO:0004866; MF 2018)	Protease activity	0	111	0	1	1	0					GO Molecular Functions 2018		1.30103
Lipid digestion, mobilization, and transport Homo sapiens R-HSA-73923 (R 2016)	cholesterol biosynthesis/triglycerides/lipid trafficking	0	71	0	1	1	0					Reactome 2016		1.30103
Biofilm matrix (JC)		0	116	0	1	1	0					Jensen Compartments		1.30103
regulated exocytosis (GO:0045055; BP 2018)	endocytosis/secretion/trafficking	0	148	0	1	1	0					GO Biological Process 2018		1.30103
LDL cholesterol levels (GWAS 2019)	cholesterol biosynthesis/triglycerides/lipid trafficking	0	64	0	1	1	0					GWAS Catalogue 2019		1.30103
Vascular disease (JD)	Endothelium/blood vessel/endothelial phenotypes	0	78	0	1	1	0					Jensen Diseases		1.30103
Fibrinogen levels (GWAS 2019)	Coagulation/Thrombin	0	68	0	1	1	0					GWAS Catalogue 2019		1.30103
Binding and Uptake of Ligands by Scavenger Receptors Homo sapiens R-HSA-2173782 (R 2016)		0	74	0	1	1	0					Reactome 2016		1.30103
Steroid hormone biosynthesis (KEGG 2019M)	Steroid metabolism	0	89	0	1	1	0					KEGG 2019 Mouse		1.30103
Capillary (JT)	Endothelium/blood vessel/endothelial phenotypes	0	103	0	1	1	0					Jensen Tissues		1.30103
One carbon metabolism and related pathways WP1770 (WP 2019)	Metabolites	0	52	0	1	1	0					Wikipathways 2019		1.30103
MP:0009642 abnormal blood homeostasis (MPL4)	Coagulation/Thrombin	0	120	0	1	1	0					MGI Mammalian Phenotype Level 4		1.30103
PPAR signaling pathway WP2316 (WP 2019)		0	81	0	1	1	0					Wikipathways 2019		1.30103
MP:0002702 decreased circulating free fatty acid level (MPL4)	Metabolites	0	98	0	1	1	0					MGI Mammalian Phenotype Level 4		1.30103
PPAR signaling pathway (KEGG 2019M)		0	85	0	1	1	0					KEGG 2019 Mouse		1.30103
Triglyceride levels (GWAS 2019)	cholesterol biosynthesis/triglycerides/lipid trafficking	0	104	0	1	1	0					GWAS Catalogue 2019		1.30103
Cholesterol, total (GWAS 2019)	cholesterol biosynthesis/triglycerides/lipid trafficking	0	121	0	1	1	0					GWAS Catalogue 2019		1.30103
Thrombocytopenia (JD)	Coagulation/Thrombin	0	95	0	1	1	0					Jensen Diseases		1.30103
Platelet activation, signaling and aggregation Homo sapiens R-HSA-76002 (R 2016)	Coagulation/Thrombin	0	253	0	1	1	0					Reactome 2016		1.30103
Lung disease (JD)	lung/pulmonary phenotypes	0	119	0	1	1	0					Jensen Diseases		1.30103
Blood metabolite levels (GWAS 2019)	Metabolites	0	158	0	1	1	0					GWAS Catalogue 2019		1.30103
Protease inhibitor complex (JC)	Protease activity	0	301	0	1	1	0					Jensen Compartments		1.30103
Amino acid metabolism (BP 2019)	Metabolites	0	195	0	1	1	0					Bioplanet 2019		1.30103
LDL cholesterol (GWAS 2019)	cholesterol biosynthesis/triglycerides/lipid trafficking	0	181	0	1	1	0					GWAS Catalogue 2019		1.30103
Proteins Involved in Pulmonary Hypertension (EPC)	lung/pulmonary phenotypes	0	165	0	1	1	0					Elsevier Pathway Collections		1.30103
secretory granule lumen (GO:0034774; CC 2018)	endocytosis/secretion/trafficking	0	317	0	1	1	0					GO Cellular Component 2018		1.30103
MP:0000186 decreased circulating HDL cholesterol level (MPL4)	cholesterol biosynthesis/triglycerides/lipid trafficking	0	169	0	1	1	0					MGI Mammalian Phenotype Level 4		1.30103
MP:0005179 decreased circulating cholesterol level (MPL4)	cholesterol biosynthesis/triglycerides/lipid trafficking	0	254	0	1	1	0					MGI Mammalian Phenotype Level 4		1.30103
Hypertension (JD)	Endothelium/blood vessel/endothelial phenotypes	0	289	0	1	1	0					Jensen Diseases		1.30103
endoplasmic reticulum lumen (GO:0005788; CC 2018)		0	270	0	1	1	0					GO Cellular Component 2018		1.30103
Secretory granule (JC)	endocytosis/secretion/trafficking	0	344	0	1	1	0					Jensen Compartments		1.30103
Artery (JT)	Endothelium/blood vessel/endothelial phenotypes	0	336	0	1	1	0					Jensen Tissues		1.30103
Triglycerides (GWAS 2019)	cholesterol biosynthesis/triglycerides/lipid trafficking	0	184	0	1	1	0					GWAS Catalogue 2019		1.30103
serine-type peptidase activity (GO:0008236; MF 2018)	Protease activity	0	220	0	1	1	0					GO Molecular Functions 2018		1.30103
serine-type endopeptidase activity (GO:0004252; MF 2018)	Protease activity	0	196	0	1	1	0					GO Molecular Functions 2018		1.30103
Metabolism of amino acids and derivatives Homo sapiens R-HSA-71291 (R 2016)	Metabolites	0	335	0	1	1	0					Reactome 2016		1.30103
Hemostasis Homo sapiens R-HSA-109582 (R 2016)	Coagulation/Thrombin	0	552	0	1	1	0					Reactome 2016		1.30103
Hemostasis pathway (BP 2019)	Coagulation/Thrombin	0	468	0	1	1	0					Bioplanet 2019		1.30103
Extracellular space (JC)	endocytosis/secretion/trafficking	0	1348	0	1	1	0					Jensen Compartments		1.30103
Metabolism (BP 2019)	Metabolites	0	1615	0	1	1	0					Bioplanet 2019		1.30103
Metabolism Homo sapiens R-HSA-1430728 (R 2016)	Metabolites	0	1908	0	1	1	0					Reactome 2016		1.30103
Blood protein levels (GWAS 2019)	Coagulation/Thrombin	0	2091	0	1	1	0					GWAS Catalogue 2019		1.30103
enriched terms (enrichR) SG vs SV up > log2 2	subgroup	overlap	signature	percent overlap	p-value	Adjusted p-value	"-log10 (p-value)"				genes	database
Scavenging by Class B Receptors Homo sapiens R-HSA-3000471 (R2016)	lung/pulmonary phenotypes	0	5	0	1	1	0					Reactome 2016		1.30103
Chylomicron (JC)	cholesterol biosynthesis/triglycerides/lipid trafficking	0	12	0	1	1	0					Jensen Compartments		1.30103
Coagulation common pathway (BP 2019)	Coagulation/Thrombin	0	14	0	1	1	0					Bioplanet 2019		1.30103
positive regulation of cholesterol esterification (GO:0010873; BP 2018)	cholesterol biosynthesis/triglycerides/lipid trafficking	0	9	0	1	1	0					GO Biological Process 2018		1.30103
negative regulation of fibrinolysis (GO:0051918; BP2018)	Coagulation/Thrombin	0	9	0	1	1	0					GO Biological Process 2018		1.30103
very-low-density lipoprotein particle (GO:0034361; CC 2018)	cholesterol biosynthesis/triglycerides/lipid trafficking	0	15	0	1	1	0					GO Cellular Component 2018		1.30103
fibrinolysis (GO:0042730; BP 2018)	Coagulation/Thrombin	0	16	0	1	1	0					GO Biological Process 2018		1.30103
positive regulation of steroid metabolic process (GO:0045940; BP 2018)	Steroid metabolism	0	10	0	1	1	0					GO Biological Process 2018		1.30103
very-low-density lipoprotein particle assembly (GO:0034379; BP 2018)	cholesterol biosynthesis/triglycerides/lipid trafficking	0	10	0	1	1	0					GO Biological Process 2018		1.30103
Cholesterol efflux capacity (ABCA-1 dependent assay) (GWAS 2019)	cholesterol biosynthesis/triglycerides/lipid trafficking	0	10	0	1	1	0					GWAS Catalogue 2019		1.30103
Renal vein (JT)	Endothelium/blood vessel/endothelial phenotypes	0	6	0	1	1	0					Jensen Tissues		1.30103
regulation of fibrinolysis (GO:0051917; BP 2018)	Coagulation/Thrombin	0	13	0	1	1	0					GO Biological Process 2018		1.30103
regulation of cholesterol esterification (GO:0010872; BP 2018)	cholesterol biosynthesis/triglycerides/lipid trafficking	0	11	0	1	1	0					GO Biological Process 2018		1.30103
Thrombophilia (JD)	Coagulation/Thrombin	0	7	0	1	1	0					Jensen Diseases		1.30103
Antithrombin III deficiency (JD)	Coagulation/Thrombin	0	7	0	1	1	0					Jensen Diseases		1.30103
phospholipid efflux (GO:0033700; BP 2018)	cholesterol biosynthesis/triglycerides/lipid trafficking	0	12	0	1	1	0					GO Biological Process 2018		1.30103
plasminogen activation (GO:0031639; BP 2018)	Coagulation/Thrombin	0	12	0	1	1	0					GO Biological Process 2018		1.30103
Fibrinolysis Pathway Homo sapiens h fibrinolysisPathway (BC 2016)	Coagulation/Thrombin	0	15	0	1	1	0					Biocarta 2016		1.30103
Extrinsic prothrombin activation pathway (BP 2019)	Coagulation/Thrombin	0	15	0	1	1	0					Bioplanet 2019		1.30103
Fibrinolysis pathway (BP 2019)	Coagulation/Thrombin	0	15	0	1	1	0					Bioplanet 2019		1.30103
lipase inhibitor activity (GO:0055102; MF 2018)	cholesterol biosynthesis/triglycerides/lipid trafficking	0	10	0	1	1	0					GO Molecular Functions 2018		1.30103
Plasminogen activating cascade Homo sapiens P00050 (P 2016)	Coagulation/Thrombin	0	15	0	1	1	0					Panther 2016		1.30103
Blood Clotting Cascade WP460 (WP 2019)	Coagulation/Thrombin	0	20	0	1	1	0					Wikipathways 2019		1.30103
Extrinsic Prothrombin Activation Pathway Homo sapiens h extrinsicPathway (BC 2016)	Coagulation/Thrombin	0	13	0	1	1	0					Biocarta 2016		1.30103
high-density lipoprotein particle (JC)	cholesterol biosynthesis/triglycerides/lipid trafficking	0	26	0	1	1	0					Jensen Compartments		1.30103
spherical high-density lipoprotein particle (GO:0034366; CC 2018)	cholesterol biosynthesis/triglycerides/lipid trafficking	0	8	0	1	1	0					GO Cellular Component 2018		1.30103
Blood protein disease (JD)	Coagulation/Thrombin	0	8	0	1	1	0					Jensen Diseases		1.30103
triglyceride-rich lipoprotein particle (JC)	cholesterol biosynthesis/triglycerides/lipid trafficking	0	19	0	1	1	0					Jensen Compartments		1.30103
very-low-density lipoprotein particle (JC)	cholesterol biosynthesis/triglycerides/lipid trafficking	0	19	0	1	1	0					Jensen Compartments		1.30103
Blood clotting cascade (BP 2019)	Coagulation/Thrombin	0	23	0	1	1	0					Bioplanet 2019		1.30103
negative regulation of blood coagulation (GO:0030195; BP 2018)	Coagulation/Thrombin	0	36	0	1	1	0					GO Biological Process 2018		1.30103
Mesenteric vein (JT)	Endothelium/blood vessel/endothelial phenotypes	0	9	0	1	1	0					Jensen Tissues		1.30103
acylglycerol homeostasis (GO:0055090; BP 2018)	Metabolites	0	22	0	1	1	0					GO Biological Process 2018		1.30103
positive regulation of blood coagulation (GO:0030194 BP 2018)	Coagulation/Thrombin	0	19	0	1	1	0					GO Biological Process 2018		1.30103
Blood coagulation Homo sapiens P00011 (P2016)	Coagulation/Thrombin	0	38	0	1	1	0					Panther 2016		1.30103
Marrow cell (JT)		0	16	0	1	1	0					Jensen Tissues		1.30103
Intrinsic Prothrombin Activation Pathway Homo sapiens h intrinsicPathway (BC 2016)	Coagulation/Thrombin	0	23	0	1	1	0					Biocarta 2016		1.30103
Coagulation Cascade (EPC)	Coagulation/Thrombin	0	23	0	1	1	0					Elsevier Pathway Collections		1.30103
Thrombophilia Hereditary (EPC)	Coagulation/Thrombin	0	23	0	1	1	0					Elsevier Pathway Collections		1.30103
regulation of lipoprotein lipase activity (GO:0051004; BP 2018)	cholesterol biosynthesis/triglycerides/lipid trafficking	0	20	0	1	1	0					GO Biological Process 2018		1.30103
Plasma lipoprotein particle (JC)	cholesterol biosynthesis/triglycerides/lipid trafficking	0	37	0	1	1	0					Jensen Compartments		1.30103
Jugular vein (JT)	Endothelium/blood vessel/endothelial phenotypes	0	17	0	1	1	0					Jensen Tissues		1.30103
Chylomicron-mediated lipid transport Homo sapiens R-HSA-174800 (R 2016)	cholesterol biosynthesis/triglycerides/lipid trafficking	0	17	0	1	1	0					Reactome 2016		1.30103
Lipoprotein particle (JC)	cholesterol biosynthesis/triglycerides/lipid trafficking	0	38	0	1	1	0					Jensen Compartments		1.30103
positive regulation of lipid metabolic process (GO:0045834; BP 2018)	Metabolites	0	21	0	1	1	0					GO Biological Process 2018		1.30103
Hfe effect on hepcidin production WP3673 (WP 2019)		0	7	0	1	1	0					Wikipathways 2019		1.30103
Fatty Acid Omega Oxidation WP33 (WP 2019)	cholesterol biosynthesis/triglycerides/lipid trafficking	0	7	0	1	1	0					Wikipathways 2019		1.30103
protein-lipid complex (JC)	cholesterol biosynthesis/triglycerides/lipid trafficking	0	39	0	1	1	0					Jensen Compartments		1.30103
Common Pathway of Fibrin Clot Formation Homo sapiens R-HSA-140875 (R 2016)	Coagulation/Thrombin	0	22	0	1	1	0					Reactome 2016		1.30103
Phenylalanine and tyrosine catabolism Homo sapiens R-HSA-71182 (R 2016)		0	11	0	1	1	0					Reactome 2016		1.30103
cholesterol efflux (GO:0033344; BP 2018)	cholesterol biosynthesis/triglycerides/lipid trafficking	0	23	0	1	1	0					GO Biological Process 2018		1.30103
Prothrombin activation intrinsic pathway (BP 2019)	Coagulation/Thrombin	0	32	0	1	1	0					Bioplanet 2019		1.30103
Fibrin clot formation (clotting cascade) (BP 2019)	Coagulation/Thrombin	0	32	0	1	1	0					Bioplanet 2019		1.30103
triglyceride homeostasis (GO:0070328; BP 2018))	cholesterol biosynthesis/triglycerides/lipid trafficking	0	28	0	1	1	0					GO Biological Process 2018		1.30103
cholesterol transporter activity (GO:0017127; MF 2018)	cholesterol biosynthesis/triglycerides/lipid trafficking	0	17	0	1	1	0					GO Molecular Functions 2018		1.30103
Dissolution of Fibrin Clot Homo sapiens R-HSA-75205 (R 2016)	Coagulation/Thrombin	0	13	0	1	1	0					Reactome 2016		1.30103
Pulmonary embolism (JD)	lung/pulmonary phenotypes	0	35	0	1	1	0					Jensen Diseases		1.30103
MP:0005146 decreased circulating VLDL cholesterol level (MPL4)	cholesterol biosynthesis/triglycerides/lipid trafficking	0	22	0	1	1	0					MGI Mammalian Phenotype Level 4		1.30103
Intrinsic Pathway of Fibrin Clot Formation Homo sapiens R-HSA-140837 (R 2016)	Coagulation/Thrombin	0	22	0	1	1	0					Reactome 2016		1.30103
Proteins Involved in Antiphospholipid Syndrome (EPC)		0	18	0	1	1	0					Elsevier Pathway Collections		1.30103
endocytic vesicle lumen (GO:0071682; CC 2018)	endocytosis/secretion/trafficking	0	18	0	1	1	0					GO Cellular Component 2018		1.30103
Inferior vena cava (JC)	Endothelium/blood vessel/endothelial phenotypes	0	18	0	1	1	0					Jensen Tissues		1.30103
Proteins Involved in Thrombophilia (EPC)	Coagulation/Thrombin	0	41	0	1	1	0					Elsevier Pathway Collections		1.30103
Lipid traits (GWAS 2019)	cholesterol biosynthesis/triglycerides/lipid trafficking	0	23	0	1	1	0					GWAS Catalogue 2019		1.30103
Phagocyte (JT)	endocytosis/secretion/trafficking	0	23	0	1	1	0					Jensen Tissues		1.30103
Lipid metabolism phenotypes (GWAS 2019)	Metabolites	0	37	0	1	1	0					GWAS Catalogue 2019		1.30103
Complement and coagulation cascades (KEGG 2019M)	Complement/Inflammation	0	88	0	1	1	0					KEGG 2019 Mouse		1.30103
Platelet Amyloid Precursor Protein Pathway Homo sapiens h plateletAppPathway (BC 2016)		0	14	0	1	1	0					Biocarta 2016		1.30103
Platelet and Coagulation Cascade Activation by Antiphospholipid Antibodies (EPC)	Coagulation/Thrombin	0	24	0	1	1	0					Elsevier Pathway Collections		1.30103
Antiphospholipid Antibodies in Platelets and Coagulation Cascade (EPC)	Coagulation/Thrombin	0	24	0	1	1	0					Elsevier Pathway Collections		1.30103
Lipoprotein metabolism (BP 2019)	cholesterol biosynthesis/triglycerides/lipid trafficking	0	29	0	1	1	0					Bioplanet 2019		1.30103
Statin pathway (BP 2019)	Endothelium/blood vessel/endothelial phenotypes	0	29	0	1	1	0					Bioplanet 2019		1.30103
Lipoprotein metabolism Homo sapiens R-HSA-174824 (R 2016)	cholesterol biosynthesis/triglycerides/lipid trafficking	0	34	0	1	1	0					Reactome 2016		1.30103
Formation of Fibrin Clot (Clotting Cascade) Homo sapiens R-HSA-140877 (R2016)	Coagulation/Thrombin	0	39	0	1	1	0					Reactome 2016		1.30103
Platelet alpha granule lumen (JC)	Coagulation/Thrombin	0	54	0	1	1	0					Jensen Compartments		1.30103
Proteins Involved in Vasospasm (EPC)	Endothelium/blood vessel/endothelial phenotypes	0	20	0	1	1	0					Elsevier Pathway Collections		1.30103
lipoprotein particle receptor binding (GO:0070325; MF 2018)	cholesterol biosynthesis/triglycerides/lipid trafficking	0	25	0	1	1	0					GO Molecular Functions 2018		1.30103
C-reactive protein levels or total cholesterol levels (pleiotropy) (GW 2019)	Complement/Inflammation	0	20	0	1	1	0					GWAS Catalogue 2019		1.30103
Blood microparticle (JC)	Endothelium/blood vessel/endothelial phenotypes	0	113	0	1	1	0					Jensen Compartments		1.30103
Complement and coagulation cascades (BP 2019)	Complement/Inflammation	0	70	0	1	1	0					Bioplanet 2019		1.30103
C-reactive protein levels or LDL-cholesterol levels (pleiotropy) (GWAS 2019)	Complement/Inflammation	0	22	0	1	1	0					GWAS Catalogue 2019		1.30103
Complement and Coagulation Cascades WP449 (WP 2019)	Complement/Inflammation	0	62	0	1	1	0					Wikipathways 2019		1.30103
Beta2 integrin cell surface interactions Homo sapiens 95b6b434-618d-11e5-8ac5-06603eb7f303 (NCI 2016)	Complement/Inflammation	0	29	0	1	1	0					NCI Nature 2016		1.30103
Portal vein (JT)	Endothelium/blood vessel/endothelial phenotypes	0	24	0	1	1	0					Jensen Tissues		1.30103
Secretory granule lumen (JC)	endocytosis/secretion/trafficking	0	85	0	1	1	0					Jensen Compartments		1.30103
platelet alpha granule lumen (GO:0031093; CC 2018)	Coagulation/Thrombin	0	67	0	1	1	0					GO Cellular Component 2018		1.30103
Cytoplasmic membrane-bounded vesicle lumen (JC)	endocytosis/secretion/trafficking	0	104	0	1	1	0					Jensen Compartments		1.30103
Cholesterol metabolism (KEGG 2019M)	cholesterol biosynthesis/triglycerides/lipid trafficking	0	49	0	1	1	0					KEGG 2019 Mouse		1.30103
Vesicle lumen (JC)	endocytosis/secretion/trafficking	0	105	0	1	1	0					Jensen Compartments		1.30103
Blood vessel endothelium (JT)	Endothelium/blood vessel/endothelial phenotypes	0	124	0	1	1	0					Jensen Tissues		1.30103
Statin Pathway WP1 (WP 2019)	Endothelium/blood vessel/endothelial phenotypes	0	19	0	1	1	0					Wikipathways 2019		1.30103
FOXA2 and FOXA3 transcription factor networks Homo sapiens b6933be8-6192-11e5-8ac5-06603eb7f303 (NCI 2016)		0	45	0	1	1	0					NCI Nature 2016		1.30103
Metabolite levels (small molecules and protein measures) (GWAS 2019)	Metabolites	0	39	0	1	1	0					GWAS Catalogue 2019		1.30103
Platelet alpha granule (JC)	Coagulation/Thrombin	0	72	0	1	1	0					Jensen Compartments		1.30103
Hematological and biochemical traits (GWAS 2019)	Endothelium/blood vessel/endothelial phenotypes	0	33	0	1	1	0					GWAS Catalogue 2019		1.30103
Histidine, lysine, phenylalanine, tyrosine, proline and tryptophan catabolism Homo sapiens R-HSA-6788656 (R 2016)		0	41	0	1	1	0					Reactome 2016		1.30103
sterol transporter activity (GO:0015248; MF 2018)	Steroid metabolism	0	28	0	1	1	0					GO Molecular Functions 2018		1.30103
oxidoreductase activity, acting on single donors with incorporation of molecular oxygen, incorporation of two atoms of oxygen (GO:0016702; MF 2018)		0	21	0	1	1	0					GO Molecular Functions 2018		1.30103
Retinoid metabolism and transport Homo sapiens R-HSA-975634 (R 2016)	Metabolites	0	42	0	1	1	0					Reactome 2016		1.30103
cholesterol binding (GO:0015485; MF 2018)	cholesterol biosynthesis/triglycerides/lipid trafficking	0	43	0	1	1	0					GO Molecular Functions 2018		1.30103
endopeptidase regulator activity (GO:0061135; MF 2018)	Protease activity	0	36	0	1	1	0					GO Molecular Functions 2018		1.30103
peptidase inhibitor activity (GO:0030414; MF 2018)	Protease activity	0	36	0	1	1	0					GO Molecular Functions 2018		1.30103
Activated partial thromboplastin time (GWAS 2019)	Coagulation/Thrombin	0	36	0	1	1	0					GWAS Catalogue 2019		1.30103
Blood plasma (JT)	Endothelium/blood vessel/endothelial phenotypes	0	176	0	1	1	0					Jensen Tissues		1.30103
Selenium pathway (BP 2019)		0	60	0	1	1	0					Bioplanet 2019		1.30103
Platelet degranulation Homo sapiens R-HSA-114608 (R 2016)	Coagulation/Thrombin	0	105	0	1	1	0					Reactome 2016		1.30103
intermediate-density lipoprotein particle (JC)	cholesterol biosynthesis/triglycerides/lipid trafficking	0	69	0	1	1	0					Jensen Compartments		1.30103
negative regulation of peptidase activity (GO:0010466; BP 2018)	Protease activity	0	62	0	1	1	0					GO Biological Process 2018		1.30103
Response to elevated platelet cytosolic Ca2+ Homo sapiens R-HSA-76005 (R 2016)	Coagulation/Thrombin	0	110	0	1	1	0					Reactome 2016		1.30103
Blood clot (JT)	Coagulation/Thrombin	0	63	0	1	1	0					Jensen Tissues		1.30103
Metabolite levels (GWAS 2019)	Metabolites	0	111	0	1	1	0					GWAS Catalogue 2019		1.30103
Lipid digestion, mobilization, and transport (BP 2019)	cholesterol biosynthesis/triglycerides/lipid trafficking	3	48	6.25	2.87508e-05	0.0144712	1.83949	0	50	522.842	CLPS;CEL;PNLIP		b	1.30103
serine-type endopeptidase inhibitor activity (GO:0004867; MF 2018)	Protease activity	0	56	0	1	1	0					GO Molecular Functions 2018		1.30103
sterol binding (GO:0032934; MF 2018)	Steroid metabolism	0	48	0	1	1	0					GO Molecular Functions 2018		1.30103
Fibrinogen (GW 2019)	Coagulation/Thrombin	0	40	0	1	1	0					GWAS Catalogue 2019		1.30103
Curli (JC)	endocytosis/secretion/trafficking	0	89	0	1	1	0					Jensen Compartments		1.30103
platelet alpha granule (GO:0031091; CC 2018)	Coagulation/Thrombin	0	90	0	1	1	0					GO Cellular Component 2018		1.30103
Corticosteroids and cardioprotection Homo sapiens h gcrPathway (BC 2016)	Complement/Inflammation	0	25	0	1	1	0					Biocarta 2016		1.30103
Biofilm matrix component (JC)		0	92	0	1	1	0					Jensen Compartments		1.30103
Mononuclear cell (JT)	Complement/Inflammation	0	42	0	1	1	0					Jensen Tissues		1.30103
MP:0005278 abnormal cholesterol homeostasis (MPL4)	cholesterol biosynthesis/triglycerides/lipid trafficking	0	42	0	1	1	0					MGI Mammalian Phenotype Level 4		1.30103
Urokinase-type plasminogen activator (uPA) and uPAR-mediated signaling Homo sapiens 503076a2-6196-11e5-8ac5-06603eb7f303 (NCI 2016)	Protease activity	0	42	0	1	1	0					NCI Nature 2016		1.30103
MP:0005311 abnormal circulating amino acid level (MPL4)	Metabolites	0	43	0	1	1	0					MGI Mammalian Phenotype Level 4		1.30103
platelet degranulation (GO:0002576; BP 2018)	Coagulation/Thrombin	0	124	0	1	1	0					GO Biological Process 2018		1.30103
MP:0002551 abnormal blood coagulation (MPL4)	Coagulation/Thrombin	0	71	0	1	1	0					MGI Mammalian Phenotype Level 4		1.30103
MP:0005048 abnormal thrombosis (MPL4)	Coagulation/Thrombin	0	55	0	1	1	0					MGI Mammalian Phenotype Level 4		1.30103
Response to elevated platelet cytosolic calcium (BP 2019)	Coagulation/Thrombin	0	83	0	1	1	0					Bioplanet 2019		1.30103
Oxidative Stress WP412 (WP 2019)		0	28	0	1	1	0					Wikipathways 2019		1.30103
Negative Acute Phase Proteins Synthesis (EPC)	Complement/Inflammation	0	48	0	1	1	0					Elsevier Pathway Collections		1.30103
endopeptidase inhibitor activity (GO:0004866; MF 2018)	Protease activity	0	111	0	1	1	0					GO Molecular Functions 2018		1.30103
Lipid digestion, mobilization, and transport Homo sapiens R-HSA-73923 (R 2016)	cholesterol biosynthesis/triglycerides/lipid trafficking	4	71	5.6338	1.74307e-06	0.00133345	2.87502	0	45.0704	597.627	PNLIPRP1;CLPS;CEL;PNLIP			1.30103
Biofilm matrix (JC)		0	116	0	1	1	0					Jensen Compartments		1.30103
regulated exocytosis (GO:0045055; BP 2018)	endocytosis/secretion/trafficking	0	148	0	1	1	0					GO Biological Process 2018		1.30103
LDL cholesterol levels (GWAS 2019)	cholesterol biosynthesis/triglycerides/lipid trafficking	0	64	0	1	1	0					GWAS Catalogue 2019		1.30103
Vascular disease (JD)	Endothelium/blood vessel/endothelial phenotypes	0	78	0	1	1	0					Jensen Diseases		1.30103
Fibrinogen levels (GWAS 2019)	Coagulation/Thrombin	0	68	0	1	1	0					GWAS Catalogue 2019		1.30103
Binding and Uptake of Ligands by Scavenger Receptors Homo sapiens R-HSA-2173782 (R 2016)		0	74	0	1	1	0					Reactome 2016		1.30103
Steroid hormone biosynthesis (KEGG 2019M)	Steroid metabolism	0	89	0	1	1	0					KEGG 2019 Mouse		1.30103
Capillary (JT)	Endothelium/blood vessel/endothelial phenotypes	0	103	0	1	1	0					Jensen Tissues		1.30103
One carbon metabolism and related pathways WP1770 (WP 2019)	Metabolites	0	52	0	1	1	0					Wikipathways 2019		1.30103
MP:0009642 abnormal blood homeostasis (MPL4)	Coagulation/Thrombin	0	120	0	1	1	0					MGI Mammalian Phenotype Level 4		1.30103
PPAR signaling pathway WP2316 (WP 2019)		0	81	0	1	1	0					Wikipathways 2019		1.30103
MP:0002702 decreased circulating free fatty acid level (MPL4)	Metabolites	0	98	0	1	1	0					MGI Mammalian Phenotype Level 4		1.30103
PPAR signaling pathway (KEGG 2019M)		0	85	0	1	1	0					KEGG 2019 Mouse		1.30103
Triglyceride levels (GWAS 2019)	cholesterol biosynthesis/triglycerides/lipid trafficking	0	104	0	1	1	0					GWAS Catalogue 2019		1.30103
Cholesterol, total (GWAS 2019)	cholesterol biosynthesis/triglycerides/lipid trafficking	0	121	0	1	1	0					GWAS Catalogue 2019		1.30103
Thrombocytopenia (JD)	Coagulation/Thrombin	0	95	0	1	1	0					Jensen Diseases		1.30103
Platelet activation, signaling and aggregation Homo sapiens R-HSA-76002 (R 2016)	Coagulation/Thrombin	0	253	0	1	1	0					Reactome 2016		1.30103
Lung disease (JD)	lung/pulmonary phenotypes	0	119	0	1	1	0					Jensen Diseases		1.30103
Blood metabolite levels (GWAS 2019)	Metabolites	0	158	0	1	1	0					GWAS Catalogue 2019		1.30103
Protease inhibitor complex (JC)	Protease activity	0	301	0	1	1	0					Jensen Compartments		1.30103
Amino acid metabolism (BP 2019)	Metabolites	0	195	0	1	1	0					Bioplanet 2019		1.30103
LDL cholesterol (GWAS 2019)	cholesterol biosynthesis/triglycerides/lipid trafficking	0	181	0	1	1	0					GWAS Catalogue 2019		1.30103
Proteins Involved in Pulmonary Hypertension (EPC)	lung/pulmonary phenotypes	0	165	0	1	1	0					Elsevier Pathway Collections		1.30103
secretory granule lumen (GO:0034774; CC 2018)	endocytosis/secretion/trafficking	0	317	0	1	1	0					GO Cellular Component 2018		1.30103
MP:0000186 decreased circulating HDL cholesterol level (MPL4)	cholesterol biosynthesis/triglycerides/lipid trafficking	0	169	0	1	1	0					MGI Mammalian Phenotype Level 4		1.30103
MP:0005179 decreased circulating cholesterol level (MPL4)	cholesterol biosynthesis/triglycerides/lipid trafficking	0	254	0	1	1	0					MGI Mammalian Phenotype Level 4		1.30103
Hypertension (JD)	Endothelium/blood vessel/endothelial phenotypes	0	289	0	1	1	0					Jensen Diseases		1.30103
endoplasmic reticulum lumen (GO:0005788; CC 2018)		0	270	0	1	1	0					GO Cellular Component 2018		1.30103
Secretory granule (JC)	endocytosis/secretion/trafficking	0	344	0	1	1	0					Jensen Compartments		1.30103
Artery (JT)	Endothelium/blood vessel/endothelial phenotypes	0	336	0	1	1	0					Jensen Tissues		1.30103
Triglycerides (GWAS 2019)	cholesterol biosynthesis/triglycerides/lipid trafficking	0	184	0	1	1	0					GWAS Catalogue 2019		1.30103
serine-type peptidase activity (GO:0008236; MF 2018)	Protease activity	6	220	2.72727	2.46062e-07	0.000283217	3.54788	0	21.8182	332.022	CELA3B;CELA2A;CTRL;CTRB1;CELA1;PRSS2			1.30103
serine-type endopeptidase activity (GO:0004252; MF 2018)	Protease activity	5	196	2.55102	3.89073e-06	0.00223911	2.64992	0	20.4082	254.223	CELA3B;CELA2A;CTRB1;CELA1;PRSS2			1.30103
Metabolism of amino acids and derivatives Homo sapiens R-HSA-71291 (R 2016)	Metabolites	0	335	0	1	1	0					Reactome 2016		1.30103
Hemostasis Homo sapiens R-HSA-109582 (R 2016)	Coagulation/Thrombin	0	552	0	1	1	0					Reactome 2016		1.30103
Hemostasis pathway (BP 2019)	Coagulation/Thrombin	0	468	0	1	1	0					Bioplanet 2019		1.30103
Extracellular space (JC)	endocytosis/secretion/trafficking	10	1348	0.74184	2.39856e-06	0.00547591	2.26154	0	5.93472	76.7991	CPA2;CELA3B;CELA2A;CPA1;CPB1;DMBT1;CTRL;CTRB1;CELA1;CEL			1.30103
Metabolism (BP 2019)	Metabolites	0	1615	0	1	1	0					Bioplanet 2019		1.30103
Metabolism Homo sapiens R-HSA-1430728 (R 2016)	Metabolites	0	1908	0	1	1	0					Reactome 2016		1.30103
Blood protein levels (GWAS 2019)	Coagulation/Thrombin	0	2091	0	1	1	0					GWAS Catalogue 2019		1.30103
	TV vs SV up >log2 2 EXOSOMES
Extracellular region part (JC)		53	3766	1.40733	2.9334e-07	2.3093e-05	4.63652					Jensen Compartments	first 30 terms	1.30103
Extracellular exosome (JC)		42	2740	1.53285	9.64291e-07	7.33825e-05	4.13441					Jensen Compartments	first 30 terms	1.30103
Extracellular vesicle (JC)		42	2754	1.52505	1.10482e-06	8.13645e-05	4.08957					Jensen Compartments	first 30 terms	1.30103
Extracellular organelle (JC)		42	2755	1.5245	1.11556e-06	7.9588e-05	4.09915					Jensen Compartments	first 30 terms	1.30103
Extracellular space (JC)		45	1348	3.33828	6.99587e-19	7.98578e-16	15.0977					Jensen Compartments		1.30103
	TG vs SV up >log2 2 EXOSOMES
Extracellular region part (JC)		0	3766	0	1	1	0					Jensen Compartments	first 30 terms	1.30103
Extracellular exosome (JC)		0	2740	0	1	1	0					Jensen Compartments	first 30 terms	1.30103
Extracellular vesicle (JC)		0	2754	0	1	1	0					Jensen Compartments	first 30 terms	1.30103
Extracellular organelle (JC)		0	2755	0	1	1	0					Jensen Compartments	first 30 terms	1.30103
Extracellular space (JC)		0	1348	0	1	1	0					Jensen Compartments		1.30103
	SG vs SV up >log2 2 EXOSOMES
Extracellular region part (JC)		14	3766	0.371747	3.74199e-05	0.0213574	1.67045					Jensen Compartments		1.30103
Extracellular exosome (JC)		0	2740	0	1	1	0					Jensen Compartments	first 30 terms	1.30103
Extracellular vesicle (JC)		0	2754	0	1	1	0					Jensen Compartments	first 30 terms	1.30103
Extracellular organelle (JC)		0	2755	0	1	1	0					Jensen Compartments	first 30 terms	1.30103
Extracellular space (JC)		10	1348	0.74184	2.39856e-06	0.00547591	2.26154					Jensen Compartments		1.30103

## Sheet: Exosomes
enriched terms (enrichR)	TV vs SV up >log2 2 EXOSOMES	overlap	signature	percent overlap	p-value	Adjusted p-value	"-log10 (adj p-value)"	database		Reference
Extracellular region part (JC)		53	3766	1.40733	2.9334e-07	2.3093e-05	4.63652	Jensen Compartments	first 30 terms	1.30103
Extracellular exosome (JC)		42	2740	1.53285	9.64291e-07	7.33825e-05	4.13441	Jensen Compartments	first 30 terms	1.30103
Extracellular vesicle (JC)		42	2754	1.52505	1.10482e-06	8.13645e-05	4.08957	Jensen Compartments	first 30 terms	1.30103
Extracellular organelle (JC)		42	2755	1.5245	1.11556e-06	7.9588e-05	4.09915	Jensen Compartments	first 30 terms	1.30103
Extracellular space (JC)		45	1348	3.33828	6.99587e-19	7.98578e-16	15.0977	Jensen Compartments		1.30103
	TG vs SV up >log2 2 EXOSOMES
Extracellular region part (JC)		0	3766	0	1	1	0	Jensen Compartments	first 30 terms	1.30103
Extracellular exosome (JC)		0	2740	0	1	1	0	Jensen Compartments	first 30 terms	1.30103
Extracellular vesicle (JC)		0	2754	0	1	1	0	Jensen Compartments	first 30 terms	1.30103
Extracellular organelle (JC)		0	2755	0	1	1	0	Jensen Compartments	first 30 terms	1.30103
Extracellular space (JC)		0	1348	0	1	1	0	Jensen Compartments		1.30103
	SG vs SV up >log2 2 EXOSOMES
Extracellular region part (JC)		14	3766	0.371747	3.74199e-05	0.0213574	1.67045	Jensen Compartments		1.30103
Extracellular exosome (JC)		0	2740	0	1	1	0	Jensen Compartments	first 30 terms	1.30103
Extracellular vesicle (JC)		0	2754	0	1	1	0	Jensen Compartments	first 30 terms	1.30103
Extracellular organelle (JC)		0	2755	0	1	1	0	Jensen Compartments	first 30 terms	1.30103
Extracellular space (JC)		10	1348	0.74184	2.39856e-06	0.00547591	2.26154	Jensen Compartments		1.30103

## Sheet: TV_SV_sig_up_log2_2_first 20
term derived from 144 transcripts	overlap	signature	percent overlap	p-value	Adjusted p-value	"-log10 (p-value)"				genes	database
Intrinsic Prothrombin Activation Pathway Homo sapiens h intrinsicPathway	7	23	30.4348	1.92771e-10	4.56867e-08	7.34021		42.2705	945.571	FGB;FGA;PROC;F12;FGG;F2;KNG1	Biocarta 2016
Fibrinolysis Pathway Homo sapiens h fibrinolysisPathway	6	15	40	5.95141e-10	7.05242e-08	7.15166		55.5556	1180.12	FGB;FGA;FGG;SERPINE1;PLG;F2	Biocarta 2016
Extrinsic Prothrombin Activation Pathway Homo sapiens h extrinsicPathway	5	13	38.4615	2.21686e-08	1.75132e-06	5.75663		53.4188	941.484	FGB;FGA;PROC;FGG;F2	Biocarta 2016
Platelet Amyloid Precursor Protein Pathway Homo sapiens h plateletAppPathway	3	14	21.4286	0.000125532	0.0074378	2.12856		29.7619	267.35	SERPINE1;PLG;F2	Biocarta 2016
Corticosteroids and cardioprotection Homo sapiens h gcrPathway	3	25	12	0.000748492	0.0354785	1.45003		16.6667	119.958	F2;KNG1;AGT	Biocarta 2016
Complement and coagulation cascades	13	70	18.5714	2.68917e-15	4.06065e-12	11.3914		25.7937	865.365	FGB;FGA;SERPINC1;F12;SERPINE1;FGG;SERPINF2;CFI;APOA2;PLG;F2;KNG1;PROC	Bioplanet 2019
Blood clotting cascade	8	23	34.7826	2.65546e-12	2.00488e-09	8.69791		48.3092	1287.65	FGB;FGA;F12;FGG;SERPINE1;SERPINF2;PLG;F2	Bioplanet 2019
Prothrombin activation intrinsic pathway	8	32	25	5.39449e-11	2.71523e-08	7.56619		34.7222	820.94	FGB;FGA;PROC;SERPINC1;F12;FGG;F2;KNG1	Bioplanet 2019
Fibrin clot formation (clotting cascade)	8	32	25	5.39449e-11	2.03642e-08	7.69113		34.7222	820.94	FGB;FGA;PROC;SERPINC1;F12;FGG;F2;KNG1	Bioplanet 2019
Coagulation common pathway	8	14	57.1429	3.59205e-10	7.74856e-08	7.11078		59.5238	1294.47	FGB;FGA;PROC;SERPINC1;FGG;F2	Bioplanet 2019
Extrinsic prothrombin activation pathway	6	15	40	5.95141e-10	1.12333e-07	6.94949		55.5556	1180.12	FGB;FGA;PROC;SERPINC1;FGG;F2	Bioplanet 2019
Fibrinolysis pathway	6	15	40	5.95141e-10	9.98514e-08	7.00065		55.5556	1180.12	FGB;FGA;FGG;SERPINE1;PLG;F2	Bioplanet 2019
Response to elevated platelet cytosolic calcium	9	83	10.8434	8.45133e-09	1.16014e-06	5.93549		15.0602	279.954	FGB;FGA;SERPINE1;FGG;SERPINF2;ALB;APOA1;PLG;KNG1	Bioplanet 2019
Selenium pathway	8	60	13.3333	1.10763e-08	1.39376e-06	5.85581		18.5185	339.231	SERPINE1;ALB;SAA1;APOA1;SAA2;PLG;F2;APOB	Bioplanet 2019
Metabolism	33	1615	2.04334	3.27082e-08	3.52782e-06	5.45249		2.83798	48.9144	GLDC;GLS2;TAT;TDO2;AMDHD1;HMOX1;UGT2A3;UPP2;GCNT4;APOB;GC;GCKR;HGD;AGXT2;ARG1;GCGR;APOA2;MBOAT1;APOA1;APOC3;MAT1A;BAAT;APOA5;AGT;CPS1;UROC1;ETNK2;ALB;CYP1A2;CYP1A1;ALDOB;HPD;SLC27A5	Bioplanet 2019
Lipoprotein metabolism	6	29	20.6897	5.19913e-08	5.23379e-06	5.28118		28.7356	481.959	ALB;APOA2;APOA1;APOC3;APOB;APOA5	Bioplanet 2019
Statin pathway	6	29	20.6897	5.19913e-08	4.90668e-06	5.30921		28.7356	481.959	APOC1;APOA2;APOA1;APOC3;APOB;APOA5	Bioplanet 2019
Amino acid metabolism	11	195	5.64103	1.72704e-07	1.4488e-05	4.83899		7.83476	122	TDO2;HGD;CPS1;UROC1;AMDHD1;AGXT2;ARG1;GLS2;TAT;MAT1A;HPD	Bioplanet 2019
Hemostasis pathway	16	468	3.4188	2.76437e-07	2.19695e-05	4.65818		4.74834	71.706	FGB;FGA;SERPINC1;F12;SERPINE1;SERPINF2;FGG;APOA1;PLG;SLC7A11;F2;LRP8;KNG1;PROC;ALB;APOB	Bioplanet 2019
Lipid digestion, mobilization, and transport	6	48	12.5	1.20034e-06	9.06258e-05	4.04275		17.3611	236.682	ALB;APOA2;APOA1;APOC3;APOB;APOA5	Bioplanet 2019
Proteins Involved in Thrombophilia	9	41	21.9512	1.16322e-11	1.00095e-08	7.99959		30.4878	767.599	PROC;SERPINC1;F12;SERPINA10;SERPINE1;FGG;SAA1;PLG;F2	Elsevier Pathway Collections
Coagulation Cascade	7	23	30.4348	1.92771e-10	1.10586e-07	6.9563		42.2705	945.571	PROC;SERPINC1;F12;SERPINA10;PLG;F2;KNG1	Elsevier Pathway Collections
Thrombophilia Hereditary	7	23	30.4348	1.92771e-10	8.29397e-08	7.08124		42.2705	945.571	PROC;SERPINC1;F12;SERPINA10;PLG;F2;KNG1	Elsevier Pathway Collections
Platelet and Coagulation Cascade Activation by Antiphospholipid Antibodies	5	24	20.8333	6.86912e-07	0.000131353	3.88156		28.9352	410.621	PROC;SERPINC1;APOH;F2;LRP8	Elsevier Pathway Collections
Antiphospholipid Antibodies in Platelets and Coagulation Cascade	5	24	20.8333	6.86912e-07	0.000118218	3.92732		28.9352	410.621	PROC;SERPINC1;APOH;F2;LRP8	Elsevier Pathway Collections
Proteins Involved in Pulmonary Hypertension	9	165	5.45455	3.12427e-06	0.000448073	3.34865		7.57576	96.0326	TDO2;SERPINC1;SERPINE1;HMOX1;ADM;PLG;F2;KNG1;AGT	Elsevier Pathway Collections
Proteins Involved in Antiphospholipid Syndrome	4	18	22.2222	7.29122e-06	0.000965245	3.01536		30.8642	365.088	SERPINC1;APOH;SERPINE1;F2	Elsevier Pathway Collections
Proteins Involved in Vasospasm	4	20	20	1.14159e-05	0.00140334	2.85284		27.7778	316.125	PROC;HMOX1;ADM;F2	Elsevier Pathway Collections
Negative Acute Phase Proteins Synthesis	5	48	10.4167	2.40851e-05	0.0023028	2.63774		14.4676	153.847	TTR;SERPINC1;HNF4A;ALB;SERPINA6	Elsevier Pathway Collections
negative regulation of blood coagulation (GO:0030195)	12	36	33.3333	1.31307e-17	6.70062e-14	13.1739		46.2963	1799.61	FGB;FGA;PROC;TMPRSS6;APOH;F12;SERPINE1;FGG;SERPINF2;PLG;F2;KNG1	GO Biological Process 2018
fibrinolysis (GO:0042730)	8	16	50	7.27168e-14	1.85537e-10	9.73157		69.4444	2100.85	FGB;FGA;TMPRSS6;FGG;SERPINE1;SERPINF2;PLG;F2	GO Biological Process 2018
platelet degranulation (GO:0002576)	14	124	11.2903	2.92643e-13	4.97786e-10	9.30296		15.681	452.551	FGB;FGA;ORM1;ITIH3;AHSG;SERPINE1;SERPINF2;FGG;APOA1;PLG;ORM2;KNG1;APOH;ALB	GO Biological Process 2018
regulated exocytosis (GO:0045055)	14	148	9.45946	3.41922e-12	4.36207e-09	8.36031		13.1381	346.868	FGB;FGA;ORM1;ITIH3;AHSG;SERPINE1;SERPINF2;FGG;APOA1;PLG;ORM2;KNG1;APOH;ALB	GO Biological Process 2018
acylglycerol homeostasis (GO:0055090)	7	22	31.8182	1.34909e-10	1.37688e-07	6.8611		44.1919	1004.32	GCKR;HNF4A;APOC4;ANGPTL3;APOA1;APOC3;APOA5	GO Biological Process 2018
regulation of fibrinolysis (GO:0051917)	6	13	46.1538	2.06478e-10	1.7561e-07	6.75545		64.1026	1429.54	F12;APOH;SERPINE1;SERPINF2;PLG;F2	GO Biological Process 2018
triglyceride homeostasis (GO:0070328)	7	28	25	9.03505e-10	6.58655e-07	6.18134		34.7222	723.081	GCKR;HNF4A;APOC4;ANGPTL3;APOC3;APOA1;APOA5	GO Biological Process 2018
positive regulation of cholesterol esterification (GO:0010873)	5	9	55.5556	2.22125e-09	1.41688e-06	5.84867		77.1605	1537.44	APOC1;APOA2;APOA1;APOA5;AGT	GO Biological Process 2018
negative regulation of fibrinolysis (GO:0051918)	5	9	55.5556	2.22125e-09	1.25945e-06	5.89982		77.1605	1537.44	APOH;SERPINE1;SERPINF2;PLG;F2	GO Biological Process 2018
positive regulation of blood coagulation (GO:0030194)	6	19	31.5789	3.15074e-09	1.60782e-06	5.79376		43.8596	858.58	F12;APOH;SERPINE1;SERPINF2;PLG;F2	GO Biological Process 2018
positive regulation of steroid metabolic process (GO:0045940)	5	10	50	4.41684e-09	2.04901e-06	5.68846		69.4444	1335.96	APOC1;APOA2;APOA1;APOA5;AGT	GO Biological Process 2018
very-low-density lipoprotein particle assembly (GO:0034379)	5	10	50	4.41684e-09	1.87826e-06	5.72624		69.4444	1335.96	SOAT2;APOC1;APOC4;APOC3;APOB	GO Biological Process 2018
regulation of lipoprotein lipase activity (GO:0051004)	6	20	30	4.47448e-09	1.75641e-06	5.75537		41.6667	801.036	APOH;APOC1;ANGPTL3;APOC3;APOA1;APOA5	GO Biological Process 2018
positive regulation of lipid metabolic process (GO:0045834)	6	21	28.5714	6.2273e-09	2.26985e-06	5.644		39.6825	749.775	APOA2;ANGPTL3;APOA1;HSD17B13;F2;APOA5	GO Biological Process 2018
regulation of cholesterol esterification (GO:0010872)	5	11	45.4545	8.05075e-09	2.73886e-06	5.56243		63.1313	1176.61	APOC1;APOA2;APOA1;APOA5;AGT	GO Biological Process 2018
cholesterol efflux (GO:0033344)	6	23	26.087	1.14482e-08	3.65127e-06	5.43756		36.2319	662.516	SOAT2;APOC1;APOA2;APOA1;APOC3;APOA5	GO Biological Process 2018
phospholipid efflux (GO:0033700)	5	12	41.6667	1.37215e-08	4.11888e-06	5.38522		57.8704	1047.7	APOC1;APOA2;APOC3;APOA1;APOA5	GO Biological Process 2018
plasminogen activation (GO:0031639)	5	12	41.6667	1.37215e-08	3.89005e-06	5.41004		57.8704	1047.7	FGB;FGA;TMPRSS6;APOH;FGG	GO Biological Process 2018
negative regulation of peptidase activity (GO:0010466)	8	62	12.9032	1.44607e-08	3.88383e-06	5.41074		17.9211	323.51	AHSG;SERPINC1;SERPINE1;SERPINA10;SERPINF2;SERPINA6;KNG1;AGT	GO Biological Process 2018
very-low-density lipoprotein particle (GO:0034361)	8	15	53.3333	3.65788e-14	1.63141e-11	10.7874		74.0741	2291.8	APOH;APOC1;APOA2;APOC4;APOC3;APOA1;APOB;APOA5	GO Cellular Component 2018
platelet alpha granule lumen (GO:0031093)	11	67	16.4179	1.66633e-12	3.71592e-10	9.42993		22.8027	618.417	FGB;FGA;ORM1;AHSG;SERPINE1;FGG;SERPINF2;ALB;PLG;ORM2;KNG1	GO Cellular Component 2018
platelet alpha granule (GO:0031091)	11	90	12.2222	4.68702e-11	6.96803e-09	8.15689		16.9753	403.735	FGB;FGA;ORM1;AHSG;SERPINE1;FGG;SERPINF2;ALB;PLG;ORM2;KNG1	GO Cellular Component 2018
secretory granule lumen (GO:0034774)	17	317	5.36278	1.38158e-10	1.54046e-08	7.81235		7.4483	169.096	FGB;FGA;ORM1;ITIH3;AHSG;ARG1;SERPINE1;SERPINF2;FGG;APOA1;PLG;MMP8;ORM2;KNG1;TTR;APOH;ALB	GO Cellular Component 2018
endoplasmic reticulum lumen (GO:0005788)	13	270	4.81481	8.09296e-08	7.21892e-06	5.14153		6.68724	109.201	FGA;AHSG;SERPINC1;SERPINA10;FGG;APOA2;APOA1;F2;APOA5;KNG1;PROC;ALB;APOB	GO Cellular Component 2018
endocytic vesicle lumen (GO:0071682)	4	18	22.2222	7.29122e-06	0.000541981	3.26602		30.8642	365.088	HPX;SAA1;APOA1;APOB	GO Cellular Component 2018
spherical high-density lipoprotein particle (GO:0034366)	3	8	37.5	1.99351e-05	0.00127015	2.89614		52.0833	563.699	APOA2;APOC3;APOA1	GO Cellular Component 2018
endopeptidase inhibitor activity (GO:0004866)	11	111	9.90991	4.68872e-10	5.39671e-07	6.26787		13.7638	295.655	ITIH3;AMBP;AHSG;SERPINC1;SERPINE1;SERPINF2;PZP;SERPINA10;SERPINA6;KNG1;AGT	GO Molecular Functions 2018
serine-type endopeptidase inhibitor activity (GO:0004867)	7	56	12.5	1.49603e-07	5.73977e-05	4.24111		17.3611	272.835	AMBP;SERPINC1;SERPINE1;SERPINA10;SERPINF2;SERPINA6;AGT	GO Molecular Functions 2018
lipase inhibitor activity (GO:0055102)	4	10	40	5.23315e-07	0.000150584	3.82222		55.5556	803.505	APOC1;ANGPTL3;APOA2;APOC3	GO Molecular Functions 2018
cholesterol binding (GO:0015485)	6	43	13.9535	6.14219e-07	0.000141393	3.84957		19.3798	277.188	SOAT2;APOF;APOA2;APOC3;APOA1;APOA5	GO Molecular Functions 2018
lipoprotein particle receptor binding (GO:0070325)	5	25	20	8.5368e-07	0.000163764	3.78578		27.7778	388.159	APOA2;APOC3;APOA1;APOB;APOA5	GO Molecular Functions 2018
sterol binding (GO:0032934)	6	48	12.5	1.20034e-06	0.00019737	3.70472		17.3611	236.682	SOAT2;APOF;APOA2;APOA1;APOC3;APOA5	GO Molecular Functions 2018
endopeptidase regulator activity (GO:0061135)	5	36	13.8889	5.68369e-06	0.00081774	3.08738		19.2901	232.984	ITIH3;AHSG;PZP;SERPINF2;KNG1	GO Molecular Functions 2018
peptidase inhibitor activity (GO:0030414)	5	36	13.8889	5.68369e-06	0.00072688	3.13854		19.2901	232.984	ITIH3;AHSG;PZP;SERPINF2;KNG1	GO Molecular Functions 2018
cholesterol transporter activity (GO:0017127)	4	17	23.5294	5.70279e-06	0.000656392	3.18284		32.6797	394.593	APOA2;APOA1;APOB;APOA5	GO Molecular Functions 2018
serine-type peptidase activity (GO:0008236)	9	220	4.09091	3.15234e-05	0.00329849	2.48168		5.68182	58.8908	ACR;PROC;TMPRSS6;F12;CFI;PLG;PRSS22;F2;MMP8	GO Molecular Functions 2018
sterol transporter activity (GO:0015248)	4	28	14.2857	4.61324e-05	0.00442486	2.3541		19.8413	198.095	APOA2;APOA1;APOB;APOA5	GO Molecular Functions 2018
serine-type endopeptidase activity (GO:0004252)	8	196	4.08163	8.90183e-05	0.00788154	2.10339		5.66893	52.8723	ACR;PROC;TMPRSS6;F12;CFI;PLG;F2;MMP8	GO Molecular Functions 2018
oxidoreductase activity, acting on single donors with incorporation of molecular oxygen, incorporation of two atoms of oxygen (GO:0016702)	3	21	14.2857	0.000442041	0.0363421	1.43959		19.8413	153.256	HGD;TDO2;HPD	GO Molecular Functions 2018
Metabolite levels	14	111	12.6126	6.12231e-14	1.06344e-10	9.97329		17.5175	532.957	GCKR;AGXT2;GLS2;TAT;F12;SLC6A13;SLC6A12;APOA1;APOC3;APOA5;CPS1;ANGPTL3;APOB;GC	GWAS Catalogue 2019
Lipid metabolism phenotypes	8	37	21.6216	1.92103e-10	1.66842e-07	6.7777		30.03	671.861	GCKR;APOC1;ALB;ANGPTL3;APOC3;APOA1;APOB;APOA5	GWAS Catalogue 2019
Cholesterol efflux capacity (ABCA-1 dependent assay)	5	10	50	4.41684e-09	2.55735e-06	5.59221		69.4444	1335.96	APOC1;APOC4;APOC3;APOA1;APOA5	GWAS Catalogue 2019
Blood protein levels	38	2091	1.81731	5.24201e-08	2.27634e-05	4.64276		2.52404	42.313	ITIH3;TMPRSS6;FGL1;SERPINE1;CFI;PZP;SERPINA10;FAM107A;PLG;PRSS22;SERPINA6;ORM2;LRP8;KNG1;CPN2;HPX;APOH;APOF;APOB;GC;AMBP;AHSG;ARG1;IL1R2;F12;SERPINF2;FGG;APOC4;APOA1;APOC3;MMP8;APOA5;AGT;NLRP12;PROC;APOC1;ANGPTL3;SAA1	GWAS Catalogue 2019
Metabolite levels (small molecules and protein measures)	6	39	15.3846	3.36579e-07	0.000116928	3.93208		21.3675	318.471	GCKR;CPS1;GLS2;GLDC;F12;ALB	GWAS Catalogue 2019
Lipid traits	5	23	21.7391	5.46965e-07	0.000158346	3.80039		30.1932	435.353	GCKR;APOC1;APOC3;APOA1;APOA5	GWAS Catalogue 2019
LDL cholesterol	10	181	5.52486	7.74354e-07	0.00019215	3.71636		7.67342	107.974	GCKR;TMPRSS6;APOH;APOC1;ANGPTL3;APOC4;APOA1;APOC3;APOB;APOA5	GWAS Catalogue 2019
Blood metabolite levels	9	158	5.6962	2.18487e-06	0.00047439	3.32386		7.91139	103.117	GCKR;TDO2;CPS1;GLS2;SLC6A13;ANGPTL3;SLC6A12;APOA5;KNG1	GWAS Catalogue 2019
Cholesterol, total	8	121	6.61157	2.69356e-06	0.000519856	3.28412		9.18274	117.765	GCKR;HNF4A;APOC1;ANGPTL3;APOA1;APOC3;APOB;APOA5	GWAS Catalogue 2019
Hematological and biochemical traits	5	33	15.1515	3.64084e-06	0.000632413	3.199		21.0438	263.537	GCKR;TMPRSS6;APOC3;APOA1;APOA5	GWAS Catalogue 2019
Activated partial thromboplastin time	5	36	13.8889	5.68369e-06	0.000897506	3.04696		19.2901	232.984	AHSG;APOH;F12;FGG;KNG1	GWAS Catalogue 2019
LDL cholesterol levels	6	64	9.375	6.67222e-06	0.000965803	3.01511		13.0208	155.177	APOC1;ANGPTL3;APOA1;APOC3;APOB;APOA5	GWAS Catalogue 2019
Fibrinogen levels	6	68	8.82353	9.51333e-06	0.00118033	2.928		12.2549	141.701	FGB;CPS1;HNF4A;IL1R2;FGG;GADD45G	GWAS Catalogue 2019
Fibrinogen	5	40	12.5	9.6935e-06	0.00112251	2.94981		17.3611	200.418	FGB;FGA;CPS1;IL1R2;FGG	GWAS Catalogue 2019
Triglyceride levels	7	104	6.73077	1.02801e-05	0.00111603	2.95232		9.34829	107.368	GCKR;APOC1;ANGPTL3;APOA1;APOC3;APOB;APOA5	GWAS Catalogue 2019
C-reactive protein levels or total cholesterol levels (pleiotropy)	4	20	20	1.14159e-05	0.00110163	2.95796		27.7778	316.125	GCKR;HNF4A;APOC1;GCNT4	GWAS Catalogue 2019
C-reactive protein levels or LDL-cholesterol levels (pleiotropy)	4	22	18.1818	1.70439e-05	0.00155817	2.80738		25.2525	277.266	GCKR;HNF4A;APOC1;GCNT4	GWAS Catalogue 2019
Triglycerides	8	184	4.34783	5.71737e-05	0.00496553	2.30403		6.03865	58.9941	GCKR;APOH;APOC1;ANGPTL3;APOA1;APOC3;APOB;APOA5	GWAS Catalogue 2019
Blood microparticle	21	113	18.5841	4.48493e-24	1.02391e-20	19.9897		25.8112	1387.64	FGB;FGA;ORM1;AMBP;AHSG;SERPINC1;SERPINF2;PZP;FGG;APOA2;APOA1;PLG;F2;ORM2;APOA5;KNG1;CPN2;AGT;HPX;ALB;GC	Jensen Compartments
Extracellular space	45	1348	3.33828	6.99587e-19	7.98578e-16	15.0977		4.6365	193.823	ORM1;SERPINC1;TMPRSS6;FGL1;SERPINE1;CFI;PZP;IL24;SERPINA10;ADM;PLG;SERPINA6;ORM2;KNG1;CPN2;HPX;TTR;APOH;APOF;HMOX1;APOB;GC;FGB;FGA;AMBP;AHSG;ARG1;F12;SERPINF2;FGG;APOA2;APOC4;APOA1;APOC3;F2;MMP8;APOA5;AGT;PROC;ALB;APOC1;ANGPTL3;SAA1;SAA2;HAMP	Jensen Compartments
Cytoplasmic membrane-bounded vesicle lumen	17	104	16.3462	1.14977e-18	8.74972e-16	15.058		22.703	937.792	FGB;FGA;ORM1;ITIH3;AHSG;SERPINE1;SERPINF2;FGG;APOA1;PLG;ORM2;KNG1;HPX;APOH;ALB;SAA1;APOB	Jensen Compartments
Vesicle lumen	17	105	16.1905	1.36363e-18	7.78294e-16	15.1089		22.4868	925.024	FGB;FGA;ORM1;ITIH3;AHSG;SERPINE1;SERPINF2;FGG;APOA1;PLG;ORM2;KNG1;HPX;APOH;ALB;SAA1;APOB	Jensen Compartments
Secretory granule lumen	14	85	16.4706	1.2965e-15	5.91982e-13	12.2277		22.8758	784.163	FGB;FGA;ORM1;ITIH3;AHSG;SERPINE1;FGG;SERPINF2;APOA1;PLG;ORM2;KNG1;APOH;ALB	Jensen Compartments
high-density lipoprotein particle	10	26	38.4615	1.31225e-15	4.99313e-13	12.3016		53.4188	1830.5	APOH;APOC1;APOF;APOA2;APOC4;SAA1;APOC3;APOA1;SAA2;APOA5	Jensen Compartments
Plasma lipoprotein particle	11	37	29.7297	1.33176e-15	4.34343e-13	12.3622		41.2913	1414.32	APOH;APOC1;APOF;APOA2;APOC4;SAA1;APOC3;APOA1;SAA2;APOB;APOA5	Jensen Compartments
Lipoprotein particle	11	38	28.9474	1.86291e-15	5.31629e-13	12.2744		40.2047	1363.61	APOH;APOC1;APOF;APOA2;APOC4;SAA1;APOC3;APOA1;SAA2;APOB;APOA5	Jensen Compartments
protein-lipid complex	11	39	28.2051	2.57897e-15	6.54199e-13	12.1843		39.1738	1315.9	APOH;APOC1;APOF;APOA2;APOC4;SAA1;APOC3;APOA1;SAA2;APOB;APOA5	Jensen Compartments
Platelet alpha granule lumen	11	54	20.3704	1.3439e-13	3.06813e-11	10.5131		28.2922	838.525	FGB;FGA;ORM1;AHSG;SERPINE1;FGG;SERPINF2;ALB;PLG;ORM2;KNG1	Jensen Compartments
Chylomicron	7	12	58.3333	6.6524e-13	1.38068e-10	9.85991		81.0185	2271.65	APOH;APOC1;APOA2;APOC3;APOA1;APOB;APOA5	Jensen Compartments
Platelet alpha granule	11	72	15.2778	3.80097e-12	7.23135e-10	9.14078		21.2191	557.973	FGB;FGA;ORM1;AHSG;SERPINE1;FGG;SERPINF2;ALB;PLG;ORM2;KNG1	Jensen Compartments
triglyceride-rich lipoprotein particle	7	19	36.8421	4.05835e-11	7.12708e-09	8.14709		51.1696	1224.37	APOH;APOC1;APOA2;APOC4;APOA1;APOB;APOA5	Jensen Compartments
very-low-density lipoprotein particle	7	19	36.8421	4.05835e-11	6.61801e-09	8.17927		51.1696	1224.37	APOH;APOC1;APOA2;APOC3;APOA1;APOB;APOA5	Jensen Compartments
Curli	11	89	12.3596	4.1394e-11	6.30016e-09	8.20065		17.166	410.404	FGB;FGA;SERPINC1;SERPINE1;FGG;SERPINF2;SAA1;PLG;F2;APOA5;KNG1	Jensen Compartments
Biofilm matrix component	11	92	11.9565	5.98189e-11	8.53541e-09	8.06878		16.6063	390.907	FGB;FGA;SERPINC1;SERPINE1;FGG;SERPINF2;SAA1;PLG;F2;APOA5;KNG1	Jensen Compartments
Protease inhibitor complex	17	301	5.64784	6.16428e-11	8.27826e-09	8.08206		7.84422	184.415	ITIH3;AMBP;SERPINC1;SERPINE1;SERPINF2;PZP;SERPINA10;APOA1;PLG;SERPINA6;F2;KNG1;ACR;HPX;TTR;ALB;APOB	Jensen Compartments
Biofilm matrix	11	116	9.48276	7.55349e-10	9.58034e-08	7.01862		13.1705	276.631	FGB;FGA;SERPINC1;SERPINE1;SERPINF2;FGG;SAA1;PLG;F2;APOA5;KNG1	Jensen Compartments
intermediate-density lipoprotein particle	9	69	13.0435	1.58676e-09	1.90661e-07	6.71974		18.1159	367.058	ALB;APOC1;APOA2;ANGPTL3;APOC4;APOA1;APOC3;APOB;APOA5	Jensen Compartments
Secretory granule	16	344	4.65116	3.88953e-09	4.4399e-07	6.35263		6.45995	125.097	FGB;FGA;ORM1;ITIH3;AHSG;SERPINE1;SERPINF2;FGG;APOA1;PLG;MYRIP;ORM2;KNG1;ACR;APOH;ALB	Jensen Compartments
Extracellular region part	53	3766	1.40733	2.9334e-07	2.3093e-05	4.63652		1.95462	29.4013	ORM1;PSCA;SERPINE1;PZP;IL24;SERPINA10;ADM;SERPINA6;ORM2;FGB;FGA;HGD;AHSG;ARG1;SERPINF2;FGG;SLC6A13;APOA2;APOA1;KRT76;F2;MMP8;APOA5;ANGPTL3;ALDOB;HPD;FKBP5;ITIH3;SERPINC1;TMPRSS6;FGL1;CFI;PLG;KNG1;CPN2;HPX;TTR;APOH;APOF;HMOX1;APOB;GC;AMBP;F12;APOC4;APOC3;AGT;PROC;ALB;APOC1;SAA1;SAA2;HAMP	Jensen Compartments	first 30 terms
Extracellular exosome	42	2740	1.53285	9.64291e-07	7.33825e-05	4.13441		2.12895	29.49	ORM1;ITIH3;PSCA;SERPINC1;FGL1;SERPINE1;CFI;PZP;SERPINA10;PLG;SERPINA6;ORM2;KNG1;CPN2;HPX;TTR;APOH;APOB;GC;FGB;FGA;HGD;AMBP;AHSG;ARG1;F12;SERPINF2;FGG;SLC6A13;APOA2;APOA1;APOC3;KRT76;F2;AGT;ALB;APOC1;SAA1;SAA2;ALDOB;HPD;FKBP5	Jensen Compartments	first 30 terms
Extracellular vesicle	42	2754	1.52505	1.10482e-06	8.13645e-05	4.08957		2.11813	29.0519	ORM1;ITIH3;PSCA;SERPINC1;FGL1;SERPINE1;CFI;PZP;SERPINA10;PLG;SERPINA6;ORM2;KNG1;CPN2;HPX;TTR;APOH;APOB;GC;FGB;FGA;HGD;AMBP;AHSG;ARG1;F12;SERPINF2;FGG;SLC6A13;APOA2;APOA1;APOC3;KRT76;F2;AGT;ALB;APOC1;SAA1;SAA2;ALDOB;HPD;FKBP5	Jensen Compartments	first 30 terms
Extracellular organelle	42	2755	1.5245	1.11556e-06	7.9588e-05	4.09915		2.11736	29.0209	ORM1;ITIH3;PSCA;SERPINC1;FGL1;SERPINE1;CFI;PZP;SERPINA10;PLG;SERPINA6;ORM2;KNG1;CPN2;HPX;TTR;APOH;APOB;GC;FGB;FGA;HGD;AMBP;AHSG;ARG1;F12;SERPINF2;FGG;SLC6A13;APOA2;APOA1;APOC3;KRT76;F2;AGT;ALB;APOC1;SAA1;SAA2;ALDOB;HPD;FKBP5	Jensen Compartments	first 30 terms
Pulmonary embolism	8	35	22.8571	1.18535e-10	1.07333e-07	6.96927		31.746	725.581	NLRP6;SERPINC1;APOH;SERPINE1;SERPINF2;ALB;PLG;F2	Jensen Diseases
Hypertension	14	289	4.84429	2.31913e-08	6.99991e-06	5.15491		6.72818	118.278	AMBP;SERPINC1;GLS2;SERPINE1;APOA1;ADM;PLG;F2;KNG1;AGT;APOH;ALB;APOB;GC	Jensen Diseases
Vascular disease	7	78	8.97436	1.49371e-06	0.000300568	3.52206		12.4644	167.2	GCKR;PROC;F12;APOC1;APOB;APOA5;KNG1	Jensen Diseases
Thrombophilia	3	7	42.8571	1.25255e-05	0.00189031	2.72347		59.5238	671.889	PROC;PLG;F2	Jensen Diseases
Antithrombin III deficiency	3	7	42.8571	1.25255e-05	0.00174491	2.75823		59.5238	671.889	SERPINC1;SERPINF2;F2	Jensen Diseases
Blood protein disease	3	8	37.5	1.99351e-05	0.00257875	2.58859		52.0833	563.699	PROC;SERPINC1;F2	Jensen Diseases
Lung disease	7	119	5.88235	2.47833e-05	0.00299217	2.52401		8.16993	86.6449	SERPINC1;SERPINE1;ALB;HMOX1;PLG;MMP8;F2	Jensen Diseases
Thrombocytopenia	6	95	6.31579	6.44259e-05	0.00648197	2.18829		8.77193	84.6491	SERPINC1;APOH;CFI;ALB;PLG;F2	Jensen Diseases
Blood plasma	24	176	13.6364	5.04335e-24	9.28985e-21	20.032		18.9394	1015.98	FGB;GCKR;SERPINC1;F12;GCGR;SERPINE1;SERPINF2;SERPINA10;FGG;APOA2;APOA1;APOC3;PLG;SERPINA6;F2;ORM2;APOA5;HPX;PROC;APOH;CYP1A2;APOF;ANGPTL3;APOB	Jensen Tissues
Blood clot	8	63	12.6984	1.64641e-08	6.06537e-06	5.21714		17.6367	316.086	SERPINC1;APOH;F12;SERPINE1;SERPINF2;ALB;PLG;F2	Jensen Tissues
Artery	15	336	4.46429	2.11907e-08	6.50554e-06	5.18672		6.2004	109.559	AHSG;SERPINC1;SERPINE1;SERPINF2;IL24;APOA1;APOC3;ADM;F2;KNG1;AGT;ALB;SAA1;HMOX1;APOB	Jensen Tissues
Blood vessel endothelium	20	124	16.129	2.21608e-08	5.83146e-06	5.23422		11.2007	197.412	SERPINC1;SERPINE1;SERPINF2;ALB;HMOX1;APOA1;ADM;APOB;F2;KNG1	Jensen Tissues
Marrow cell	5	16	31.25	7.39417e-08	1.70251e-05	4.76891		43.4028	712.673	SERPINC1;APOH;SERPINE1;PLG;F2	Jensen Tissues
Jugular vein	5	17	29.4118	1.04145e-07	2.13151e-05	4.67131		40.8497	656.76	SERPINC1;SERPINF2;ALB;F2;KNG1	Jensen Tissues
Phagocyte	5	23	21.7391	5.46965e-07	9.15918e-05	4.03814		30.1932	435.353	SERPINC1;APOH;SERPINE1;PLG;F2	Jensen Tissues
Capillary	8	103	7.76699	7.93556e-07	0.000121811	3.91431		10.7875	151.529	SERPINC1;SERPINE1;ALB;HMOX1;ADM;APOB;F2;KNG1	Jensen Tissues
Renal vein	3	6	50	7.19543e-06	0.00101954	2.9916		69.4444	822.366	SERPINC1;ALB;F2	Jensen Tissues
Inferior vena cava	4	18	22.2222	7.29122e-06	0.000895362	3.048		30.8642	365.088	SERPINC1;SERPINE1;ALB;F2	Jensen Tissues
Mononuclear cell	5	42	11.9048	1.23876e-05	0.00134223	2.87217		16.5344	186.819	SERPINC1;APOH;SERPINE1;PLG;F2	Jensen Tissues
Portal vein	4	24	16.6667	2.4483e-05	0.00237357	2.6246		23.1481	245.776	SERPINC1;F12;ALB;F2	Jensen Tissues
Mesenteric vein	3	9	33.3333	2.97449e-05	0.00273951	2.56233		46.2963	482.539	SERPINC1;ALB;KNG1	Jensen Tissues
Complement and coagulation cascades	19	88	21.5909	3.34353e-23	1.01309e-20	19.9944		29.9874	1551.92	FGB;C4BP;FGA;SERPINC1;F12;SERPINE1;FGG;SERPINF2;CFI;PLG;SERPINA1E;F2;KNG2;KNG1;SERPINA1A;SERPINA1B;SERPINA1C;SERPINA1D;PROC	KEGG 2019 Mouse
Cholesterol metabolism	8	49	16.3265	2.0867e-09	3.16135e-07	6.50013		22.6757	453.235	SOAT2;APOH;APOC1;APOA2;ANGPTL3;APOA1;APOC3;APOB	KEGG 2019 Mouse
Steroid hormone biosynthesis	7	89	7.86517	3.6474e-06	0.000368387	3.4337		10.9238	136.783	CYP2D11;CYP2D10;CYP1A2;UGT2B5;CYP1A1;UGT2A3;CYP2D26	KEGG 2019 Mouse
PPAR signaling pathway	6	85	7.05882	3.43873e-05	0.00260484	2.58422		9.80392	100.763	APOA2;APOA1;APOC3;CYP4A14;APOA5;SLC27A5	KEGG 2019 Mouse
MP:0005179 decreased circulating cholesterol level	13	254	5.11811	3.95905e-08	0.000208286	3.68134		7.10849	121.162	FGL1;SERPINE1;KRTAP17-1;APOA2;APOA1;APOC3;BAAT;SOAT2;HNF4A;ANGPTL3;APOB;GC;SLC27A5	MGI Mammalian Phenotype Level 4
MP:0002551 abnormal blood coagulation	8	71	11.2676	4.30907e-08	0.00011335	3.94558		15.6495	265.414	FGA;PROC;SERPINC1;FGG;SERPINF2;PLG;F2;KNG1	MGI Mammalian Phenotype Level 4
MP:0009642 abnormal blood homeostasis	9	120	7.5	2.14666e-07	0.000376452	3.42429		10.4167	159.939	TTR;GLDC;AHSG;ARG1;APOH;SLCO1A1;APOC3;APOB;AGT	MGI Mammalian Phenotype Level 4
MP:0005146 decreased circulating VLDL cholesterol level	5	22	22.7273	4.30547e-07	0.000566277	3.24697		31.5657	462.696	SOAT2;ANGPTL3;APOA1;APOC3;APOB	MGI Mammalian Phenotype Level 4
MP:0005048 abnormal thrombosis	6	55	10.9091	2.72072e-06	0.00286274	2.54322		15.1515	194.161	PROC;SERPINC1;FGG;HMOX1;PLG;KNG1	MGI Mammalian Phenotype Level 4
MP:0000186 decreased circulating HDL cholesterol level	9	169	5.32544	3.80315e-06	0.00333473	2.47694		7.39645	92.3053	FGL1;KRTAP17-1;APOA2;ANGPTL3;APOC4;APOA1;APOC3;APOB;GC	MGI Mammalian Phenotype Level 4
MP:0002702 decreased circulating free fatty acid level	7	98	7.14286	6.93936e-06	0.00521542	2.28271		9.92063	117.84	AHSG;HNF4A;FGL1;APOA2;ANGPTL3;MMP8;SLC27A5	MGI Mammalian Phenotype Level 4
MP:0005278 abnormal cholesterol homeostasis	5	42	11.9048	1.23876e-05	0.0081464	2.08903		16.5344	186.819	SOAT2;APOF;APOA2;APOA1;APOB	MGI Mammalian Phenotype Level 4
MP:0005311 abnormal circulating amino acid level	5	43	11.6279	1.39367e-05	0.0081468	2.08901		16.1499	180.571	TDO2;ARG1;GCGR;RGN;SLC7A11	MGI Mammalian Phenotype Level 4
FOXA2 and FOXA3 transcription factor networks Homo sapiens b6933be8-6192-11e5-8ac5-06603eb7f303	7	45	15.5556	3.12695e-08	6.53532e-06	5.18473		21.6049	373.347	TTR;TAT;HNF4A;ALB;APOA1;ALDOB;F2	NCI Nature 2016
Beta2 integrin cell surface interactions Homo sapiens 95b6b434-618d-11e5-8ac5-06603eb7f303	5	29	17.2414	1.86443e-06	0.000194833	3.71034		23.9464	315.914	FGB;FGA;PROC;FGG;KNG1	NCI Nature 2016
Urokinase-type plasminogen activator (uPA) and uPAR-mediated signaling Homo sapiens 503076a2-6196-11e5-8ac5-06603eb7f303	5	42	11.9048	1.23876e-05	0.000863003	3.06399		16.5344	186.819	FGB;FGA;SERPINE1;FGG;PLG	NCI Nature 2016
Blood coagulation Homo sapiens P00011	12	38	31.5789	2.80583e-17	3.14253e-15	14.5027		43.8596	1671.59	FGB;FGA;PROC;SERPINC1;F12;SERPINE1;SERPINA10;FGG;SERPINF2;PLG;F2;KNG1	Panther 2016
Plasminogen activating cascade Homo sapiens P00050	6	15	40	5.95141e-10	3.33279e-08	7.47719		55.5556	1180.12	FGB;FGA;FGG;SERPINE1;SERPINF2;PLG	Panther 2016
Platelet degranulation Homo sapiens R-HSA-114608	14	105	13.3333	2.77147e-14	4.24035e-11	10.3726		18.5185	578.089	FGB;FGA;ORM1;ITIH3;AHSG;SERPINE1;SERPINF2;FGG;APOA1;PLG;ORM2;KNG1;APOH;ALB	Reactome 2016
Response to elevated platelet cytosolic Ca2+ Homo sapiens R-HSA-76005	14	110	12.7273	5.38284e-14	4.11787e-11	10.3853		17.6768	540.078	FGB;FGA;ORM1;ITIH3;AHSG;SERPINE1;SERPINF2;FGG;APOA1;PLG;ORM2;KNG1;APOH;ALB	Reactome 2016
Formation of Fibrin Clot (Clotting Cascade) Homo sapiens R-HSA-140877	8	39	20.5128	3.02441e-10	1.54245e-07	6.81179		28.49	624.477	FGB;FGA;PROC;SERPINC1;F12;FGG;F2;KNG1	Reactome 2016
Platelet activation, signaling and aggregation Homo sapiens R-HSA-76002	15	253	5.92885	4.48549e-10	1.7157e-07	6.76556		8.23452	177.248	FGB;FGA;ORM1;ITIH3;AHSG;SERPINE1;SERPINF2;FGG;APOA1;PLG;F2;ORM2;KNG1;APOH;ALB	Reactome 2016
Hemostasis Homo sapiens R-HSA-109582	21	552	3.80435	4.74298e-10	1.45135e-07	6.83823		5.28382	113.439	FGB;FGA;ORM1;ITIH3;AHSG;SERPINC1;F12;SERPINE1;SERPINF2;FGG;APOA1;PLG;SLC7A11;F2;ORM2;LRP8;KNG1;PROC;APOH;ALB;APOB	Reactome 2016
Lipoprotein metabolism Homo sapiens R-HSA-174824	7	34	20.5882	3.95983e-09	1.00976e-06	5.99578		28.5948	553.225	ALB;APOF;APOA2;APOC3;APOA1;APOB;APOA5	Reactome 2016
Common Pathway of Fibrin Clot Formation Homo sapiens R-HSA-140875	6	22	27.2727	8.51199e-09	1.86048e-06	5.73038		37.8788	703.856	FGB;FGA;PROC;SERPINC1;FGG;F2	Reactome 2016
Chylomicron-mediated lipid transport Homo sapiens R-HSA-174800	5	17	29.4118	1.04145e-07	1.77047e-05	4.75191		40.8497	656.76	APOA2;APOC3;APOA1;APOB;APOA5	Reactome 2016
Metabolism Homo sapiens R-HSA-1430728	35	1908	1.83438	1.64486e-07	2.51663e-05	4.59918		2.54775	39.797	GLDC;GLS2;TAT;LRP8;TTR;TDO2;AMDHD1;APOF;HMOX1;UPP2;APOB;GC;GCKR;HGD;AGXT2;ARG1;GCGR;APOA2;MBOAT1;SLC6A12;APOA1;APOC3;MAT1A;BAAT;APOA5;AGT;CPS1;UROC1;ETNK2;ALB;CYP1A2;CYP1A1;ALDOB;HPD;SLC27A5	Reactome 2016
Intrinsic Pathway of Fibrin Clot Formation Homo sapiens R-HSA-140837	5	22	22.7273	4.30547e-07	5.98852e-05	4.22268		31.5657	462.696	PROC;SERPINC1;F12;F2;KNG1	Reactome 2016
Histidine, lysine, phenylalanine, tyrosine, proline and tryptophan catabolism Homo sapiens R-HSA-6788656	6	41	14.6341	4.58402e-07	5.84462e-05	4.23324		20.3252	296.657	TDO2;HGD;UROC1;AMDHD1;TAT;HPD	Reactome 2016
Retinoid metabolism and transport Homo sapiens R-HSA-975634	6	42	14.2857	5.31649e-07	6.2571e-05	4.20363		19.8413	286.652	TTR;APOA2;APOC3;APOA1;APOB;LRP8	Reactome 2016
Lipid digestion, mobilization, and transport Homo sapiens R-HSA-73923	7	71	9.85915	7.84109e-07	8.56919e-05	4.06706		13.6933	192.51	ALB;APOA2;APOF;APOA1;APOC3;APOB;APOA5	Reactome 2016
Metabolism of amino acids and derivatives Homo sapiens R-HSA-71291	13	335	3.8806	9.50912e-07	9.6993e-05	4.01326		5.38972	74.733	HGD;GLDC;AGXT2;ARG1;GLS2;TAT;SLC6A12;MAT1A;TDO2;CPS1;UROC1;AMDHD1;HPD	Reactome 2016
Scavenging by Class B Receptors Homo sapiens R-HSA-3000471	3	5	60	3.6168e-06	0.000345857	3.4611		83.3333	1044.16	SAA1;APOA1;APOB	Reactome 2016
Binding and Uptake of Ligands by Scavenger Receptors Homo sapiens R-HSA-2173782	6	74	8.10811	1.55414e-05	0.00132102	2.87909		11.2613	124.685	HPX;AMBP;ALB;SAA1;APOA1;APOB	Reactome 2016
Phenylalanine and tyrosine catabolism Homo sapiens R-HSA-71182	3	11	27.2727	5.78128e-05	0.00465545	2.33204		37.8788	369.633	HGD;TAT;HPD	Reactome 2016
Dissolution of Fibrin Clot Homo sapiens R-HSA-75205	3	13	23.0769	9.91551e-05	0.00758537	2.12002		32.0513	295.475	SERPINE1;SERPINF2;PLG	Reactome 2016
Complement and Coagulation Cascades WP449	11	62	17.7419	6.7953e-13	1.19597e-10	9.92228		24.6416	690.392	FGB;C4BP;PROC;SERPINC1;F12;SERPINE1;SERPINF2;CFI;PLG;F2;KNG1	Wikipathways 2019
Blood Clotting Cascade WP460	8	20	40	6.94732e-13	6.11364e-11	10.2137		55.5556	1555.29	FGB;FGA;F12;FGG;SERPINE1;SERPINF2;PLG;F2	Wikipathways 2019
PPAR signaling pathway WP2316	6	81	7.40741	2.6126e-05	0.00153272	2.81454		10.2881	108.566	APOA2;APOA1;APOC3;CYP4A14;APOA5;SLC27A5	Wikipathways 2019
Statin Pathway WP1	3	19	15.7895	0.000325473	0.0143208	1.84403		21.9298	176.102	APOC1;APOC3;APOA1	Wikipathways 2019
One carbon metabolism and related pathways WP1770	4	52	7.69231	0.000533567	0.0187816	1.72627		10.6838	80.512	AGXT2;ETNK2;MAT1A;BAAT	Wikipathways 2019
Oxidative Stress WP412	3	28	10.7143	0.00104941	0.0307828	1.51169		14.881	102.076	CYP1A1;HMOX1;MT1	Wikipathways 2019
Hfe effect on hepcidin production WP3673	2	7	28.5714	0.00105579	0.0265456	1.57601		39.6825	271.963	TMPRSS6;HAMP	Wikipathways 2019
Fatty Acid Omega Oxidation WP33	2	7	28.5714	0.00105579	0.0232274	1.634		39.6825	271.963	CYP1A2;CYP1A1	Wikipathways 2019

## Sheet: TV_SV _down_log2_-2_first 20
no significant signature <log2 -2			total genes signficant down > log2 -2
			52

## Sheet: TG_SV_sig_up_log2_2 first 20_
no significant signature > log2 2			total genes signficant up > log2 2
			0

## Sheet: TG_SV_sig_down_log2_-2_first 20
no significant signature > log2 -2			total genes signficant down > log2 -2
			2

## Sheet: SG_SV_sig_up_log2_2 first 20
term derived from 25 transcripts	overlap	signature	percent overlap	p-value	Adjusted p-value	"-log10 (p-value)"				genes			database
Lipid digestion, mobilization, and transport	3	48	6.25	2.87508e-05	0.0144712	1.83949	0	50	522.842	CLPS;CEL;PNLIP		b	BioPlanet 2019
serine-type peptidase activity (GO:0008236)	6	220	2.72727	2.46062e-07	0.000283217	3.54788	0	21.8182	332.022	CELA3B;CELA2A;CTRL;CTRB1;CELA1;PRSS2			Go Molecular Functions 2018
serine-type endopeptidase activity (GO:0004252)	5	196	2.55102	3.89073e-06	0.00223911	2.64992	0	20.4082	254.223	CELA3B;CELA2A;CTRB1;CELA1;PRSS2			Go Molecular Functions 2018
Extracellular space	10	1348	0.74184	2.39856e-06	0.00547591	2.26154	0	5.93472	76.7991	CPA2;CELA3B;CELA2A;CPA1;CPB1;DMBT1;CTRL;CTRB1;CELA1;CEL			Jensen Compartments
Extracellular region part	14	3766	0.371747	3.74199e-05	0.0213574	1.67045	0	2.97398	30.3147	CPA2;CELA3B;CELA2A;CPA1;CPB1;AMY2B;CTRB1;CELA1;CEL;RNASE1;CLPS;DMBT1;CTRL;ZG16			Jensen Compartments
Lipid digestion, mobilization, and transport Homo sapiens R-HSA-73923	4	71	5.6338	1.74307e-06	0.00133345	2.87502	0	45.0704	597.627	PNLIPRP1;CLPS;CEL;PNLIP			Reactome 2016

## Sheet: SG_SV_sig_down_log2_-2_first 20
no significant signature > log2 -2			total genes signficant down > log2 -2
			10
