# Supplementary material for: Small Extracellular Vesicles Propagate the Inflammatory Response After Trauma
Source: Adv Sci (Weinh). 2021 Oct 28;8(24):2102381. doi: 10.1002/advs.202102381 (PMC8693079; doi:10.1002/advs.202102381)
Supplement: Supplementary file 7 — Supplemental Data 4 [file ADVS-8-2102381-s011.tsv]

gene_id	gene_version	gene_name	gene_biotype	gene_source	location	baseMean	log2FoldChange	lfcSE	pvalue	padj	significant	rank_log2_fold_change	rank_base_mean	rank_padj	max_rank		significantly regulated genes	2475
ENSMUSG00000067586	4	S1pr3	protein_coding	ensembl_havana	chr13:51408639-51422797:+	1018.860746	0.916753027	0.210370541	5.45E-10	8.00E-07	yes	25	3474	10	3474	no upregulted >log2_2
ENSMUSG00000022893	14	Adamts1	protein_coding	ensembl_havana	chr16:85793827-85803113:-	1360.109798	0.911623259	0.176972701	1.25E-11	5.07E-08	yes	26	2500	4	2500
ENSMUSG00000044534	8	Ackr2	protein_coding	ensembl_havana	chr9:121898355-121911074:+	684.3170876	0.874755996	0.265506619	4.63E-08	2.49E-05	yes	27	5158	30	5158
ENSMUSG00000024066	9	Xdh	protein_coding	ensembl_havana	chr17:73883895-73950196:-	5325.812428	0.862269899	0.216372932	3.74E-09	3.36E-06	yes	29	357	18	357
ENSMUSG00000038264	8	Sema7a	protein_coding	ensembl_havana	chr9:57940112-57962865:+	1554.4124	0.846165503	0.355032172	8.81E-07	1.95E-04	yes	33	2102	73	2102
ENSMUSG00000102270	1	Gm8388	processed_pseudogene	havana	chr3:63173106-63173861:-	127.6832078	0.809742705	0.281996632	2.98E-07	9.08E-05	yes	35	11812	53	11812
ENSMUSG00000041794	13	Myrip	protein_coding	ensembl_havana	chr9:120301513-120474841:+	491.8778655	0.788828674	0.537577272	8.12E-06	7.75E-04	yes	36	6615	167	6615
ENSMUSG00000056025	12	Clca3a1	protein_coding	ensembl_havana	chr3:144729677-144760977:-	81.60692444	0.786127615	0.328772501	1.35E-06	2.57E-04	yes	37	13113	83	13113
ENSMUSG00000025576	17	Rbfox3	protein_coding	ensembl_havana	chr11:118489762-118911597:-	46.62999426	0.777982423	0.347270219	2.07E-06	3.25E-04	yes	38	14469	103	14469
ENSMUSG00000038587	10	Akap12	protein_coding	ensembl_havana	chr10:4266380-4359470:+	2002.532757	0.760608055	0.226610863	9.56E-08	4.29E-05	yes	39	1490	36	1490
ENSMUSG00000050440	8	Hamp	protein_coding	ensembl_havana	chr7:30942368-30944032:-	34.95570849	0.758089117	0.361023396	3.30E-06	4.20E-04	yes	40	15121	122	15121
ENSMUSG00000042190	12	Cmklr1	protein_coding	ensembl_havana	chr5:113612354-113650426:-	1160.289369	0.713676897	0.105814206	3.47E-15	5.60E-11	yes	43	3010	1	3010
ENSMUSG00000041482	17	Piezo2	protein_coding	ensembl_havana	chr18:63010213-63387183:-	456.5553056	0.686119895	0.256382208	1.74E-06	2.95E-04	yes	46	6942	92	6942
ENSMUSG00000033105	12	Lss	protein_coding	ensembl_havana	chr10:76531588-76557138:+	387.3987051	0.685895622	0.183822398	5.44E-08	2.68E-05	yes	47	7679	31	7679
ENSMUSG00000041112	17	Elmo1	protein_coding	ensembl_havana	chr13:20090596-20608353:+	602.384842	0.68084594	0.145094574	8.60E-10	1.16E-06	yes	48	5707	12	5707
ENSMUSG00000024222	17	Fkbp5	protein_coding	ensembl_havana	chr17:28399094-28517527:-	1230.011449	0.662889225	0.448724408	1.84E-05	0.001330319	yes	49	2814	224	2814
ENSMUSG00000018830	10	Myh11	protein_coding	ensembl_havana	chr16:14194535-14291372:-	1519.878275	0.656177329	0.25120842	2.92E-06	4.00E-04	yes	51	2167	115	2167
ENSMUSG00000010051	15	Hyal1	protein_coding	ensembl_havana	chr9:107576927-107581710:+	275.4824478	0.645669333	0.235023966	2.35E-06	3.52E-04	yes	53	9142	107	9142
ENSMUSG00000033792	12	Atp7a	protein_coding	ensembl_havana	chrX:106027276-106124926:+	346.5098991	0.642393923	0.259566355	4.82E-06	5.60E-04	yes	54	8172	139	8172
ENSMUSG00000030930	14	Chst15	protein_coding	ensembl_havana	chr7:132235780-132317228:-	748.3981917	0.638591572	0.189883467	3.91E-07	1.04E-04	yes	55	4766	58	4766
ENSMUSG00000079105	4	C7	protein_coding	ensembl_havana	chr15:4988762-5063740:-	2070.216661	0.630532931	0.154175146	2.68E-08	1.66E-05	yes	56	1414	26	1414
ENSMUSG00000031328	16	Flna	protein_coding	ensembl_havana	chrX:74223461-74249820:-	10031.92774	0.622981079	0.112292423	2.07E-11	6.70E-08	yes	57	142	5	142
ENSMUSG00000066807	2	Gm10179	processed_pseudogene	havana	chr7:12085925-12086612:-	167.6544957	0.61989516	0.152307494	3.41E-08	1.97E-05	yes	59	10949	28	10949
ENSMUSG00000041592	16	Sdk2	protein_coding	ensembl_havana	chr11:113776374-114067046:-	49.35288459	0.61942969	0.306590371	1.51E-05	0.001172064	yes	60	14319	208	14319
ENSMUSG00000025959	13	Klf7	protein_coding	ensembl_havana	chr1:64029447-64122282:-	1261.865486	0.616700218	0.176028778	3.28E-07	9.46E-05	yes	61	2738	54	2738
ENSMUSG00000030254	16	Rad18	protein_coding	ensembl_havana	chr6:112619850-112696686:-	49.22658502	0.613378401	0.280208261	1.24E-05	0.001035853	yes	62	14326	193	14326
ENSMUSG00000029334	14	Prkg2	protein_coding	ensembl_havana	chr5:98929773-99037351:-	195.6624072	0.612836057	0.202134813	1.65E-06	2.93E-04	yes	63	10445	90	10445
ENSMUSG00000112468	1	Gm47720	TEC	havana	chr12:56498688-56500828:-	127.464453	0.612113315	0.297017894	1.55E-05	0.001182458	yes	64	11816	209	11816
ENSMUSG00000028980	14	H6pd	protein_coding	ensembl_havana	chr4:149979475-150009023:-	4799.272247	0.605397183	0.129222301	2.64E-09	2.66E-06	yes	65	413	16	413
ENSMUSG00000021903	11	Galnt15	protein_coding	ensembl_havana	chr14:32028989-32062197:+	1494.537039	0.589899978	0.15897335	2.32E-07	7.64E-05	yes	66	2223	47	2223
ENSMUSG00000042333	16	Tnfrsf14	protein_coding	ensembl_havana	chr4:154921933-154928563:-	94.43972847	0.587234729	0.207030435	4.20E-06	4.99E-04	yes	67	12694	136	12694
ENSMUSG00000074272	10	Ceacam1	protein_coding	ensembl_havana	chr7:25461707-25477603:-	841.3698365	0.585513238	0.253926337	1.45E-05	0.001134933	yes	68	4272	204	4272
ENSMUSG00000026640	12	Plxna2	protein_coding	ensembl_havana	chr1:194618218-194816869:+	1215.359888	0.583322773	0.287781464	2.35E-05	0.00158867	yes	69	2853	237	2853
ENSMUSG00000027111	16	Itga6	protein_coding	ensembl_havana	chr2:71745616-71858416:+	1209.313098	0.579902589	0.184953039	1.98E-06	3.24E-04	yes	71	2870	96	2870
ENSMUSG00000033066	15	Gas7	protein_coding	ensembl_havana	chr11:67455437-67688990:+	690.9004246	0.578995016	0.148429734	1.32E-07	5.48E-05	yes	72	5117	39	5117
ENSMUSG00000102504	1	Gm21955	TEC	havana	chr4:42714926-42719893:+	36.74118754	0.578344585	0.253574333	1.68E-05	0.001258645	yes	73	15003	216	15003
ENSMUSG00000079260	3	Tmppe	protein_coding	ensembl_havana	chr9:114401105-114407276:+	81.94119043	0.578156182	0.194274508	3.28E-06	4.20E-04	yes	74	13097	122	13097
ENSMUSG00000101309	1	Gm29397	processed_pseudogene	havana	chr9:92976226-92976558:+	48.91938932	0.577150381	0.273699295	2.27E-05	0.001562725	yes	76	14342	232	14342
ENSMUSG00000048126	16	Col6a3	protein_coding	ensembl_havana	chr1:90765923-90843971:-	1817.185704	0.576374232	0.116844387	1.27E-09	1.46E-06	yes	77	1686	14	1686
ENSMUSG00000033855	15	Ston1	protein_coding	ensembl_havana	chr17:88597684-88662586:+	569.1954985	0.574343956	0.235259304	1.31E-05	0.001082941	yes	78	5946	195	5946
ENSMUSG00000020121	15	Srgap1	protein_coding	ensembl_havana	chr10:121780991-122047315:-	266.5582686	0.569582702	0.145444429	1.46E-07	5.90E-05	yes	80	9274	40	9274
ENSMUSG00000034731	11	Dgkh	protein_coding	ensembl_havana	chr14:78558750-78732776:-	986.1695702	0.565376642	0.19808084	5.63E-06	6.32E-04	yes	81	3606	144	3606
ENSMUSG00000102697	1	Pcdhac2	protein_coding	ensembl_havana	chr18:37143503-37187657:+	62.18940912	0.561783393	0.311556095	3.97E-05	0.002210099	yes	83	13739	290	13739
ENSMUSG00000020357	3	Flt4	protein_coding	ensembl_havana	chr11:49609263-49652739:+	583.4726797	0.559281902	0.178919761	2.86E-06	4.00E-04	yes	84	5836	115	5836
ENSMUSG00000074305	9	Peak1	protein_coding	ensembl_havana	chr9:56201126-56418067:-	1816.539161	0.55302237	0.131915174	6.25E-08	2.97E-05	yes	87	1687	34	1687
ENSMUSG00000029231	15	Pdgfra	protein_coding	ensembl_havana	chr5:75152292-75198215:+	5225.445077	0.552407079	0.162403557	1.32E-06	2.57E-04	yes	88	368	83	368
ENSMUSG00000094410	8	Gm38394	protein_coding	ensembl_havana	chr1:133619940-133661318:-	547.6830065	0.552077349	0.310386374	4.59E-05	0.002445169	yes	89	6103	303	6103
ENSMUSG00000116560	1	Gm2808	unprocessed_pseudogene	havana	chr17:6511791-6528713:-	277.3261736	0.549845286	0.228643136	2.04E-05	0.001455303	yes	91	9121	227	9121
ENSMUSG00000044434	5	Gm9791	processed_pseudogene	havana	chr3:34005017-34005463:-	102.3529102	0.54331056	0.209466896	1.53E-05	0.001182458	yes	92	12475	209	12475
ENSMUSG00000059901	12	Adamts14	protein_coding	ensembl_havana	chr10:61197112-61273438:-	65.08398784	0.540212878	0.181789085	6.20E-06	6.54E-04	yes	93	13643	153	13643
ENSMUSG00000097336	8	Fendrr	lncRNA	havana	chr8:121054882-121083110:-	2167.527078	0.536997547	0.183377952	7.38E-06	7.23E-04	yes	95	1328	165	1328
ENSMUSG00000025743	14	Sdc3	protein_coding	ensembl_havana	chr4:130792537-130826319:+	1367.717957	0.535118691	0.100025958	3.08E-10	5.53E-07	yes	97	2488	9	2488
ENSMUSG00000039145	16	Camk1d	protein_coding	ensembl_havana	chr2:5293457-5714515:-	274.1711913	0.533632915	0.151320916	1.20E-06	2.41E-04	yes	100	9160	80	9160
ENSMUSG00000026773	19	Pfkfb3	protein_coding	ensembl_havana	chr2:11471433-11554077:-	2058.274527	0.533454113	0.153305553	1.42E-06	2.67E-04	yes	101	1431	86	1431
ENSMUSG00000001120	15	Pcbp3	protein_coding	ensembl_havana	chr10:76761857-76961887:-	230.1147175	0.531603986	0.166652358	3.79E-06	4.67E-04	yes	102	9873	131	9873
ENSMUSG00000053198	14	Prx	protein_coding	ensembl_havana	chr7:27497388-27520214:+	4058.652153	0.53159623	0.233091436	3.41E-05	0.0020132	yes	104	513	268	513
ENSMUSG00000019978	16	Epb41l2	protein_coding	ensembl_havana	chr10:25359798-25523519:+	3128.865083	0.530296232	0.134177339	2.58E-07	8.02E-05	yes	105	763	52	763
ENSMUSG00000031748	16	Gnao1	protein_coding	ensembl_havana	chr8:93809966-93969388:+	564.5145328	0.530280201	0.212693887	2.35E-05	0.00158867	yes	106	5985	237	5985
ENSMUSG00000056427	10	Slit3	protein_coding	ensembl_havana	chr11:35121224-35708507:+	653.9019484	0.525444291	0.154357354	2.12E-06	3.30E-04	yes	109	5352	104	5352
ENSMUSG00000110170	1	St6galnac2	protein_coding	havana	chr11:116677483-116681290:-	51.35575796	0.524430574	0.221860617	3.32E-05	0.002006983	yes	110	14220	267	14220
ENSMUSG00000037411	10	Serpine1	protein_coding	ensembl_havana	chr5:137061504-137072268:-	811.7234754	0.523108068	0.3957194	7.17E-05	0.003236224	yes	112	4394	351	4394
ENSMUSG00000031824	15	6430548M08Rik	protein_coding	ensembl_havana	chr8:120114152-120165306:+	1189.605213	0.522813883	0.159299175	3.32E-06	4.20E-04	yes	113	2923	122	2923
ENSMUSG00000037138	18	Aff3	protein_coding	ensembl_havana	chr1:38177326-38664955:-	617.7845653	0.521857489	0.180977945	1.08E-05	9.47E-04	yes	114	5584	182	5584
ENSMUSG00000070533	11	Wfdc8	protein_coding	ensembl_havana	chr2:164596458-164613626:-	54.62058426	0.521519009	0.276859431	6.49E-05	0.00308525	yes	115	14081	340	14081
ENSMUSG00000004891	16	Nes	protein_coding	ensembl_havana	chr3:87971078-87980451:+	2036.376877	0.520813101	0.215289883	3.18E-05	0.00193943	yes	116	1452	265	1452
ENSMUSG00000001435	15	Col18a1	protein_coding	ensembl_havana	chr10:77052178-77166548:-	625.746126	0.520151863	0.133724394	4.01E-07	1.04E-04	yes	117	5540	62	5540
ENSMUSG00000028369	15	Svep1	protein_coding	ensembl_havana	chr4:58042442-58206859:-	855.9844229	0.519022565	0.155939166	3.07E-06	4.09E-04	yes	118	4194	121	4194
ENSMUSG00000055485	6	Soga1	protein_coding	ensembl_havana	chr2:157015799-157079254:-	618.1996636	0.518884173	0.222652581	3.85E-05	0.002192093	yes	119	5579	284	5579
ENSMUSG00000026436	15	Elk4	protein_coding	ensembl_havana	chr1:132007607-132032612:+	495.6349747	0.517900554	0.223795975	4.03E-05	0.002227843	yes	120	6577	292	6577
ENSMUSG00000020681	14	Ace	protein_coding	ensembl_havana	chr11:105967945-105989964:+	11498.30296	0.515882138	0.213724241	3.49E-05	0.00203597	yes	121	119	277	277
ENSMUSG00000032356	12	Rasgrf1	protein_coding	ensembl_havana	chr9:89909908-90026977:+	84.52015473	0.515105805	0.261235633	6.63E-05	0.003131983	yes	122	13013	342	13013
ENSMUSG00000030787	4	Lyve1	protein_coding	ensembl_havana	chr7:110850607-110863239:-	6382.837805	0.511243021	0.244839363	6.22E-05	0.003009098	yes	127	264	332	332
ENSMUSG00000073647	4	Gm10557	processed_pseudogene	havana	chr18:4198320-4198938:-	279.4847119	0.510864324	0.161309641	5.91E-06	6.50E-04	yes	128	9082	146	9082
ENSMUSG00000024238	15	Zeb1	protein_coding	ensembl_havana	chr18:5591860-5775467:+	1515.23352	0.508899945	0.168200798	9.27E-06	8.51E-04	yes	129	2176	175	2176
ENSMUSG00000075028	12	Prdm11	protein_coding	ensembl_havana	chr2:92972018-93046167:-	185.2636644	0.499199928	0.168779929	1.34E-05	0.001085529	yes	133	10634	199	10634
ENSMUSG00000031565	18	Fgfr1	protein_coding	ensembl_havana	chr8:25513654-25575718:+	1297.576656	0.49740078	0.144942835	3.27E-06	4.20E-04	yes	134	2634	122	2634
ENSMUSG00000015468	14	Notch4	protein_coding	ensembl_havana	chr17:34564268-34588503:+	1809.345813	0.495881402	0.20636257	5.03E-05	0.002577564	yes	136	1697	315	1697
ENSMUSG00000028125	14	Abca4	protein_coding	ensembl_havana	chr3:122044443-122180123:+	214.9474735	0.495620972	0.233057603	7.68E-05	0.003377714	yes	137	10103	367	10103
ENSMUSG00000027200	17	Sema6d	protein_coding	ensembl_havana	chr2:124089969-124667770:+	1048.574669	0.495566206	0.144264147	3.35E-06	4.20E-04	yes	138	3373	122	3373
ENSMUSG00000037242	8	Clic4	protein_coding	ensembl_havana	chr4:135213969-135272814:-	11595.35266	0.49338225	0.169745738	1.71E-05	0.001265069	yes	140	118	218	218
ENSMUSG00000022443	17	Myh9	protein_coding	ensembl_havana	chr15:77760587-77842175:-	11944.63238	0.492839395	0.14283509	3.36E-06	4.20E-04	yes	141	111	122	141
ENSMUSG00000020387	15	Jade2	protein_coding	ensembl_havana	chr11:51813455-51857653:-	1189.950557	0.492265451	0.1844977	3.13E-05	0.001912899	yes	142	2922	264	2922
ENSMUSG00000020717	19	Pecam1	protein_coding	ensembl_havana	chr11:106654217-106750628:-	10810.60047	0.489222558	0.16231428	1.38E-05	0.001097333	yes	144	130	200	200
ENSMUSG00000028634	17	Hivep3	protein_coding	ensembl_havana	chr4:119733784-120138045:+	301.9712885	0.488382747	0.229901338	8.71E-05	0.003657208	yes	145	8764	384	8764
ENSMUSG00000045027	7	Prss22	protein_coding	ensembl_havana	chr17:23993534-23998100:-	25.35738526	0.48545312	0.583235241	6.99E-05	0.00323614	yes	148	15853	346	15853
ENSMUSG00000058816	5	Ppp1r2-ps3	processed_pseudogene	havana	chr19:30538928-30539545:-	118.5285747	0.484962214	0.191627371	4.79E-05	0.002503823	yes	149	12037	309	12037
ENSMUSG00000035783	9	Acta2	protein_coding	ensembl_havana	chr19:34241090-34255590:-	1935.757953	0.48405388	0.217437026	8.22E-05	0.003505974	yes	150	1555	379	1555
ENSMUSG00000040675	17	Mthfd1l	protein_coding	ensembl_havana	chr10:3973118-4167081:+	114.2876519	0.483385231	0.196582451	5.67E-05	0.002852224	yes	151	12127	321	12127
ENSMUSG00000059430	14	Actg2	protein_coding	ensembl_havana	chr6:83512905-83536265:-	200.926134	0.483050145	0.23819615	1.06E-04	0.004141399	yes	152	10350	412	10350
ENSMUSG00000028868	13	Wasf2	protein_coding	ensembl_havana	chr4:133130505-133199756:+	2668.079273	0.48114124	0.102235529	2.52E-08	1.63E-05	yes	154	961	24	961
ENSMUSG00000097536	2	2610037D02Rik	lncRNA	havana	chr15:96134819-96284495:-	32.25209669	0.480837159	0.337571478	1.25E-04	0.00458607	yes	155	15292	439	15292
ENSMUSG00000020599	13	Rgs9	protein_coding	ensembl_havana	chr11:109225355-109298129:-	230.5428705	0.480188536	0.194545114	5.90E-05	0.002924621	yes	156	9862	325	9862
ENSMUSG00000049871	14	Nlrc3	protein_coding	ensembl_havana	chr16:3945007-3976632:-	62.46019142	0.479806831	0.214760525	8.77E-05	0.003658676	yes	157	13724	387	13724
ENSMUSG00000037605	16	Adgrl3	protein_coding	ensembl_havana	chr5:81020138-81825133:+	701.4466717	0.478966009	0.235679863	1.13E-04	0.004312983	yes	158	5041	424	5041
ENSMUSG00000018076	12	Med13l	protein_coding	ensembl_havana	chr5:118560679-118765438:+	1004.941779	0.476583298	0.153040702	1.32E-05	0.001082941	yes	159	3538	195	3538
ENSMUSG00000031530	6	Dusp4	protein_coding	ensembl_havana	chr8:34807297-34819894:+	132.0955844	0.475293377	0.179677161	4.50E-05	0.002421558	yes	163	11711	300	11711
ENSMUSG00000014361	5	Mertk	protein_coding	ensembl_havana	chr2:128698956-128802894:+	724.5860879	0.474011031	0.197110083	7.42E-05	0.003290604	yes	165	4908	362	4908
ENSMUSG00000031963	8	Bmper	protein_coding	ensembl_havana	chr9:23223076-23485200:+	263.4601377	0.472948705	0.162943439	2.53E-05	0.00167785	yes	167	9314	243	9314
ENSMUSG00000021823	10	Vcl	protein_coding	ensembl_havana	chr14:20929398-21033676:+	5658.557126	0.472104377	0.122797431	1.22E-06	2.41E-04	yes	169	328	80	328
ENSMUSG00000041771	14	Slc24a4	protein_coding	ensembl_havana	chr12:102128733-102267091:+	247.0068067	0.471643655	0.1549565	1.77E-05	0.001284147	yes	170	9585	222	9585
ENSMUSG00000005672	12	Kit	protein_coding	ensembl_havana	chr5:75574916-75656722:+	2211.688699	0.465307275	0.179016701	5.99E-05	0.00293641	yes	173	1291	329	1291
ENSMUSG00000022103	10	Gfra2	protein_coding	ensembl_havana	chr14:70890120-70979838:+	136.7635223	0.463030383	0.150884931	1.95E-05	0.001394204	yes	174	11592	225	11592
ENSMUSG00000036053	17	Fmnl2	protein_coding	ensembl_havana	chr2:52857860-53133804:+	852.8744714	0.461077515	0.25897743	1.79E-04	0.005774451	yes	175	4207	501	4207
ENSMUSG00000058006	12	Mdn1	protein_coding	ensembl_havana	chr4:32657119-32775217:+	494.7003852	0.45832491	0.198167225	1.15E-04	0.004378215	yes	178	6588	426	6588
ENSMUSG00000113328	1	Gm47260	TEC	havana	chr12:103412492-103415596:-	51.19855796	0.457970349	0.21041589	1.41E-04	0.004973574	yes	180	14226	456	14226
ENSMUSG00000099662	1	Ppp1r2-ps2	processed_pseudogene	havana	chr6:90905819-90906453:+	208.1863879	0.45445047	0.133957925	8.60E-06	8.03E-04	yes	182	10217	171	10217
ENSMUSG00000040661	6	Rad54l2	protein_coding	ensembl_havana	chr9:106688082-106789194:-	632.2396244	0.453937273	0.100613773	1.09E-07	4.75E-05	yes	184	5504	37	5504
ENSMUSG00000026288	14	Inpp5d	protein_coding	ensembl_havana	chr1:87620312-87720507:+	836.4635492	0.453794702	0.142446127	1.66E-05	0.001248532	yes	186	4287	215	4287
ENSMUSG00000020788	15	Atp2a3	protein_coding	ensembl_havana	chr11:72961169-72993044:+	3589.935357	0.452917749	0.106111226	3.25E-07	9.46E-05	yes	188	619	54	619
ENSMUSG00000050064	14	Zfp697	protein_coding	ensembl_havana	chr3:98382461-98753812:+	398.9595624	0.452019963	0.206900689	1.55E-04	0.005298117	yes	190	7553	474	7553
ENSMUSG00000065954	11	Tacc1	protein_coding	ensembl_havana	chr8:25154552-25256588:-	3566.984263	0.451840234	0.136408756	1.17E-05	9.95E-04	yes	191	622	190	622
ENSMUSG00000064210	7	Ano6	protein_coding	ensembl_havana	chr15:95790843-95974751:+	2777.986101	0.451249607	0.121480372	3.01E-06	4.06E-04	yes	194	900	120	900
ENSMUSG00000051375	15	Pcdh1	protein_coding	ensembl_havana	chr18:38185914-38212053:-	2440.413859	0.44998765	0.175865832	8.71E-05	0.003657208	yes	199	1110	384	1110
ENSMUSG00000097099	2	Gm9917	lncRNA	havana	chr9:107558809-107568415:-	744.2729427	0.449971722	0.173422051	8.09E-05	0.003461039	yes	200	4786	370	4786
ENSMUSG00000026181	13	Ppm1f	protein_coding	ensembl_havana	chr16:16896469-16927364:+	2000.131328	0.448795393	0.138547026	1.56E-05	0.001182458	yes	201	1493	209	1493
ENSMUSG00000110397	1	Gm45540	TEC	havana	chr8:56311304-56314909:+	111.744268	0.448015136	0.358531042	1.68E-04	0.005566218	yes	203	12204	486	12204
ENSMUSG00000029174	18	Tbc1d1	protein_coding	ensembl_havana	chr5:64156305-64351486:+	461.2416659	0.447570677	0.128480972	7.29E-06	7.18E-04	yes	205	6897	164	6897
ENSMUSG00000022377	16	Asap1	protein_coding	ensembl_havana	chr15:64086857-64382919:-	742.3048852	0.447515742	0.092185434	2.46E-08	1.63E-05	yes	206	4794	24	4794
ENSMUSG00000069833	13	Ahnak	protein_coding	ensembl_havana	chr19:8989284-9076914:+	49386.08418	0.445895426	0.159302707	5.52E-05	0.002797132	yes	208	19	319	319
ENSMUSG00000035078	6	Mtmr9	protein_coding	ensembl_havana	chr14:63519651-63543982:-	415.0632291	0.445483623	0.12689387	6.93E-06	6.96E-04	yes	209	7390	161	7390
ENSMUSG00000028862	6	Map3k6	protein_coding	ensembl_havana	chr4:133240818-133252929:+	931.348964	0.445402279	0.296220074	2.20E-04	0.006555867	yes	210	3834	541	3834
ENSMUSG00000029104	15	Htt	protein_coding	ensembl_havana	chr5:34761740-34912534:+	1006.94489	0.444382445	0.097702903	1.12E-07	4.75E-05	yes	211	3532	37	3532
ENSMUSG00000033705	17	Stard9	protein_coding	ensembl_havana	chr2:120629121-120731895:+	1398.938325	0.442962404	0.194449839	1.63E-04	0.005449749	yes	214	2429	482	2429
ENSMUSG00000049076	12	Acap2	protein_coding	ensembl_havana	chr16:31092412-31201245:-	1434.146333	0.441713959	0.114048733	2.02E-06	3.24E-04	yes	215	2347	96	2347
ENSMUSG00000019820	11	Utrn	protein_coding	ensembl_havana	chr10:12382188-12869365:-	4859.53406	0.441329634	0.129014705	1.02E-05	9.12E-04	yes	216	403	180	403
ENSMUSG00000083287	4	Gm13502	processed_pseudogene	havana	chr2:53696121-53696804:-	92.54480652	0.440659695	0.217713587	2.28E-04	0.006683732	yes	217	12747	550	12747
ENSMUSG00000030208	15	Emp1	protein_coding	ensembl_havana	chr6:135362545-135383173:+	5616.464483	0.440157133	0.208890743	2.12E-04	0.006429269	yes	218	332	534	534
ENSMUSG00000037552	17	Plekhg2	protein_coding	ensembl_havana	chr7:28359604-28372599:-	639.0191613	0.439377015	0.112863039	1.96E-06	3.24E-04	yes	220	5453	96	5453
ENSMUSG00000059013	12	Sh2d3c	protein_coding	ensembl_havana	chr2:32721055-32755512:+	969.5002361	0.438503408	0.19514231	1.85E-04	0.005907427	yes	223	3662	506	3662
ENSMUSG00000000530	16	Acvrl1	protein_coding	ensembl_havana	chr15:101128522-101145336:+	6934.171302	0.438264714	0.164249913	8.67E-05	0.00365709	yes	224	236	382	382
ENSMUSG00000039457	4	Ppl	protein_coding	ensembl_havana	chr16:5086291-5132421:-	3923.602824	0.437323905	0.227948298	2.60E-04	0.007178043	yes	226	540	583	583
ENSMUSG00000035934	16	Pknox2	protein_coding	ensembl_havana	chr9:36890982-37147407:-	329.22193	0.437160395	0.24884051	2.74E-04	0.007402651	yes	228	8380	597	8380
ENSMUSG00000033721	16	Vav3	protein_coding	ensembl_havana	chr3:109340653-109685698:+	224.329036	0.436340762	0.141921144	3.23E-05	0.001961869	yes	229	9954	266	9954
ENSMUSG00000048376	6	F2r	protein_coding	ensembl_havana	chr13:95601803-95618487:-	4200.594799	0.435682983	0.111698036	2.04E-06	3.24E-04	yes	231	496	96	496
ENSMUSG00000038007	14	Acer2	protein_coding	ensembl_havana	chr4:86874396-86934822:+	4815.233671	0.435628482	0.181075135	1.53E-04	0.005233777	yes	232	410	472	472
ENSMUSG00000040225	15	Prrc2c	protein_coding	ensembl_havana	chr1:162670725-162740556:-	2394.203391	0.434766454	0.100848586	3.89E-07	1.04E-04	yes	236	1144	58	1144
ENSMUSG00000024065	8	Ehd3	protein_coding	ensembl_havana	chr17:73804134-73832094:+	253.3612761	0.434280906	0.182582995	1.64E-04	0.005497332	yes	238	9469	483	9469
ENSMUSG00000026463	17	Atp2b4	protein_coding	ensembl_havana	chr1:133699457-133801041:-	683.9239553	0.433620484	0.107963631	1.35E-06	2.57E-04	yes	239	5162	83	5162
ENSMUSG00000079575	3	Rbpj-ps3	processed_pseudogene	havana	chr6:46529354-46530794:-	110.4989092	0.432305954	0.190213862	2.01E-04	0.006214032	yes	241	12237	523	12237
ENSMUSG00000041119	12	Pde9a	protein_coding	ensembl_havana	chr17:31386210-31476310:+	630.9222942	0.4321568	0.199382091	2.32E-04	0.006729275	yes	242	5512	555	5512
ENSMUSG00000045838	8	Ccdc9b	protein_coding	ensembl_havana	chr2:118754158-118762661:-	1501.576339	0.431999219	0.168879216	1.24E-04	0.004563595	yes	244	2208	435	2208
ENSMUSG00000051329	13	Nup160	protein_coding	ensembl_havana	chr2:90677215-90736328:+	443.2848651	0.431836461	0.096612464	2.05E-07	7.32E-05	yes	245	7082	45	7082
ENSMUSG00000005413	8	Hmox1	protein_coding	ensembl_havana	chr8:75093621-75100589:+	1110.213749	0.431300768	0.20658858	2.57E-04	0.007126951	yes	248	3160	581	3160
ENSMUSG00000021750	16	Fam107a	protein_coding	ensembl_havana	chr14:8296274-8318023:-	660.8374455	0.430565441	0.362993171	1.96E-04	0.006084396	yes	250	5288	520	5288
ENSMUSG00000052920	16	Prkg1	protein_coding	ensembl_havana	chr19:30564489-31765033:-	372.1186063	0.428113113	0.15902541	1.00E-04	0.003985439	yes	251	7851	406	7851
ENSMUSG00000062591	5	Tubb4a	protein_coding	ensembl_havana	chr17:57080066-57087782:-	198.578129	0.427805235	0.219246038	3.06E-04	0.007875254	yes	252	10393	627	10393
ENSMUSG00000037820	15	Tgm2	protein_coding	ensembl_havana	chr2:158116402-158146436:-	12665.12735	0.425128726	0.185520219	2.25E-04	0.006635499	yes	257	100	546	546
ENSMUSG00000027580	17	Helz2	protein_coding	ensembl_havana	chr2:181227615-181242027:-	1619.93532	0.424671663	0.100154343	6.42E-07	1.55E-04	yes	259	1971	67	1971
ENSMUSG00000069893	10	9930111J21Rik1	protein_coding	ensembl_havana	chr11:48946150-48979398:-	159.4030005	0.424598535	0.251879999	3.42E-04	0.008470554	yes	260	11106	650	11106
ENSMUSG00000022836	11	Mylk	protein_coding	ensembl_havana	chr16:34745210-35002420:+	3024.723568	0.424065122	0.152035143	8.66E-05	0.00365709	yes	262	796	382	796
ENSMUSG00000048732	5	Klhl11	protein_coding	ensembl_havana	chr11:100462614-100472741:-	70.62944293	0.421632238	0.210117378	3.32E-04	0.008324113	yes	268	13462	644	13462
ENSMUSG00000020715	9	Ern1	protein_coding	ensembl_havana	chr11:106394650-106487852:-	984.6979527	0.421604755	0.120055365	1.10E-05	9.54E-04	yes	269	3613	187	3613
ENSMUSG00000098404	1	Mrip-ps	unprocessed_pseudogene	havana	chr7:15288251-15289190:-	439.3801789	0.42141034	0.170739775	1.81E-04	0.005798677	yes	270	7136	503	7136
ENSMUSG00000074505	6	Fat3	protein_coding	ensembl_havana	chr9:15910189-16501285:-	95.29020456	0.421096224	0.19005712	2.71E-04	0.007350802	yes	271	12677	595	12677
ENSMUSG00000037679	9	Inf2	protein_coding	ensembl_havana	chr12:112588784-112615557:+	924.5582492	0.420545824	0.194593289	2.93E-04	0.007700624	yes	272	3856	612	3856
ENSMUSG00000114293	1	Gm48078	processed_pseudogene	havana	chr13:76439331-76439670:+	26.16460413	0.420438132	0.270473801	3.47E-04	0.008563898	yes	273	15798	653	15798
ENSMUSG00000032548	14	Slco2a1	protein_coding	ensembl_havana	chr9:102988712-103096002:+	7848.316654	0.420413726	0.15870352	1.28E-04	0.004675473	yes	274	206	442	442
ENSMUSG00000027074	14	Slc43a3	protein_coding	ensembl_havana	chr2:84936579-84958509:+	6254.294277	0.419889927	0.147135882	8.03E-05	0.003461039	yes	275	274	370	370
ENSMUSG00000031502	11	Col4a1	protein_coding	ensembl_havana	chr8:11198423-11312826:-	16557.39656	0.419164519	0.142328555	6.44E-05	0.003068844	yes	279	66	338	338
ENSMUSG00000026582	6	Sele	protein_coding	ensembl_havana	chr1:164048234-164057677:+	42.09153103	0.419129469	0.365920098	2.15E-04	0.006437484	yes	280	14693	539	14693
ENSMUSG00000009418	16	Nav1	protein_coding	ensembl_havana	chr1:135434580-135688105:-	976.5377958	0.418615584	0.164832092	1.67E-04	0.005550044	yes	282	3635	485	3635
ENSMUSG00000092341	3	Malat1	lncRNA	havana	chr19:5795690-5802672:-	6051.696006	0.418019828	0.104635554	2.00E-06	3.24E-04	yes	284	287	96	287
ENSMUSG00000022623	17	Shank3	protein_coding	ensembl_havana	chr15:89499623-89560261:+	2015.881647	0.416872731	0.188422795	2.95E-04	0.007731167	yes	287	1475	616	1475
ENSMUSG00000000531	5	Grasp	protein_coding	ensembl_havana	chr15:101224188-101232756:+	413.9131609	0.416248488	0.126118004	2.44E-05	0.001634612	yes	290	7398	241	7398
ENSMUSG00000038371	15	Sbf2	protein_coding	ensembl_havana	chr7:110308013-110614922:-	1152.305361	0.416222373	0.170370273	2.09E-04	0.00636233	yes	291	3038	530	3038
ENSMUSG00000026694	19	Eef1aknmt	protein_coding	ensembl_havana	chr1:162532127-162548551:-	192.0456279	0.414356893	0.109067266	4.56E-06	5.34E-04	yes	294	10509	138	10509
ENSMUSG00000025558	19	Dock9	protein_coding	ensembl_havana	chr14:121542046-121797837:-	4735.328748	0.414346653	0.163968339	1.86E-04	0.005920547	yes	295	425	507	507
ENSMUSG00000022887	9	Masp1	protein_coding	ensembl_havana	chr16:23449417-23520815:-	43.4266159	0.414302044	0.211245347	3.96E-04	0.009444785	yes	296	14620	676	14620
ENSMUSG00000020848	7	Doc2b	protein_coding	ensembl_havana	chr11:75768966-75796049:-	28.22043259	0.414146304	0.492772868	1.32E-04	0.004730069	yes	297	15613	450	15613
ENSMUSG00000030353	15	Tead4	protein_coding	ensembl_havana	chr6:128224288-128300823:-	383.258113	0.41381064	0.148720178	1.08E-04	0.004160712	yes	299	7730	418	7730
ENSMUSG00000038244	14	Mical2	protein_coding	ensembl_havana	chr7:112225856-112413106:+	2975.455834	0.412842512	0.104036664	2.45E-06	3.55E-04	yes	302	814	110	814
ENSMUSG00000026478	14	Lamc1	protein_coding	ensembl_havana	chr1:153218922-153332786:-	3677.075858	0.411679705	0.107083341	4.04E-06	4.91E-04	yes	304	594	133	594
ENSMUSG00000021108	18	Prkch	protein_coding	ensembl_havana	chr12:73584796-73778185:+	899.7221849	0.411089455	0.17004742	2.43E-04	0.006923573	yes	306	3978	566	3978
ENSMUSG00000024754	13	Cemip2	protein_coding	ensembl_havana	chr19:21778342-21858360:+	2793.09714	0.410918763	0.188474994	3.46E-04	0.008563898	yes	308	890	653	890
ENSMUSG00000032135	15	Mcam	protein_coding	ensembl_havana	chr9:44134469-44142727:+	3303.974198	0.408922123	0.164694238	2.25E-04	0.006635499	yes	310	706	546	706
ENSMUSG00000028053	13	Ash1l	protein_coding	ensembl_havana	chr3:88950622-89079375:+	1590.475782	0.408703133	0.139223806	8.10E-05	0.003461039	yes	311	2029	370	2029
ENSMUSG00000025278	9	Flnb	protein_coding	ensembl_havana	chr14:7817957-7951588:+	2275.117671	0.408245814	0.134802876	6.36E-05	0.003058038	yes	312	1244	336	1244
ENSMUSG00000048373	8	Fgfbp1	protein_coding	ensembl_havana	chr5:43978858-43981779:-	445.9798302	0.406309255	0.139136154	8.83E-05	0.003658764	yes	317	7053	390	7053
ENSMUSG00000020716	16	Nf1	protein_coding	ensembl_havana	chr11:79339693-79581612:+	808.5382332	0.405548344	0.132261664	6.03E-05	0.002943357	yes	318	4412	331	4412
ENSMUSG00000070639	5	Lrrc8b	protein_coding	ensembl_havana	chr5:105415775-105490074:+	1073.41804	0.404486453	0.145541032	1.30E-04	0.004700031	yes	319	3286	447	3286
ENSMUSG00000031538	6	Plat	protein_coding	ensembl_havana	chr8:22757727-22782844:+	1136.807501	0.402536457	0.23050038	5.28E-04	0.011264865	yes	324	3086	758	3086
ENSMUSG00000036501	7	Fam13b	protein_coding	ensembl_havana	chr18:34442351-34506831:-	555.0062327	0.402519865	0.088069296	2.27E-07	7.64E-05	yes	325	6056	47	6056
ENSMUSG00000102918	1	Pcdhgc3	protein_coding	ensembl_havana	chr18:37806364-37841873:+	474.6375085	0.402195548	0.119666077	2.64E-05	0.001695762	yes	327	6777	246	6777
ENSMUSG00000042700	16	Sipa1l1	protein_coding	ensembl_havana	chr12:82169320-82451786:+	886.673145	0.40121144	0.095190119	1.12E-06	2.33E-04	yes	330	4037	77	4037
ENSMUSG00000022272	17	Myo10	protein_coding	ensembl_havana	chr15:25622525-25813673:+	1493.300387	0.400002153	0.117740251	2.45E-05	0.001634612	yes	335	2226	241	2226
ENSMUSG00000024600	8	Slc27a6	protein_coding	ensembl_havana	chr18:58556257-58612773:+	69.83841435	0.399923531	0.196947467	5.03E-04	0.011006107	yes	336	13498	737	13498
ENSMUSG00000026674	9	Ddr2	protein_coding	ensembl_havana	chr1:169972307-170110762:-	2459.719436	0.399501099	0.074645647	4.77E-09	4.06E-06	yes	337	1094	19	1094
ENSMUSG00000027435	8	Cd93	protein_coding	ensembl_havana	chr2:148436640-148443563:-	6644.635623	0.399353301	0.19794007	5.14E-04	0.011095447	yes	338	252	746	746
ENSMUSG00000031503	13	Col4a2	protein_coding	ensembl_havana	chr8:11312805-11449287:+	14796.94734	0.399296206	0.130678232	7.01E-05	0.00323614	yes	339	81	346	346
ENSMUSG00000074978	4	Actg-ps1	processed_pseudogene	havana	chr8:46228994-46230117:+	623.3232686	0.399278138	0.12514835	4.74E-05	0.002487344	yes	340	5557	308	5557
ENSMUSG00000072872	3	Rybp	protein_coding	ensembl_havana	chr6:100228565-100287485:-	349.0608199	0.397689809	0.129666225	7.00E-05	0.00323614	yes	347	8143	346	8143
ENSMUSG00000033306	15	Lpp	protein_coding	ensembl_havana	chr16:24393507-24992578:+	1949.380523	0.397337333	0.081204328	5.36E-08	2.68E-05	yes	350	1537	31	1537
ENSMUSG00000036356	15	Csgalnact1	protein_coding	ensembl_havana	chr8:68356781-68735146:-	386.451387	0.39715211	0.171304071	3.77E-04	0.00913096	yes	351	7692	666	7692
ENSMUSG00000048120	16	Entpd1	protein_coding	ensembl_havana	chr19:40612366-40741602:+	2073.57231	0.397000315	0.172567933	3.89E-04	0.009341687	yes	352	1409	672	1409
ENSMUSG00000060568	14	Fam78b	protein_coding	ensembl_havana	chr1:167001417-167091302:+	142.8311133	0.396651111	0.164461919	3.26E-04	0.008229621	yes	353	11470	641	11470
ENSMUSG00000034342	9	Cbl	protein_coding	ensembl_havana	chr9:44142976-44234049:-	1335.3562	0.396387982	0.087783144	3.27E-07	9.46E-05	yes	354	2551	54	2551
ENSMUSG00000046768	13	Rhoj	protein_coding	ensembl_havana	chr12:75308322-75401456:+	1569.226856	0.395749705	0.158550395	2.85E-04	0.007559939	yes	356	2076	609	2076
ENSMUSG00000035671	6	Zswim4	protein_coding	ensembl_havana	chr8:84210678-84237055:-	331.3517447	0.395446057	0.111052021	1.54E-05	0.001182458	yes	359	8349	209	8349
ENSMUSG00000020021	4	Fgd6	protein_coding	ensembl_havana	chr10:94036001-94145339:+	559.7461456	0.394449232	0.09448075	1.50E-06	2.78E-04	yes	364	6018	87	6018
ENSMUSG00000050666	14	Vstm4	protein_coding	ensembl_havana	chr14:32856756-32939491:+	327.8113322	0.393757938	0.169173343	3.98E-04	0.009452162	yes	366	8401	680	8401
ENSMUSG00000038732	15	Mboat1	protein_coding	ensembl_havana	chr13:30136489-30246717:+	433.5935841	0.393713862	0.263199032	5.40E-04	0.011466631	yes	367	7201	761	7201
ENSMUSG00000062991	9	Nrg1	protein_coding	ensembl_havana	chr8:31814551-32884797:-	218.868979	0.39356823	0.20966041	6.25E-04	0.012582962	yes	370	10037	803	10037
ENSMUSG00000031486	15	Adgra2	protein_coding	ensembl_havana	chr8:27085583-27123436:+	652.3623402	0.393180188	0.144834513	1.89E-04	0.005985472	yes	375	5361	510	5361
ENSMUSG00000029406	15	Pitpnm2	protein_coding	ensembl_havana	chr5:124118690-124249760:-	1810.824782	0.392446474	0.131012694	9.44E-05	0.003844884	yes	376	1694	395	1694
ENSMUSG00000028465	16	Tln1	protein_coding	ensembl_havana	chr4:43531519-43562691:-	6985.156993	0.392190271	0.089667436	6.65E-07	1.56E-04	yes	378	234	68	378
ENSMUSG00000028906	17	Epb41	protein_coding	ensembl_havana	chr4:131923413-132075321:-	2683.784718	0.391889317	0.187888847	5.64E-04	0.011660828	yes	380	951	780	951
ENSMUSG00000058248	12	Kcnh1	protein_coding	ensembl_havana	chr1:192190774-192510159:+	120.7087946	0.391826411	0.165830462	3.91E-04	0.009379675	yes	381	11968	673	11968
ENSMUSG00000028337	14	Coro2a	protein_coding	ensembl_havana	chr4:46536937-46602202:-	341.5983164	0.39168615	0.153971515	2.81E-04	0.007516584	yes	383	8231	604	8231
ENSMUSG00000049791	4	Fzd4	protein_coding	ensembl_havana	chr7:89404355-89413134:+	2459.568967	0.390635525	0.149554906	2.49E-04	0.007030422	yes	388	1095	572	1095
ENSMUSG00000024251	10	Thada	protein_coding	ensembl_havana	chr17:84190076-84466205:-	266.1035109	0.390415335	0.116418283	3.38E-05	0.0020132	yes	389	9280	268	9280
ENSMUSG00000039853	18	Trim14	protein_coding	ensembl_havana	chr4:46493781-46536141:-	51.91640345	0.389733213	0.171913787	4.73E-04	0.010590697	yes	393	14202	720	14202
ENSMUSG00000048960	13	Prex2	protein_coding	ensembl_havana	chr1:10993465-11303681:+	2708.114253	0.389390336	0.160353103	3.66E-04	0.008958014	yes	394	939	661	939
ENSMUSG00000048612	16	Myof	protein_coding	ensembl_havana	chr19:37899036-38043577:-	3871.20696	0.388407552	0.148554409	2.59E-04	0.007178043	yes	398	551	583	583
ENSMUSG00000034390	16	Cmip	protein_coding	ensembl_havana	chr8:117257064-117459430:+	541.5267813	0.388370835	0.141627383	1.95E-04	0.006073431	yes	399	6152	514	6152
ENSMUSG00000039738	16	Slx4	protein_coding	ensembl_havana	chr16:3979105-4003770:-	243.5171459	0.387984472	0.130081663	1.06E-04	0.004141914	yes	400	9639	415	9639
ENSMUSG00000020640	10	Itsn2	protein_coding	ensembl_havana	chr12:4592638-4713962:+	1082.372032	0.387659001	0.112140637	2.53E-05	0.00167785	yes	401	3253	243	3253
ENSMUSG00000022987	12	Zfp641	protein_coding	ensembl_havana	chr15:98285585-98296161:-	447.1820553	0.385666778	0.18083804	6.10E-04	0.012311936	yes	407	7034	799	7034
ENSMUSG00000021676	10	Iqgap2	protein_coding	ensembl_havana	chr13:95627174-95892483:-	433.6866244	0.385312962	0.163823764	4.53E-04	0.010283202	yes	409	7199	710	7199
ENSMUSG00000032332	17	Col12a1	protein_coding	ensembl_havana	chr9:79598991-79718831:-	1126.868253	0.384941242	0.115311594	3.93E-05	0.002199186	yes	410	3118	285	3118
ENSMUSG00000044562	12	Rasip1	protein_coding	ensembl_havana	chr7:45627488-45639093:+	1595.738498	0.384844731	0.161550019	4.35E-04	0.010024257	yes	411	2021	699	2021
ENSMUSG00000033960	6	Jcad	protein_coding	ensembl_havana	chr18:4634878-4682869:+	5951.583006	0.384736931	0.195427125	7.18E-04	0.013879756	yes	412	299	836	836
ENSMUSG00000024427	7	Spry4	protein_coding	ensembl_havana	chr18:38586247-38601415:-	406.6585757	0.384656685	0.205624577	7.54E-04	0.0142773	yes	413	7474	852	7474
ENSMUSG00000079481	11	Nhsl2	protein_coding	ensembl_havana	chrX:101849385-102092055:+	362.2435475	0.383571666	0.139870425	2.13E-04	0.00643202	yes	415	7965	535	7965
ENSMUSG00000000555	8	Itga5	protein_coding	ensembl_havana	chr15:103344286-103366763:-	785.2264245	0.383480041	0.160400445	4.40E-04	0.010065155	yes	418	4552	704	4552
ENSMUSG00000039202	12	Abhd2	protein_coding	ensembl_havana	chr7:79273199-79365508:+	6156.505784	0.382587275	0.161201508	4.62E-04	0.01043727	yes	421	280	715	715
ENSMUSG00000024952	13	Rps6ka4	protein_coding	ensembl_havana	chr19:6829085-6840636:-	450.1350692	0.381657748	0.109723707	2.63E-05	0.001695762	yes	424	7008	246	7008
ENSMUSG00000018846	8	Pank3	protein_coding	ensembl_havana	chr11:35769484-35791285:+	1472.896285	0.380508202	0.105091792	1.64E-05	0.001238459	yes	429	2261	214	2261
ENSMUSG00000033732	10	Sf3b3	protein_coding	ensembl_havana	chr8:110810239-110846787:-	1552.30696	0.380495131	0.091474068	2.05E-06	3.24E-04	yes	430	2109	96	2109
ENSMUSG00000060470	7	Adgrg3	protein_coding	ensembl_havana	chr8:95017692-95045250:+	120.0647672	0.380408679	0.20464171	8.27E-04	0.015266051	yes	431	11993	875	11993
ENSMUSG00000047910	6	Pcdhb16	protein_coding	ensembl_havana	chr18:37477814-37483038:+	57.71969204	0.380268069	0.191400406	7.79E-04	0.014624273	yes	432	13937	860	13937
ENSMUSG00000034462	9	Pkd2	protein_coding	ensembl_havana	chr5:104459450-104505819:+	2711.182213	0.380137013	0.114075535	4.37E-05	0.002383431	yes	435	935	295	935
ENSMUSG00000070565	11	Rasal2	protein_coding	ensembl_havana	chr1:157135182-157412595:-	904.7224145	0.379973913	0.153265795	4.02E-04	0.009527075	yes	436	3949	682	3949
ENSMUSG00000102602	1	A930004J17Rik	TEC	havana	chr4:131878628-131883237:+	61.19161769	0.379820678	0.216003997	8.44E-04	0.015514981	yes	438	13779	879	13779
ENSMUSG00000098557	1	Kctd12	protein_coding	havana	chr14:102976581-102982637:-	1220.629445	0.379619537	0.095068388	4.09E-06	4.94E-04	yes	440	2837	134	2837
ENSMUSG00000022231	10	Sema5a	protein_coding	ensembl_havana	chr15:32244810-32696341:+	769.656079	0.379138462	0.14208205	2.76E-04	0.007448323	yes	442	4639	598	4639
ENSMUSG00000063060	6	Sox7	protein_coding	ensembl_havana	chr14:63943673-63950732:+	963.1182806	0.379050768	0.175126927	6.73E-04	0.013305743	yes	443	3693	817	3693
ENSMUSG00000058656	13	Samd12	protein_coding	ensembl_havana	chr15:53453810-53902537:-	392.1390533	0.378813696	0.158374533	4.82E-04	0.010751868	yes	446	7630	725	7630
ENSMUSG00000112140	1	Gm5780	processed_pseudogene	havana	chr10:90132984-90134817:-	106.2873497	0.378726891	0.182614895	7.48E-04	0.014210584	yes	447	12364	847	12364
ENSMUSG00000071796	13	6820431F20Rik	transcribed_unprocessed_pseudogene	havana	chr8:20262613-20297432:-	778.6053509	0.378309739	0.109677374	3.08E-05	0.001893948	yes	449	4587	263	4587
ENSMUSG00000043903	4	Zfp469	protein_coding	ensembl_havana	chr8:122258620-122272650:+	88.27122108	0.378308651	0.232582673	8.29E-04	0.015267005	yes	450	12910	876	12910
ENSMUSG00000022003	7	Slc25a30	protein_coding	ensembl_havana	chr14:75760117-75787037:-	306.5157386	0.377447957	0.11819932	7.08E-05	0.003236224	yes	451	8705	351	8705
ENSMUSG00000028373	16	Astn2	protein_coding	ensembl_havana	chr4:65380803-66404611:-	181.9941296	0.377279645	0.173905203	6.93E-04	0.01353004	yes	453	10684	826	10684
ENSMUSG00000019726	12	Lyst	protein_coding	ensembl_havana	chr13:13590397-13778803:+	676.7597385	0.377131572	0.096419751	5.90E-06	6.50E-04	yes	454	5209	146	5209
ENSMUSG00000102748	1	Pcdhgb2	protein_coding	havana	chr18:37689828-37841873:+	69.18927682	0.376784799	0.194918532	8.66E-04	0.015757397	yes	456	13523	888	13523
ENSMUSG00000062627	9	Mysm1	protein_coding	ensembl_havana	chr4:94942040-94979100:-	564.5800162	0.376561033	0.090756965	2.29E-06	3.49E-04	yes	457	5983	106	5983
ENSMUSG00000027474	13	Ccm2l	protein_coding	ensembl_havana	chr2:153065955-153081735:+	711.3983801	0.376435878	0.130477065	1.72E-04	0.005632475	yes	460	4979	492	4979
ENSMUSG00000083554	1	Gm6645	processed_pseudogene	havana	chrX:154971207-154974721:-	43.15116541	0.376414137	0.201373474	8.97E-04	0.016064151	yes	461	14628	902	14628
ENSMUSG00000090031	2	4732440D04Rik	lncRNA	ensembl_havana	chr1:6209866-6215293:-	79.07714291	0.376279961	0.147139737	3.70E-04	0.009023991	yes	463	13192	663	13192
ENSMUSG00000020709	15	Adap2	protein_coding	ensembl_havana	chr11:80154105-80178958:+	134.2780386	0.376240171	0.207910448	9.11E-04	0.016265698	yes	464	11655	905	11655
ENSMUSG00000052632	16	Asap2	protein_coding	ensembl_havana	chr12:20990459-21270171:+	640.557405	0.375257195	0.145858806	3.66E-04	0.008955661	yes	468	5443	660	5443
ENSMUSG00000000532	11	Acvr1b	protein_coding	ensembl_havana	chr15:101174067-101213684:+	1225.955146	0.374352801	0.110646111	4.12E-05	0.002270705	yes	470	2827	293	2827
ENSMUSG00000055866	9	Per2	protein_coding	ensembl_havana	chr1:91415982-91459324:-	1187.165768	0.374318898	0.183857139	8.48E-04	0.015558431	yes	471	2928	881	2928
ENSMUSG00000028073	15	Pear1	protein_coding	ensembl_havana	chr3:87747890-87824306:-	728.3876564	0.374273568	0.10493714	2.22E-05	0.001551312	yes	472	4881	231	4881
ENSMUSG00000032186	15	Tmod2	protein_coding	ensembl_havana	chr9:75565621-75611325:-	841.4876514	0.374248351	0.152139415	4.67E-04	0.010508749	yes	473	4271	717	4271
ENSMUSG00000000093	6	Tbx2	protein_coding	ensembl_havana	chr11:85832551-85841948:+	2106.280523	0.373446496	0.149009702	4.34E-04	0.010024257	yes	478	1391	699	1391
ENSMUSG00000066571	13	4931406P16Rik	protein_coding	ensembl_havana	chr7:34236707-34313551:-	2076.784366	0.373137216	0.116180104	7.24E-05	0.003250619	yes	479	1406	360	1406
ENSMUSG00000032085	5	Tagln	protein_coding	ensembl_havana	chr9:45929619-45936058:-	2612.264777	0.372285149	0.135690355	2.64E-04	0.007232513	yes	482	1005	590	1005
ENSMUSG00000035164	8	Zc3h12c	protein_coding	ensembl_havana	chr9:52111344-52168572:-	349.3603199	0.371723438	0.180928841	8.81E-04	0.015917262	yes	485	8136	892	8136
ENSMUSG00000027678	17	Ncoa3	protein_coding	ensembl_havana	chr2:165992636-166073242:+	1238.331657	0.37047994	0.093197707	5.15E-06	5.94E-04	yes	491	2793	140	2793
ENSMUSG00000022799	4	Arhgap31	protein_coding	ensembl_havana	chr16:38598340-38713274:-	4523.058079	0.369964264	0.150777455	5.14E-04	0.011095447	yes	492	452	746	746
ENSMUSG00000084939	2	Gm830	lncRNA	havana	chr4:95464724-95487394:-	47.47578518	0.368549619	0.207189587	0.001075523	0.01829182	yes	497	14419	949	14419
ENSMUSG00000024913	16	Lrp5	protein_coding	ensembl_havana	chr19:3584828-3686564:-	1656.024289	0.368218938	0.121021115	1.30E-04	0.004700031	yes	499	1904	447	1904
ENSMUSG00000096401	2	Gm21811	unprocessed_pseudogene	havana	chr8:20136502-20151665:+	121.7927522	0.367468622	0.159111715	6.94E-04	0.01353004	yes	505	11943	826	11943
ENSMUSG00000030084	11	Plxna1	protein_coding	ensembl_havana	chr6:89316314-89362620:-	3915.75143	0.367063346	0.149473239	5.42E-04	0.011479757	yes	508	541	763	763
ENSMUSG00000041992	9	Rapgef5	protein_coding	ensembl_havana	chr12:117516479-117759737:+	3199.044393	0.366520623	0.159814493	7.26E-04	0.013992287	yes	510	739	838	838
ENSMUSG00000056492	6	Adgrf5	protein_coding	ensembl_havana	chr17:43360451-43459557:+	20340.99673	0.366506953	0.158030021	6.97E-04	0.013547566	yes	512	54	831	831
ENSMUSG00000108183	1	Gm44227	processed_pseudogene	havana	chr6:122305948-122306188:+	80.389754	0.366414142	0.169337513	8.73E-04	0.015841878	yes	514	13150	889	13150
ENSMUSG00000034320	14	Slc26a2	protein_coding	ensembl_havana	chr18:61192919-61211612:-	833.6264597	0.366343338	0.115537128	9.27E-05	0.003810029	yes	515	4301	393	4301
ENSMUSG00000022469	17	Rapgef3	protein_coding	ensembl_havana	chr15:97744770-97767972:-	1160.076345	0.366278116	0.133305295	2.93E-04	0.007700624	yes	517	3012	612	3012
ENSMUSG00000090958	2	Lrrc32	protein_coding	ensembl_havana	chr7:98489283-98502181:+	833.3619699	0.365947899	0.168477356	8.72E-04	0.015841878	yes	518	4302	889	4302
ENSMUSG00000045962	16	Wnk1	protein_coding	ensembl_havana	chr6:119923969-120038672:-	10663.27294	0.365668679	0.145763472	5.02E-04	0.011006107	yes	520	133	737	737
ENSMUSG00000047878	13	A4galt	protein_coding	ensembl_havana	chr15:83226722-83251774:-	545.4910759	0.365663992	0.190828534	0.001106088	0.018613506	yes	521	6124	959	6124
ENSMUSG00000030782	16	Tgfb1i1	protein_coding	ensembl_havana	chr7:128246812-128255699:+	817.4200987	0.365347736	0.1205559	1.42E-04	0.004990116	yes	523	4370	458	4370
ENSMUSG00000039318	12	Rab3gap2	protein_coding	ensembl_havana	chr1:185204117-185286759:+	850.5158458	0.365188072	0.088263808	2.91E-06	4.00E-04	yes	524	4229	115	4229
ENSMUSG00000060487	7	Samd5	protein_coding	ensembl_havana	chr10:9622936-9675208:-	447.6734173	0.365077988	0.13802724	3.81E-04	0.009190229	yes	526	7027	668	7027
ENSMUSG00000020658	10	Efr3b	protein_coding	ensembl_havana	chr12:3962554-4038915:-	188.7511364	0.365014164	0.190332188	0.001120653	0.018734483	yes	527	10560	966	10560
ENSMUSG00000086502	1	B130055M24Rik	lncRNA	ensembl_havana	chr7:127448636-127460360:+	49.72859843	0.364931262	0.190519891	0.001123968	0.018740914	yes	528	14297	969	14297
ENSMUSG00000020044	13	Timp3	protein_coding	ensembl_havana	chr10:86300372-86349506:+	24240.36574	0.363834051	0.138570166	4.07E-04	0.009580902	yes	534	44	686	686
ENSMUSG00000044197	8	Gpr146	protein_coding	ensembl_havana	chr5:139377697-139396415:+	1924.821944	0.363736967	0.104094523	3.42E-05	0.0020132	yes	535	1567	268	1567
ENSMUSG00000066406	16	Akap13	protein_coding	ensembl_havana	chr7:75455534-75754609:+	4247.168055	0.363714899	0.104073995	3.42E-05	0.0020132	yes	536	485	268	536
ENSMUSG00000018381	15	Abi3	protein_coding	ensembl_havana	chr11:95830074-95842476:-	520.1484672	0.363609514	0.120156331	1.48E-04	0.005135449	yes	537	6352	467	6352
ENSMUSG00000031871	9	Cdh5	protein_coding	ensembl_havana	chr8:104101625-104144511:+	8360.924528	0.363229878	0.171834828	9.89E-04	0.017195907	yes	539	182	924	924
ENSMUSG00000102222	1	Pcdhga10	protein_coding	havana	chr18:37746993-37841873:+	83.27411997	0.362924869	0.181262621	0.001108262	0.018613506	yes	541	13042	959	13042
ENSMUSG00000028524	21	Sgip1	protein_coding	ensembl_havana	chr4:102741297-102973628:+	160.1511537	0.362872902	0.163646739	8.74E-04	0.015848784	yes	542	11092	891	11092
ENSMUSG00000034154	15	Ino80	protein_coding	ensembl_havana	chr2:119373042-119477687:-	593.1721806	0.362636368	0.112727078	8.60E-05	0.003647128	yes	544	5766	380	5766
ENSMUSG00000061751	16	Kalrn	protein_coding	ensembl_havana	chr16:33969073-34573532:-	632.4418688	0.361556451	0.123635722	2.04E-04	0.006262817	yes	549	5501	524	5501
ENSMUSG00000103585	1	Pcdhgb4	protein_coding	havana	chr18:37720369-37841870:+	27.07993661	0.361074055	0.214702839	0.001239369	0.02020634	yes	550	15712	991	15712
ENSMUSG00000034255	17	Arhgap27	protein_coding	ensembl_havana	chr11:103331497-103363692:-	840.4210292	0.360624096	0.091336242	6.76E-06	6.82E-04	yes	552	4274	160	4274
ENSMUSG00000034269	12	Setd5	protein_coding	ensembl_havana	chr6:113077365-113153435:+	1491.510351	0.360426956	0.09606804	1.44E-05	0.001134933	yes	555	2227	204	2227
ENSMUSG00000048410	17	Zfp407	protein_coding	ensembl_havana	chr18:84128027-84589725:-	258.9359407	0.359620332	0.116400913	1.33E-04	0.004749094	yes	556	9388	451	9388
ENSMUSG00000068036	16	Afdn	protein_coding	ensembl_havana	chr17:13760539-13906150:+	3431.928733	0.359396379	0.109135954	7.17E-05	0.003236224	yes	557	658	351	658
ENSMUSG00000005397	8	Nid1	protein_coding	ensembl_havana	chr13:13437551-13512269:+	2379.966341	0.359166416	0.129611101	3.16E-04	0.008077061	yes	558	1150	631	1150
ENSMUSG00000022220	14	Adcy4	protein_coding	ensembl_havana	chr14:55769057-55784095:-	1487.703338	0.358116427	0.159089279	9.17E-04	0.01634811	yes	562	2234	906	2234
ENSMUSG00000026923	15	Notch1	protein_coding	ensembl_havana	chr2:26457903-26516663:-	2024.619583	0.357483654	0.153498376	8.21E-04	0.015181632	yes	563	1471	872	1471
ENSMUSG00000049804	9	Armcx4	protein_coding	ensembl_havana	chrX:134686519-134696757:+	969.0335841	0.357349177	0.198028036	0.001371251	0.021734682	yes	564	3665	1018	3665
ENSMUSG00000038668	14	Lpar1	protein_coding	ensembl_havana	chr4:58435255-58553898:-	464.8015978	0.35730583	0.153645588	8.28E-04	0.015267005	yes	565	6867	876	6867
ENSMUSG00000055538	7	Zcchc24	protein_coding	ensembl_havana	chr14:25711642-25769039:-	1511.786082	0.356763891	0.117416261	1.62E-04	0.00544675	yes	568	2183	478	2183
ENSMUSG00000043279	9	Trim56	protein_coding	ensembl_havana	chr5:137105644-137116209:-	1971.8997	0.356597393	0.110077835	8.91E-05	0.003681913	yes	569	1514	391	1514
ENSMUSG00000032041	15	Tirap	protein_coding	ensembl_havana	chr9:35184551-35200291:-	304.3334926	0.356395502	0.163942963	0.001057681	0.018083553	yes	571	8738	945	8738
ENSMUSG00000026596	13	Abl2	protein_coding	ensembl_havana	chr1:156558786-156649568:+	754.3242729	0.356158246	0.100872045	3.43E-05	0.0020132	yes	574	4731	268	4731
ENSMUSG00000003119	14	Cdk12	protein_coding	ensembl_havana	chr11:98203059-98278504:+	460.5950863	0.356139065	0.134125588	4.40E-04	0.010065155	yes	575	6906	704	6906
ENSMUSG00000048154	17	Kmt2d	protein_coding	ensembl_havana	chr15:98831669-98871204:-	2823.10743	0.355729675	0.137163876	5.09E-04	0.011071065	yes	576	875	740	875
ENSMUSG00000018001	18	Cyth3	protein_coding	ensembl_havana	chr5:143622447-143710250:+	2905.361671	0.355294553	0.161518284	0.001044739	0.017938208	yes	579	843	941	941
ENSMUSG00000057738	14	Sptan1	protein_coding	ensembl_havana	chr2:29965560-30031451:+	13469.52293	0.355241611	0.123572198	2.61E-04	0.007178043	yes	580	92	583	583
ENSMUSG00000022565	15	Plec	protein_coding	ensembl_havana	chr15:76170974-76232574:-	4968.249744	0.354236335	0.166402924	0.001170032	0.019290015	yes	585	394	980	980
ENSMUSG00000019889	10	Ptprk	protein_coding	ensembl_havana	chr10:28074820-28597397:+	1569.418802	0.354110649	0.116907012	1.74E-04	0.005691618	yes	586	2074	495	2074
ENSMUSG00000040481	17	Bptf	protein_coding	ensembl_havana	chr11:107033081-107132127:-	1440.083406	0.353987475	0.108665289	8.80E-05	0.003658676	yes	587	2331	387	2331
ENSMUSG00000024483	19	Ankhd1	protein_coding	ensembl_havana	chr18:36559987-36658913:+	626.6043465	0.353917757	0.173545918	0.001297057	0.0209046	yes	588	5530	1001	5530
ENSMUSG00000097180	5	2700038G22Rik	lncRNA	havana	chr5:23850597-23855038:+	26.60117099	0.353916956	0.254782336	0.001038989	0.017858453	yes	589	15766	940	15766
ENSMUSG00000058392	13	Rrp1b	protein_coding	ensembl_havana	chr17:32036100-32062865:+	259.8000098	0.353275736	0.109894026	1.02E-04	0.004018809	yes	592	9366	408	9366
ENSMUSG00000116812	1	Gm2792	unprocessed_pseudogene	havana	chr17:6339604-6361848:-	75.48315572	0.352057639	0.238759047	0.00124877	0.020339094	yes	602	13303	992	13303
ENSMUSG00000025027	18	Xpnpep1	protein_coding	ensembl_havana	chr19:52931926-53040214:-	870.5803933	0.351218441	0.121961137	2.76E-04	0.007450076	yes	605	4126	599	4126
ENSMUSG00000017446	14	C1qtnf1	protein_coding	ensembl_havana	chr11:118428203-118449963:+	402.0691017	0.351047864	0.170132601	0.001344895	0.021450604	yes	606	7523	1013	7523
ENSMUSG00000041215	16	Yeats2	protein_coding	ensembl_havana	chr16:20141063-20232573:+	527.5575063	0.350662414	0.083019011	2.55E-06	3.65E-04	yes	608	6271	113	6271
ENSMUSG00000024451	9	Arap3	protein_coding	ensembl_havana	chr18:37972628-37998969:-	3632.966164	0.350466469	0.157324828	0.001106801	0.018613506	yes	611	602	959	959
ENSMUSG00000101439	1	Gm336	processed_pseudogene	havana	chr19:11090598-11092077:-	28.80967092	0.350392649	0.222835631	0.001460407	0.022644712	yes	612	15566	1040	15566
ENSMUSG00000029722	15	Agfg2	protein_coding	ensembl_havana	chr5:137650463-137684726:-	341.4194113	0.350275553	0.13190666	4.90E-04	0.010848111	yes	615	8236	729	8236
ENSMUSG00000038860	15	Garnl3	protein_coding	ensembl_havana	chr2:32986224-33131654:-	152.617397	0.349710905	0.123456975	3.21E-04	0.00813464	yes	619	11233	636	11233
ENSMUSG00000026490	18	Cdc42bpa	protein_coding	ensembl_havana	chr1:179960472-180165603:+	2117.292829	0.348996757	0.119415886	2.56E-04	0.007126951	yes	621	1374	581	1374
ENSMUSG00000003644	17	Rps6ka1	protein_coding	ensembl_havana	chr4:133847290-133887797:-	811.5934615	0.34876499	0.096906671	3.05E-05	0.001879936	yes	622	4396	262	4396
ENSMUSG00000001930	17	Vwf	protein_coding	ensembl_havana	chr6:125546774-125686679:+	8270.519645	0.348694851	0.163160039	0.001297723	0.0209046	yes	623	185	1001	1001
ENSMUSG00000036565	7	Ttyh3	protein_coding	ensembl_havana	chr5:140620578-140649031:-	1159.94092	0.348181427	0.143154866	8.18E-04	0.01516685	yes	624	3015	871	3015
ENSMUSG00000108010	1	Gm38708	lncRNA	havana	chr6:88188397-88190681:-	46.48439042	0.347444725	0.23179725	0.001434863	0.022486008	yes	629	14478	1030	14478
ENSMUSG00000003847	16	Nfat5	protein_coding	ensembl_havana	chr8:107293470-107379517:+	2444.449674	0.347229377	0.111277957	1.50E-04	0.005180606	yes	630	1106	468	1106
ENSMUSG00000002052	6	Supt6	protein_coding	ensembl_havana	chr11:78206746-78245987:-	1898.531659	0.347208095	0.074954051	4.31E-07	1.10E-04	yes	631	1599	63	1599
ENSMUSG00000055322	15	Tns1	protein_coding	ensembl_havana	chr1:73910231-74124449:-	30404.32458	0.346765454	0.146471743	9.47E-04	0.016759003	yes	637	30	911	911
ENSMUSG00000020522	13	Mfap3	protein_coding	ensembl_havana	chr11:57518664-57533815:+	703.3791491	0.346759476	0.107300743	1.08E-04	0.004160912	yes	638	5024	419	5024
ENSMUSG00000030655	15	Smg1	protein_coding	ensembl_havana	chr7:118131308-118243670:-	2313.61987	0.346576578	0.117823668	2.54E-04	0.007101045	yes	639	1211	578	1211
ENSMUSG00000028370	7	Pappa	protein_coding	ensembl_havana	chr4:65124174-65357509:+	54.08545309	0.346562806	0.206886853	0.001711197	0.025080559	yes	640	14098	1099	14098
ENSMUSG00000036109	17	Mbnl3	protein_coding	ensembl_havana	chrX:51117269-51206532:-	79.45053599	0.346146671	0.168548256	0.001504709	0.023000549	yes	642	13180	1055	13180
ENSMUSG00000000805	18	Car4	protein_coding	ensembl_havana	chr11:84957786-84966044:+	2181.819073	0.346047989	0.150682582	0.001085433	0.018421581	yes	645	1313	952	1313
ENSMUSG00000070047	14	Fat1	protein_coding	ensembl_havana	chr8:44935447-45052257:+	2172.420109	0.345781131	0.101100203	5.95E-05	0.002933575	yes	647	1324	327	1324
ENSMUSG00000029313	18	Aff1	protein_coding	ensembl_havana	chr5:103692374-103855322:+	2801.650717	0.345606225	0.107776888	1.19E-04	0.00445716	yes	648	886	429	886
ENSMUSG00000039840	8	Epg5	protein_coding	ensembl_havana	chr18:77938465-78035013:+	450.2806269	0.345086225	0.122241555	3.57E-04	0.008789059	yes	652	7006	657	7006
ENSMUSG00000044976	17	Wdr72	protein_coding	ensembl_havana	chr9:74110356-74283308:+	121.2762095	0.34481101	0.195637191	0.001814778	0.025948113	yes	654	11953	1130	11953
ENSMUSG00000042807	15	Hecw2	protein_coding	ensembl_havana	chr1:53806876-54195168:-	727.9960214	0.344557488	0.201583367	0.001812138	0.025933312	yes	656	4886	1128	4886
ENSMUSG00000021279	5	Cdc42bpb	protein_coding	ensembl_havana	chr12:111292976-111377718:-	2337.462298	0.344242192	0.10534503	1.00E-04	0.003985439	yes	660	1190	406	1190
ENSMUSG00000026840	14	Lamc3	protein_coding	ensembl_havana	chr2:31887291-31946539:+	259.8212726	0.343822254	0.21546911	0.001733795	0.025242558	yes	661	9365	1108	9365
ENSMUSG00000047501	3	Cldn4	protein_coding	ensembl_havana	chr5:134945119-134946934:-	185.3129267	0.343684628	0.219951994	0.001687133	0.024826061	yes	662	10632	1098	10632
ENSMUSG00000101605	1	Ace3	protein_coding	ensembl_havana	chr11:105994675-106005443:+	33.84253761	0.34345866	0.260457261	0.001127992	0.018788622	yes	667	15180	970	15180
ENSMUSG00000000094	12	Tbx4	protein_coding	ensembl_havana	chr11:85886422-85916097:+	932.1031224	0.343402117	0.142199364	9.26E-04	0.016455138	yes	668	3832	908	3832
ENSMUSG00000002602	16	Axl	protein_coding	ensembl_havana	chr7:25757273-25788705:-	1514.052737	0.342698243	0.08655447	8.59E-06	8.03E-04	yes	673	2179	171	2179
ENSMUSG00000039477	16	Tnrc18	protein_coding	ensembl_havana	chr5:142724661-142817662:-	623.3895678	0.342550004	0.159822392	0.001459552	0.022644712	yes	675	5554	1040	5554
ENSMUSG00000029168	14	Dpysl5	protein_coding	ensembl_havana	chr5:30711564-30799375:+	155.051812	0.342411178	0.17546467	0.001782397	0.025735646	yes	677	11188	1118	11188
ENSMUSG00000030516	14	Tjp1	protein_coding	ensembl_havana	chr7:65296165-65527781:-	6408.398768	0.342374224	0.110793075	1.79E-04	0.005770299	yes	678	259	499	678
ENSMUSG00000071669	14	Snx29	protein_coding	ensembl_havana	chr16:11322908-11755472:+	87.43832516	0.342090064	0.175286221	0.001794491	0.025848763	yes	680	12924	1120	12924
ENSMUSG00000020900	15	Myh10	protein_coding	ensembl_havana	chr11:68691559-68816632:+	2552.276532	0.341852558	0.162371862	0.00155238	0.023494551	yes	681	1040	1064	1064
ENSMUSG00000054509	7	Parp4	protein_coding	ensembl_havana	chr14:56575619-56659794:+	908.8123521	0.341610003	0.114404017	2.44E-04	0.006928596	yes	682	3934	568	3934
ENSMUSG00000004356	8	Utp20	protein_coding	ensembl_havana	chr10:88746607-88826804:-	494.2023261	0.34158041	0.171455796	0.001755937	0.025490279	yes	683	6592	1113	6592
ENSMUSG00000034595	17	Ppp1r18	protein_coding	ensembl_havana	chr17:35865593-35875596:+	669.3438967	0.341212652	0.133660798	7.28E-04	0.014016731	yes	687	5240	839	5240
ENSMUSG00000056608	14	Chd9	protein_coding	ensembl_havana	chr8:90828352-91054516:+	658.9126335	0.341134035	0.130744987	6.44E-04	0.012878009	yes	688	5307	808	5307
ENSMUSG00000035891	16	Cerk	protein_coding	ensembl_havana	chr15:86139128-86186141:-	739.3564346	0.341100706	0.122282987	4.18E-04	0.00974132	yes	689	4809	692	4809
ENSMUSG00000025810	9	Nrp1	protein_coding	ensembl_havana	chr8:128358604-128503363:+	2702.562756	0.340986791	0.160191127	0.00153539	0.023359036	yes	690	940	1062	1062
ENSMUSG00000019907	10	Ppp1r12a	protein_coding	ensembl_havana	chr10:108162193-108284475:+	792.8715835	0.34090519	0.125778999	5.10E-04	0.011071065	yes	692	4503	740	4503
ENSMUSG00000028864	7	Hgf	protein_coding	ensembl_havana	chr5:16553495-16620152:+	160.8403587	0.340757679	0.159675279	0.001531895	0.023327837	yes	693	11081	1061	11081
ENSMUSG00000044456	16	Rin3	protein_coding	ensembl_havana	chr12:102283048-102390855:+	1453.166447	0.340605447	0.180696394	0.001931349	0.026785235	yes	694	2308	1165	2308
ENSMUSG00000104664	1	Gm35570	processed_pseudogene	havana	chr5:87369803-87370483:-	51.96353695	0.34060026	0.21318984	0.001871398	0.026315214	yes	695	14199	1149	14199
ENSMUSG00000042594	16	Sh2b3	protein_coding	ensembl_havana	chr5:121815488-121837646:-	990.1230644	0.340473432	0.115837025	2.84E-04	0.007545131	yes	696	3584	606	3584
ENSMUSG00000053931	11	Cnn3	protein_coding	ensembl_havana	chr3:121426497-121458207:+	1791.573778	0.340313927	0.11543548	2.78E-04	0.007468216	yes	697	1722	601	1722
ENSMUSG00000081553	1	Ccdc50-ps	processed_pseudogene	havana	chr4:100567108-100568048:-	22.36421809	0.340303186	0.225188611	0.001720741	0.025132899	yes	698	16127	1104	16127
ENSMUSG00000054277	8	Arfgap3	protein_coding	ensembl_havana	chr15:83299739-83350247:-	702.8367807	0.34013362	0.109774882	1.81E-04	0.005798677	yes	701	5029	503	5029
ENSMUSG00000027204	13	Fbn1	protein_coding	ensembl_havana	chr2:125300594-125507993:-	1930.495681	0.339894064	0.112783626	2.33E-04	0.006734328	yes	703	1563	558	1563
ENSMUSG00000070327	14	Rnf213	protein_coding	ensembl_havana	chr11:119393100-119487418:+	2175.276972	0.339375121	0.139661629	9.71E-04	0.017025554	yes	705	1321	921	1321
ENSMUSG00000023915	5	Tnfrsf21	protein_coding	ensembl_havana	chr17:43016555-43089189:+	729.7565034	0.339317301	0.12489919	5.17E-04	0.011131468	yes	706	4871	750	4871
ENSMUSG00000021070	6	Bdkrb2	protein_coding	ensembl_havana	chr12:105563226-105595237:+	112.0172028	0.339091774	0.196938388	0.002057721	0.028032539	yes	710	12194	1186	12194
ENSMUSG00000036698	11	Ago2	protein_coding	ensembl_havana	chr15:73095844-73184935:-	1578.268557	0.338935411	0.122251846	4.53E-04	0.010283202	yes	712	2053	710	2053
ENSMUSG00000022607	18	Ptk2	protein_coding	ensembl_havana	chr15:73205102-73423280:-	1605.511192	0.338779155	0.094072933	3.54E-05	0.002057767	yes	713	2007	278	2007
ENSMUSG00000021091	8	Serpina3n	protein_coding	ensembl_havana	chr12:104406729-104414329:+	3240.135232	0.338728527	0.218749792	0.001866457	0.026291495	yes	714	721	1147	1147
ENSMUSG00000081232	3	Gm14373	processed_pseudogene	havana	chrX:5699727-5701884:-	49.66775977	0.338680651	0.234838724	0.001612325	0.024076102	yes	715	14306	1082	14306
ENSMUSG00000021254	9	Gpatch2l	protein_coding	ensembl_havana	chr12:86241858-86291784:+	460.3321358	0.338607004	0.086064004	1.01E-05	9.10E-04	yes	716	6911	178	6911
ENSMUSG00000031805	17	Jak3	protein_coding	ensembl_havana	chr8:71676296-71690575:+	762.7830347	0.338070064	0.164698284	0.001782112	0.025735646	yes	720	4684	1118	4684
ENSMUSG00000040010	10	Slc7a5	protein_coding	ensembl_havana	chr8:121881150-121907694:-	162.4502034	0.337469486	0.173277466	0.001987	0.02736911	yes	724	11050	1173	11050
ENSMUSG00000016763	15	Scube1	protein_coding	ensembl_havana	chr15:83604999-83725021:-	171.4889316	0.337393105	0.186645819	0.002132777	0.028620665	yes	725	10882	1204	10882
ENSMUSG00000025375	15	Aatk	protein_coding	ensembl_havana	chr11:120007313-120047167:-	267.4597833	0.337022145	0.143304123	0.0011752	0.019335743	yes	726	9255	982	9255
ENSMUSG00000038540	14	Tmc3	protein_coding	ensembl_havana	chr7:83584927-83625614:+	19.19636096	0.336662347	0.334186735	5.43E-04	0.011486706	yes	728	16467	764	16467
ENSMUSG00000039943	16	Plcb4	protein_coding	ensembl_havana	chr2:135659011-136014593:+	1401.768617	0.336389786	0.170755996	0.001997598	0.027444891	yes	729	2421	1175	2421
ENSMUSG00000040540	6	Gm9770	processed_pseudogene	havana	chr10:130412499-130413309:+	80.90609071	0.336264305	0.171080559	0.002010314	0.02754931	yes	731	13136	1179	13136
ENSMUSG00000079056	12	Kcnip3	protein_coding	ensembl_havana	chr2:127456498-127522094:-	58.71071552	0.335979915	0.181080938	0.002166867	0.028933947	yes	734	13894	1210	13894
ENSMUSG00000001632	16	Brpf1	protein_coding	ensembl_havana	chr6:113307137-113324860:+	606.902059	0.335950868	0.092684273	3.40E-05	0.0020132	yes	736	5674	268	5674
ENSMUSG00000087516	7	Tbx3os1	lncRNA	havana	chr5:119570130-119671365:-	66.66439738	0.335418367	0.19338017	0.002241268	0.029474501	yes	740	13598	1228	13598
ENSMUSG00000050965	14	Prkca	protein_coding	ensembl_havana	chr11:107933387-108343928:-	949.3050947	0.335358121	0.09851514	7.41E-05	0.003290604	yes	741	3757	362	3757
ENSMUSG00000072941	5	Sod3	protein_coding	ensembl_havana	chr5:52363791-52371418:+	3121.788668	0.335190211	0.124152498	5.79E-04	0.011930741	yes	744	765	784	784
ENSMUSG00000020886	17	Dlg4	protein_coding	ensembl_havana	chr11:70016942-70047522:+	482.7903915	0.335016612	0.095971759	5.54E-05	0.002797132	yes	746	6704	319	6704
ENSMUSG00000026483	13	Fam129a	protein_coding	ensembl_havana	chr1:151571186-151721939:+	1069.892472	0.334838886	0.149265016	0.001473611	0.022783857	yes	747	3301	1045	3301
ENSMUSG00000017679	16	Ttpal	protein_coding	ensembl_havana	chr2:163602314-163619013:+	694.3794348	0.334792625	0.114356128	3.23E-04	0.008158023	yes	749	5099	639	5099
ENSMUSG00000038872	10	Zfhx3	protein_coding	ensembl_havana	chr8:107942644-108961630:+	672.3597031	0.334780212	0.123898396	5.80E-04	0.011936485	yes	750	5224	785	5224
ENSMUSG00000041879	13	Ipo9	protein_coding	ensembl_havana	chr1:135382312-135430499:-	995.8549279	0.334495485	0.089150835	2.17E-05	0.001531158	yes	752	3560	229	3560
ENSMUSG00000030583	16	Sipa1l3	protein_coding	ensembl_havana	chr7:29320372-29518641:-	1580.303493	0.334343343	0.121796482	5.26E-04	0.011241893	yes	753	2048	752	2048
ENSMUSG00000001089	14	Luzp1	protein_coding	ensembl_havana	chr4:136469761-136554780:+	1625.148461	0.333698484	0.145092487	0.001372122	0.021734682	yes	754	1961	1018	1961
ENSMUSG00000030287	15	Itpr2	protein_coding	ensembl_havana	chr6:146108299-146502223:-	768.3546169	0.333448034	0.137738499	0.001103648	0.018613398	yes	756	4648	955	4648
ENSMUSG00000029648	13	Flt1	protein_coding	ensembl_havana	chr5:147561604-147726011:-	3306.922855	0.333374469	0.164066614	0.002008163	0.027543202	yes	757	703	1178	1178
ENSMUSG00000028028	11	Alpk1	protein_coding	ensembl_havana	chr3:127670310-127780527:-	148.7491448	0.333274345	0.13497159	0.00100495	0.017421641	yes	758	11333	932	11333
ENSMUSG00000001227	12	Sema6b	protein_coding	ensembl_havana	chr17:56123085-56140343:-	189.3257511	0.333117653	0.197088407	0.002343327	0.030359608	yes	759	10546	1246	10546
ENSMUSG00000046711	16	Hmga1	protein_coding	ensembl_havana	chr17:27556497-27563674:+	240.2362123	0.333096562	0.185569893	0.00235419	0.030404998	yes	760	9697	1251	9697
ENSMUSG00000015143	15	Actn1	protein_coding	ensembl_havana	chr12:80167547-80260371:-	3534.127578	0.333071808	0.174493223	0.002243835	0.029474501	yes	761	632	1228	1228
ENSMUSG00000034845	6	Plvap	protein_coding	ensembl_havana	chr8:71497765-71511752:-	3897.395698	0.332832604	0.147601299	0.001503881	0.023000549	yes	762	544	1055	1055
ENSMUSG00000033228	8	Scaf11	protein_coding	ensembl_havana	chr15:96411699-96460843:-	1423.907191	0.332723735	0.092483897	3.93E-05	0.002199186	yes	763	2369	285	2369
ENSMUSG00000111914	1	Gm8796	processed_pseudogene	havana	chr10:106065857-106066792:+	64.82301658	0.332603172	0.157578693	0.001862273	0.026275526	yes	764	13654	1145	13654
ENSMUSG00000055670	14	Zzef1	protein_coding	ensembl_havana	chr11:72796226-72927120:+	1183.649964	0.332488281	0.098717905	8.74E-05	0.003658044	yes	765	2941	386	2941
ENSMUSG00000021846	9	Peli2	protein_coding	ensembl_havana	chr14:48120823-48281575:+	318.128498	0.331636793	0.148137655	0.001579873	0.023710906	yes	770	8540	1075	8540
ENSMUSG00000032198	9	Dock6	protein_coding	ensembl_havana	chr9:21799860-21852635:-	1743.965118	0.331049099	0.145111586	0.001489981	0.022889504	yes	772	1778	1050	1778
ENSMUSG00000020432	12	Tcn2	protein_coding	ensembl_havana	chr11:3917192-3932159:-	3594.138711	0.330827525	0.150730266	0.001717456	0.025132899	yes	773	617	1104	1104
ENSMUSG00000021140	9	Pcnx	protein_coding	ensembl_havana	chr12:81860023-82000924:+	2120.322194	0.330483653	0.142355304	0.001404758	0.022131373	yes	774	1371	1025	1371
ENSMUSG00000033684	14	Qsox1	protein_coding	ensembl_havana	chr1:155776029-155812889:-	4038.788955	0.330469989	0.129317772	8.80E-04	0.015917262	yes	775	518	892	892
ENSMUSG00000037010	7	Apln	protein_coding	ensembl_havana	chrX:48025146-48034853:-	422.6164993	0.330296767	0.130367906	9.26E-04	0.016455138	yes	777	7326	908	7326
ENSMUSG00000032125	20	Robo4	protein_coding	ensembl_havana	chr9:37401897-37415115:+	1112.110168	0.330075708	0.155162488	0.001917808	0.026689076	yes	780	3154	1161	3154
ENSMUSG00000017774	19	Myo1c	protein_coding	ensembl_havana	chr11:75650504-75673910:+	10341.72354	0.330070008	0.113969235	3.81E-04	0.009190229	yes	781	138	668	781
ENSMUSG00000020758	15	Itgb4	protein_coding	ensembl_havana	chr11:115974709-116008412:+	623.3656911	0.329559522	0.142247199	0.001441594	0.02254776	yes	786	5555	1033	5555
ENSMUSG00000027175	10	Tcp11l1	protein_coding	ensembl_havana	chr2:104657288-104712169:-	65.72835824	0.329222659	0.172189159	0.002433051	0.031026686	yes	787	13625	1267	13625
ENSMUSG00000074405	8	Zfp865	protein_coding	ensembl_havana	chr7:5020376-5036768:+	382.2129995	0.328840595	0.088794388	2.83E-05	0.001765377	yes	790	7748	258	7748
ENSMUSG00000024948	15	Map4k2	protein_coding	ensembl_havana	chr19:6341135-6355615:+	2205.835467	0.328679719	0.110085529	3.03E-04	0.007835508	yes	793	1296	625	1296
ENSMUSG00000075511	9	1700001L05Rik	lncRNA	ensembl_havana	chr15:83353847-83367282:-	104.84953	0.328397004	0.127942632	8.90E-04	0.015993445	yes	797	12406	899	12406
ENSMUSG00000030447	15	Cyfip1	protein_coding	ensembl_havana	chr7:55841745-55932602:+	2282.461693	0.328214139	0.081549176	8.16E-06	7.75E-04	yes	800	1238	167	1238
ENSMUSG00000052560	15	Cpne8	protein_coding	ensembl_havana	chr15:90487482-90679432:-	382.2172273	0.327086526	0.166276713	0.002438462	0.031071161	yes	805	7747	1268	7747
ENSMUSG00000022579	10	Gpihbp1	protein_coding	ensembl_havana	chr15:75596628-75599481:+	1953.587525	0.3269393	0.148194381	0.00182153	0.026018027	yes	807	1530	1131	1530
ENSMUSG00000095123	1	Gm21781	lncRNA	havana	chr10:4391587-4396424:+	242.9004469	0.326619018	0.113536371	4.25E-04	0.009882862	yes	808	9653	694	9653
ENSMUSG00000014813	9	Stc1	protein_coding	ensembl_havana	chr14:69029238-69041804:+	58.92049802	0.326567318	0.214463202	0.002424381	0.030977473	yes	809	13882	1262	13882
ENSMUSG00000082028	1	Gm1826	processed_pseudogene	havana	chr2:87393483-87394644:+	84.81446488	0.326421127	0.14031697	0.001503461	0.023000549	yes	812	12996	1055	12996
ENSMUSG00000022475	19	Hdac7	protein_coding	ensembl_havana	chr15:97792664-97844502:-	3366.778544	0.32602344	0.09956996	1.31E-04	0.004721586	yes	816	681	449	816
ENSMUSG00000090173	8	Fbxw10	protein_coding	ensembl_havana	chr11:62847069-62877465:+	59.52194796	0.32590903	0.349054251	5.14E-04	0.011095447	yes	818	13852	746	13852
ENSMUSG00000004099	16	Dnmt1	protein_coding	ensembl_havana	chr9:20907209-20959888:-	732.5306176	0.325558355	0.081338778	9.27E-06	8.51E-04	yes	821	4856	175	4856
ENSMUSG00000025876	15	Unc5a	protein_coding	ensembl_havana	chr13:54949411-55006018:+	70.27037159	0.325345324	0.15203339	0.002071343	0.028146916	yes	823	13477	1189	13477
ENSMUSG00000013076	17	Amotl1	protein_coding	ensembl_havana	chr9:14541966-14645056:-	1980.476353	0.324840552	0.146232632	0.001852185	0.026250666	yes	824	1504	1140	1504
ENSMUSG00000053617	12	Sh3pxd2a	protein_coding	ensembl_havana	chr19:47260174-47464401:-	2335.170169	0.324814075	0.144897829	0.001793414	0.025848763	yes	825	1193	1120	1193
ENSMUSG00000031480	15	Thsd1	protein_coding	ensembl_havana	chr8:22227313-22261334:+	400.9515117	0.32479456	0.142432582	0.001681231	0.024761761	yes	826	7529	1097	7529
ENSMUSG00000020827	18	Mink1	protein_coding	ensembl_havana	chr11:70562881-70614483:+	1528.237698	0.324680285	0.091540167	5.31E-05	0.0026991	yes	828	2154	317	2154
ENSMUSG00000033323	14	Ctdp1	protein_coding	ensembl_havana	chr18:80407959-80469695:-	382.9365247	0.324518244	0.113877056	4.73E-04	0.010590697	yes	830	7735	720	7735
ENSMUSG00000031523	16	Dlc1	protein_coding	ensembl_havana	chr8:36567751-36953143:-	3783.385387	0.32449011	0.113601833	4.64E-04	0.010480284	yes	831	569	716	831
ENSMUSG00000038759	15	Nup205	protein_coding	ensembl_havana	chr6:35177421-35247596:+	523.4940922	0.324058379	0.101073024	1.68E-04	0.005566218	yes	834	6312	486	6312
ENSMUSG00000113521	1	Gm29787	processed_pseudogene	havana	chr13:51205263-51206111:-	43.93533894	0.322655136	0.197985345	0.00292234	0.03482024	yes	842	14595	1353	14595
ENSMUSG00000025986	6	Slc39a10	protein_coding	ensembl_havana	chr1:46807544-46892852:-	507.0773671	0.322546786	0.120136986	7.46E-04	0.014210584	yes	844	6455	847	6455
ENSMUSG00000036622	15	Atp13a2	protein_coding	ensembl_havana	chr4:140986873-141007330:+	1092.255726	0.322521607	0.0898046	4.67E-05	0.002460384	yes	845	3217	305	3217
ENSMUSG00000027579	6	Srms	protein_coding	ensembl_havana	chr2:181205562-181213185:-	63.84655167	0.32221605	0.19766028	0.002953809	0.035065896	yes	846	13690	1361	13690
ENSMUSG00000067818	6	Myl9	protein_coding	ensembl_havana	chr2:156775420-156781658:+	1101.181618	0.322127855	0.123340884	8.95E-04	0.016051612	yes	847	3191	900	3191
ENSMUSG00000114733	1	Gm4815	processed_pseudogene	havana	chr13:98613501-98614494:+	203.4755172	0.321917075	0.142309534	0.001831335	0.026069491	yes	850	10303	1133	10303
ENSMUSG00000050310	9	Rictor	protein_coding	ensembl_havana	chr15:6708379-6800401:+	862.5688724	0.321671988	0.097773175	1.33E-04	0.004749094	yes	852	4162	451	4162
ENSMUSG00000105703	2	Gm43305	lncRNA	havana	chr14:54292443-54297456:-	108.3236449	0.321592178	0.170468503	0.00291753	0.03482024	yes	853	12298	1353	12298
ENSMUSG00000037434	7	Slc30a1	protein_coding	ensembl_havana	chr1:191906767-191913247:+	958.148595	0.321395257	0.135041438	0.001491361	0.022889504	yes	856	3716	1050	3716
ENSMUSG00000033991	9	Ttc37	protein_coding	ensembl_havana	chr13:76098734-76190316:+	470.509385	0.321374367	0.089209462	4.56E-05	0.002441789	yes	859	6811	302	6811
ENSMUSG00000007659	18	Bcl2l1	protein_coding	ensembl_havana	chr2:152780668-152831728:-	3120.096395	0.321341751	0.171026314	0.002947691	0.035019007	yes	860	766	1359	1359
ENSMUSG00000015533	9	Itga2	protein_coding	ensembl_havana	chr13:114833081-114932100:-	302.2270797	0.321221098	0.142838249	0.001897501	0.026474898	yes	864	8761	1157	8761
ENSMUSG00000024620	11	Pdgfrb	protein_coding	ensembl_havana	chr18:61045150-61085061:+	1580.56151	0.320844176	0.137290342	0.001634836	0.024344737	yes	866	2047	1084	2047
ENSMUSG00000045180	13	Shroom2	protein_coding	ensembl_havana	chrX:152609509-152769465:-	436.9494722	0.320709294	0.12608852	0.001072035	0.018270967	yes	868	7168	948	7168
ENSMUSG00000052684	4	Jun	protein_coding	ensembl_havana	chr4:95049034-95052222:-	2742.991056	0.32062639	0.127459975	0.001142252	0.01894801	yes	869	915	974	974
ENSMUSG00000059401	14	Mamld1	protein_coding	ensembl_havana	chrX:71050240-71156056:+	133.8019109	0.320193508	0.13690102	0.001648612	0.024482186	yes	873	11671	1088	11671
ENSMUSG00000030022	14	Adamts9	protein_coding	ensembl_havana	chr6:92772699-92943492:-	520.9280947	0.32007322	0.160916147	0.002765212	0.03362137	yes	875	6341	1320	6341
ENSMUSG00000001986	16	Gria3	protein_coding	ensembl_havana	chrX:41400854-41678601:+	332.0488888	0.320008609	0.169902688	0.003025015	0.035545572	yes	876	8338	1375	8338
ENSMUSG00000093384	1	Gm20689	processed_pseudogene	havana	chr3:68900171-68900449:-	19.19043385	0.319539153	0.215732028	0.002728869	0.033452454	yes	883	16468	1317	16468
ENSMUSG00000046111	17	Cep295	protein_coding	ensembl_havana	chr9:15316915-15357788:-	257.8713305	0.319211319	0.108555967	4.01E-04	0.00950368	yes	884	9407	681	9407
ENSMUSG00000042644	9	Itpr3	protein_coding	ensembl_havana	chr17:27057304-27122223:+	1253.592853	0.319029577	0.101991176	2.31E-04	0.006729275	yes	885	2756	555	2756
ENSMUSG00000040732	20	Erg	protein_coding	ensembl_havana	chr16:95359169-95586593:-	1193.233825	0.318809802	0.15448085	0.002608377	0.032343469	yes	888	2913	1303	2913
ENSMUSG00000054808	15	Actn4	protein_coding	ensembl_havana	chr7:28893248-28962340:-	6720.484367	0.318282758	0.129745594	0.001360118	0.021650659	yes	892	248	1014	1014
ENSMUSG00000033350	7	Chst2	protein_coding	ensembl_havana	chr9:95399292-95406722:-	290.5116952	0.318054942	0.141505785	0.002018031	0.027608241	yes	896	8930	1180	8930
ENSMUSG00000038146	8	Notch3	protein_coding	ensembl_havana	chr17:32120820-32166852:-	993.3442533	0.317608884	0.160111819	0.002925671	0.034834247	yes	898	3571	1357	3571
ENSMUSG00000026072	12	Il1r1	protein_coding	ensembl_havana	chr1:40225080-40317257:+	776.1952846	0.317355944	0.085893047	3.44E-05	0.0020132	yes	900	4607	268	4607
ENSMUSG00000073530	11	Pappa2	protein_coding	ensembl_havana	chr1:158711727-158980490:-	44.7440494	0.317287719	0.196662734	0.003293196	0.037414522	yes	901	14547	1422	14547
ENSMUSG00000033769	16	Exoc6b	protein_coding	ensembl_havana	chr6:84618487-85069513:-	763.0013589	0.31724642	0.101431815	2.38E-04	0.006858024	yes	902	4683	560	4683
ENSMUSG00000086229	3	Gm4887	processed_pseudogene	ensembl_havana	chr7:104821204-104822256:+	100.7262228	0.317180387	0.154064455	0.002711681	0.033317585	yes	903	12519	1314	12519
ENSMUSG00000040711	8	Sh3pxd2b	protein_coding	ensembl_havana	chr11:32347820-32428173:+	502.8734977	0.317125782	0.180590454	0.00340001	0.03796404	yes	905	6500	1447	6500
ENSMUSG00000018604	18	Tbx3	protein_coding	ensembl_havana	chr5:119670669-119684724:+	1458.925328	0.317063696	0.172181029	0.003305845	0.037414522	yes	906	2296	1422	2296
ENSMUSG00000097617	2	Gm10687	lncRNA	havana	chr9:44122186-44134485:-	67.67615111	0.317017286	0.164448013	0.003119561	0.0363394	yes	907	13559	1387	13559
ENSMUSG00000041598	7	Cdc42ep4	protein_coding	ensembl_havana	chr11:113726850-113751881:-	2656.930915	0.316971762	0.164556015	0.003126584	0.036342601	yes	908	971	1388	1388
ENSMUSG00000028184	12	Adgrl2	protein_coding	ensembl_havana	chr3:148815583-148990555:-	1328.403716	0.316651136	0.131862762	0.001556654	0.02350547	yes	910	2563	1070	2563
ENSMUSG00000047804	15	Akap10	protein_coding	ensembl_havana	chr11:61871307-61930252:-	337.5466619	0.316622241	0.11481226	6.84E-04	0.013450969	yes	911	8275	819	8275
ENSMUSG00000039167	12	Adgrl4	protein_coding	ensembl_havana	chr3:151437887-151545086:+	4005.683084	0.316449521	0.159633653	0.003000517	0.035400886	yes	915	524	1369	1369
ENSMUSG00000041134	15	Cyyr1	protein_coding	ensembl_havana	chr16:85421533-85553397:-	1518.095211	0.316220968	0.183314639	0.003480943	0.038548046	yes	917	2169	1456	2169
ENSMUSG00000103749	1	Pcdhgb5	protein_coding	havana	chr18:37731009-37841873:+	26.17829414	0.316131128	0.215772534	0.002902175	0.034682283	yes	919	15796	1352	15796
ENSMUSG00000015619	10	Gata3	protein_coding	ensembl_havana	chr2:9857078-9890034:-	126.5023304	0.315912018	0.159302525	0.003031607	0.035597148	yes	921	11843	1376	11843
ENSMUSG00000085401	2	Slc39a1-ps	processed_pseudogene	havana	chr2:30159398-30160366:+	218.4569341	0.315761264	0.144780667	0.002348797	0.030359608	yes	924	10049	1246	10049
ENSMUSG00000044795	12	Cyb5d1	protein_coding	ensembl_havana	chr11:69391925-69395631:-	100.323241	0.315653548	0.164896185	0.003246608	0.037037673	yes	926	12530	1414	12530
ENSMUSG00000021366	8	Hivep1	protein_coding	ensembl_havana	chr13:42052021-42192537:+	1014.373997	0.315467612	0.132563786	0.001659693	0.024578978	yes	927	3498	1091	3498
ENSMUSG00000041073	10	Nacad	protein_coding	ensembl_havana	chr11:6597823-6606053:-	38.35619292	0.314978507	0.174774692	0.003523586	0.038891164	yes	931	14902	1462	14902
ENSMUSG00000041779	5	Tram2	protein_coding	ensembl_havana	chr1:20996299-21079229:-	420.2665209	0.314952125	0.109035621	4.95E-04	0.010912562	yes	932	7346	733	7346
ENSMUSG00000000739	14	Sult5a1	protein_coding	ensembl_havana	chr8:123140192-123158315:-	138.0440229	0.314836814	0.12094316	0.001032516	0.017766092	yes	934	11565	939	11565
ENSMUSG00000030313	15	Dennd5b	protein_coding	ensembl_havana	chr6:148988071-149101680:-	428.0470556	0.314723649	0.151110424	0.002761268	0.03362137	yes	935	7255	1320	7255
ENSMUSG00000031453	16	Rasa3	protein_coding	ensembl_havana	chr8:13566948-13677603:-	1095.513238	0.314400818	0.09062909	8.09E-05	0.003461039	yes	937	3210	370	3210
ENSMUSG00000052533	14	Nup188	protein_coding	ensembl_havana	chr2:30286397-30344266:+	541.7461339	0.314339373	0.077201602	8.12E-06	7.75E-04	yes	938	6149	167	6149
ENSMUSG00000021952	16	Xpo4	protein_coding	ensembl_havana	chr14:57577521-57665430:-	530.9535666	0.31429994	0.091888656	9.58E-05	0.003868962	yes	939	6235	398	6235
ENSMUSG00000056493	9	Foxk1	protein_coding	ensembl_havana	chr5:142401497-142462011:+	919.8127314	0.313645218	0.08680567	4.89E-05	0.00253979	yes	945	3875	311	3875
ENSMUSG00000095649	3	Gm8979	unprocessed_pseudogene	havana	chr7:106076751-106084046:-	56.78941187	0.313582383	0.235542525	0.002366028	0.03050911	yes	946	13986	1253	13986
ENSMUSG00000034902	17	Pip5k1c	protein_coding	ensembl_havana	chr10:81292963-81319973:+	1119.667246	0.313561659	0.082380466	2.37E-05	0.001596545	yes	947	3136	240	3136
ENSMUSG00000030790	15	Adm	protein_coding	ensembl_havana	chr7:110627661-110629820:+	146.9435296	0.313548723	0.241974003	0.002158529	0.028846452	yes	948	11372	1208	11372
ENSMUSG00000034832	15	Tet3	protein_coding	ensembl_havana	chr6:83362373-83459084:-	1336.513634	0.313395423	0.097247573	1.87E-04	0.005932257	yes	950	2549	508	2549
ENSMUSG00000034218	16	Atm	protein_coding	ensembl_havana	chr9:53439149-53536740:-	204.8817595	0.313368827	0.172064216	0.003621508	0.039574648	yes	951	10284	1476	10284
ENSMUSG00000030451	16	Herc2	protein_coding	ensembl_havana	chr7:56050196-56231800:+	2186.406051	0.313172268	0.118937983	9.88E-04	0.017195907	yes	954	1308	924	1308
ENSMUSG00000044037	15	Als2cl	protein_coding	ensembl_havana	chr9:110879870-110900530:+	2377.167438	0.313091507	0.129482053	0.001601974	0.02394366	yes	955	1152	1080	1152
ENSMUSG00000032714	6	Syde1	protein_coding	ensembl_havana	chr10:78584503-78591964:-	1141.033655	0.312980192	0.107491618	4.78E-04	0.010677234	yes	957	3072	724	3072
ENSMUSG00000024073	16	Birc6	protein_coding	ensembl_havana	chr17:74528295-74703356:+	1730.087996	0.312740024	0.109463927	5.59E-04	0.011618653	yes	960	1804	777	1804
ENSMUSG00000002885	14	Adgre5	protein_coding	ensembl_havana	chr8:83723251-83741326:-	6783.98069	0.312712645	0.144978328	0.002583024	0.032158072	yes	961	243	1297	1297
ENSMUSG00000020627	10	Klhl29	protein_coding	ensembl_havana	chr12:5077472-5375682:-	164.6639716	0.31258244	0.178720184	0.003774239	0.040816859	yes	963	11003	1494	11003
ENSMUSG00000017264	16	Exosc10	protein_coding	ensembl_havana	chr4:148558429-148582401:+	768.8505528	0.311896376	0.097510294	2.06E-04	0.006305632	yes	967	4643	528	4643
ENSMUSG00000026516	8	Nvl	protein_coding	ensembl_havana	chr1:181087138-181144204:-	544.7592705	0.31178669	0.088995514	7.43E-05	0.003290604	yes	968	6131	362	6131
ENSMUSG00000041890	17	Git2	protein_coding	ensembl_havana	chr5:114727407-114775517:-	1284.509731	0.311734776	0.114025091	7.87E-04	0.014728983	yes	969	2672	863	2672
ENSMUSG00000025582	4	Nptx1	protein_coding	ensembl_havana	chr11:119538719-119547753:-	245.8067861	0.311500807	0.206701929	0.00345575	0.038374259	yes	974	9600	1455	9600
ENSMUSG00000036912	17	Piwil4	protein_coding	ensembl_havana	chr9:14696230-14740733:-	115.5769148	0.311301428	0.183677884	0.003897796	0.041578251	yes	975	12103	1511	12103
ENSMUSG00000035547	14	Capn5	protein_coding	ensembl_havana	chr7:98121559-98178274:-	360.3313922	0.311059484	0.150074866	0.003007243	0.035439846	yes	976	7986	1371	7986
ENSMUSG00000040606	13	Kazn	protein_coding	ensembl_havana	chr4:142102390-142239401:-	435.816252	0.31075576	0.132004836	0.001897221	0.026474898	yes	980	7176	1157	7176
ENSMUSG00000021765	9	Fst	protein_coding	ensembl_havana	chr13:114452290-114458951:-	76.12363523	0.310680862	0.212328428	0.003323779	0.037449299	yes	981	13278	1433	13278
ENSMUSG00000038517	15	Tbkbp1	protein_coding	ensembl_havana	chr11:97136171-97151495:-	694.8812776	0.310559655	0.141130907	0.002510831	0.031595956	yes	982	5095	1282	5095
ENSMUSG00000032172	8	Olfm2	protein_coding	ensembl_havana	chr9:20667690-20746349:-	86.85536801	0.310257523	0.184270092	0.003989589	0.042103065	yes	984	12932	1531	12932
ENSMUSG00000054580	14	Pla2r1	protein_coding	ensembl_havana	chr2:60417543-60553308:-	394.0829517	0.310040699	0.156915282	0.003445009	0.038281301	yes	987	7609	1451	7609
ENSMUSG00000061410	6	Zcchc14	protein_coding	ensembl_havana	chr8:121598703-121652901:-	1533.893314	0.30997371	0.119738318	0.001157401	0.019140355	yes	989	2138	977	2138
ENSMUSG00000027035	10	Cers6	protein_coding	ensembl_havana	chr2:68861441-69114282:+	720.0427484	0.309931254	0.141260241	0.002567352	0.032056192	yes	990	4934	1294	4934
ENSMUSG00000035184	15	Fam124a	protein_coding	ensembl_havana	chr14:62555737-62608486:+	233.731695	0.309813367	0.136379139	0.002252136	0.029511561	yes	991	9808	1231	9808
ENSMUSG00000031557	16	Plekha2	protein_coding	ensembl_havana	chr8:25039144-25102376:-	1467.737544	0.309772018	0.120457799	0.001208861	0.019808885	yes	993	2271	986	2271
ENSMUSG00000034684	12	Sema3f	protein_coding	ensembl_havana	chr9:107681500-107710475:-	2583.931458	0.309714412	0.151536199	0.003205144	0.036805625	yes	994	1027	1407	1407
ENSMUSG00000101599	1	Gm20342	lncRNA	havana	chr1:63117118-63126837:+	115.816539	0.309492149	0.128037428	0.001707839	0.025080559	yes	997	12101	1099	12101
ENSMUSG00000042284	10	Itga1	protein_coding	ensembl_havana	chr13:114953096-115101964:-	3337.381544	0.309408857	0.147647144	0.003010179	0.035448592	yes	1000	694	1372	1372
ENSMUSG00000042286	13	Stab1	protein_coding	ensembl_havana	chr14:31139013-31168641:-	1425.221224	0.309312861	0.135355974	0.00221771	0.029250232	yes	1002	2364	1225	2364
ENSMUSG00000040383	16	Aqr	protein_coding	ensembl_havana	chr2:114101170-114187024:-	795.772089	0.309296555	0.088651513	8.09E-05	0.003461039	yes	1003	4487	370	4487
ENSMUSG00000022419	16	Deptor	protein_coding	ensembl_havana	chr15:55112317-55259271:+	1358.905843	0.308690455	0.122284524	0.001371775	0.021734682	yes	1007	2503	1018	2503
ENSMUSG00000059981	12	Taok2	protein_coding	ensembl_havana	chr7:126865678-126884703:-	3046.993319	0.308619862	0.098793346	2.73E-04	0.007397817	yes	1008	791	596	1008
ENSMUSG00000041483	14	Zfp281	protein_coding	ensembl_havana	chr1:136624901-136630053:+	616.872802	0.308486679	0.122584507	0.001400985	0.022105185	yes	1010	5588	1023	5588
ENSMUSG00000052125	16	F730043M19Rik	lncRNA	ensembl_havana	chr12:33111711-33147597:-	93.2115384	0.30846987	0.158183467	0.003652564	0.039847722	yes	1011	12722	1481	12722
ENSMUSG00000056724	15	Nbeal2	protein_coding	ensembl_havana	chr9:110624789-110654161:-	1126.909388	0.308385716	0.123894455	0.001491777	0.022889504	yes	1012	3117	1050	3117
ENSMUSG00000068876	15	Cgn	protein_coding	ensembl_havana	chr3:94760069-94786515:-	2772.356443	0.308383721	0.139026623	0.00253807	0.031870248	yes	1013	904	1286	1286
ENSMUSG00000058325	6	Dock1	protein_coding	ensembl_havana	chr7:134670654-135173639:+	1044.804457	0.308265542	0.062377886	1.60E-07	6.29E-05	yes	1014	3386	41	3386
ENSMUSG00000040565	8	Btaf1	protein_coding	ensembl_havana	chr19:36926079-37012752:+	1136.93614	0.308174691	0.104611366	4.67E-04	0.010508749	yes	1015	3085	717	3085
ENSMUSG00000044317	7	Gpr4	protein_coding	ensembl_havana	chr7:19212538-19224174:+	202.65393	0.308162841	0.172608973	0.004126606	0.043070779	yes	1016	10315	1548	10315
ENSMUSG00000004952	13	Rasa4	protein_coding	ensembl_havana	chr5:136083916-136111860:+	218.3967669	0.308053192	0.116042632	0.001018292	0.017577498	yes	1018	10050	936	10050
ENSMUSG00000075609	3	Gm7935	processed_pseudogene	ensembl_havana	chr15:74080234-74081511:-	208.5418246	0.308030378	0.119389487	0.001219429	0.019941606	yes	1019	10210	988	10210
ENSMUSG00000021367	8	Edn1	protein_coding	ensembl_havana	chr13:42301476-42307990:+	586.3617724	0.307789402	0.199291614	0.003947812	0.041826102	yes	1020	5817	1524	5817
ENSMUSG00000005686	17	Ampd3	protein_coding	ensembl_havana	chr7:110768206-110812405:+	625.8843191	0.3077752	0.182483872	0.004229204	0.043718013	yes	1021	5537	1563	5537
ENSMUSG00000037166	5	Ppp1r14a	protein_coding	ensembl_havana	chr7:29289308-29293801:+	372.1667236	0.307639094	0.156754727	0.003668555	0.039968207	yes	1022	7850	1483	7850
ENSMUSG00000074607	11	Tox2	protein_coding	ensembl_havana	chr2:163203125-163324170:+	316.4594246	0.307627844	0.195711249	0.004054957	0.042625854	yes	1023	8566	1534	8566
ENSMUSG00000002799	6	Jag2	protein_coding	ensembl_havana	chr12:112907819-112929776:-	666.6825812	0.307477469	0.133488417	0.002215497	0.029244927	yes	1027	5256	1224	5256
ENSMUSG00000087569	1	Gm8464	transcribed_processed_pseudogene	havana	chrX:152489661-152491860:-	526.3547857	0.307128758	0.129804566	0.001974139	0.027285001	yes	1031	6279	1169	6279
ENSMUSG00000030020	13	Prickle2	protein_coding	ensembl_havana	chr6:92370908-92706155:-	1407.562183	0.307064521	0.161893838	0.003947587	0.041826102	yes	1033	2411	1524	2411
ENSMUSG00000033581	17	Igf2bp2	protein_coding	ensembl_havana	chr16:22059009-22163299:-	447.093906	0.307027968	0.17079107	0.004209964	0.04363078	yes	1035	7037	1559	7037
ENSMUSG00000021338	17	Carmil1	protein_coding	ensembl_havana	chr13:24012344-24280795:-	1130.975547	0.306974862	0.146468993	0.00315359	0.036528431	yes	1037	3105	1394	3105
ENSMUSG00000021756	12	Il6st	protein_coding	ensembl_havana	chr13:112464070-112510086:+	7922.425709	0.306048874	0.116969875	0.001154105	0.01910541	yes	1041	202	976	1041
ENSMUSG00000029084	5	Cd38	protein_coding	ensembl_havana	chr5:43868553-43912375:+	482.9267143	0.305759067	0.147931849	0.003360387	0.037730215	yes	1042	6701	1439	6701
ENSMUSG00000045092	8	S1pr1	protein_coding	ensembl_havana	chr3:115710433-115715072:-	4236.001155	0.305757504	0.160979414	0.00404823	0.042625854	yes	1043	489	1534	1534
ENSMUSG00000006362	16	Cbfa2t3	protein_coding	ensembl_havana	chr8:122625141-122699109:-	924.0084013	0.305622709	0.147805494	0.003365414	0.037760408	yes	1046	3858	1440	3858
ENSMUSG00000099998	1	Gm6501	processed_pseudogene	havana	chr19:11121510-11122425:+	148.0308559	0.305523326	0.164430243	0.004200689	0.043593482	yes	1047	11347	1556	11347
ENSMUSG00000022350	7	Washc5	protein_coding	ensembl_havana	chr15:59331997-59374167:-	809.2183542	0.305472418	0.077521427	1.55E-05	0.001182458	yes	1049	4408	209	4408
ENSMUSG00000040021	13	Lats1	protein_coding	ensembl_havana	chr10:7681214-7716460:+	916.9930375	0.305443085	0.073472286	6.34E-06	6.61E-04	yes	1050	3888	155	3888
ENSMUSG00000030536	10	Iqgap1	protein_coding	ensembl_havana	chr7:80711583-80825974:-	9827.935695	0.305302601	0.098055029	2.95E-04	0.007731167	yes	1052	146	616	1052
ENSMUSG00000047881	14	Rell1	protein_coding	ensembl_havana	chr5:63908897-63968897:-	768.9501621	0.305059619	0.111847108	8.88E-04	0.015974411	yes	1053	4642	896	4642
ENSMUSG00000004328	15	Hif3a	protein_coding	ensembl_havana	chr7:17031507-17062427:-	98.43613778	0.304855238	0.250685712	0.002119433	0.028536392	yes	1056	12579	1200	12579
ENSMUSG00000064262	7	Gimap8	protein_coding	ensembl_havana	chr6:48647234-48660875:+	642.8727283	0.304812958	0.093854473	1.94E-04	0.006073431	yes	1057	5426	514	5426
ENSMUSG00000087153	8	Gm6483	unprocessed_pseudogene	havana	chr8:19682449-19697736:+	67.11330596	0.304671619	0.170037992	0.004446191	0.045336499	yes	1060	13578	1583	13578
ENSMUSG00000026797	16	Stxbp1	protein_coding	ensembl_havana	chr2:32787602-32847245:-	538.6548757	0.303639435	0.136913884	0.002768952	0.03363756	yes	1068	6181	1330	6181
ENSMUSG00000032515	8	Csrnp1	protein_coding	ensembl_havana	chr9:119971163-119984658:-	510.361353	0.303565701	0.171132422	0.004590542	0.046472049	yes	1069	6431	1596	6431
ENSMUSG00000116114	1	Gm35853	lncRNA	havana	chr15:101322888-101405834:+	182.0424322	0.303312424	0.197130477	0.004393217	0.044896396	yes	1072	10682	1581	10682
ENSMUSG00000054280	14	Prr14l	protein_coding	ensembl_havana	chr5:32789820-32854256:-	534.786534	0.303139857	0.092290899	1.76E-04	0.005720761	yes	1075	6212	498	6212
ENSMUSG00000019873	8	Reep3	protein_coding	ensembl_havana	chr10:67009189-67096945:-	1301.043135	0.302106309	0.085096219	7.16E-05	0.003236224	yes	1079	2630	351	2630
ENSMUSG00000037892	13	Pcdh18	protein_coding	ensembl_havana	chr3:49743296-49757325:-	463.545632	0.30183356	0.162034196	0.004527331	0.045961574	yes	1082	6880	1590	6880
ENSMUSG00000109336	1	Samd4b	protein_coding	ensembl_havana	chr7:28399522-28598144:-	913.3097401	0.301763726	0.074650331	1.07E-05	9.47E-04	yes	1083	3908	182	3908
ENSMUSG00000032525	15	Nktr	protein_coding	ensembl_havana	chr9:121719169-121756843:+	1956.246491	0.301698621	0.084342796	6.53E-05	0.003093909	yes	1085	1526	341	1526
ENSMUSG00000022961	18	Son	protein_coding	ensembl_havana	chr16:91647506-91679221:+	6580.169061	0.301690922	0.105552622	6.58E-04	0.01307169	yes	1086	253	813	1086
ENSMUSG00000031365	13	Zfp275	protein_coding	ensembl_havana	chrX:73342621-73359080:+	568.0848554	0.301663258	0.094085486	2.32E-04	0.006731362	yes	1087	5957	557	5957
ENSMUSG00000058396	7	Gpr182	protein_coding	ensembl_havana	chr10:127747276-127751732:-	753.3675328	0.301517647	0.159374171	0.00445078	0.045341273	yes	1088	4733	1586	4733
ENSMUSG00000024899	7	Papss2	protein_coding	ensembl_havana	chr19:32595790-32667187:+	720.1240957	0.301413188	0.112782552	0.001080449	0.01835628	yes	1089	4933	951	4933
ENSMUSG00000062232	14	Rapgef2	protein_coding	ensembl_havana	chr3:79062516-79286517:-	737.9020603	0.3013433	0.125238884	0.002006274	0.027540666	yes	1090	4819	1177	4819
ENSMUSG00000036097	8	Slf2	protein_coding	ensembl_havana	chr19:44931151-44983299:+	739.0611521	0.301327184	0.106843085	7.34E-04	0.014084494	yes	1091	4811	842	4811
ENSMUSG00000041415	10	Dicer1	protein_coding	ensembl_havana	chr12:104687742-104751952:-	1191.707502	0.301076336	0.085510576	8.05E-05	0.003461039	yes	1095	2916	370	2916
ENSMUSG00000097006	7	9530082P21Rik	lncRNA	havana	chr17:23743234-23754065:+	235.6888755	0.301020918	0.122512081	0.001808002	0.025920048	yes	1097	9778	1126	9778
ENSMUSG00000025261	18	Huwe1	protein_coding	ensembl_havana	chrX:151800807-151935417:+	5286.945659	0.300775407	0.126550057	0.002153182	0.028822668	yes	1101	363	1207	1207
ENSMUSG00000037234	17	Hook3	protein_coding	ensembl_havana	chr8:26021421-26119224:-	1484.683564	0.300774439	0.106903585	7.54E-04	0.0142773	yes	1102	2239	852	2239
ENSMUSG00000041696	14	Rasl12	protein_coding	ensembl_havana	chr9:65398506-65414853:+	637.3731572	0.300756931	0.138500334	0.003153875	0.036528431	yes	1103	5461	1394	5461
ENSMUSG00000071036	2	Gm10309	protein_coding	ensembl	chr17:86497732-86505232:-	24.7698067	0.300755539	0.288582139	0.001232909	0.020121325	yes	1104	15902	990	15902
ENSMUSG00000007817	15	Zmiz1	protein_coding	ensembl_havana	chr14:25459185-25666743:+	2444.824186	0.30062226	0.1076274	7.98E-04	0.014891949	yes	1105	1104	865	1105
ENSMUSG00000038056	15	Kmt2c	protein_coding	ensembl_havana	chr5:25271798-25498783:-	851.9270173	0.300471273	0.161404817	0.004663446	0.046974628	yes	1107	4212	1604	4212
ENSMUSG00000030522	14	Mtmr10	protein_coding	ensembl_havana	chr7:64287653-64340806:+	895.968214	0.300407376	0.111103717	0.001013018	0.017505161	yes	1108	3990	935	3990
ENSMUSG00000029163	9	Emilin1	protein_coding	ensembl_havana	chr5:30913402-30921277:+	986.9555011	0.300129376	0.168384443	0.004934593	0.048782624	yes	1111	3602	1634	3602
ENSMUSG00000023008	18	Fmnl3	protein_coding	ensembl_havana	chr15:99317225-99370482:-	708.4124348	0.299902906	0.130560093	0.002559816	0.031986811	yes	1113	4995	1293	4995
ENSMUSG00000052713	9	Zfp608	protein_coding	ensembl_havana	chr18:54888048-54992555:-	720.827124	0.299891945	0.126008625	0.002170928	0.028939533	yes	1114	4931	1211	4931
ENSMUSG00000037235	13	Mxd4	protein_coding	ensembl_havana	chr5:34173883-34187720:-	4565.398485	0.299742197	0.125716472	0.002156899	0.028846452	yes	1115	447	1208	1208
ENSMUSG00000040761	16	Spen	protein_coding	ensembl_havana	chr4:141467890-141538597:-	1026.134133	0.29967705	0.161897731	0.004780258	0.047700482	yes	1118	3449	1619	3449
ENSMUSG00000042699	11	Dhx9	protein_coding	ensembl_havana	chr1:153455758-153487660:-	2174.005733	0.299477233	0.071708667	6.28E-06	6.59E-04	yes	1119	1322	154	1322
ENSMUSG00000063146	11	Clip2	protein_coding	ensembl_havana	chr5:134489383-134552434:-	412.0548038	0.299428664	0.13234085	0.002753923	0.03362137	yes	1120	7416	1320	7416
ENSMUSG00000025880	11	Smad7	protein_coding	ensembl_havana	chr18:75367529-75395935:+	1022.763509	0.299347136	0.159473177	0.004715365	0.047291216	yes	1121	3463	1608	3463
ENSMUSG00000061607	15	Mdc1	protein_coding	ensembl_havana	chr17:35841515-35859670:+	615.4181033	0.299210272	0.07497777	1.37E-05	0.001097333	yes	1123	5596	200	5596
ENSMUSG00000066554	6	Gm10167	processed_pseudogene	havana	chr5:148182899-148184377:-	293.7519015	0.299173838	0.133411423	0.002869641	0.034471966	yes	1124	8881	1345	8881
ENSMUSG00000035877	17	Zhx3	protein_coding	ensembl_havana	chr2:160748708-160872998:-	832.9157232	0.299123545	0.159507977	0.004744554	0.047496236	yes	1125	4308	1613	4308
ENSMUSG00000111394	1	Gm49759	TEC	havana	chr9:59672814-59676700:+	231.5980177	0.29905778	0.148487765	0.004100971	0.04294192	yes	1128	9842	1542	9842
ENSMUSG00000095403	8	Gm21092	unprocessed_pseudogene	havana	chr8:20567597-20582771:+	29.28726095	0.298696855	0.201782558	0.004638611	0.046839653	yes	1130	15524	1598	15524
ENSMUSG00000027848	12	Olfml3	protein_coding	ensembl_havana	chr3:103722222-103738001:-	759.0095812	0.298341057	0.158929485	0.00481468	0.047930241	yes	1132	4709	1623	4709
ENSMUSG00000048118	17	Arid4a	protein_coding	ensembl_havana	chr12:71015990-71098592:+	670.7120364	0.298232398	0.105582766	7.59E-04	0.014324301	yes	1133	5234	856	5234
ENSMUSG00000049739	10	Zfp646	protein_coding	ensembl_havana	chr7:127876221-127885996:+	665.1783081	0.298193646	0.114796452	0.001366623	0.021731079	yes	1134	5264	1016	5264
ENSMUSG00000057315	14	Arhgap24	protein_coding	ensembl_havana	chr5:102481391-102897937:+	349.8770235	0.297580943	0.153984033	0.004640205	0.046839653	yes	1139	8131	1598	8131
ENSMUSG00000003660	10	Snrnp200	protein_coding	ensembl_havana	chr2:127208386-127240451:+	2192.990784	0.29745686	0.100891685	5.41E-04	0.01147367	yes	1141	1305	762	1305
ENSMUSG00000024168	8	Tmem204	protein_coding	ensembl_havana	chr17:25057702-25083591:-	2684.927417	0.297220895	0.138206504	0.003480257	0.038548046	yes	1145	950	1456	1456
ENSMUSG00000099083	7	Atf7	protein_coding	ensembl_havana	chr15:102525946-102625464:-	1271.369753	0.297104057	0.110565846	0.001111324	0.01862621	yes	1147	2707	963	2707
ENSMUSG00000025860	15	Xiap	protein_coding	ensembl_havana	chrX:42059679-42109656:+	2527.3366	0.29702166	0.100872336	5.50E-04	0.011548934	yes	1148	1058	769	1148
ENSMUSG00000026313	16	Hdac4	protein_coding	ensembl_havana	chr1:91928779-92195699:-	461.0130613	0.296874954	0.113104464	0.001304627	0.020930659	yes	1150	6901	1006	6901
ENSMUSG00000021759	14	Plpp1	protein_coding	ensembl_havana	chr13:112800792-112867894:+	2109.847053	0.296673271	0.160661945	0.005109738	0.04994437	yes	1152	1386	1652	1652
ENSMUSG00000021536	7	Adcy2	protein_coding	ensembl_havana	chr13:68620043-68999541:-	306.6724179	0.296645198	0.133363198	0.003099286	0.036155356	yes	1153	8700	1383	8700
ENSMUSG00000039218	17	Srrm2	protein_coding	ensembl_havana	chr17:23790532-23824741:+	7907.147422	0.296565254	0.110103478	0.001102072	0.018613398	yes	1154	203	955	1154
ENSMUSG00000020227	10	Irak3	protein_coding	ensembl_havana	chr10:120141648-120202130:-	144.1162033	0.296214372	0.16123031	0.005195403	0.050294864	yes	1157	11430	1669	11430
ENSMUSG00000034647	15	Ankrd12	protein_coding	ensembl_havana	chr17:65965698-66077089:-	783.8309831	0.295997741	0.104715224	7.79E-04	0.014624273	yes	1161	4558	860	4558
ENSMUSG00000081973	1	Gm13600	processed_pseudogene	havana	chr2:66863262-66864775:+	59.62367869	0.295880158	0.159584461	0.005165185	0.050212931	yes	1162	13844	1662	13844
ENSMUSG00000025176	14	Hoga1	protein_coding	ensembl_havana	chr19:42045610-42070953:+	74.39289761	0.29585053	0.206343719	0.004674962	0.047061285	yes	1163	13336	1605	13336
ENSMUSG00000038074	16	Fkbp14	protein_coding	ensembl_havana	chr6:54577604-54597308:-	492.7966697	0.295835825	0.184805168	0.005505479	0.052263231	yes	1164	6610	1700	6610
ENSMUSG00000063568	11	Jazf1	protein_coding	ensembl_havana	chr6:52768797-53068631:-	57.01616081	0.295316065	0.156648513	0.005088657	0.049828188	yes	1167	13974	1650	13974
ENSMUSG00000031540	14	Kat6a	protein_coding	ensembl_havana	chr8:22859535-22943259:+	1750.501484	0.295198971	0.128713001	0.002793048	0.033879332	yes	1168	1775	1332	1775
ENSMUSG00000009828	15	Ick	protein_coding	ensembl_havana	chr9:78109192-78172107:+	996.0996171	0.295116238	0.090586705	2.14E-04	0.00643202	yes	1169	3559	535	3559
ENSMUSG00000036672	5	Cenpt	protein_coding	ensembl_havana	chr8:105844673-105853278:-	161.0983744	0.29507815	0.13571905	0.003477298	0.038548046	yes	1171	11076	1456	11076
ENSMUSG00000005871	15	Apc	protein_coding	ensembl_havana	chr18:34220924-34322552:+	2261.451954	0.294944576	0.08590767	1.19E-04	0.00445716	yes	1173	1255	429	1255
ENSMUSG00000004677	17	Myo9b	protein_coding	ensembl_havana	chr8:71272714-71360713:+	1639.875987	0.294660114	0.076686947	2.61E-05	0.001695762	yes	1176	1936	246	1936
ENSMUSG00000085133	2	B930095G15Rik	lncRNA	havana	chr14:121248706-121253971:+	151.2680369	0.294596825	0.159921663	0.005355421	0.051307543	yes	1177	11273	1680	11273
ENSMUSG00000009291	13	Pttg1ip	protein_coding	ensembl_havana	chr10:77581720-77598732:+	4232.000626	0.294444574	0.099069617	5.26E-04	0.011241893	yes	1179	491	752	1179
ENSMUSG00000001280	13	Sp1	protein_coding	ensembl_havana	chr15:102406143-102436404:+	1742.886008	0.293865582	0.071332681	8.53E-06	8.03E-04	yes	1187	1781	171	1781
ENSMUSG00000034931	15	Dhx8	protein_coding	ensembl_havana	chr11:101732919-101767358:+	570.8155114	0.293861641	0.100873272	6.30E-04	0.012637752	yes	1188	5938	805	5938
ENSMUSG00000037652	15	Phc3	protein_coding	ensembl_havana	chr3:30899371-30969415:-	1309.341888	0.293827313	0.114520975	0.001578184	0.023710906	yes	1189	2615	1075	2615
ENSMUSG00000042331	13	Specc1	protein_coding	ensembl_havana	chr11:61956763-62223013:+	989.3149825	0.293790195	0.137040447	0.003742898	0.040559359	yes	1190	3590	1489	3590
ENSMUSG00000095115	2	Itpripl2	protein_coding	ensembl_havana	chr7:118485111-118491975:-	3975.131165	0.293060121	0.130199172	0.003140967	0.036457327	yes	1195	533	1392	1392
ENSMUSG00000024085	13	Man2a1	protein_coding	ensembl_havana	chr17:64600736-64755110:+	2117.258976	0.292890393	0.125975552	0.002727838	0.033452454	yes	1199	1375	1317	1375
ENSMUSG00000042724	8	Map3k9	protein_coding	ensembl_havana	chr12:81721010-81781175:-	190.600194	0.292666674	0.122567998	0.002404433	0.03083643	yes	1204	10522	1258	10522
ENSMUSG00000098506	2	Phf20-ps	processed_pseudogene	havana	chr7:14304780-14307665:+	27.57092215	0.292629443	0.205032633	0.005041561	0.04948755	yes	1205	15665	1644	15665
ENSMUSG00000046280	9	She	protein_coding	ensembl_havana	chr3:89831370-89858834:+	901.5373244	0.29225585	0.149017961	0.004993985	0.049169906	yes	1208	3969	1641	3969
ENSMUSG00000043019	12	Edem3	protein_coding	ensembl_havana	chr1:151755371-151822051:+	1073.801713	0.292161438	0.086135265	1.42E-04	0.004990116	yes	1209	3284	458	3284
ENSMUSG00000034159	12	Mab21l4	protein_coding	ensembl_havana	chr1:93151349-93160948:-	1429.634853	0.292090976	0.163288446	0.005856504	0.054318905	yes	1211	2357	1742	2357
ENSMUSG00000033411	16	Ctdspl2	protein_coding	ensembl_havana	chr2:121956001-122013642:+	328.4890191	0.292054989	0.124661789	0.002667421	0.032924	yes	1212	8389	1309	8389
ENSMUSG00000053414	8	Hunk	protein_coding	ensembl_havana	chr16:90386013-90499553:+	135.7788545	0.29178857	0.174595231	0.006132504	0.055870741	yes	1218	11618	1770	11618
ENSMUSG00000001098	15	Kctd10	protein_coding	ensembl_havana	chr5:114363567-114380508:-	5786.629751	0.291310512	0.112802145	0.001574159	0.023681269	yes	1221	313	1074	1221
ENSMUSG00000023022	14	Lima1	protein_coding	ensembl_havana	chr15:99778470-99875456:-	1807.548713	0.291299842	0.10080987	6.98E-04	0.013552142	yes	1222	1699	832	1699
ENSMUSG00000021895	10	Arhgef3	protein_coding	ensembl_havana	chr14:27114899-27403911:+	2052.502888	0.290613951	0.118408104	0.00214786	0.028775265	yes	1229	1442	1206	1442
ENSMUSG00000035545	13	Leng8	protein_coding	ensembl_havana	chr7:4137039-4148177:+	4634.159648	0.290551579	0.089587704	2.38E-04	0.006861829	yes	1230	436	561	1230
ENSMUSG00000109495	1	Gm47692	processed_pseudogene	havana	chr7:5127396-5129356:-	103.2025024	0.290362231	0.160045012	0.005975436	0.054980132	yes	1233	12456	1756	12456
ENSMUSG00000114765	1	Gm8514	processed_pseudogene	havana	chr14:15910518-15912163:+	20.47512174	0.290328095	0.202030245	0.005445453	0.051876284	yes	1234	16311	1696	16311
ENSMUSG00000017707	9	Serinc3	protein_coding	ensembl_havana	chr2:163623272-163645131:-	22388.65567	0.290128889	0.129420352	0.003357693	0.037726179	yes	1238	51	1437	1437
ENSMUSG00000006522	17	Itih3	protein_coding	ensembl_havana	chr14:30908572-30923760:-	26.22775289	0.289465836	0.204851859	0.005362634	0.051307543	yes	1241	15792	1680	15792
ENSMUSG00000033909	17	Usp36	protein_coding	ensembl_havana	chr11:118259651-118290244:-	781.4164949	0.289453273	0.099924142	7.01E-04	0.013585096	yes	1242	4571	834	4571
ENSMUSG00000078249	5	Hmga1b	protein_coding	ensembl_havana	chr11:120762794-120764419:+	648.0478767	0.289403151	0.142826466	0.004847767	0.048170583	yes	1243	5386	1626	5386
ENSMUSG00000020700	11	Map3k3	protein_coding	ensembl_havana	chr11:106084613-106155446:+	1213.818207	0.289128533	0.121040023	0.002539274	0.031870248	yes	1245	2857	1286	2857
ENSMUSG00000024566	10	Atp9b	protein_coding	ensembl_havana	chr18:80734141-80934060:-	1082.587395	0.289114349	0.075215346	2.77E-05	0.00175069	yes	1246	3249	256	3249
ENSMUSG00000016128	14	Stard13	protein_coding	ensembl_havana	chr5:151037510-151233836:-	1740.53862	0.289110193	0.09777065	5.91E-04	0.012065373	yes	1247	1783	790	1783
ENSMUSG00000037936	15	Scarb1	protein_coding	ensembl_havana	chr5:125277087-125341094:-	960.7499648	0.288956847	0.135374748	0.004141429	0.04316972	yes	1250	3703	1549	3703
ENSMUSG00000025332	14	Kdm5c	protein_coding	ensembl_havana	chrX:152233020-152274535:+	1398.228497	0.288676921	0.098568591	6.46E-04	0.012888752	yes	1253	2432	810	2432
ENSMUSG00000026705	16	Klhl20	protein_coding	ensembl_havana	chr1:161088375-161131511:-	354.0102432	0.288637146	0.102098132	8.63E-04	0.015725415	yes	1254	8077	887	8077
ENSMUSG00000027217	13	Tspan18	protein_coding	ensembl_havana	chr2:93201760-93334505:-	1299.866261	0.288504971	0.163630255	0.006418674	0.057253855	yes	1259	2632	1811	2632
ENSMUSG00000106847	1	Peg13	lncRNA	havana	chr15:72805600-72810324:-	1586.898505	0.288299164	0.120029331	0.002500376	0.031583029	yes	1262	2035	1277	2035
ENSMUSG00000092278	1	Gm8752	processed_pseudogene	havana	chr17:35445856-35448926:+	111.9057924	0.288192645	0.148632088	0.005547354	0.052506497	yes	1264	12196	1706	12196
ENSMUSG00000004508	6	Gab2	protein_coding	ensembl_havana	chr7:97081586-97308946:+	899.8841204	0.288169221	0.132033547	0.00386666	0.041438199	yes	1266	3977	1507	3977
ENSMUSG00000061589	14	Dot1l	protein_coding	ensembl_havana	chr10:80755206-80795461:+	865.8234198	0.28812843	0.143328974	0.005075025	0.049725399	yes	1267	4149	1648	4149
ENSMUSG00000021745	14	Ptprg	protein_coding	ensembl_havana	chr14:11553532-12242041:+	2285.900092	0.288009379	0.144708053	0.005224179	0.050512902	yes	1269	1234	1671	1671
ENSMUSG00000020154	10	Ptprb	protein_coding	ensembl_havana	chr10:116275523-116389535:+	11750.35315	0.287603271	0.167691673	0.006685215	0.05892691	yes	1274	115	1832	1832
ENSMUSG00000025885	18	Myo5b	protein_coding	ensembl_havana	chr18:74440936-74771493:+	1988.633556	0.287542592	0.130479056	0.003762497	0.04074316	yes	1276	1501	1492	1501
ENSMUSG00000027185	15	Nat10	protein_coding	ensembl_havana	chr2:103721256-103761270:-	420.6019576	0.287490663	0.138050423	0.004620726	0.046748318	yes	1277	7342	1597	7342
ENSMUSG00000033170	14	Card10	protein_coding	ensembl_havana	chr15:78775138-78803042:-	1066.955287	0.28736575	0.124374093	0.003074122	0.035995163	yes	1280	3313	1379	3313
ENSMUSG00000079620	13	Muc4	protein_coding	ensembl_havana	chr16:32735886-32782391:+	1278.991289	0.286337386	0.191054623	0.006522368	0.057933977	yes	1292	2685	1818	2685
ENSMUSG00000037185	9	Krt80	protein_coding	ensembl_havana	chr15:101347444-101370162:-	3449.388968	0.285904313	0.172081741	0.007027866	0.060982402	yes	1296	654	1862	1862
ENSMUSG00000031167	16	Rbm3	protein_coding	ensembl_havana	chrX:8138975-8145880:-	1018.021954	0.285830211	0.148283766	0.005884265	0.05439203	yes	1297	3479	1746	3479
ENSMUSG00000071722	4	Spin4	protein_coding	ensembl_havana	chrX:95022510-95026682:-	42.26797894	0.285773069	0.171534443	0.007045608	0.061005299	yes	1298	14684	1863	14684
ENSMUSG00000003228	9	Grk5	protein_coding	ensembl_havana	chr19:60889749-61095968:+	1653.140054	0.285708623	0.126914029	0.003550062	0.039045847	yes	1299	1910	1469	1910
ENSMUSG00000021831	9	Ero1l	protein_coding	ensembl_havana	chr14:45283087-45318771:-	479.1030958	0.285594971	0.093383649	4.56E-04	0.010344507	yes	1300	6739	713	6739
ENSMUSG00000029633	9	Gm5578	processed_pseudogene	ensembl_havana	chr6:112605544-112606779:+	190.5793309	0.285492236	0.123643948	0.003177968	0.036649839	yes	1302	10523	1401	10523
ENSMUSG00000071793	12	2610005L07Rik	transcribed_unprocessed_pseudogene	havana	chr8:20385782-20424814:-	125.529766	0.285459608	0.13584655	0.004649854	0.046875343	yes	1303	11860	1602	11860
ENSMUSG00000022000	11	Zc3h13	protein_coding	ensembl_havana	chr14:75284373-75344426:+	671.3245866	0.28536198	0.10211337	9.88E-04	0.017195907	yes	1305	5228	924	5228
ENSMUSG00000021819	11	Zswim8	protein_coding	ensembl_havana	chr14:20707552-20723619:+	1937.644646	0.28502846	0.07956002	7.84E-05	0.003434685	yes	1308	1551	369	1551
ENSMUSG00000082876	1	Gm11889	processed_pseudogene	havana	chr4:23517362-23518440:-	281.1433959	0.284690022	0.103365019	0.001112832	0.018632145	yes	1310	9053	965	9053
ENSMUSG00000091426	1	Gm17228	processed_pseudogene	havana	chr17:63346920-63347410:-	140.9651871	0.284171302	0.182962721	0.007168077	0.061734874	yes	1315	11521	1876	11521
ENSMUSG00000044617	8	Zbtb39	protein_coding	ensembl_havana	chr10:127739538-127747349:+	328.2920157	0.284159314	0.11053038	0.001799247	0.025863371	yes	1316	8390	1123	8390
ENSMUSG00000050931	7	Sgms2	protein_coding	ensembl_havana	chr3:131318985-131491411:-	310.323551	0.283776795	0.178595347	0.007341305	0.062705513	yes	1319	8656	1890	8656
ENSMUSG00000097657	2	Gm7389	processed_pseudogene	havana	chr8:3994626-3997509:+	93.83509541	0.283732649	0.147214628	0.006128763	0.055870741	yes	1320	12710	1770	12710
ENSMUSG00000032035	16	Ets1	protein_coding	ensembl_havana	chr9:32636221-32757820:+	2516.662902	0.283647751	0.106304596	0.001417502	0.022300474	yes	1321	1069	1027	1321
ENSMUSG00000030302	16	Atp2b2	protein_coding	ensembl_havana	chr6:113743831-114042613:-	224.8825765	0.283358344	0.180527614	0.007367867	0.062854055	yes	1323	9947	1893	9947
ENSMUSG00000036208	13	Nepro	protein_coding	ensembl_havana	chr16:44724301-44737284:+	141.013944	0.283291956	0.159192529	0.007102147	0.061363313	yes	1324	11518	1870	11518
ENSMUSG00000027508	15	Pag1	protein_coding	ensembl_havana	chr3:9687479-9833679:-	637.3473491	0.283271084	0.126571677	0.003789294	0.040952256	yes	1325	5462	1495	5462
ENSMUSG00000021277	16	Traf3	protein_coding	ensembl_havana	chr12:111166370-111267153:+	658.9777738	0.282784901	0.100225458	9.49E-04	0.016759003	yes	1327	5306	911	5306
ENSMUSG00000026814	16	Eng	protein_coding	ensembl_havana	chr2:32646595-32682669:+	5841.201572	0.28271328	0.154152453	0.006887922	0.060261169	yes	1328	310	1845	1845
ENSMUSG00000068740	13	Celsr2	protein_coding	ensembl_havana	chr3:108390851-108415552:-	439.1110737	0.282221596	0.122192801	0.003343044	0.037613899	yes	1331	7138	1436	7138
ENSMUSG00000034297	14	Med13	protein_coding	ensembl_havana	chr11:86267033-86357602:-	1517.82417	0.282042832	0.110263498	0.001914814	0.026670381	yes	1333	2172	1160	2172
ENSMUSG00000115388	2	Eppk1	protein_coding	havana	chr15:76101481-76120195:-	757.8965323	0.281889596	0.174387312	0.007716974	0.065006858	yes	1335	4712	1918	4712
ENSMUSG00000042185	14	Nfrkb	protein_coding	ensembl_havana	chr9:31386192-31421333:+	444.9762273	0.281528693	0.087917205	3.05E-04	0.007861573	yes	1339	7068	626	7068
ENSMUSG00000028776	14	Tinagl1	protein_coding	ensembl_havana	chr4:130164454-130175122:-	4039.810263	0.281517689	0.203572384	0.006323286	0.056937862	yes	1340	517	1793	1793
ENSMUSG00000051022	7	Hs3st1	protein_coding	ensembl_havana	chr5:39613935-39755475:-	527.6163209	0.281507205	0.138542126	0.005554262	0.052514157	yes	1341	6268	1708	6268
ENSMUSG00000039037	5	St6galnac5	protein_coding	ensembl_havana	chr3:152817081-152982246:-	42.04424489	0.281492622	0.186870839	0.007435053	0.063258638	yes	1342	14696	1898	14696
ENSMUSG00000028842	15	Ago3	protein_coding	ensembl_havana	chr4:126331704-126429556:-	602.9806302	0.281234934	0.112381337	0.002213606	0.029243848	yes	1344	5704	1223	5704
ENSMUSG00000054150	12	Syne3	protein_coding	ensembl_havana	chr12:104929933-105009809:-	148.700678	0.280980931	0.171362769	0.007883914	0.066034421	yes	1345	11334	1929	11334
ENSMUSG00000057335	11	Cep170	protein_coding	ensembl_havana	chr1:176733653-176814067:-	581.1415989	0.280975958	0.107694193	0.00171219	0.025080559	yes	1346	5855	1099	5855
ENSMUSG00000044906	6	4930503L19Rik	protein_coding	ensembl_havana	chr18:70452212-70472509:-	163.5703863	0.280759408	0.114499449	0.002507348	0.031595956	yes	1349	11023	1282	11023
ENSMUSG00000020122	16	Egfr	protein_coding	ensembl_havana	chr11:16752203-16918158:+	569.4915485	0.280648189	0.119789949	0.003196751	0.036761504	yes	1352	5943	1405	5943
ENSMUSG00000033054	7	Npat	protein_coding	ensembl_havana	chr9:53537047-53574342:+	297.9334582	0.280607741	0.116409252	0.002760645	0.03362137	yes	1353	8817	1320	8817
ENSMUSG00000052557	11	Gan	protein_coding	ensembl_havana	chr8:117158135-117215997:+	74.43706897	0.280243315	0.218419417	0.005186965	0.050269773	yes	1355	13334	1664	13334
ENSMUSG00000050533	3	Gm9845	processed_pseudogene	havana	chr3:39358306-39358903:-	106.4663325	0.280233649	0.218870644	0.005148498	0.050141221	yes	1356	12358	1658	12358
ENSMUSG00000032440	13	Tgfbr2	protein_coding	ensembl_havana	chr9:116084293-116175360:-	4744.079446	0.280073734	0.117679668	0.002977195	0.03523996	yes	1358	421	1365	1365
ENSMUSG00000097087	1	Gm26878	lncRNA	havana	chr8:120880206-120882481:+	32.10837691	0.27985469	0.216832996	0.005359845	0.051307543	yes	1359	15296	1680	15296
ENSMUSG00000002028	13	Kmt2a	protein_coding	ensembl_havana	chr9:44803355-44881296:-	1685.840718	0.279820217	0.123928998	0.003854024	0.041375026	yes	1361	1861	1503	1861
ENSMUSG00000030795	18	Fus	protein_coding	ensembl_havana	chr7:127967457-127985701:+	2459.062675	0.279697624	0.097345258	8.53E-04	0.015611852	yes	1362	1096	883	1362
ENSMUSG00000039308	6	Ndst2	protein_coding	ensembl_havana	chr14:20723730-20734562:-	401.8653586	0.279519726	0.085192642	2.41E-04	0.006891928	yes	1363	7524	563	7524
ENSMUSG00000028649	21	Macf1	protein_coding	ensembl_havana	chr4:123349633-123684360:-	11450.60202	0.279154066	0.126223863	0.004260925	0.043989624	yes	1367	120	1565	1565
ENSMUSG00000075254	12	Heg1	protein_coding	ensembl_havana	chr16:33684370-33771576:+	6398.387808	0.279123652	0.134057089	0.00535662	0.051307543	yes	1368	261	1680	1680
ENSMUSG00000037762	6	Slc16a9	protein_coding	ensembl_havana	chr10:70245100-70285968:+	1456.550887	0.27881555	0.169116771	0.008276892	0.068299519	yes	1371	2304	1957	2304
ENSMUSG00000081436	1	Gm5912	processed_pseudogene	havana	chr8:95577471-95578908:+	45.94039765	0.278798758	0.168854363	0.008276936	0.068299519	yes	1372	14491	1957	14491
ENSMUSG00000083902	2	Gm15975	processed_pseudogene	havana	chr5:55624190-55625591:+	95.01537469	0.278737489	0.128833616	0.00468855	0.047168684	yes	1373	12684	1606	12684
ENSMUSG00000022388	14	Ttll8	protein_coding	ensembl_havana	chr15:88890633-88954418:-	24.73340782	0.278571295	0.23818865	0.003691262	0.040161426	yes	1374	15907	1485	15907
ENSMUSG00000028854	9	Slc9a1	protein_coding	ensembl_havana	chr4:133369706-133423702:+	695.1604534	0.277830458	0.083481667	2.09E-04	0.00636233	yes	1380	5092	530	5092
ENSMUSG00000015053	14	Gata2	protein_coding	ensembl_havana	chr6:88193891-88207032:+	1482.712172	0.277502636	0.168711197	0.008532445	0.069660796	yes	1383	2243	1979	2243
ENSMUSG00000003382	18	Etv3	protein_coding	ensembl_havana	chr3:87525407-87540156:+	848.430624	0.277501155	0.105140693	0.001662696	0.024600897	yes	1384	4237	1092	4237
ENSMUSG00000029471	13	Camkk2	protein_coding	ensembl_havana	chr5:122731170-122779409:-	605.4013281	0.277460762	0.14679041	0.007214284	0.062066661	yes	1385	5687	1878	5687
ENSMUSG00000103847	1	Gm20056	processed_pseudogene	havana	chr16:32408536-32409054:+	150.0800279	0.277417513	0.140557171	0.006498816	0.057820137	yes	1387	11296	1816	11296
ENSMUSG00000025608	9	Podxl	protein_coding	ensembl_havana	chr6:31519488-31563981:-	6545.146154	0.277261721	0.162465871	0.008417751	0.069073437	yes	1389	255	1967	1967
ENSMUSG00000015176	11	Nolc1	protein_coding	ensembl_havana	chr19:46075863-46085530:+	862.9074251	0.277123224	0.13823534	0.006251969	0.056653426	yes	1390	4160	1783	4160
ENSMUSG00000036676	14	Tmtc3	protein_coding	ensembl_havana	chr10:100443902-100487350:-	516.039238	0.27709546	0.105053039	0.001679059	0.024752336	yes	1391	6388	1096	6388
ENSMUSG00000053754	14	Chd8	protein_coding	ensembl_havana	chr14:52198151-52257780:-	1493.558774	0.276662801	0.083069299	2.10E-04	0.006379859	yes	1399	2225	533	2225
ENSMUSG00000061755	10	Bod1l	protein_coding	ensembl_havana	chr5:41787538-41844315:-	1031.896427	0.276644559	0.113135914	0.002704976	0.033285832	yes	1400	3426	1312	3426
ENSMUSG00000034480	18	Diaph2	protein_coding	ensembl_havana	chrX:129749742-130465834:+	517.2387946	0.276504526	0.113555087	0.00277517	0.033687764	yes	1403	6376	1331	6376
ENSMUSG00000086235	1	Gm16284	processed_pseudogene	havana	chr1:8468426-8468825:-	80.1090027	0.276462696	0.142326784	0.006895963	0.060261169	yes	1404	13160	1845	13160
ENSMUSG00000035569	17	Ankrd11	protein_coding	ensembl_havana	chr8:122883822-123042277:-	1632.711197	0.276440998	0.139924561	0.006596881	0.058371199	yes	1405	1949	1825	1949
ENSMUSG00000028439	14	Fam219a	protein_coding	ensembl_havana	chr4:41517691-41569538:-	793.5861065	0.276348937	0.108278059	0.002104318	0.028403897	yes	1407	4500	1197	4500
ENSMUSG00000097915	2	A330009N23Rik	lncRNA	havana	chr15:101221195-101225186:-	92.39205324	0.276259261	0.137660969	0.00632917	0.056937862	yes	1410	12758	1793	12758
ENSMUSG00000034584	3	Exph5	protein_coding	ensembl_havana	chr9:53301670-53377514:+	340.1090218	0.27583805	0.177136963	0.008808162	0.071050159	yes	1413	8253	2001	8253
ENSMUSG00000038456	9	Dennd2a	protein_coding	ensembl_havana	chr6:39462378-39557867:-	282.2556174	0.275521482	0.101353383	0.001386037	0.021933596	yes	1415	9042	1021	9042
ENSMUSG00000032946	16	Rasgrp2	protein_coding	ensembl_havana	chr19:6399340-6415216:+	1005.151073	0.275475761	0.13340313	0.005863352	0.054328604	yes	1416	3537	1743	3537
ENSMUSG00000033955	13	Tnks1bp1	protein_coding	ensembl_havana	chr2:85048022-85073048:+	3344.299379	0.275216695	0.086257814	3.41E-04	0.008470554	yes	1418	689	650	1418
ENSMUSG00000074766	10	Ism1	protein_coding	ensembl_havana	chr2:139678178-139758581:+	1141.008742	0.275197002	0.148538981	0.007850415	0.065924714	yes	1419	3074	1924	3074
ENSMUSG00000027652	15	Ralgapb	protein_coding	ensembl_havana	chr2:158409848-158499253:+	1682.574193	0.27452125	0.080670553	1.68E-04	0.005566218	yes	1423	1867	486	1867
ENSMUSG00000079487	11	Med12	protein_coding	ensembl_havana	chrX:101274030-101297465:+	723.4616907	0.274309533	0.127316205	0.005123474	0.05001656	yes	1427	4918	1654	4918
ENSMUSG00000115624	1	Gm49204	TEC	havana	chr14:49023930-49028569:-	42.28239938	0.274248389	0.195292978	0.008018108	0.066846532	yes	1428	14683	1938	14683
ENSMUSG00000041638	18	Gcn1	protein_coding	ensembl_havana	chr5:115565254-115622654:+	1272.045282	0.274224604	0.108306882	0.002277918	0.029801065	yes	1429	2705	1235	2705
ENSMUSG00000059195	10	Gm12715	processed_pseudogene	havana	chr4:103563402-103564529:+	3997.377805	0.273983493	0.122277699	0.004370856	0.044724455	yes	1432	525	1579	1579
ENSMUSG00000030259	12	Rassf8	protein_coding	ensembl_havana	chr6:145746748-145821079:+	1422.852295	0.273927534	0.092364419	6.99E-04	0.013564903	yes	1433	2374	833	2374
ENSMUSG00000052727	6	Map1b	protein_coding	ensembl_havana	chr13:99421446-99516540:-	689.9394321	0.273902792	0.124342767	0.004712085	0.047291216	yes	1434	5123	1608	5123
ENSMUSG00000053877	12	Srcap	protein_coding	ensembl_havana	chr7:127511983-127561219:+	57.97284078	0.273857347	0.215934319	0.006006012	0.055135868	yes	1435	13927	1760	13927
ENSMUSG00000018707	13	Dync1h1	protein_coding	ensembl_havana	chr12:110601452-110666945:+	7144.996994	0.273845556	0.121202825	0.004218815	0.043680546	yes	1437	228	1560	1560
ENSMUSG00000032855	6	Pkd1	protein_coding	ensembl_havana	chr17:24549834-24596508:+	3270.23804	0.273825451	0.124278372	0.004713144	0.047291216	yes	1438	713	1608	1608
ENSMUSG00000066043	13	Phactr4	protein_coding	ensembl_havana	chr4:132355923-132422489:-	909.4391709	0.273825118	0.090990738	6.14E-04	0.012377539	yes	1439	3930	801	3930
ENSMUSG00000038766	16	Gabpb2	protein_coding	ensembl_havana	chr3:95181766-95217916:-	1197.988847	0.273814889	0.078227363	1.20E-04	0.004486924	yes	1440	2899	432	2899
ENSMUSG00000111151	1	Gm5120	processed_pseudogene	havana	chr9:26960146-26962559:-	79.96527671	0.273635872	0.156732205	0.008889055	0.071279676	yes	1442	13166	2006	13166
ENSMUSG00000028344	12	Invs	protein_coding	ensembl_havana	chr4:48279760-48431954:+	257.6354909	0.273527073	0.108951738	0.002422848	0.030977473	yes	1443	9410	1262	9410
ENSMUSG00000006307	16	Kmt2b	protein_coding	ensembl_havana	chr7:30568858-30588726:-	1285.198883	0.273453035	0.089102809	5.13E-04	0.011095447	yes	1446	2671	746	2671
ENSMUSG00000095440	2	Fignl2	protein_coding	ensembl_havana	chr15:101050194-101078567:-	154.423621	0.273396964	0.126439742	0.005126411	0.05001656	yes	1447	11202	1654	11202
ENSMUSG00000049807	16	Arhgap23	protein_coding	ensembl_havana	chr11:97415533-97502402:+	1084.046066	0.27331406	0.109159964	0.002469893	0.03134805	yes	1449	3241	1273	3241
ENSMUSG00000024140	10	Epas1	protein_coding	ensembl_havana	chr17:86753700-86833410:+	38861.19325	0.273286418	0.145114631	0.007870989	0.065972575	yes	1450	23	1927	1927
ENSMUSG00000087028	7	Gm13387	lncRNA	havana	chr2:25122603-25145396:-	49.84512233	0.273269898	0.226000457	0.005036106	0.04948755	yes	1451	14293	1644	14293
ENSMUSG00000033671	18	Cep350	protein_coding	ensembl_havana	chr1:155844964-155973255:-	1045.855318	0.273070401	0.123721865	0.004734592	0.047454596	yes	1452	3384	1612	3384
ENSMUSG00000041729	15	Coro2b	protein_coding	ensembl_havana	chr9:62419492-62537044:-	660.3618552	0.273015237	0.164184597	0.009394485	0.073575715	yes	1453	5292	2063	5292
ENSMUSG00000030527	15	Crtc3	protein_coding	ensembl_havana	chr7:80586627-80688877:-	553.32599	0.272821614	0.092437391	7.40E-04	0.014132465	yes	1456	6068	843	6068
ENSMUSG00000027253	15	Lrp4	protein_coding	ensembl_havana	chr2:91457511-91513779:+	1853.494184	0.272806053	0.138851143	0.00714938	0.061639556	yes	1457	1642	1874	1874
ENSMUSG00000046993	6	Gm5637	processed_pseudogene	ensembl_havana	chrX:60045111-60046229:-	197.9412976	0.272647861	0.145812518	0.008090107	0.067238611	yes	1458	10403	1944	10403
ENSMUSG00000058625	6	Gm17383	processed_pseudogene	havana	chr18:82338462-82339816:+	1201.800106	0.272468322	0.139156651	0.007260578	0.062266004	yes	1460	2890	1883	2890
ENSMUSG00000044791	16	Setd2	protein_coding	ensembl_havana	chr9:110532597-110618633:+	1476.230456	0.272419949	0.077925232	1.24E-04	0.004563595	yes	1461	2256	435	2256
ENSMUSG00000044231	3	Nhlrc1	protein_coding	ensembl_havana	chr13:47012557-47014850:-	84.91054471	0.272294148	0.158840433	0.00932485	0.073350342	yes	1463	12991	2054	12991
ENSMUSG00000046410	10	Kcnk6	protein_coding	ensembl_havana	chr7:29221926-29232515:-	290.3249227	0.272165191	0.103998072	0.001891897	0.026450177	yes	1464	8936	1153	8936
ENSMUSG00000045664	5	Cdc42ep2	protein_coding	ensembl_havana	chr19:5915636-5924816:-	426.1177086	0.272087689	0.132377043	0.006307664	0.056890344	yes	1466	7285	1791	7285
ENSMUSG00000025019	17	Lcor	protein_coding	ensembl_havana	chr19:41482637-41586536:+	165.2053299	0.272005722	0.196523112	0.008263717	0.068260158	yes	1468	10992	1955	10992
ENSMUSG00000068270	15	Shroom4	protein_coding	ensembl_havana	chrX:6399854-6637448:+	740.6962458	0.271984602	0.139946344	0.007470999	0.063497598	yes	1469	4804	1901	4804
ENSMUSG00000008305	18	Tle1	protein_coding	ensembl_havana	chr4:72117142-72200919:-	988.1286084	0.271944852	0.154561029	0.009113822	0.072395291	yes	1470	3596	2034	3596
ENSMUSG00000050919	9	Zfp366	protein_coding	ensembl_havana	chr13:99184823-99250656:+	641.12256	0.271605473	0.16115847	0.00960387	0.07470858	yes	1474	5438	2077	5438
ENSMUSG00000033075	17	Senp1	protein_coding	ensembl_havana	chr15:98038744-98093744:-	518.3803014	0.271412085	0.091128544	6.94E-04	0.01353004	yes	1476	6369	826	6369
ENSMUSG00000031314	18	Taf1	protein_coding	ensembl_havana	chrX:101532734-101601789:+	1019.911062	0.270870003	0.081780415	2.39E-04	0.006874409	yes	1483	3471	562	3471
ENSMUSG00000025867	8	Cplx2	protein_coding	ensembl_havana	chr13:54371349-54383917:+	173.0291439	0.270858916	0.125325524	0.005348211	0.051307543	yes	1485	10852	1680	10852
ENSMUSG00000100707	1	Gm28523	lncRNA	havana	chr6:141246920-141250009:-	46.86674882	0.270850148	0.191763297	0.008902479	0.071279676	yes	1486	14459	2006	14459
ENSMUSG00000034158	9	Lrrc58	protein_coding	ensembl_havana	chr16:37868389-37888858:+	1718.880377	0.270786745	0.089896668	6.31E-04	0.012644125	yes	1487	1815	806	1815
ENSMUSG00000020315	18	Sptbn1	protein_coding	ensembl_havana	chr11:30099395-30268175:-	30607.47664	0.270516119	0.130005311	0.006206763	0.056401948	yes	1490	29	1778	1778
ENSMUSG00000028351	5	Brinp1	protein_coding	ensembl_havana	chr4:68761514-68954397:-	32.76581918	0.270362564	0.200080939	0.008159463	0.06771055	yes	1491	15256	1947	15256
ENSMUSG00000001240	13	Ramp2	protein_coding	ensembl_havana	chr11:101246028-101259546:+	3876.570178	0.270347778	0.165418875	0.010045575	0.076532926	yes	1492	549	2112	2112
ENSMUSG00000029478	16	Ncor2	protein_coding	ensembl_havana	chr5:125017153-125179219:-	1936.400921	0.270213017	0.11190315	0.003181036	0.036659063	yes	1493	1553	1402	1553
ENSMUSG00000042507	15	Elmsan1	protein_coding	ensembl_havana	chr12:84149176-84218881:-	965.2611861	0.270166645	0.092161183	8.11E-04	0.015071611	yes	1494	3682	869	3682
ENSMUSG00000049323	8	Smcr8	protein_coding	ensembl_havana	chr11:60777524-60788287:+	728.0152687	0.27010469	0.099044269	0.001451699	0.022610438	yes	1496	4885	1037	4885
ENSMUSG00000046962	16	Zbtb21	protein_coding	ensembl_havana	chr16:97943357-97962622:-	301.412719	0.2700789	0.128549618	0.006037836	0.055302332	yes	1497	8773	1764	8773
ENSMUSG00000043940	15	Wdfy3	protein_coding	ensembl_havana	chr5:101832956-102069921:-	1511.371334	0.270064878	0.133504727	0.00687619	0.060248697	yes	1498	2184	1844	2184
ENSMUSG00000096054	3	Syne1	protein_coding	ensembl_havana	chr10:5020917-5551482:-	1970.402362	0.269679564	0.172407599	0.010228141	0.077559725	yes	1503	1516	2130	2130
ENSMUSG00000040463	16	Mybbp1a	protein_coding	ensembl_havana	chr11:72441355-72451768:+	1380.812897	0.269673393	0.159533219	0.009985315	0.076461013	yes	1504	2462	2110	2462
ENSMUSG00000074743	4	Thbd	protein_coding	ensembl_havana	chr2:148404466-148408188:-	10466.79119	0.269155062	0.157762745	0.010008981	0.076532926	yes	1512	137	2112	2112
ENSMUSG00000033327	18	Tnxb	protein_coding	ensembl_havana	chr17:34660457-34719815:+	2179.313425	0.268951474	0.135635545	0.007451405	0.063364393	yes	1514	1318	1900	1900
ENSMUSG00000009614	16	Sardh	protein_coding	ensembl_havana	chr2:27188393-27248337:-	183.3099349	0.268754802	0.109240303	0.002919094	0.03482024	yes	1518	10669	1353	10669
ENSMUSG00000026553	17	Copa	protein_coding	ensembl_havana	chr1:172082529-172122330:+	4911.699658	0.268375169	0.053984907	2.09E-07	7.32E-05	yes	1520	399	45	1520
ENSMUSG00000020075	8	Ddx21	protein_coding	ensembl_havana	chr10:62580251-62602281:-	1452.719815	0.268323184	0.16802671	0.010573289	0.079216033	yes	1523	2309	2149	2309
ENSMUSG00000054920	12	Klhl5	protein_coding	ensembl_havana	chr5:65107539-65168188:+	3703.524819	0.268313644	0.147994337	0.009339744	0.073431748	yes	1524	589	2055	2055
ENSMUSG00000013846	10	St3gal1	protein_coding	ensembl_havana	chr15:67102875-67176830:-	2685.31033	0.268088556	0.164704679	0.010581105	0.079216033	yes	1528	949	2149	2149
ENSMUSG00000031375	17	Bgn	protein_coding	ensembl_havana	chrX:73483602-73495933:+	11948.37407	0.268066026	0.079302749	1.95E-04	0.006073431	yes	1529	110	514	1529
ENSMUSG00000078651	8	Aoc2	protein_coding	ensembl_havana	chr11:101325063-101329702:+	57.4202233	0.268056389	0.164861047	0.01059291	0.079216033	yes	1530	13953	2149	13953
ENSMUSG00000054641	10	Mmrn1	protein_coding	ensembl_havana	chr6:60924976-60989378:+	372.0886149	0.267934894	0.138019469	0.00805396	0.067007119	yes	1531	7852	1942	7852
ENSMUSG00000069892	9	9930111J21Rik2	protein_coding	ensembl_havana	chr11:49015874-49051242:-	234.3280466	0.267414361	0.186640434	0.010010709	0.076532926	yes	1538	9799	2112	9799
ENSMUSG00000072623	6	Zfp9	protein_coding	ensembl_havana	chr6:118461950-118479320:-	149.4398636	0.267396753	0.1410202	0.008637215	0.070232251	yes	1539	11314	1987	11314
ENSMUSG00000038025	8	Phf2	protein_coding	ensembl_havana	chr13:48801750-48871119:-	1343.538595	0.267250527	0.085118446	4.40E-04	0.010065155	yes	1543	2535	704	2535
ENSMUSG00000034543	15	Morc2a	protein_coding	ensembl_havana	chr11:3649191-3690477:+	807.8803579	0.267238815	0.096132605	0.001300377	0.020905661	yes	1544	4414	1004	4414
ENSMUSG00000062995	12	Ica1	protein_coding	ensembl_havana	chr6:8630527-8778488:-	417.6531142	0.267152611	0.107419319	0.002797975	0.033888213	yes	1546	7367	1334	7367
ENSMUSG00000001119	7	Col6a1	protein_coding	ensembl_havana	chr10:76708792-76726168:-	4324.248277	0.266966741	0.098577194	0.001589671	0.023803811	yes	1548	474	1079	1548
ENSMUSG00000025511	15	Tspan4	protein_coding	ensembl_havana	chr7:141475240-141493427:+	1398.132897	0.266912471	0.169824189	0.01092439	0.080559277	yes	1549	2433	2191	2433
ENSMUSG00000018169	12	Mfng	protein_coding	ensembl_havana	chr15:78755882-78773475:-	479.4616719	0.266896125	0.131838096	0.007234768	0.06220976	yes	1550	6733	1879	6733
ENSMUSG00000037798	7	Mat1a	protein_coding	ensembl_havana	chr14:41105035-41124412:+	304.391968	0.266889212	0.173990081	0.010858849	0.080332615	yes	1551	8737	2184	8737
ENSMUSG00000018909	15	Arrb1	protein_coding	ensembl_havana	chr7:99535466-99606771:+	4505.085543	0.266866241	0.127632893	0.006472515	0.057629814	yes	1552	455	1813	1813
ENSMUSG00000044968	16	Napepld	protein_coding	ensembl_havana	chr5:21662901-21701396:-	128.6374882	0.266850683	0.123104079	0.005625049	0.052901	yes	1553	11791	1718	11791
ENSMUSG00000040688	16	Tbl3	protein_coding	ensembl_havana	chr17:24697949-24707660:-	489.9161006	0.266821765	0.110322665	0.003305395	0.037414522	yes	1554	6629	1422	6629
ENSMUSG00000031207	16	Msn	protein_coding	ensembl_havana	chrX:96096042-96168552:+	19095.25755	0.266819914	0.10835681	0.00298145	0.03526449	yes	1555	55	1366	1555
ENSMUSG00000001493	9	Meox1	protein_coding	ensembl_havana	chr11:101877510-101894374:-	196.3511016	0.266659782	0.139092322	0.008514647	0.069550631	yes	1559	10433	1977	10433
ENSMUSG00000015120	15	Ube2i	protein_coding	ensembl_havana	chr17:25261916-25274622:-	873.838985	0.266648893	0.083524285	3.73E-04	0.009087224	yes	1560	4106	664	4106
ENSMUSG00000025185	14	Loxl4	protein_coding	ensembl_havana	chr19:42593982-42612813:-	94.50648483	0.266545821	0.165652908	0.010993679	0.08095938	yes	1561	12692	2194	12692
ENSMUSG00000035513	19	Ntng2	protein_coding	ensembl_havana	chr2:29194541-29253005:-	91.22802692	0.266320161	0.141114186	0.008907202	0.071279676	yes	1567	12794	2006	12794
ENSMUSG00000050332	7	Amer1	protein_coding	ensembl_havana	chrX:95420318-95444872:-	456.9093393	0.266152525	0.112377675	0.003741517	0.040559359	yes	1568	6938	1489	6938
ENSMUSG00000018363	16	Smurf2	protein_coding	ensembl_havana	chr11:106820066-106920715:-	2318.753136	0.26608583	0.127041151	0.006512411	0.057909201	yes	1570	1207	1817	1817
ENSMUSG00000001349	5	Cnn1	protein_coding	ensembl_havana	chr9:22099216-22109630:+	601.2836357	0.265962018	0.158828822	0.0108916	0.080450979	yes	1572	5712	2187	5712
ENSMUSG00000039735	16	Fnbp1l	protein_coding	ensembl_havana	chr3:122538719-122619715:-	3378.946074	0.265808915	0.128982002	0.006934656	0.060433247	yes	1574	678	1853	1853
ENSMUSG00000026580	16	Selp	protein_coding	ensembl_havana	chr1:164115264-164150026:+	152.1836357	0.265786628	0.224430716	0.0057956	0.054004922	yes	1575	11249	1733	11249
ENSMUSG00000014355	10	Anapc1	protein_coding	ensembl_havana	chr2:128610104-128687391:-	1797.805683	0.265419723	0.087600416	6.36E-04	0.012724252	yes	1579	1714	807	1714
ENSMUSG00000031216	13	Stard8	protein_coding	ensembl_havana	chrX:99003248-99074728:+	1638.715056	0.265293486	0.147389264	0.010028226	0.076532926	yes	1581	1937	2112	2112
ENSMUSG00000038002	9	Cramp1l	protein_coding	ensembl_havana	chr17:24961226-25015788:-	715.8168444	0.265235072	0.103150877	0.002328014	0.03026044	yes	1583	4959	1243	4959
ENSMUSG00000033943	15	Mga	protein_coding	ensembl_havana	chr2:119897228-119969581:+	1045.987122	0.265182432	0.111173819	0.003649793	0.039844397	yes	1586	3383	1480	3383
ENSMUSG00000021782	14	Dlg5	protein_coding	ensembl_havana	chr14:24133953-24245920:-	580.8113023	0.26504016	0.107063887	0.002959065	0.03510251	yes	1588	5860	1362	5860
ENSMUSG00000049411	15	Tmem241	protein_coding	ensembl_havana	chr18:11964450-12121537:-	107.0185328	0.265006617	0.121541575	0.00564611	0.053037323	yes	1589	12334	1720	12334
ENSMUSG00000055413	12	H2-Q5	polymorphic_pseudogene	ensembl_havana	chr17:35394126-35397800:+	312.2556847	0.264968793	0.161411236	0.011286152	0.082430278	yes	1591	8629	2211	8629
ENSMUSG00000021670	14	Hmgcr	protein_coding	ensembl_havana	chr13:96648967-96670936:-	1031.657499	0.264894247	0.144311359	0.00972706	0.075268249	yes	1593	3427	2085	3427
ENSMUSG00000025078	9	Nhlrc2	protein_coding	ensembl_havana	chr19:56548261-56603503:+	2022.412792	0.264837837	0.119053618	0.005185909	0.050269773	yes	1594	1472	1664	1664
ENSMUSG00000054555	11	Adam12	protein_coding	ensembl_havana	chr7:133883199-134232146:-	42.53706589	0.264732638	0.243861685	0.003882726	0.04154517	yes	1596	14662	1510	14662
ENSMUSG00000020893	17	Per1	protein_coding	ensembl_havana	chr11:69095217-69109960:+	2014.498776	0.264685992	0.164484748	0.011461522	0.083191288	yes	1597	1476	2224	2224
ENSMUSG00000105987	4	AI506816	lncRNA	havana	chr5:23698296-23712667:-	195.027789	0.264623029	0.203173008	0.008686231	0.070488916	yes	1598	10453	1991	10453
ENSMUSG00000039706	11	Ldb2	protein_coding	ensembl_havana	chr5:44472132-44799680:-	697.6438216	0.264620441	0.135251899	0.008347448	0.068670938	yes	1599	5067	1963	5067
ENSMUSG00000048000	15	Gigyf2	protein_coding	ensembl_havana	chr1:87326998-87450796:+	831.5672731	0.264348378	0.098150818	0.001709732	0.025080559	yes	1603	4311	1099	4311
ENSMUSG00000050567	16	Maml1	protein_coding	ensembl_havana	chr11:50255634-50292311:-	552.6114653	0.264345765	0.089357333	8.01E-04	0.014922926	yes	1604	6076	867	6076
ENSMUSG00000050910	5	Cdr2l	protein_coding	ensembl_havana	chr11:115381916-115396132:+	393.8305223	0.264268988	0.137926419	0.008895438	0.071279676	yes	1605	7614	2006	7614
ENSMUSG00000057637	13	Prdm2	protein_coding	ensembl_havana	chr4:143107391-143212995:-	1176.368623	0.2642207	0.115390581	0.004568325	0.046305164	yes	1608	2957	1594	2957
ENSMUSG00000108064	1	Gm44423	TEC	havana	chr6:87796070-87799227:-	18.21637447	0.264196482	0.216305883	0.006974526	0.060723281	yes	1609	16591	1855	16591
ENSMUSG00000032452	12	Clstn2	protein_coding	ensembl_havana	chr9:97444395-98033181:-	174.8206417	0.263910839	0.163204575	0.011639429	0.084104764	yes	1614	10822	2236	10822
ENSMUSG00000040249	15	Lrp1	protein_coding	ensembl_havana	chr10:127538161-127621148:-	5574.787778	0.26386585	0.091087596	9.67E-04	0.016987071	yes	1616	336	920	1616
ENSMUSG00000071176	10	Arhgef10	protein_coding	ensembl_havana	chr8:14911663-15001085:+	761.0900406	0.263713285	0.108262243	0.003311049	0.037414522	yes	1617	4696	1422	4696
ENSMUSG00000113036	1	Gm47021	processed_pseudogene	havana	chr13:12259793-12260270:-	146.998693	0.263604446	0.140252688	0.009446351	0.073838749	yes	1618	11369	2066	11369
ENSMUSG00000029594	12	Rbm19	protein_coding	ensembl_havana	chr5:120116465-120198981:+	274.3265298	0.263520937	0.154187608	0.011223881	0.082189561	yes	1619	9156	2205	9156
ENSMUSG00000022772	12	Senp5	protein_coding	ensembl_havana	chr16:31959672-32003287:-	646.5610537	0.263507745	0.119279317	0.005455129	0.051907257	yes	1620	5397	1697	5397
ENSMUSG00000025047	9	Pdcd11	protein_coding	ensembl_havana	chr19:47090768-47131865:+	726.3494911	0.263361942	0.102244497	0.002357475	0.030423103	yes	1621	4896	1252	4896
ENSMUSG00000115143	1	Fkbp1a-ps1	processed_pseudogene	havana	chr14:76636537-76636864:-	42.01486977	0.263220386	0.192277688	0.010313211	0.077879282	yes	1623	14698	2133	14698
ENSMUSG00000025591	6	Tma16	protein_coding	ensembl_havana	chr8:66473118-66486530:-	90.6885921	0.263194979	0.153585804	0.011262045	0.082335234	yes	1625	12817	2210	12817
ENSMUSG00000002504	15	Slc9a3r2	protein_coding	ensembl_havana	chr17:24639286-24650327:-	4325.436289	0.263099142	0.134190327	0.008514086	0.069550631	yes	1628	473	1977	1977
ENSMUSG00000051339	10	2900026A02Rik	protein_coding	ensembl_havana	chr5:113086323-113221236:-	1202.326495	0.263027373	0.135828784	0.008832269	0.071173554	yes	1629	2889	2005	2889
ENSMUSG00000030598	15	Fbxo17	protein_coding	ensembl_havana	chr7:28716804-28738144:+	74.9969119	0.263009387	0.147468932	0.010649329	0.079494004	yes	1630	13316	2163	13316
ENSMUSG00000038664	16	Herc1	protein_coding	ensembl_havana	chr9:66350450-66508775:+	1391.76063	0.262986976	0.129942556	0.007722759	0.065021685	yes	1631	2444	1919	2444
ENSMUSG00000026872	18	Zeb2	protein_coding	ensembl_havana	chr2:44983632-45117395:-	1352.498438	0.262908591	0.10706445	0.003193299	0.036747961	yes	1633	2512	1404	2512
ENSMUSG00000041747	3	Utp15	protein_coding	ensembl_havana	chr13:98246845-98263041:-	307.6177982	0.262711582	0.13280052	0.008343539	0.068670938	yes	1634	8692	1963	8692
ENSMUSG00000079511	8	Gm42688	protein_coding	havana	chr6:83101617-83109939:+	32.55463765	0.262669321	0.189057214	0.010792309	0.080097075	yes	1635	15267	2177	15267
ENSMUSG00000044452	10	Zfp507	protein_coding	ensembl_havana	chr7:35772343-35803003:-	383.8941231	0.262635728	0.096891819	0.001665646	0.024621997	yes	1636	7722	1093	7722
ENSMUSG00000028430	14	Nol6	protein_coding	ensembl_havana	chr4:41114427-41124455:-	592.9667355	0.262552669	0.118289427	0.005417244	0.051668485	yes	1639	5768	1694	5768
ENSMUSG00000103037	1	Pcdhgb1	protein_coding	havana	chr18:37680233-37841870:+	24.77364402	0.262519218	0.238000347	0.004528738	0.045961574	yes	1640	15901	1590	15901
ENSMUSG00000040584	8	Abcb1a	protein_coding	ensembl_havana	chr5:8660077-8748575:+	613.2597544	0.26250234	0.142502298	0.010089684	0.076750955	yes	1641	5607	2124	5607
ENSMUSG00000036867	7	Smad6	protein_coding	ensembl_havana	chr9:63953076-64022059:-	1387.466049	0.262461632	0.176753183	0.011861576	0.085214717	yes	1643	2449	2248	2449
ENSMUSG00000041915	9	Ammecr1l	protein_coding	ensembl_havana	chr18:31759826-31782743:+	544.0490007	0.262357825	0.114891643	0.004754414	0.047543163	yes	1647	6139	1615	6139
ENSMUSG00000020255	8	D10Wsu102e	protein_coding	ensembl_havana	chr10:83360221-83488505:+	347.0970044	0.262148786	0.100380584	0.002182755	0.029002274	yes	1651	8165	1215	8165
ENSMUSG00000042453	14	Reln	protein_coding	ensembl_havana	chr5:21884454-22344702:-	163.8134172	0.262140186	0.129465561	0.007817817	0.065685114	yes	1652	11017	1923	11017
ENSMUSG00000032393	15	Dpp8	protein_coding	ensembl_havana	chr9:65032414-65082651:+	1957.530269	0.261698225	0.120936844	0.00612675	0.055870741	yes	1656	1524	1770	1770
ENSMUSG00000061393	14	Acvr2b	protein_coding	ensembl_havana	chr9:119402118-119434995:+	103.6721223	0.261562841	0.185567705	0.01140627	0.083088863	yes	1658	12442	2218	12442
ENSMUSG00000026127	13	Imp4	protein_coding	ensembl_havana	chr1:34439851-34449356:+	714.115391	0.261514778	0.103620779	0.002752627	0.03362137	yes	1661	4966	1320	4966
ENSMUSG00000087396	7	4933407K13Rik	lncRNA	havana	chrX:75706932-75764699:-	79.71530048	0.261483304	0.145276704	0.010779607	0.080083696	yes	1662	13172	2174	13172
ENSMUSG00000037613	16	Tnfrsf23	protein_coding	ensembl_havana	chr7:143665809-143685872:-	26.73772856	0.261435331	0.20447344	0.009014896	0.071927743	yes	1664	15749	2025	15749
ENSMUSG00000026234	12	Ncl	protein_coding	ensembl_havana	chr1:86344719-86359400:-	5101.974755	0.261417985	0.10431188	0.00287951	0.034517307	yes	1666	384	1346	1666
ENSMUSG00000037295	7	Ldlrap1	protein_coding	ensembl_havana	chr4:134741554-134768024:-	693.4568316	0.261415391	0.084270043	5.30E-04	0.011271933	yes	1668	5103	759	5103
ENSMUSG00000035247	16	Hectd1	protein_coding	ensembl_havana	chr12:51743722-51829536:-	3128.219941	0.261384166	0.131539837	0.008412146	0.069073437	yes	1669	764	1967	1967
ENSMUSG00000068566	12	Myadm	protein_coding	ensembl_havana	chr7:3289080-3300442:+	5126.432316	0.261370264	0.111177649	0.004157458	0.043284091	yes	1670	380	1551	1670
ENSMUSG00000033906	5	Zdhhc15	protein_coding	ensembl_havana	chrX:104536969-104671064:-	51.14960067	0.261244994	0.196861312	0.010126983	0.076926026	yes	1671	14230	2125	14230
ENSMUSG00000001507	16	Itga3	protein_coding	ensembl_havana	chr11:95044474-95076801:-	5218.315694	0.261158641	0.12695083	0.007517318	0.063690251	yes	1675	369	1907	1907
ENSMUSG00000002900	16	Lamb1	protein_coding	ensembl_havana	chr12:31265234-31329644:+	1906.630664	0.261016116	0.123985269	0.006915074	0.060327677	yes	1678	1586	1851	1851
ENSMUSG00000002020	15	Ltbp2	protein_coding	ensembl_havana	chr12:84783212-84876532:-	976.0273195	0.261000211	0.148576939	0.011354881	0.082789173	yes	1679	3638	2216	3638
ENSMUSG00000038914	15	Dido1	protein_coding	ensembl_havana	chr2:180657964-180709999:-	1061.550884	0.260921555	0.119432131	0.005950685	0.054846102	yes	1681	3337	1751	3337
ENSMUSG00000040865	15	Ino80d	protein_coding	ensembl_havana	chr1:62958418-63114667:-	1012.28216	0.260745592	0.0839476	5.27E-04	0.011241893	yes	1685	3508	752	3508
ENSMUSG00000049658	13	Bdp1	protein_coding	ensembl_havana	chr13:100017994-100104070:-	701.0992533	0.260659544	0.127564687	0.007759296	0.065255703	yes	1686	5044	1921	5044
ENSMUSG00000032193	9	Ldlr	protein_coding	ensembl_havana	chr9:21723483-21749919:+	1738.689867	0.260546926	0.180349777	0.012122089	0.086243726	yes	1687	1785	2268	2268
ENSMUSG00000029802	13	Abcg2	protein_coding	ensembl_havana	chr6:58584523-58695676:+	461.3422512	0.260374148	0.143413065	0.01081738	0.080192903	yes	1689	6894	2178	6894
ENSMUSG00000034893	9	Cog3	protein_coding	ensembl_havana	chr14:75702350-75754558:-	759.0842927	0.260328001	0.075143799	1.57E-04	0.005334251	yes	1691	4708	476	4708
ENSMUSG00000055368	14	Slc6a2	protein_coding	ensembl_havana	chr8:92960079-93001667:+	2349.951406	0.260192144	0.180787903	0.012179091	0.086416014	yes	1694	1177	2276	2276
ENSMUSG00000027397	14	Slc20a1	protein_coding	ensembl_havana	chr2:129198764-129211616:+	805.8035662	0.259948674	0.098665731	0.00211077	0.028467201	yes	1697	4428	1198	4428
ENSMUSG00000066151	11	Fkbp15	protein_coding	ensembl_havana	chr4:62300342-62360548:-	1022.238143	0.259819947	0.077768789	2.44E-04	0.006928596	yes	1698	3464	568	3464
ENSMUSG00000031349	4	Nsdhl	protein_coding	ensembl_havana	chrX:72918557-72958514:+	306.5637021	0.259426678	0.128436176	0.008233175	0.06814724	yes	1704	8702	1952	8702
ENSMUSG00000063902	13	Gm7964	processed_pseudogene	havana	chr7:83755904-83757281:+	844.4795985	0.259334189	0.093448909	0.001448159	0.022606672	yes	1705	4254	1035	4254
ENSMUSG00000041870	16	Ankrd13a	protein_coding	ensembl_havana	chr5:114774677-114806200:+	2592.583957	0.259034541	0.099871329	0.002376441	0.030594542	yes	1709	1022	1255	1709
ENSMUSG00000000826	16	Dnajc5	protein_coding	ensembl_havana	chr2:181520485-181555133:+	2029.808959	0.2590129	0.060690217	6.43E-06	6.61E-04	yes	1711	1460	155	1711
ENSMUSG00000060989	8	Gm11847	processed_pseudogene	havana	chr4:12232833-12233951:+	51.34955317	0.259008311	0.167288995	0.013110708	0.090680527	yes	1712	14221	2336	14221
ENSMUSG00000043889	6	Gm8399	processed_pseudogene	havana	chr13:81064684-81065800:+	2302.325968	0.258612875	0.126092928	0.007908382	0.066102287	yes	1719	1219	1933	1933
ENSMUSG00000029171	12	Pgm2	protein_coding	ensembl_havana	chr5:64092950-64128351:+	406.0079093	0.258594205	0.107961204	0.003898695	0.041578251	yes	1720	7480	1511	7480
ENSMUSG00000030980	17	Knop1	protein_coding	ensembl_havana	chr7:118842222-118856254:-	701.0978342	0.258593079	0.083395439	5.48E-04	0.011542646	yes	1721	5045	766	5045
ENSMUSG00000032878	16	Ccdc85a	protein_coding	ensembl_havana	chr11:28385685-28584324:-	547.3552386	0.258501954	0.189579081	0.011674735	0.084277112	yes	1722	6107	2237	6107
ENSMUSG00000113258	1	Gm7446	processed_pseudogene	havana	chr13:13890760-13891999:-	1217.566249	0.258389909	0.115428574	0.005530776	0.052441749	yes	1729	2848	1704	2848
ENSMUSG00000021822	3	Plau	protein_coding	ensembl_havana	chr14:20836660-20843385:+	180.0268649	0.258252671	0.155637918	0.012906624	0.089614231	yes	1731	10722	2327	10722
ENSMUSG00000081723	1	Gm15931	unprocessed_pseudogene	havana	chr7:4274189-4282645:+	36.88005535	0.258241454	0.189683991	0.011722482	0.084440548	yes	1732	14998	2243	14998
ENSMUSG00000050192	8	Eif5a2	protein_coding	ensembl_havana	chr3:28781276-28798846:+	205.8323797	0.258204888	0.12161978	0.006980297	0.060732719	yes	1734	10268	1857	10268
ENSMUSG00000027669	14	Gnb4	protein_coding	ensembl_havana	chr3:32580332-32616585:-	623.9864152	0.258147605	0.083332902	5.56E-04	0.011577479	yes	1737	5550	772	5550
ENSMUSG00000032437	10	Stt3b	protein_coding	ensembl_havana	chr9:115242581-115310421:-	2879.83015	0.258012197	0.118913572	0.006395884	0.057240352	yes	1739	853	1799	1799
ENSMUSG00000049288	4	Lix1l	protein_coding	ensembl_havana	chr3:96601149-96626171:+	833.0627294	0.257912519	0.09674236	0.001989616	0.027381796	yes	1740	4306	1174	4306
ENSMUSG00000058922	7	Gm10052	processed_pseudogene	havana	chr9:123689233-123690192:-	243.1830121	0.257865706	0.12845785	0.008618015	0.070146736	yes	1741	9646	1985	9646
ENSMUSG00000021488	8	Nsd1	protein_coding	ensembl_havana	chr13:55209782-55318325:+	2547.674935	0.257742118	0.098067215	0.002205081	0.029192496	yes	1742	1044	1220	1742
ENSMUSG00000087651	3	1500009L16Rik	protein_coding	ensembl_havana	chr10:83722865-83762762:+	38.03363441	0.257718541	0.181500965	0.01277097	0.088901578	yes	1743	14919	2321	14919
ENSMUSG00000050195	8	Scd4	protein_coding	ensembl_havana	chr19:44333092-44346743:+	346.1135322	0.257543683	0.165014663	0.013551958	0.092700674	yes	1745	8175	2362	8175
ENSMUSG00000039959	13	Hip1	protein_coding	ensembl_havana	chr5:135406531-135545120:-	1717.47364	0.257461219	0.122477453	0.007340832	0.062705513	yes	1748	1816	1890	1890
ENSMUSG00000059237	6	Ppp1r2-ps4	processed_pseudogene	havana	chr9:66805306-66805938:-	44.11346636	0.257459748	0.172397093	0.013465438	0.092321174	yes	1749	14585	2356	14585
ENSMUSG00000052299	9	Ltn1	protein_coding	ensembl_havana	chr16:87376651-87432612:-	885.4552002	0.257379398	0.095635925	0.00186973	0.026314665	yes	1750	4045	1148	4045
ENSMUSG00000051177	16	Plcb1	protein_coding	ensembl_havana	chr2:134786067-135475258:+	178.5901961	0.257168573	0.136263821	0.01046623	0.078799108	yes	1754	10753	2146	10753
ENSMUSG00000100481	1	Gm7114	processed_pseudogene	havana	chr1:33100907-33102695:+	71.04489831	0.256888598	0.149538774	0.012725425	0.08862271	yes	1758	13446	2320	13446
ENSMUSG00000103567	1	Pcdhga5	protein_coding	havana	chr18:37694380-37841873:+	36.1887227	0.256811451	0.188785952	0.012181754	0.086416014	yes	1760	15041	2276	15041
ENSMUSG00000038296	14	Galnt18	protein_coding	ensembl_havana	chr7:111471661-111779977:-	2063.845869	0.256665501	0.108812804	0.004350619	0.044599089	yes	1763	1421	1575	1763
ENSMUSG00000020580	10	Rock2	protein_coding	ensembl_havana	chr12:16894895-16987823:+	3188.628296	0.256503134	0.124650559	0.008073142	0.067132145	yes	1764	742	1943	1943
ENSMUSG00000015305	6	Sash1	protein_coding	ensembl_havana	chr10:8722219-8886070:-	1979.747508	0.256298428	0.115062395	0.005828673	0.054203718	yes	1772	1505	1735	1772
ENSMUSG00000038241	16	Cep250	protein_coding	ensembl_havana	chr2:155956458-155998900:+	605.808415	0.256210404	0.098825747	0.002466784	0.031333205	yes	1774	5683	1272	5683
ENSMUSG00000038604	9	Ripor1	protein_coding	ensembl_havana	chr8:105605255-105622219:+	1678.271993	0.255870981	0.117141026	0.006407239	0.057240352	yes	1779	1874	1799	1874
ENSMUSG00000034612	7	Chst11	protein_coding	ensembl_havana	chr10:82985498-83195900:+	297.3774831	0.255830621	0.129904646	0.00947135	0.073891167	yes	1780	8831	2068	8831
ENSMUSG00000005621	11	Zfp592	protein_coding	ensembl_havana	chr7:80993681-81045164:+	905.7354397	0.255791582	0.112213538	0.005253624	0.050726884	yes	1781	3945	1672	3945
ENSMUSG00000106383	1	E330034L11Rik	TEC	havana	chr3:95639304-95641045:+	39.77084696	0.255727417	0.161169959	0.01404593	0.094762556	yes	1782	14833	2393	14833
ENSMUSG00000028034	15	Fubp1	protein_coding	ensembl_havana	chr3:152210422-152236826:+	1658.427671	0.255296166	0.106909469	0.00414003	0.04316972	yes	1790	1900	1549	1900
ENSMUSG00000026437	11	Cdk18	protein_coding	ensembl_havana	chr1:132112237-132139684:-	465.5130122	0.255283762	0.146311738	0.012808691	0.089049061	yes	1791	6861	2323	6861
ENSMUSG00000020620	14	Abca8b	protein_coding	ensembl_havana	chr11:109932190-109995845:-	580.0454892	0.25524599	0.116677073	0.006420993	0.057253855	yes	1792	5865	1811	5865
ENSMUSG00000039046	15	Usp6nl	protein_coding	ensembl_havana	chr2:6322667-6446390:+	843.1875569	0.25522376	0.103222198	0.00338321	0.037865792	yes	1793	4262	1443	4262
ENSMUSG00000031400	10	G6pdx	protein_coding	ensembl_havana	chrX:74409483-74429194:-	853.9238238	0.25517475	0.139437029	0.011678929	0.084277112	yes	1795	4202	2237	4202
ENSMUSG00000064816	1	Gm22357	snoRNA	ensembl	chr1:161036057-161036139:+	28.73754553	0.254948824	0.215438673	0.008215262	0.068033822	yes	1798	15577	1951	15577
ENSMUSG00000018339	11	Gpx3	protein_coding	ensembl_havana	chr11:54902453-54910377:+	17019.4178	0.254793612	0.137855934	0.011488281	0.08334807	yes	1801	63	2227	2227
ENSMUSG00000063550	8	Nup98	protein_coding	ensembl_havana	chr7:102119398-102210176:-	1196.88623	0.254770562	0.097866834	0.002440431	0.03107174	yes	1802	2905	1269	2905
ENSMUSG00000033453	8	Adamts15	protein_coding	ensembl_havana	chr9:30899155-30922452:-	855.4104322	0.254633258	0.169956878	0.014432911	0.096389553	yes	1805	4198	2419	4198
ENSMUSG00000075600	3	Zc3h3	protein_coding	ensembl_havana	chr15:75754430-75841915:-	180.3469338	0.254563571	0.131997387	0.010300942	0.077879282	yes	1806	10715	2133	10715
ENSMUSG00000024544	9	Ldlrad4	protein_coding	ensembl_havana	chr18:67933257-68268630:+	221.6596757	0.254368029	0.152950497	0.013940798	0.094400385	yes	1809	10004	2382	10004
ENSMUSG00000110317	1	Gm45250	lncRNA	havana	chr8:26151888-26155479:-	48.09123871	0.254162646	0.179847509	0.013933315	0.094400385	yes	1811	14394	2382	14394
ENSMUSG00000049439	13	Cyp20a1	protein_coding	ensembl_havana	chr1:60343323-60388060:+	441.0088546	0.254079779	0.085434569	8.55E-04	0.015611852	yes	1812	7112	883	7112
ENSMUSG00000031661	12	Nkd1	protein_coding	ensembl_havana	chr8:88521354-88594884:+	2126.792627	0.253965949	0.147690015	0.013445103	0.092243114	yes	1813	1364	2355	2355
ENSMUSG00000027656	7	Ccn5	protein_coding	ensembl_havana	chr2:163820861-163833146:+	523.7684906	0.253925432	0.169774412	0.014669392	0.097336085	yes	1815	6309	2435	6309
ENSMUSG00000038342	15	Mlxip	protein_coding	ensembl_havana	chr5:123394798-123457932:+	1377.939714	0.253889914	0.120449135	0.007657189	0.064604285	yes	1816	2467	1915	2467
ENSMUSG00000038039	13	Gcc2	protein_coding	ensembl_havana	chr10:58255497-58305599:+	1082.510206	0.253843698	0.095473164	0.002127827	0.02859344	yes	1818	3251	1202	3251
ENSMUSG00000045672	15	Col27a1	protein_coding	ensembl_havana	chr4:63214004-63334991:+	305.8491999	0.253773871	0.148990068	0.0136865	0.093383776	yes	1819	8716	2368	8716
ENSMUSG00000036167	16	Pphln1	protein_coding	ensembl_havana	chr15:93398350-93491510:+	594.5966144	0.253258168	0.100394974	0.003059391	0.035886929	yes	1822	5759	1377	5759
ENSMUSG00000033272	12	Slc35a4	protein_coding	ensembl_havana	chr18:36679215-36683861:+	915.2244749	0.253212746	0.075272764	2.40E-04	0.006891928	yes	1823	3900	563	3900
ENSMUSG00000045777	14	Ifitm10	protein_coding	ensembl_havana	chr7:142325837-142373753:-	112.3543218	0.252809452	0.183163929	0.013964378	0.094402702	yes	1832	12182	2388	12182
ENSMUSG00000116838	1	Gm6475	processed_pseudogene	havana	chr17:3312250-3314185:-	114.0097218	0.252737757	0.150527244	0.014239376	0.095581887	yes	1833	12132	2407	12132
ENSMUSG00000028041	17	Adam15	protein_coding	ensembl_havana	chr3:89338542-89349996:-	2417.867125	0.252616258	0.115591191	0.006692444	0.058958461	yes	1836	1122	1834	1836
ENSMUSG00000037029	8	Zfp146	protein_coding	ensembl_havana	chr7:30161269-30169750:-	611.5292	0.252500996	0.100028472	0.003074415	0.035995163	yes	1840	5626	1379	5626
ENSMUSG00000021508	11	Cxcl14	protein_coding	ensembl_havana	chr13:56288643-56296551:-	974.6202475	0.252403664	0.179669729	0.014480319	0.096544185	yes	1841	3643	2422	3643
ENSMUSG00000090021	2	Gm6493	processed_pseudogene	havana	chr16:23014208-23017038:-	97.13913318	0.252317267	0.170481879	0.015180163	0.099378402	yes	1843	12626	2468	12626
ENSMUSG00000049470	13	Aff4	protein_coding	ensembl_havana	chr11:53350833-53421830:+	2709.200443	0.252309927	0.092935748	0.001857447	0.026263833	yes	1844	938	1141	1844
ENSMUSG00000022801	13	Lrch3	protein_coding	ensembl_havana	chr16:32914100-33015647:+	935.9234462	0.251908278	0.098454678	0.002835823	0.03424394	yes	1851	3819	1338	3819
ENSMUSG00000039501	14	Znfx1	protein_coding	ensembl_havana	chr2:167035793-167063015:-	1278.295594	0.251825846	0.09562773	0.002331931	0.030286981	yes	1853	2688	1244	2688
ENSMUSG00000033685	13	Ucp2	protein_coding	ensembl_havana	chr7:100493337-100502020:+	7666.806313	0.251532397	0.126465529	0.009816056	0.075666993	yes	1859	214	2096	2096
ENSMUSG00000085783	3	Gm9816	processed_pseudogene	havana	chr16:62717037-62718450:+	127.7088685	0.251442422	0.140960086	0.013189358	0.09106857	yes	1861	11809	2339	11809
ENSMUSG00000042066	16	Tmcc2	protein_coding	ensembl_havana	chr1:132356315-132391281:-	1680.401643	0.251428328	0.151115275	0.014777506	0.097888669	yes	1862	1872	2439	2439
ENSMUSG00000028525	16	Pde4b	protein_coding	ensembl_havana	chr4:102087543-102607259:+	1687.587412	0.251327064	0.185612777	0.014068663	0.094829948	yes	1863	1858	2397	2397
ENSMUSG00000074482	5	Gm16589	processed_pseudogene	havana	chr8:4087658-4088575:+	103.7799854	0.251215818	0.148278978	0.014490292	0.096544185	yes	1864	12440	2422	12440
ENSMUSG00000039741	15	Bahcc1	protein_coding	ensembl_havana	chr11:120232947-120292296:+	439.7675622	0.251098431	0.122857651	0.008981313	0.071695191	yes	1865	7130	2024	7130
ENSMUSG00000022983	16	Scaf4	protein_coding	ensembl_havana	chr16:90225680-90284503:-	614.3988423	0.250844734	0.108723966	0.00527788	0.050879898	yes	1872	5602	1676	5602
ENSMUSG00000032289	15	Thsd4	protein_coding	ensembl_havana	chr9:59966931-60522046:-	778.2191076	0.250642701	0.100112614	0.003312398	0.037414522	yes	1876	4591	1422	4591
ENSMUSG00000063160	12	Numbl	protein_coding	ensembl_havana	chr7:27258433-27282144:+	292.402754	0.250602464	0.099903007	0.003273726	0.037241126	yes	1877	8897	1420	8897
ENSMUSG00000118456	1	Gm41381	lncRNA	havana	chr15:89497949-89499469:+	18.5653294	0.250496783	0.219864383	0.007994462	0.066683801	yes	1879	16553	1937	16553
ENSMUSG00000105677	1	Gm43328	lncRNA	havana	chr3:105732444-105733877:-	28.46740934	0.250345335	0.191062156	0.01348712	0.092413653	yes	1881	15595	2358	15595
ENSMUSG00000039994	15	Timeless	protein_coding	ensembl_havana	chr10:128232065-128252941:+	284.5307902	0.250197712	0.128935077	0.010848356	0.080291752	yes	1884	8999	2182	8999
ENSMUSG00000001995	9	Sipa1l2	protein_coding	ensembl_havana	chr8:125418063-125569808:-	1071.672524	0.250104645	0.126775262	0.010308829	0.077879282	yes	1886	3294	2133	3294
ENSMUSG00000103593	1	Gm37352	TEC	havana	chr8:84200869-84203049:+	20.16586529	0.250066477	0.196598375	0.012560256	0.088003494	yes	1887	16352	2303	16352
ENSMUSG00000084329	1	Gm6733	processed_pseudogene	havana	chr11:72833461-72835380:+	213.6665889	0.250030176	0.11646552	0.007500601	0.063615333	yes	1888	10116	1905	10116
ENSMUSG00000039747	11	Orai2	protein_coding	ensembl_havana	chr5:136147459-136170713:-	237.4056524	0.250027643	0.129919743	0.011154413	0.081912497	yes	1889	9744	2200	9744
ENSMUSG00000031825	16	Crispld2	protein_coding	ensembl_havana	chr8:119992438-120052793:+	2146.001622	0.249858635	0.138735577	0.013288984	0.091413675	yes	1892	1349	2344	2344
ENSMUSG00000018209	15	Stk4	protein_coding	ensembl_havana	chr2:164070322-164155524:+	1781.278667	0.24981923	0.109402334	0.005638858	0.053000014	yes	1894	1732	1719	1894
ENSMUSG00000106664	1	Gm17936	processed_pseudogene	havana	chr5:8912971-8913958:+	122.3415111	0.249742453	0.146683831	0.014795096	0.097888669	yes	1896	11929	2439	11929
ENSMUSG00000022637	11	Cblb	protein_coding	ensembl_havana	chr16:52031225-52208048:+	726.2076601	0.249672301	0.112111006	0.006387707	0.057240352	yes	1897	4898	1799	4898
ENSMUSG00000036553	16	Sh3tc1	protein_coding	ensembl_havana	chr5:35697180-35739987:-	805.2366703	0.249569609	0.098627224	0.003134129	0.036404113	yes	1899	4430	1391	4430
ENSMUSG00000058126	7	Tpm3-rs7	protein_coding	ensembl_havana	chr14:113314608-113316754:+	984.6670354	0.249491153	0.094892619	0.002422207	0.030977473	yes	1901	3614	1262	3614
ENSMUSG00000021972	14	Hmbox1	protein_coding	ensembl_havana	chr14:64811600-64949871:-	1281.236343	0.249251182	0.114250668	0.00706505	0.061102063	yes	1905	2682	1868	2682
ENSMUSG00000068966	10	Zbtb34	protein_coding	ensembl_havana	chr2:33406108-33431324:-	282.7874618	0.249231052	0.0928003	0.002084117	0.028272941	yes	1906	9034	1191	9034
ENSMUSG00000057110	15	Cntrl	protein_coding	ensembl_havana	chr2:35109492-35178822:+	917.303347	0.249103391	0.103800737	0.004353083	0.044599089	yes	1908	3886	1575	3886
ENSMUSG00000035954	10	Dock4	protein_coding	ensembl_havana	chr12:40445952-40846874:+	985.5692285	0.24907516	0.124421303	0.009968771	0.076395324	yes	1909	3610	2106	3610
ENSMUSG00000038780	14	Smurf1	protein_coding	ensembl_havana	chr5:144876495-144965847:-	1116.01981	0.248825154	0.121382005	0.009185128	0.072711469	yes	1911	3147	2041	3147
ENSMUSG00000021175	15	Cdca7l	protein_coding	ensembl_havana	chr12:117804289-117878706:+	129.6686408	0.248701442	0.136443525	0.013188016	0.09106857	yes	1914	11767	2339	11767
ENSMUSG00000043251	6	Exoc3l	protein_coding	ensembl_havana	chr8:105289924-105296101:-	262.0751808	0.248558356	0.134146344	0.012693522	0.08849434	yes	1917	9329	2313	9329
ENSMUSG00000020790	14	Ankfy1	protein_coding	ensembl_havana	chr11:72690006-72772146:+	1573.354817	0.248549086	0.08095534	6.70E-04	0.013272515	yes	1918	2068	816	2068
ENSMUSG00000026491	13	Ahctf1	protein_coding	ensembl_havana	chr1:179744894-179803680:-	1317.450725	0.248468598	0.082658997	8.21E-04	0.015181632	yes	1920	2589	872	2589
ENSMUSG00000074364	6	Ehd2	protein_coding	ensembl_havana	chr7:15946958-15967567:-	9608.369637	0.24835551	0.093091522	0.00220972	0.029216403	yes	1922	150	1222	1922
ENSMUSG00000098024	1	Gm27003	lncRNA	havana	chr2:126675916-126683805:+	29.8133392	0.247919998	0.18406618	0.01531473	0.099975795	yes	1927	15476	2475	15476
ENSMUSG00000022433	20	Csnk1e	protein_coding	ensembl_havana	chr15:79417856-79455566:-	1495.012143	0.247626981	0.09787038	0.003208376	0.036816566	yes	1931	2222	1408	2222
ENSMUSG00000026355	11	Mcm6	protein_coding	ensembl_havana	chr1:128331590-128359664:-	456.3246059	0.247512765	0.088092521	0.001496124	0.022934417	yes	1936	6943	1054	6943
ENSMUSG00000005198	15	Polr2a	protein_coding	ensembl_havana	chr11:69733997-69758637:-	2357.486604	0.247379287	0.062483939	2.65E-05	0.001695762	yes	1939	1170	246	1939
ENSMUSG00000064127	13	Med14	protein_coding	ensembl_havana	chrX:12675369-12762073:-	651.2117103	0.247210816	0.102056496	0.004220173	0.043680546	yes	1945	5370	1560	5370
ENSMUSG00000041859	10	Mcm3	protein_coding	ensembl_havana	chr1:20802968-20820312:-	293.4949731	0.247040565	0.118659575	0.008877603	0.071279676	yes	1948	8886	2006	8886
ENSMUSG00000075592	10	Nynrin	protein_coding	ensembl_havana	chr14:55854010-55874736:+	415.1959796	0.247020178	0.111735601	0.006849538	0.060047742	yes	1950	7387	1843	7387
ENSMUSG00000009569	14	Mrtfb	protein_coding	ensembl_havana	chr16:13256481-13417529:+	975.576279	0.24698021	0.098065909	0.003330239	0.037495938	yes	1951	3639	1435	3639
ENSMUSG00000026924	17	Sec16a	protein_coding	ensembl_havana	chr2:26409431-26445216:-	1532.259474	0.246855548	0.102756531	0.004447506	0.045336499	yes	1953	2143	1583	2143
ENSMUSG00000045411	16	2410002F23Rik	protein_coding	ensembl_havana	chr7:44246722-44252319:+	368.3797426	0.24678721	0.125172187	0.010867544	0.080360143	yes	1954	7888	2185	7888
ENSMUSG00000004317	14	Clcn5	protein_coding	ensembl_havana	chrX:7153810-7319358:-	283.2645042	0.246702713	0.129962467	0.012244321	0.086654184	yes	1956	9026	2283	9026
ENSMUSG00000054252	18	Fgfr3	protein_coding	ensembl_havana	chr5:33721674-33737068:+	2556.020196	0.2465969	0.139462686	0.014633182	0.097135713	yes	1961	1038	2434	2434
ENSMUSG00000032384	16	Csnk1g1	protein_coding	ensembl_havana	chr9:65908924-66045015:+	391.5220488	0.246588618	0.092420833	0.002251843	0.029511561	yes	1962	7637	1231	7637
ENSMUSG00000020850	14	Prpf8	protein_coding	ensembl_havana	chr11:75486816-75509449:+	3369.118058	0.246257454	0.097148143	0.00322023	0.036887731	yes	1972	680	1410	1972
ENSMUSG00000104802	1	Gm5869	processed_pseudogene	havana	chr5:86997159-86998415:+	3815.323016	0.246223087	0.084153773	0.00107452	0.01829182	yes	1974	561	949	1974
ENSMUSG00000027864	9	Ptgfrn	protein_coding	ensembl_havana	chr3:101040232-101110278:-	4578.013452	0.246072516	0.109090541	0.006293603	0.056807682	yes	1976	442	1790	1976
ENSMUSG00000113936	1	Gm8784	processed_pseudogene	havana	chr13:9223537-9224971:+	131.3735999	0.246042759	0.127989578	0.011916082	0.08541621	yes	1977	11726	2251	11726
ENSMUSG00000030660	9	Pik3c2a	protein_coding	ensembl_havana	chr7:116337265-116443449:-	878.5858141	0.245941246	0.100168784	0.003951866	0.041841609	yes	1979	4080	1526	4080
ENSMUSG00000020023	18	Tmcc3	protein_coding	ensembl_havana	chr10:94311949-94590956:+	1814.909868	0.245820897	0.131592231	0.012991419	0.0900482	yes	1983	1688	2331	2331
ENSMUSG00000026827	12	Gpd2	protein_coding	ensembl_havana	chr2:57237635-57370719:+	579.5565622	0.24579251	0.118487072	0.009165355	0.072648325	yes	1984	5869	2036	5869
ENSMUSG00000057789	14	Bak1	protein_coding	ensembl_havana	chr17:27019810-27029009:-	454.1315836	0.245618836	0.09643812	0.003144409	0.03647108	yes	1988	6961	1393	6961
ENSMUSG00000039529	9	Atp8b1	protein_coding	ensembl_havana	chr18:64528967-64661267:-	449.6543095	0.245582311	0.137709828	0.014624219	0.097116115	yes	1989	7013	2433	7013
ENSMUSG00000034205	16	Loxl2	protein_coding	ensembl_havana	chr14:69609068-69695834:+	641.7186112	0.245389746	0.110711621	0.006912886	0.060327677	yes	1994	5433	1851	5433
ENSMUSG00000062127	11	Cttnbp2nl	protein_coding	ensembl_havana	chr3:105001915-105053146:-	2343.30572	0.245345458	0.127322956	0.011957367	0.085636161	yes	1995	1187	2256	2256
ENSMUSG00000023852	14	Chd1	protein_coding	ensembl_havana	chr17:15704967-15772610:+	792.5936663	0.245334271	0.093409623	0.002556545	0.031970669	yes	1996	4506	1292	4506
ENSMUSG00000022141	7	Nipbl	protein_coding	ensembl_havana	chr15:8290617-8444463:-	1796.08956	0.245136053	0.097419355	0.003421092	0.038146708	yes	1999	1717	1449	1999
ENSMUSG00000117679	1	Apbb3	protein_coding	ensembl_havana	chr18:36671154-36679366:-	284.0779558	0.245112231	0.098445487	0.003660061	0.039902566	yes	2000	9004	1482	9004
ENSMUSG00000038384	16	Setd1b	protein_coding	ensembl_havana	chr5:123142193-123168629:+	732.4405682	0.245093649	0.102403457	0.00464135	0.046839653	yes	2001	4858	1598	4858
ENSMUSG00000103041	1	Gm37305	lncRNA	havana	chr3:65957758-65962036:+	101.1179645	0.24503954	0.132962687	0.013640025	0.093184727	yes	2003	12507	2365	12507
ENSMUSG00000061175	12	Fnip2	protein_coding	ensembl_havana	chr3:79455974-79567796:-	354.4506434	0.244977347	0.12806447	0.012297402	0.086910585	yes	2004	8069	2286	8069
ENSMUSG00000074582	10	Arfgef2	protein_coding	ensembl_havana	chr2:166805588-166898052:+	1793.522012	0.24488306	0.107865715	0.006186972	0.056298555	yes	2006	1720	1775	2006
ENSMUSG00000021500	17	Ddx46	protein_coding	ensembl_havana	chr13:55635027-55681256:+	1197.687241	0.244693474	0.095535584	0.003060728	0.035886929	yes	2011	2901	1377	2901
ENSMUSG00000027189	16	Trim44	protein_coding	ensembl_havana	chr2:102300119-102407828:-	2679.763206	0.244588968	0.088311627	0.001731746	0.025242558	yes	2013	952	1108	2013
ENSMUSG00000024298	15	Zfp871	protein_coding	ensembl_havana	chr17:32765496-32788287:-	1629.058611	0.244389592	0.110364547	0.007034739	0.061005299	yes	2015	1954	1863	2015
ENSMUSG00000029434	12	Vps33a	protein_coding	ensembl_havana	chr5:123528659-123573038:-	646.9856952	0.244196172	0.095085487	0.003022737	0.03554466	yes	2019	5393	1373	5393
ENSMUSG00000031497	9	Tnfsf13b	protein_coding	ensembl_havana	chr8:10006467-10039072:+	290.9110712	0.24416964	0.100694906	0.004348775	0.044599089	yes	2021	8923	1575	8923
ENSMUSG00000044250	8	Pced1b	protein_coding	ensembl_havana	chr15:97247107-97385680:+	176.6303793	0.244051968	0.131724877	0.013667608	0.093294274	yes	2022	10794	2367	10794
ENSMUSG00000034377	10	Tulp4	protein_coding	ensembl_havana	chr17:6106437-6251128:+	1142.12898	0.24399834	0.109649512	0.006906675	0.060319542	yes	2023	3068	1850	3068
ENSMUSG00000038267	15	Slc22a23	protein_coding	ensembl_havana	chr13:34179158-34345182:-	1466.131876	0.243734268	0.095306106	0.003125487	0.036342601	yes	2026	2278	1388	2278
ENSMUSG00000032127	9	Vps11	protein_coding	ensembl_havana	chr9:44347749-44361670:-	850.6534747	0.243700366	0.065436331	6.97E-05	0.00323614	yes	2027	4228	346	4228
ENSMUSG00000035725	13	Prkx	protein_coding	ensembl_havana	chrX:77761411-77796278:-	878.1159338	0.243359962	0.103173638	0.005146453	0.050141221	yes	2034	4081	1658	4081
ENSMUSG00000083311	3	Gm5643	processed_pseudogene	havana	chrX:142297565-142298530:+	133.9120734	0.243348385	0.116764834	0.00930857	0.073283537	yes	2036	11669	2051	11669
ENSMUSG00000066363	12	Serpina3f	protein_coding	ensembl_havana	chr12:104214544-104221129:+	302.7937125	0.24294316	0.252069479	0.00400978	0.042288517	yes	2041	8754	1532	8754
ENSMUSG00000030435	16	U2af2	protein_coding	ensembl_havana	chr7:5062143-5079938:+	1581.830338	0.242902648	0.074127099	3.58E-04	0.008789059	yes	2042	2043	657	2043
ENSMUSG00000031955	10	Bcar1	protein_coding	ensembl_havana	chr8:111710474-111743809:-	755.1770987	0.242800556	0.095008057	0.003173106	0.036648653	yes	2043	4726	1398	4726
ENSMUSG00000085272	7	Sbk3	protein_coding	ensembl_havana	chr7:4965260-4971168:-	83.5997052	0.24254446	0.215706663	0.009896126	0.076138911	yes	2047	13034	2100	13034
ENSMUSG00000024395	9	Lims2	protein_coding	ensembl_havana	chr18:31922290-31958619:+	1974.019296	0.242465356	0.118234106	0.010043497	0.076532926	yes	2048	1513	2112	2112
ENSMUSG00000011263	16	Exoc3l2	protein_coding	ensembl_havana	chr7:19463331-19496762:+	30.65580477	0.242335616	0.198272792	0.014112869	0.094929904	yes	2055	15414	2402	15414
ENSMUSG00000036693	12	Nop14	protein_coding	ensembl_havana	chr5:34638536-34660148:-	435.1244106	0.242136877	0.124053113	0.01204525	0.086067346	yes	2061	7182	2261	7182
ENSMUSG00000003226	7	Ranbp2	protein_coding	ensembl_havana	chr10:58446920-58494356:+	2659.628653	0.242066739	0.08588682	0.001543434	0.023459322	yes	2064	966	1063	2064
ENSMUSG00000025555	14	Farp1	protein_coding	ensembl_havana	chr14:121035200-121283744:+	1889.708822	0.241852611	0.132816099	0.014814478	0.097888669	yes	2067	1607	2439	2439
ENSMUSG00000022142	8	Nup155	protein_coding	ensembl_havana	chr15:8109273-8161247:+	396.5706416	0.241777905	0.104244685	0.00575156	0.053737863	yes	2069	7577	1729	7577
ENSMUSG00000014778	10	Fhod1	protein_coding	ensembl_havana	chr8:105329163-105347953:-	1480.859185	0.24174052	0.123312407	0.011941363	0.085559471	yes	2070	2246	2255	2255
ENSMUSG00000001440	5	Kpnb1	protein_coding	ensembl_havana	chr11:97159714-97187881:-	3274.280658	0.24170632	0.090148607	0.00228953	0.029904556	yes	2073	712	1237	2073
ENSMUSG00000038058	14	Nod1	protein_coding	ensembl_havana	chr6:54923949-54972612:-	1204.260181	0.241610522	0.111239139	0.007978483	0.066653753	yes	2075	2884	1934	2884
ENSMUSG00000061436	15	Hipk2	protein_coding	ensembl_havana	chr6:38694390-38876165:-	840.8883838	0.241558648	0.216066365	0.009961981	0.076395324	yes	2078	4273	2106	4273
ENSMUSG00000025366	8	Esyt1	protein_coding	ensembl_havana	chr10:128509965-128525871:-	1393.241945	0.241527079	0.09735733	0.00390087	0.041578251	yes	2080	2440	1511	2440
ENSMUSG00000034560	6	Washc4	protein_coding	ensembl_havana	chr10:83543752-83596473:+	683.5432813	0.241489955	0.080474388	8.94E-04	0.016051612	yes	2081	5165	900	5165
ENSMUSG00000022895	16	Ets2	protein_coding	ensembl_havana	chr16:95702075-95721051:+	2628.01535	0.240674011	0.087924005	0.00197769	0.027287395	yes	2095	996	1170	2095
ENSMUSG00000059248	13	Sep 09	protein_coding	ensembl_havana	chr11:117199661-117362325:+	1089.405283	0.240148975	0.086422733	0.001765933	0.025607755	yes	2104	3225	1114	3225
ENSMUSG00000038349	10	Plcl1	protein_coding	ensembl_havana	chr1:55405921-55754285:+	308.7765975	0.239929539	0.108794925	0.00759331	0.064194529	yes	2110	8678	1911	8678
ENSMUSG00000109539	1	Gm44667	TEC	havana	chr7:67268906-67272242:-	19.44646917	0.239899888	0.220595321	0.009157758	0.072648325	yes	2113	16441	2036	16441
ENSMUSG00000040620	15	Dhx33	protein_coding	ensembl_havana	chr11:70984091-71004437:-	382.9765264	0.239667557	0.114929575	0.009761709	0.075475762	yes	2119	7734	2089	7734
ENSMUSG00000014550	14	Rbsn	protein_coding	ensembl_havana	chr6:92186712-92214925:-	750.1298015	0.239525507	0.081080282	0.001053164	0.018044505	yes	2122	4756	942	4756
ENSMUSG00000028282	12	Casp8ap2	protein_coding	ensembl_havana	chr4:32615451-32653265:+	342.6821187	0.239479325	0.106731936	0.007020294	0.060949433	yes	2125	8218	1861	8218
ENSMUSG00000045868	12	Gvin1	protein_coding	ensembl_havana	chr7:106156556-106215326:-	746.3286858	0.239281678	0.204489029	0.01328723	0.091413675	yes	2129	4773	2344	4773
ENSMUSG00000025026	15	Add3	protein_coding	ensembl_havana	chr19:53140443-53247399:+	2255.677339	0.239137349	0.102522861	0.005756171	0.053737863	yes	2134	1260	1729	2134
ENSMUSG00000026031	15	Cflar	protein_coding	ensembl_havana	chr1:58711508-58758884:+	2862.174807	0.239000166	0.122278161	0.012552712	0.088003494	yes	2141	861	2303	2303
ENSMUSG00000079297	4	Gm2223	processed_pseudogene	havana	chrX:33505661-33507010:+	297.1228804	0.238941744	0.12663143	0.014055313	0.094779501	yes	2144	8836	2396	8836
ENSMUSG00000028613	15	Lrp8	protein_coding	ensembl_havana	chr4:107801869-107876840:+	46.6005867	0.238839847	0.236123408	0.006233372	0.056516609	yes	2146	14472	1782	14472
ENSMUSG00000056515	9	Rab31	protein_coding	ensembl_havana	chr17:65651729-65772752:-	885.8340594	0.238732175	0.099700333	0.004987888	0.049139825	yes	2151	4042	1640	4042
ENSMUSG00000038957	13	Edc3	protein_coding	ensembl_havana	chr9:57708540-57752499:+	579.9324601	0.238731741	0.124082352	0.01327411	0.091413675	yes	2152	5866	2344	5866
ENSMUSG00000041445	9	Mmrn2	protein_coding	ensembl_havana	chr14:34375465-34404287:+	627.0924443	0.238560271	0.128295589	0.014753856	0.097816186	yes	2154	5525	2437	5525
ENSMUSG00000026159	13	Agfg1	protein_coding	ensembl_havana	chr1:82839483-82901182:+	1859.420225	0.238468958	0.089610644	0.002503263	0.031583029	yes	2155	1634	1277	2155
ENSMUSG00000031386	14	Hcfc1	protein_coding	ensembl_havana	chrX:73942792-73966357:-	1500.823557	0.238384531	0.097022473	0.004290963	0.04416585	yes	2157	2212	1569	2212
ENSMUSG00000057530	14	Ece1	protein_coding	ensembl_havana	chr4:137862237-137965229:+	6240.333427	0.238271017	0.105618383	0.006933183	0.060433247	yes	2161	275	1853	2161
ENSMUSG00000018697	14	Aatf	protein_coding	ensembl_havana	chr11:84422855-84513522:-	244.5120646	0.238150364	0.114112883	0.009928771	0.076262006	yes	2166	9618	2102	9618
ENSMUSG00000039585	15	Myo9a	protein_coding	ensembl_havana	chr9:59750896-59928866:+	905.056724	0.237894332	0.101647075	0.005733465	0.053639599	yes	2169	3948	1727	3948
ENSMUSG00000038116	16	Phf20	protein_coding	ensembl_havana	chr2:156196466-156309952:+	469.037827	0.237711043	0.110870764	0.008893046	0.071279676	yes	2172	6826	2006	6826
ENSMUSG00000031078	15	Cttn	protein_coding	ensembl_havana	chr7:144435733-144471009:-	2660.270387	0.237710721	0.118532095	0.01167288	0.084277112	yes	2173	965	2237	2237
ENSMUSG00000091421	3	Gm4202	processed_pseudogene	havana	chr3:92689426-92690158:+	441.6366592	0.237099768	0.1222915	0.013255987	0.091411428	yes	2190	7101	2343	7101
ENSMUSG00000021068	17	Nin	protein_coding	ensembl_havana	chr12:70011435-70113717:-	829.409324	0.237053838	0.103569295	0.006529104	0.057961939	yes	2192	4321	1820	4321
ENSMUSG00000034973	16	Dop1a	protein_coding	ensembl_havana	chr9:86467154-86555923:+	605.1862072	0.236906079	0.08191609	0.001305191	0.020930659	yes	2199	5688	1006	5688
ENSMUSG00000024381	16	Bin1	protein_coding	ensembl_havana	chr18:32377230-32435737:+	586.7886325	0.236304764	0.118974204	0.012329118	0.087025581	yes	2213	5813	2289	5813
ENSMUSG00000037896	17	Rcor1	protein_coding	ensembl_havana	chr12:111039351-111115901:+	588.5913357	0.235945896	0.088343624	0.002501665	0.031583029	yes	2220	5800	1277	5800
ENSMUSG00000028189	12	Ctbs	protein_coding	ensembl_havana	chr3:146449795-146465849:+	227.1409973	0.235934628	0.11097831	0.00944371	0.073838749	yes	2221	9921	2066	9921
ENSMUSG00000049521	2	Cdc42ep1	protein_coding	ensembl_havana	chr15:78842624-78850897:+	1851.05478	0.235927423	0.123809631	0.014260557	0.095684313	yes	2223	1649	2408	2408
ENSMUSG00000034243	17	Golgb1	protein_coding	ensembl_havana	chr16:36875140-36933085:+	2307.404436	0.235866612	0.099139825	0.00534882	0.051307543	yes	2224	1216	1680	2224
ENSMUSG00000042439	13	Zfp532	protein_coding	ensembl_havana	chr18:65579912-65689443:+	423.2506842	0.235855367	0.11125241	0.009569678	0.074484932	yes	2225	7317	2074	7317
ENSMUSG00000041133	11	Smc1a	protein_coding	ensembl_havana	chrX:152016428-152062694:+	2001.19103	0.235500285	0.056302835	1.13E-05	9.74E-04	yes	2229	1492	188	2229
ENSMUSG00000067924	4	Rtl8b	protein_coding	ensembl_havana	chrX:53669177-53670408:-	1164.309602	0.23547125	0.12419695	0.014585418	0.096978025	yes	2230	2995	2430	2995
ENSMUSG00000040133	2	Gpr176	protein_coding	ensembl_havana	chr2:118277110-118373419:-	28.56524778	0.23534051	0.223424272	0.009076606	0.072241738	yes	2233	15592	2030	15592
ENSMUSG00000030970	16	Ctbp2	protein_coding	ensembl_havana	chr7:132987563-133124354:-	574.0783935	0.23528281	0.103088085	0.006766888	0.059484555	yes	2235	5913	1838	5913
ENSMUSG00000079012	11	Serpina3m	protein_coding	ensembl_havana	chr12:104338486-104394257:+	172.502295	0.235217734	0.204106043	0.014356564	0.096049274	yes	2238	10866	2415	10866
ENSMUSG00000043336	14	Filip1l	protein_coding	ensembl_havana	chr16:57353093-57573126:+	865.9555287	0.235182269	0.098715642	0.005347271	0.051307543	yes	2240	4148	1680	4148
ENSMUSG00000021962	9	Dcp1a	protein_coding	ensembl_havana	chr14:30479535-30527063:+	429.1828614	0.234810593	0.09723292	0.004958028	0.04893516	yes	2246	7246	1637	7246
ENSMUSG00000069895	4	Atxn1l	protein_coding	ensembl_havana	chr8:109726451-109737739:-	1246.460084	0.234584984	0.099396859	0.005681951	0.053219292	yes	2254	2771	1724	2771
ENSMUSG00000041977	18	Arhgef11	protein_coding	ensembl_havana	chr3:87617559-87738034:+	1118.328709	0.234554199	0.115731746	0.011708461	0.084433971	yes	2255	3142	2240	3142
ENSMUSG00000054051	7	Ercc6	protein_coding	ensembl_havana	chr14:32513521-32580990:+	398.7362034	0.234313647	0.110631363	0.009799624	0.075612472	yes	2259	7557	2094	7557
ENSMUSG00000043467	19	Zbtb37	protein_coding	ensembl_havana	chr1:161002922-161034849:-	459.9477831	0.234039098	0.11562678	0.011847877	0.085191876	yes	2262	6913	2247	6913
ENSMUSG00000024991	8	Eif3a	protein_coding	ensembl_havana	chr19:60761117-60790658:-	3965.166871	0.233937379	0.119170635	0.013282705	0.091413675	yes	2265	535	2344	2344
ENSMUSG00000040325	16	Dcaf1	protein_coding	ensembl_havana	chr9:106821874-106880992:+	611.8314072	0.233756743	0.10193394	0.006717251	0.059144751	yes	2269	5622	1835	5622
ENSMUSG00000031952	5	Chst5	protein_coding	ensembl_havana	chr8:111889136-111910447:-	19.69293355	0.233746532	0.202352008	0.015257445	0.099722709	yes	2270	16408	2472	16408
ENSMUSG00000022016	16	Akap11	protein_coding	ensembl_havana	chr14:78492246-78536808:-	1319.38159	0.233701839	0.101021215	0.006412393	0.057240352	yes	2271	2586	1799	2586
ENSMUSG00000067869	4	Tcea1-ps1	processed_pseudogene	havana	chr15:90882615-90883518:+	221.898731	0.233578968	0.119210263	0.013436356	0.092222265	yes	2275	9998	2354	9998
ENSMUSG00000040054	17	Baz2a	protein_coding	ensembl_havana	chr10:128091577-128129303:+	1834.109299	0.233177393	0.091323228	0.003539126	0.038952088	yes	2281	1674	1467	2281
ENSMUSG00000024542	9	Cep192	protein_coding	ensembl_havana	chr18:67800107-67885170:+	269.9301444	0.233173433	0.104704957	0.007863747	0.065968097	yes	2282	9212	1925	9212
ENSMUSG00000024639	5	Gnaq	protein_coding	ensembl_havana	chr19:16132831-16387463:+	1769.690614	0.233146694	0.108103483	0.009168158	0.072648325	yes	2283	1743	2036	2283
ENSMUSG00000104103	1	Gm9517	processed_pseudogene	havana	chr12:113629994-113630867:-	20.61049443	0.232497299	0.208943188	0.013528651	0.09258044	yes	2299	16295	2361	16295
ENSMUSG00000034187	18	Nsf	protein_coding	ensembl_havana	chr11:103821782-103954056:-	737.5828894	0.23249375	0.083284643	0.001834911	0.026097409	yes	2300	4821	1136	4821
ENSMUSG00000020495	13	Smg8	protein_coding	ensembl_havana	chr11:87077732-87086774:-	258.6125051	0.232422817	0.108038654	0.009356625	0.073452565	yes	2303	9396	2056	9396
ENSMUSG00000031642	9	Sh3rf1	protein_coding	ensembl_havana	chr8:61223872-61396071:+	493.985172	0.231953655	0.083067925	0.001840185	0.026138093	yes	2313	6597	1137	6597
ENSMUSG00000029761	16	Cald1	protein_coding	ensembl_havana	chr6:34598500-34775473:+	3023.343475	0.231908153	0.0708105	3.97E-04	0.009444785	yes	2314	801	676	2314
ENSMUSG00000024472	9	Dcp2	protein_coding	ensembl_havana	chr18:44380502-44424969:+	874.5662227	0.231806454	0.076974986	9.47E-04	0.016759003	yes	2316	4100	911	4100
ENSMUSG00000031441	15	Atp11a	protein_coding	ensembl_havana	chr8:12757014-12868728:+	9319.274961	0.231276113	0.115023178	0.012605593	0.088244614	yes	2325	155	2308	2325
ENSMUSG00000040720	15	Virma	protein_coding	ensembl_havana	chr4:11485958-11550684:+	909.6422095	0.231155184	0.079055543	0.001250074	0.020339827	yes	2328	3927	993	3927
ENSMUSG00000047793	13	Sned1	protein_coding	ensembl_havana	chr1:93235841-93301065:+	1064.402835	0.231113967	0.099280682	0.006379844	0.057240352	yes	2330	3324	1799	3324
ENSMUSG00000033004	16	Mycbp2	protein_coding	ensembl_havana	chr14:103113411-103346814:-	1353.4466	0.231053847	0.09094394	0.003740899	0.040559359	yes	2333	2510	1489	2510
ENSMUSG00000035621	13	Midn	protein_coding	ensembl_havana	chr10:80148272-80158368:+	1604.134972	0.230832309	0.11814604	0.014091552	0.09487106	yes	2340	2011	2398	2398
ENSMUSG00000039231	18	Suv39h1	protein_coding	ensembl_havana	chrX:8061171-8074760:-	271.0787056	0.230799736	0.103166619	0.007902065	0.066083674	yes	2343	9199	1932	9199
ENSMUSG00000001576	15	Ergic1	protein_coding	ensembl_havana	chr17:26561489-26656934:+	1058.517498	0.230412925	0.104952703	0.008712475	0.070573162	yes	2350	3347	1993	3347
ENSMUSG00000000266	11	Mid2	protein_coding	ensembl_havana	chrX:140664599-140767715:+	1049.597292	0.230260724	0.117581851	0.014085098	0.09487106	yes	2356	3369	2398	3369
ENSMUSG00000029505	17	Ep400	protein_coding	ensembl_havana	chr5:110664373-110770717:-	1568.08904	0.230143797	0.080436896	0.00152645	0.02328881	yes	2359	2078	1059	2359
ENSMUSG00000038648	5	Creb3l2	protein_coding	ensembl_havana	chr6:37327255-37442146:-	1833.856919	0.230037445	0.081825547	0.00177221	0.025657343	yes	2361	1675	1116	2361
ENSMUSG00000034674	18	Tdg	protein_coding	ensembl_havana	chr10:82629828-82650799:+	170.7576524	0.22979661	0.109878281	0.010950582	0.080678773	yes	2365	10901	2192	10901
ENSMUSG00000024070	15	Prkd3	protein_coding	ensembl_havana	chr17:78949405-79020816:-	1510.371326	0.229538666	0.089373097	0.003528886	0.03891892	yes	2373	2190	1465	2373
ENSMUSG00000041229	15	Phf8	protein_coding	ensembl_havana	chrX:151520672-151633859:+	559.7797648	0.229484026	0.088572474	0.003322436	0.037449299	yes	2374	6017	1433	6017
ENSMUSG00000033396	13	Spg11	protein_coding	ensembl_havana	chr2:122053520-122118386:-	525.2689351	0.22926378	0.118369645	0.014838369	0.097888669	yes	2377	6290	2439	6290
ENSMUSG00000039115	13	Itga9	protein_coding	ensembl_havana	chr9:118606690-118901003:+	1651.354813	0.229200507	0.111163285	0.011712965	0.084433971	yes	2380	1914	2240	2380
ENSMUSG00000028403	15	Zdhhc21	protein_coding	ensembl_havana	chr4:82798738-82859958:-	595.4369445	0.229000619	0.100522086	0.007342875	0.062705513	yes	2386	5753	1890	5753
ENSMUSG00000095098	2	Ccdc85b	protein_coding	ensembl_havana	chr19:5453180-5457894:-	704.3820279	0.228767854	0.102773745	0.008296133	0.068353195	yes	2390	5017	1960	5017
ENSMUSG00000032504	15	Pdcd6ip	protein_coding	ensembl_havana	chr9:113651744-113708259:-	3229.540097	0.228707968	0.08188042	0.001892456	0.026450177	yes	2392	726	1153	2392
ENSMUSG00000019943	10	Atp2b1	protein_coding	ensembl_havana	chr10:98914406-99026143:+	3073.195728	0.228551726	0.100009894	0.007257311	0.062266004	yes	2394	780	1883	2394
ENSMUSG00000001173	15	Ocrl	protein_coding	ensembl_havana	chrX:47912387-47965868:+	585.5327928	0.228226291	0.070768433	4.86E-04	0.010791938	yes	2400	5824	727	5824
ENSMUSG00000027002	13	Nckap1	protein_coding	ensembl_havana	chr2:80500512-80581380:-	3505.644523	0.227976493	0.099084135	0.007041865	0.061005299	yes	2405	642	1863	2405
ENSMUSG00000021403	3	Serpinb9b	protein_coding	ensembl_havana	chr13:33027416-33041884:+	24.35372432	0.227626645	0.211899336	0.013618185	0.093074881	yes	2413	15943	2364	15943
ENSMUSG00000023951	17	Vegfa	protein_coding	ensembl_havana	chr17:46016993-46032369:-	13543.40432	0.227360295	0.092940072	0.00496143	0.048938842	yes	2417	90	1638	2417
ENSMUSG00000043962	16	Thrap3	protein_coding	ensembl_havana	chr4:126164082-126202760:-	1999.318623	0.227286454	0.080308311	0.001718981	0.025132899	yes	2419	1495	1104	2419
ENSMUSG00000054387	13	Mdm4	protein_coding	ensembl_havana	chr1:132959484-133030561:-	1735.140344	0.227276526	0.073396476	7.50E-04	0.014233446	yes	2421	1796	851	2421
ENSMUSG00000026074	15	Map4k4	protein_coding	ensembl_havana	chr1:39900913-40026310:+	2477.93899	0.227147138	0.09490457	0.005678731	0.053219292	yes	2428	1089	1724	2428
ENSMUSG00000025041	17	Nt5c2	protein_coding	ensembl_havana	chr19:46883317-47015153:-	691.5367217	0.226947596	0.106037964	0.010229608	0.077559725	yes	2432	5115	2130	5115
ENSMUSG00000032018	14	Sc5d	protein_coding	ensembl_havana	chr9:42251595-42264256:-	898.8031231	0.226911155	0.091688986	0.004633649	0.046839653	yes	2434	3981	1598	3981
ENSMUSG00000026482	13	Rgl1	protein_coding	ensembl_havana	chr1:152516760-152766351:-	958.6195546	0.226743399	0.106854763	0.010661117	0.079494004	yes	2440	3713	2163	3713
ENSMUSG00000015134	15	Aldh1a3	protein_coding	ensembl_havana	chr7:66390890-66427517:-	70.37456028	0.22624288	0.242101669	0.006031494	0.055275577	yes	2457	13469	1763	13469
ENSMUSG00000000787	12	Ddx3x	protein_coding	ensembl_havana	chrX:13280970-13294052:+	5544.331777	0.226180367	0.10298826	0.00913357	0.072516504	yes	2460	339	2035	2460
ENSMUSG00000084260	1	Gm12844	processed_pseudogene	ensembl_havana	chr4:117728718-117729299:-	516.4530785	0.225978082	0.086982498	0.0033733	0.037822634	yes	2466	6386	1441	6386
ENSMUSG00000036180	15	Gatad2a	protein_coding	ensembl_havana	chr8:69907076-69996384:-	1495.418815	0.225785505	0.095898261	0.006340303	0.056994575	yes	2471	2221	1797	2471
ENSMUSG00000019590	16	Cyb561	protein_coding	ensembl_havana	chr11:105933702-105953336:-	2144.31687	0.225372144	0.105885457	0.010686518	0.079641178	yes	2481	1352	2168	2481
ENSMUSG00000001473	7	Tubb6	protein_coding	ensembl_havana	chr18:67390717-67402749:+	575.7469511	0.225372001	0.210807996	0.014489343	0.096544185	yes	2482	5901	2422	5901
ENSMUSG00000017765	17	Slc12a4	protein_coding	ensembl_havana	chr8:105943590-105966097:-	1350.517066	0.224922243	0.101368032	0.008803396	0.071050159	yes	2492	2514	2001	2514
ENSMUSG00000046079	16	Lrrc8d	protein_coding	ensembl_havana	chr5:105699969-105832436:+	571.4919341	0.224465674	0.112624441	0.014229048	0.095578814	yes	2508	5932	2405	5932
ENSMUSG00000047989	11	Ino80c	protein_coding	ensembl_havana	chr18:24104757-24121953:-	561.3318546	0.224447213	0.089078722	0.004224298	0.043695256	yes	2509	6006	1562	6006
ENSMUSG00000018042	18	Cyb5r3	protein_coding	ensembl_havana	chr15:83153494-83172592:-	6258.327671	0.224238036	0.086670465	0.003531714	0.038923535	yes	2518	273	1466	2518
ENSMUSG00000024622	8	Hmgxb3	protein_coding	ensembl_havana	chr18:61131277-61177050:-	583.8350284	0.223896044	0.105093784	0.010825074	0.080192903	yes	2524	5834	2178	5834
ENSMUSG00000034974	13	Dapk3	protein_coding	ensembl_havana	chr10:81183005-81193197:+	345.0251617	0.223593579	0.102374677	0.009660781	0.074970814	yes	2531	8190	2082	8190
ENSMUSG00000078721	1	Fam205a1	protein_coding	havana	chr4:42848071-42853888:-	18.40264025	0.223379072	0.21879046	0.01209186	0.086179171	yes	2536	16576	2267	16576
ENSMUSG00000001870	16	Ltbp1	protein_coding	ensembl_havana	chr17:75005568-75392512:+	1777.540722	0.222905034	0.081286598	0.002315057	0.030150601	yes	2543	1736	1240	2543
ENSMUSG00000026970	16	Rbms1	protein_coding	ensembl_havana	chr2:60750193-60963192:-	3090.341539	0.222760987	0.083242021	0.002800139	0.03388902	yes	2545	775	1335	2545
ENSMUSG00000027962	14	Vcam1	protein_coding	ensembl_havana	chr3:116109949-116129688:-	1157.834348	0.222641597	0.101801642	0.009699978	0.075202756	yes	2547	3026	2084	3026
ENSMUSG00000032119	5	Hinfp	protein_coding	ensembl_havana	chr9:44292440-44305671:-	320.7296846	0.222585156	0.100453442	0.009096284	0.072327095	yes	2549	8501	2032	8501
ENSMUSG00000041852	15	Tcf20	protein_coding	ensembl_havana	chr15:82808436-82987872:-	765.889579	0.222320204	0.080626869	0.002226969	0.029348396	yes	2554	4660	1226	4660
ENSMUSG00000022812	14	Gsk3b	protein_coding	ensembl_havana	chr16:38089001-38246084:+	1638.100771	0.22229525	0.092939869	0.005993605	0.055115927	yes	2556	1939	1757	2556
ENSMUSG00000086513	3	9130208D14Rik	unprocessed_pseudogene	havana	chr7:105824223-105831515:-	113.1176423	0.222036941	0.228260467	0.009379872	0.073501585	yes	2563	12158	2061	12158
ENSMUSG00000038538	17	Ubn2	protein_coding	ensembl_havana	chr6:38433950-38524825:+	1102.350316	0.221654783	0.108370725	0.013276265	0.091413675	yes	2571	3185	2344	3185
ENSMUSG00000046434	16	Hnrnpa1	protein_coding	ensembl_havana	chr15:103240432-103246692:+	1494.16281	0.22152711	0.100886186	0.009627957	0.074787933	yes	2574	2224	2080	2574
ENSMUSG00000021704	8	Mtx3	protein_coding	ensembl_havana	chr13:92844760-92858230:+	360.2223426	0.221492899	0.112144136	0.015285154	0.099823051	yes	2577	7988	2473	7988
ENSMUSG00000027852	14	Nras	protein_coding	ensembl_havana	chr3:103058285-103067914:+	1789.420603	0.221394267	0.093134327	0.00627343	0.056720651	yes	2578	1724	1785	2578
ENSMUSG00000048285	9	Frmd6	protein_coding	ensembl_havana	chr12:70825514-70902234:+	1055.661173	0.221027572	0.109362191	0.014046935	0.094762556	yes	2586	3354	2393	3354
ENSMUSG00000057672	16	Pkn1	protein_coding	ensembl_havana	chr8:83666536-83699179:-	2595.314677	0.221008747	0.08692044	0.00410741	0.042958142	yes	2587	1019	1544	2587
ENSMUSG00000007880	16	Arid1a	protein_coding	ensembl_havana	chr4:133679008-133756769:-	2035.05961	0.220922412	0.081171763	0.00250045	0.031583029	yes	2589	1455	1277	2589
ENSMUSG00000024037	13	Wdr4	protein_coding	ensembl_havana	chr17:31494322-31519980:-	322.5082135	0.220692375	0.100768981	0.009842217	0.075796329	yes	2596	8466	2098	8466
ENSMUSG00000022678	16	Nde1	protein_coding	ensembl_havana	chr16:14163275-14192928:+	792.5845657	0.220668904	0.098761809	0.008900229	0.071279676	yes	2598	4507	2006	4507
ENSMUSG00000022463	8	Srebf2	protein_coding	ensembl_havana	chr15:82147181-82205379:+	2673.140298	0.220365199	0.086832243	0.004186205	0.043496147	yes	2605	956	1555	2605
ENSMUSG00000005417	17	Mprip	protein_coding	ensembl_havana	chr11:59661305-59780860:+	10873.95749	0.219640959	0.098392436	0.009040915	0.072064163	yes	2622	128	2026	2622
ENSMUSG00000005374	13	Tbl2	protein_coding	ensembl_havana	chr5:135149657-135165760:+	455.1753659	0.219612201	0.099788734	0.009720454	0.075268249	yes	2624	6953	2085	6953
ENSMUSG00000037470	14	Uggt1	protein_coding	ensembl_havana	chr1:36140027-36244720:-	1692.75195	0.219477832	0.069230358	6.27E-04	0.012595455	yes	2626	1851	804	2626
ENSMUSG00000017418	14	Arl5b	protein_coding	ensembl_havana	chr2:15049395-15082456:+	646.3175999	0.219410752	0.103081754	0.011436908	0.083124661	yes	2630	5399	2219	5399
ENSMUSG00000042390	9	Gatad2b	protein_coding	ensembl_havana	chr3:90293178-90363407:+	1077.659373	0.218967375	0.104888378	0.012546385	0.088003494	yes	2645	3269	2303	3269
ENSMUSG00000020196	10	Cabin1	protein_coding	ensembl_havana	chr10:75646112-75764341:-	1197.217142	0.218621798	0.077086879	0.001822888	0.026018027	yes	2656	2904	1131	2904
ENSMUSG00000044730	17	9930104L06Rik	protein_coding	ensembl_havana	chr4:124937048-124944656:+	231.4729397	0.218414151	0.102905049	0.011716344	0.084433971	yes	2665	9844	2240	9844
ENSMUSG00000049878	13	Rlf	protein_coding	ensembl_havana	chr4:121145373-121215084:-	542.7148765	0.218183355	0.093577603	0.007248793	0.062231004	yes	2671	6147	1882	6147
ENSMUSG00000031732	12	Phlpp2	protein_coding	ensembl_havana	chr8:109868542-109944671:+	410.240928	0.217904339	0.107567016	0.014437254	0.096389553	yes	2674	7439	2419	7439
ENSMUSG00000097339	5	Gm26671	lncRNA	havana	chr3:57612697-57625824:-	28.72183697	0.217792262	0.215574841	0.014304911	0.095799273	yes	2677	15579	2411	15579
ENSMUSG00000028886	15	Eya3	protein_coding	ensembl_havana	chr4:132638987-132724765:+	716.6205671	0.217730726	0.092875391	0.007057556	0.061076022	yes	2680	4955	1867	4955
ENSMUSG00000000282	12	Mnt	protein_coding	ensembl_havana	chr11:74830920-74845725:+	542.9828744	0.217366636	0.10636498	0.014007034	0.094611895	yes	2689	6145	2392	6145
ENSMUSG00000043207	10	Zmpste24	protein_coding	ensembl_havana	chr4:121059237-121098241:-	1294.44051	0.217126581	0.084739645	0.004038924	0.042568096	yes	2695	2646	1533	2695
ENSMUSG00000018481	9	Appbp2	protein_coding	ensembl_havana	chr11:85187262-85235130:-	985.9633742	0.216783192	0.086663405	0.004768812	0.047620332	yes	2704	3608	1618	3608
ENSMUSG00000068284	14	Usf3	protein_coding	ensembl_havana	chr16:44173246-44227465:+	1048.777583	0.216544725	0.097607063	0.009640864	0.074852209	yes	2712	3372	2081	3372
ENSMUSG00000040296	15	Ddx58	protein_coding	ensembl_havana	chr4:40203773-40239828:-	776.7553363	0.216293838	0.104766336	0.013574506	0.092815611	yes	2715	4603	2363	4603
ENSMUSG00000035325	16	Sec31a	protein_coding	ensembl_havana	chr5:100361649-100416234:-	2045.869676	0.215694525	0.095912784	0.009062432	0.072164474	yes	2730	1445	2028	2730
ENSMUSG00000078956	3	Gm14221	lncRNA	havana	chr2:160568379-160619971:-	53.95475393	0.215686601	0.220677966	0.012701515	0.08849434	yes	2731	14101	2313	14101
ENSMUSG00000038611	17	Phrf1	protein_coding	ensembl_havana	chr7:141228784-141262750:+	944.2806958	0.215683646	0.084369645	0.004157759	0.043284091	yes	2732	3780	1551	3780
ENSMUSG00000031563	8	Wwc2	protein_coding	ensembl_havana	chr8:47823959-47990924:-	2591.743164	0.215516345	0.099972067	0.011237033	0.082189561	yes	2737	1023	2205	2737
ENSMUSG00000027272	5	Ubr1	protein_coding	ensembl_havana	chr2:120860269-120970715:-	1273.429226	0.215171315	0.083852331	0.004068807	0.042688127	yes	2748	2699	1538	2748
ENSMUSG00000037416	13	Dmxl1	protein_coding	ensembl_havana	chr18:49832670-49965473:+	809.1515655	0.214699619	0.102426203	0.012918317	0.089656893	yes	2762	4410	2328	4410
ENSMUSG00000056917	13	Sipa1	protein_coding	ensembl_havana	chr19:5651185-5663707:-	1192.352018	0.214522127	0.103328946	0.013509922	0.092530652	yes	2765	2915	2359	2915
ENSMUSG00000040351	11	Ankib1	protein_coding	ensembl_havana	chr5:3690000-3802925:-	739.0681788	0.214409342	0.104160682	0.014040945	0.094762556	yes	2767	4810	2393	4810
ENSMUSG00000038369	14	Ncoa6	protein_coding	ensembl_havana	chr2:155390656-155473894:-	976.9919262	0.214086391	0.085657341	0.004915795	0.048637174	yes	2778	3633	1633	3633
ENSMUSG00000040022	14	Rab11fip2	protein_coding	ensembl_havana	chr19:59902884-59943654:-	347.1294739	0.213773827	0.097812057	0.010700641	0.079672929	yes	2787	8164	2170	8164
ENSMUSG00000026987	16	Baz2b	protein_coding	ensembl_havana	chr2:59899363-60209839:-	855.6620484	0.213440012	0.0961754	0.009935726	0.076262006	yes	2797	4196	2102	4196
ENSMUSG00000032042	11	Srpr	protein_coding	ensembl_havana	chr9:35200175-35247973:+	2120.889219	0.213170648	0.080515756	0.003304483	0.037414522	yes	2806	1369	1422	2806
ENSMUSG00000018999	14	Slc35b4	protein_coding	ensembl_havana	chr6:34153380-34177111:-	489.9254281	0.212882561	0.077866333	0.002587012	0.032177332	yes	2816	6628	1299	6628
ENSMUSG00000024501	20	Dpysl3	protein_coding	ensembl_havana	chr18:43320984-43438286:-	924.893262	0.21272731	0.077425743	0.002490025	0.031529259	yes	2820	3852	1276	3852
ENSMUSG00000057406	16	Nsd2	protein_coding	ensembl_havana	chr5:33820725-33897975:+	673.576101	0.212710515	0.078881278	0.002885953	0.034565116	yes	2821	5222	1349	5222
ENSMUSG00000047126	17	Cltc	protein_coding	ensembl_havana	chr11:86694351-86757565:-	6441.402639	0.212605937	0.068324795	8.03E-04	0.014946184	yes	2824	257	868	2824
ENSMUSG00000062115	15	Rai1	protein_coding	ensembl_havana	chr11:60105013-60199197:+	743.0798482	0.212541942	0.104473744	0.015072128	0.098880917	yes	2825	4789	2459	4789
ENSMUSG00000008730	17	Hipk1	protein_coding	ensembl_havana	chr3:103739815-103791563:-	3963.165327	0.212491019	0.094820169	0.009534169	0.074309492	yes	2827	537	2073	2827
ENSMUSG00000032468	11	Armc8	protein_coding	ensembl_havana	chr9:99478372-99568899:-	661.7805946	0.212391931	0.079893311	0.003225993	0.036887731	yes	2833	5282	1410	5282
ENSMUSG00000038806	7	Sde2	protein_coding	ensembl_havana	chr1:180851127-180868113:+	431.2855873	0.212386967	0.093853851	0.009060205	0.072164474	yes	2834	7222	2028	7222
ENSMUSG00000023994	13	Nfya	protein_coding	ensembl_havana	chr17:48386885-48409906:-	707.1030069	0.212084576	0.087273294	0.006000182	0.055131075	yes	2842	5002	1758	5002
ENSMUSG00000049313	8	Sorl1	protein_coding	ensembl_havana	chr9:41964720-42124297:-	3196.754131	0.212070921	0.102267476	0.013946507	0.094400385	yes	2844	741	2382	2844
ENSMUSG00000020454	17	Eif4enif1	protein_coding	ensembl_havana	chr11:3202392-3244588:+	870.5190649	0.212058966	0.101463182	0.013467909	0.092321174	yes	2845	4127	2356	4127
ENSMUSG00000031391	18	L1cam	protein_coding	ensembl_havana	chrX:73853778-73896105:-	224.8935415	0.211696662	0.101738382	0.013791087	0.093859561	yes	2852	9945	2374	9945
ENSMUSG00000021840	17	Mapk1ip1l	protein_coding	ensembl_havana	chr14:47298266-47323204:+	1110.391106	0.210736103	0.074965084	0.002096816	0.028390012	yes	2881	3159	1193	3159
ENSMUSG00000036893	17	Ehmt1	protein_coding	ensembl_havana	chr2:24789928-24919614:-	755.4949567	0.210563457	0.079327884	0.003314571	0.037414522	yes	2884	4722	1422	4722
ENSMUSG00000039834	17	Zfp335	protein_coding	ensembl_havana	chr2:164891882-164911757:-	487.6735109	0.210255629	0.097768734	0.012008774	0.085890108	yes	2894	6651	2258	6651
ENSMUSG00000047417	18	Rexo1	protein_coding	ensembl_havana	chr10:80540922-80561560:-	625.915202	0.210092788	0.078411142	0.003099046	0.036155356	yes	2899	5535	1383	5535
ENSMUSG00000008200	15	Fnbp4	protein_coding	ensembl_havana	chr2:90745370-90781021:+	885.3935485	0.209863752	0.07570029	0.002370088	0.030537092	yes	2908	4047	1254	4047
ENSMUSG00000038014	7	Fam120a	protein_coding	ensembl_havana	chr13:48879219-48968017:-	3027.136805	0.209799071	0.080343737	0.003764903	0.04074316	yes	2912	795	1492	2912
ENSMUSG00000056673	14	Kdm5d	protein_coding	ensembl_havana	chrY:897788-956786:+	354.8537402	0.209368059	0.088127861	0.007068129	0.061102063	yes	2919	8060	1868	8060
ENSMUSG00000026275	13	Ppp1r7	protein_coding	ensembl_havana	chr1:93342854-93373489:+	632.3040108	0.209293647	0.075996149	0.002512892	0.031595956	yes	2926	5503	1282	5503
ENSMUSG00000033373	16	Fntb	protein_coding	ensembl_havana	chr12:76765589-76921412:+	290.4500646	0.20895029	0.101389729	0.014818613	0.097888669	yes	2936	8931	2439	8931
ENSMUSG00000041449	16	Serpina3h	transcribed_unprocessed_pseudogene	havana	chr12:104247905-104253669:+	27.11705051	0.20839645	0.230919788	0.010044313	0.076532926	yes	2952	15703	2112	15703
ENSMUSG00000035152	14	Ap2b1	protein_coding	ensembl_havana	chr11:83299024-83405035:+	2972.936268	0.207917452	0.075995926	0.00267932	0.033045623	yes	2967	816	1310	2967
ENSMUSG00000026867	18	Gapvd1	protein_coding	ensembl_havana	chr2:34674594-34755232:-	1446.881923	0.207448048	0.086919356	0.006995403	0.060831393	yes	2984	2324	1858	2984
ENSMUSG00000028530	14	Jak1	protein_coding	ensembl_havana	chr4:101152367-101265282:-	3178.623063	0.207396519	0.081745808	0.004711749	0.047291216	yes	2986	748	1608	2986
ENSMUSG00000024759	14	Atl3	protein_coding	ensembl_havana	chr19:7494040-7539674:+	3172.258494	0.206567696	0.091345782	0.009617335	0.074777323	yes	3011	750	2078	3011
ENSMUSG00000034163	10	Zfc3h1	protein_coding	ensembl_havana	chr10:115384959-115432772:+	1063.810026	0.206010568	0.088689787	0.008320217	0.068516693	yes	3023	3330	1962	3330
ENSMUSG00000037876	17	Jmjd1c	protein_coding	ensembl_havana	chr10:67096125-67256326:+	1264.85193	0.205902027	0.09585472	0.012613631	0.088262639	yes	3027	2725	2309	3027
ENSMUSG00000012114	17	Med15	protein_coding	ensembl_havana	chr16:17651208-17732891:-	926.3075787	0.204937604	0.074327494	0.002576948	0.032126348	yes	3062	3848	1296	3848
ENSMUSG00000030533	16	Unc45a	protein_coding	ensembl_havana	chr7:80325292-80347993:-	839.060819	0.203952338	0.094612578	0.01263456	0.088294371	yes	3090	4281	2312	4281
ENSMUSG00000041974	10	Spidr	protein_coding	ensembl_havana	chr16:15889224-16146851:-	336.7708646	0.203865863	0.093662327	0.012050248	0.086067346	yes	3093	8287	2261	8287
ENSMUSG00000021357	14	Exoc2	protein_coding	ensembl_havana	chr13:30813919-30974093:-	674.896426	0.203069377	0.093737296	0.012432266	0.087524237	yes	3115	5214	2295	5214
ENSMUSG00000018412	16	Kansl1	protein_coding	ensembl_havana	chr11:104333229-104468861:-	921.2881373	0.202851464	0.093789302	0.012559538	0.088003494	yes	3130	3868	2303	3868
ENSMUSG00000090112	8	Shprh	protein_coding	ensembl_havana	chr10:11149427-11217595:+	616.3250798	0.202716189	0.088550009	0.009310477	0.073283537	yes	3134	5591	2051	5591
ENSMUSG00000024002	18	Brd4	protein_coding	ensembl_havana	chr17:32196274-32284722:-	1347.092174	0.202489094	0.0751646	0.003159821	0.036571079	yes	3141	2522	1396	3141
ENSMUSG00000027649	15	Ctnnbl1	protein_coding	ensembl_havana	chr2:157737401-157891614:+	352.1393665	0.202430747	0.092279604	0.011738912	0.084521214	yes	3144	8096	2244	8096
ENSMUSG00000058440	14	Nrf1	protein_coding	ensembl_havana	chr6:30047988-30153458:+	473.6490506	0.202350876	0.08181553	0.005835842	0.054203718	yes	3147	6784	1735	6784
ENSMUSG00000005103	12	Wdr1	protein_coding	ensembl_havana	chr5:38526813-38563221:-	2765.859129	0.202279845	0.082911426	0.006380085	0.057240352	yes	3151	909	1799	3151
ENSMUSG00000028760	16	Eif4g3	protein_coding	ensembl_havana	chr4:137993022-138208508:+	2165.757832	0.201759487	0.080257049	0.005258868	0.050726884	yes	3168	1330	1672	3168
ENSMUSG00000054874	12	Pcnx3	protein_coding	ensembl_havana	chr19:5664635-5688908:-	1100.393052	0.201706022	0.069099578	0.001615711	0.024104384	yes	3171	3194	1083	3194
ENSMUSG00000024378	9	Stard4	protein_coding	ensembl_havana	chr18:33199355-33213862:-	700.1234856	0.201694806	0.096429798	0.014916493	0.098249398	yes	3172	5050	2453	5050
ENSMUSG00000020770	13	Unk	protein_coding	ensembl_havana	chr11:116030322-116061214:+	451.0808807	0.201687003	0.094445566	0.013519147	0.092554599	yes	3173	6994	2360	6994
ENSMUSG00000037410	13	Tbc1d2b	protein_coding	ensembl_havana	chr9:90202027-90270804:-	1432.047012	0.201261392	0.093505673	0.013059494	0.090442456	yes	3191	2351	2333	3191
ENSMUSG00000036402	13	Gng12	protein_coding	ensembl_havana	chr6:66896397-67021350:+	1516.022308	0.199953024	0.077642996	0.004510595	0.045863867	yes	3226	2173	1589	3226
ENSMUSG00000028082	14	Sh3d19	protein_coding	ensembl_havana	chr3:85971109-86130526:+	1490.267986	0.199538528	0.060897017	5.04E-04	0.011019527	yes	3243	2231	739	3243
ENSMUSG00000038406	17	Scaf1	protein_coding	ensembl_havana	chr7:45002948-45016363:-	1234.83389	0.199258079	0.087415006	0.009834621	0.075773946	yes	3256	2804	2097	3256
ENSMUSG00000032637	15	Atxn2l	protein_coding	ensembl_havana	chr7:126491708-126503437:-	2202.900294	0.198870621	0.06552688	0.001140475	0.018937984	yes	3270	1297	973	3270
ENSMUSG00000032740	16	Ccdc88a	protein_coding	ensembl_havana	chr11:29373658-29510808:+	288.8443923	0.198780743	0.088666769	0.010821013	0.080192903	yes	3272	8956	2178	8956
ENSMUSG00000003435	9	Supt5	protein_coding	ensembl_havana	chr7:28314891-28338746:-	2008.910538	0.198140367	0.081750283	0.006886145	0.060261169	yes	3292	1482	1845	3292
ENSMUSG00000020009	13	Ifngr1	protein_coding	ensembl_havana	chr10:19591949-19610229:+	3160.15971	0.19737413	0.093443355	0.014840592	0.097888669	yes	3318	754	2439	3318
ENSMUSG00000027677	17	Ttc14	protein_coding	ensembl_havana	chr3:33799832-33814860:+	1060.885104	0.197359653	0.077061754	0.00478844	0.047700482	yes	3319	3339	1619	3339
ENSMUSG00000039740	6	Alg2	protein_coding	ensembl_havana	chr4:47465067-47474333:-	425.036673	0.196661643	0.078959989	0.005834484	0.054203718	yes	3344	7299	1735	7299
ENSMUSG00000027427	13	Polr3f	protein_coding	ensembl_havana	chr2:144527718-144541995:+	362.1323366	0.196398165	0.089134335	0.012117927	0.086243726	yes	3351	7966	2268	7966
ENSMUSG00000025357	8	Dgka	protein_coding	ensembl_havana	chr10:128720134-128744855:-	1015.045836	0.196162576	0.082993039	0.008177068	0.067821814	yes	3360	3492	1948	3492
ENSMUSG00000032562	13	Gnai2	protein_coding	ensembl_havana	chr9:107614125-107635367:-	5134.565403	0.19612291	0.092617691	0.014832484	0.097888669	yes	3363	378	2439	3363
ENSMUSG00000028423	15	Nfx1	protein_coding	ensembl_havana	chr4:40970906-41025993:+	989.0899003	0.195668361	0.079702184	0.00646912	0.057629814	yes	3375	3592	1813	3592
ENSMUSG00000037791	15	Phf12	protein_coding	ensembl_havana	chr11:77982754-78030539:+	830.9010522	0.194672442	0.073184317	0.003697593	0.040203236	yes	3410	4317	1486	4317
ENSMUSG00000050697	9	Prkaa1	protein_coding	ensembl_havana	chr15:5143861-5181899:+	819.3291976	0.194477589	0.08093445	0.00749026	0.063560991	yes	3414	4363	1904	4363
ENSMUSG00000034807	9	Colgalt1	protein_coding	ensembl_havana	chr8:71610998-71624911:+	1525.406545	0.193038136	0.077105725	0.005795911	0.054004922	yes	3454	2161	1733	3454
ENSMUSG00000010392	8	Gosr1	protein_coding	ensembl_havana	chr11:76726602-76763579:-	822.8687267	0.192589082	0.079982757	0.007505414	0.063622759	yes	3470	4344	1906	4344
ENSMUSG00000040651	9	Tasor	protein_coding	ensembl_havana	chr14:27428834-27483555:+	1262.631304	0.19221056	0.08895386	0.013898842	0.094319209	yes	3481	2735	2380	3481
ENSMUSG00000026843	15	Fubp3	protein_coding	ensembl_havana	chr2:31572651-31617526:+	658.1093209	0.191999332	0.080832491	0.008207365	0.068003276	yes	3494	5309	1950	5309
ENSMUSG00000039473	8	Ubn1	protein_coding	ensembl_havana	chr16:5050057-5086289:+	1418.999206	0.191990905	0.083252718	0.009787314	0.075589688	yes	3495	2381	2092	3495
ENSMUSG00000022967	13	Ifnar1	protein_coding	ensembl_havana	chr16:91485238-91507441:+	997.5919996	0.191801198	0.077647224	0.006402922	0.057240352	yes	3505	3556	1799	3556
ENSMUSG00000059273	9	Zc3h4	protein_coding	ensembl_havana	chr7:16400910-16437696:+	1073.37259	0.190938392	0.088783725	0.014391233	0.096241373	yes	3541	3288	2416	3541
ENSMUSG00000028413	13	B4galt1	protein_coding	ensembl_havana	chr4:40804602-40854005:-	2768.91942	0.190514123	0.082124799	0.009569136	0.074484932	yes	3553	907	2074	3553
ENSMUSG00000031902	10	Nfatc3	protein_coding	ensembl_havana	chr8:106058840-106130537:+	1030.116425	0.190058163	0.07152401	0.003854455	0.041375026	yes	3565	3436	1503	3565
ENSMUSG00000000568	15	Hnrnpd	protein_coding	ensembl_havana	chr5:99955935-99978938:-	1149.030372	0.190028768	0.075974974	0.005967536	0.054938739	yes	3566	3051	1754	3566
ENSMUSG00000037415	6	Ranbp10	protein_coding	ensembl_havana	chr8:105768308-105827350:-	965.9448813	0.189986117	0.071523916	0.003867599	0.041438199	yes	3569	3678	1507	3678
ENSMUSG00000058230	12	Arhgap35	protein_coding	ensembl_havana	chr7:16493719-16614993:-	2299.299025	0.188857681	0.086228669	0.013338621	0.091629294	yes	3603	1221	2352	3603
ENSMUSG00000005936	19	Kctd20	protein_coding	ensembl_havana	chr17:28951950-28969549:+	1217.597133	0.187976866	0.073762999	0.005322124	0.051245266	yes	3635	2847	1678	3635
ENSMUSG00000030058	17	Copg1	protein_coding	ensembl_havana	chr6:87887814-87913595:+	2219.257258	0.187709131	0.070380786	0.003809926	0.041111865	yes	3639	1287	1497	3639
ENSMUSG00000001855	15	Nup214	protein_coding	ensembl_havana	chr2:31974436-32053975:+	705.6989523	0.187141775	0.083540117	0.011986745	0.085808526	yes	3657	5012	2257	5012
ENSMUSG00000039850	16	Endov	protein_coding	ensembl_havana	chr11:119491347-119511437:+	344.3687338	0.186752784	0.086394974	0.014526872	0.096708145	yes	3681	8200	2427	8200
ENSMUSG00000019979	12	Apaf1	protein_coding	ensembl_havana	chr10:90989311-91082770:-	453.9908141	0.18629957	0.083328461	0.012198948	0.086446666	yes	3702	6963	2279	6963
ENSMUSG00000030738	11	Eif3c	protein_coding	ensembl_havana	chr7:126546455-126566411:-	3340.336323	0.184228246	0.078975841	0.009723842	0.075268249	yes	3778	693	2085	3778
ENSMUSG00000026604	17	Ptpn14	protein_coding	ensembl_havana	chr1:189728268-189876695:+	2280.090921	0.184227444	0.082551637	0.012524387	0.08790466	yes	3779	1241	2302	3779
ENSMUSG00000063952	16	Brpf3	protein_coding	ensembl_havana	chr17:28801090-28839949:+	667.8211521	0.183384994	0.076791014	0.008478131	0.069357547	yes	3810	5248	1975	5248
ENSMUSG00000038127	15	Ccdc50	protein_coding	ensembl_havana	chr16:27388869-27452218:+	1683.069074	0.182233031	0.061966939	0.001721985	0.025132899	yes	3869	1866	1104	3869
ENSMUSG00000029458	14	Brap	protein_coding	ensembl_havana	chr5:121660563-121687256:+	892.1598801	0.180964154	0.077705304	0.01006234	0.076615092	yes	3927	4008	2122	4008
ENSMUSG00000041297	8	Cdk13	protein_coding	ensembl_havana	chr13:17710315-17805097:-	840.3274879	0.17933766	0.078766294	0.011620858	0.084088628	yes	3994	4276	2232	4276
ENSMUSG00000017631	19	Abr	protein_coding	ensembl_havana	chr11:76416734-76623558:-	1120.824207	0.178854231	0.077183648	0.010526476	0.079178899	yes	4018	3134	2148	4018
ENSMUSG00000024050	18	Wiz	protein_coding	ensembl_havana	chr17:32354055-32389439:-	765.7339423	0.174881313	0.078880766	0.013931994	0.094400385	yes	4169	4661	2382	4661
ENSMUSG00000063382	6	Bcl9l	protein_coding	ensembl_havana	chr9:44482825-44511896:+	1619.199305	0.173989086	0.077548346	0.013128299	0.090763344	yes	4214	1975	2337	4214
ENSMUSG00000014547	10	Wdfy2	protein_coding	ensembl_havana	chr14:62837678-62961509:+	537.3129024	0.172889404	0.077022088	0.013196675	0.091080169	yes	4254	6190	2341	6190
ENSMUSG00000022711	16	Pmm2	protein_coding	ensembl_havana	chr16:8637674-8662467:+	488.2997512	0.172886961	0.078266945	0.014418262	0.096342374	yes	4255	6642	2418	6642
ENSMUSG00000043411	15	Usp48	protein_coding	ensembl_havana	chr4:137593755-137658537:+	989.0212996	0.172763656	0.064225123	0.003932563	0.041757487	yes	4261	3593	1521	4261
ENSMUSG00000033335	17	Dnm2	protein_coding	ensembl_havana	chr9:21424908-21507759:+	2119.636451	0.172693191	0.052813516	6.07E-04	0.012310367	yes	4264	1372	797	4264
ENSMUSG00000027854	12	Sike1	protein_coding	ensembl_havana	chr3:102995708-103008459:+	1273.167654	0.171874064	0.077588534	0.014300554	0.095799273	yes	4300	2700	2411	4300
ENSMUSG00000052752	15	Traf7	protein_coding	ensembl_havana	chr17:24508562-24527938:-	1498.964505	0.169963806	0.073695708	0.011521774	0.083516061	yes	4388	2216	2228	4388
ENSMUSG00000027164	8	Traf6	protein_coding	ensembl_havana	chr2:101678429-101701669:+	722.8288087	0.168405141	0.071356272	0.010125971	0.076926026	yes	4462	4920	2125	4920
ENSMUSG00000030890	16	Ilk	protein_coding	ensembl_havana	chr7:105736592-105742925:+	2213.785324	0.166760408	0.07208903	0.011561287	0.083727351	yes	4523	1290	2231	4523
ENSMUSG00000024740	10	Ddb1	protein_coding	ensembl_havana	chr19:10605327-10629819:+	5562.673257	0.165128627	0.061549507	0.004205275	0.043610157	yes	4610	338	1558	4610
ENSMUSG00000022781	8	Pak2	protein_coding	ensembl_havana	chr16:32016290-32079342:-	2054.615628	0.163386329	0.071244212	0.012439333	0.087535846	yes	4686	1436	2296	4686
ENSMUSG00000082454	3	Gm12183	processed_pseudogene	havana	chr11:48751867-48753714:-	2180.246407	0.162673537	0.072770564	0.014475176	0.096544185	yes	4725	1316	2422	4725
ENSMUSG00000036529	17	Sbf1	protein_coding	ensembl_havana	chr15:89288236-89315311:-	1277.551342	0.161020084	0.069253338	0.011632037	0.084088959	yes	4793	2689	2235	4793
ENSMUSG00000035726	8	Supt16	protein_coding	ensembl_havana	chr14:52160414-52197416:-	1302.073942	0.160892665	0.062905962	0.006188416	0.056298555	yes	4801	2627	1775	4801
ENSMUSG00000027751	13	Supt20	protein_coding	ensembl_havana	chr3:54692807-54728766:+	898.4505982	0.145183539	0.061884291	0.012078826	0.086124265	yes	5606	3982	2266	5606
ENSMUSG00000002365	10	Snx9	protein_coding	ensembl_havana	chr17:5841329-5931954:+	986.0500723	0.140443335	0.061239447	0.014233003	0.095578814	yes	5871	3607	2405	5871
ENSMUSG00000029202	12	Pds5a	protein_coding	ensembl_havana	chr5:65605721-65698273:-	1503.212867	0.1399261	0.058266872	0.010710978	0.079706769	yes	5908	2200	2171	5908
ENSMUSG00000001472	17	Tcf25	protein_coding	ensembl_havana	chr8:123373753-123403835:+	4425.198955	0.1395519	0.049457611	0.003167181	0.036630027	yes	5927	459	1397	5927
ENSMUSG00000071650	6	Ganab	protein_coding	ensembl_havana	chr19:8898071-8916672:+	3036.251996	0.131116118	0.056629244	0.014102088	0.094896891	yes	6459	793	2401	6459
ENSMUSG00000035849	14	Krt222	protein_coding	ensembl_havana	chr11:99232761-99244085:-	25.7593387	-0.124654329	0.243724375	0.010844435	0.080291752	yes	6856	15827	2182	15827
ENSMUSG00000041202	12	Pla2g2d	protein_coding	ensembl_havana	chr4:138775735-138782046:+	31.25929733	-0.138537659	0.240210728	0.011622708	0.084088628	yes	5987	15362	2232	15362
ENSMUSG00000027447	6	Cst3	protein_coding	ensembl_havana	chr2:148871722-148875692:-	10516.57282	-0.149384533	0.064016011	0.012194105	0.086446666	yes	5383	136	2279	5383
ENSMUSG00000051234	6	Rnf7	protein_coding	ensembl_havana	chr9:96470937-96478675:-	903.825699	-0.150479463	0.067019559	0.01522373	0.09958292	yes	5327	3957	2470	5327
ENSMUSG00000028798	16	Eif3i	protein_coding	ensembl_havana	chr4:129591960-129600648:-	1365.962266	-0.151026979	0.066329013	0.013995689	0.094574802	yes	5294	2494	2391	5294
ENSMUSG00000016534	15	Lamp2	protein_coding	ensembl_havana	chrX:38401357-38456454:-	6773.725636	-0.151649723	0.063100797	0.009998394	0.076524894	yes	5267	245	2111	5267
ENSMUSG00000047187	9	Rab2a	protein_coding	ensembl_havana	chr4:8535644-8607778:+	2903.847515	-0.152389844	0.052237701	0.00219924	0.029149407	yes	5217	844	1219	5217
ENSMUSG00000052428	10	Tmco1	protein_coding	ensembl_havana	chr1:167308378-167333978:+	1249.474528	-0.153130915	0.068080844	0.014836679	0.097888669	yes	5177	2763	2439	5177
ENSMUSG00000060904	14	Arl1	protein_coding	ensembl_havana	chr10:88730858-88744094:+	1906.965946	-0.153663204	0.061542439	0.007651253	0.064587925	yes	5149	1584	1914	5149
ENSMUSG00000028675	12	Pnrc2	protein_coding	ensembl_havana	chr4:135870918-135873850:-	1490.009881	-0.154904009	0.066987597	0.012478923	0.08769985	yes	5082	2232	2299	5082
ENSMUSG00000032454	9	Rbp2	protein_coding	ensembl_havana	chr9:98486115-98509781:+	27.04687414	-0.157185435	0.259930616	0.005500266	0.052263231	yes	4976	15714	1700	15714
ENSMUSG00000021377	15	Dek	protein_coding	ensembl_havana	chr13:47084775-47106201:-	1296.294418	-0.157305495	0.063633137	0.008025106	0.066870365	yes	4967	2639	1939	4967
ENSMUSG00000109901	2	Chmp1b	protein_coding	havana	chr18:67205366-67207889:+	959.8070915	-0.162412603	0.0704476	0.012132857	0.086243726	yes	4732	3709	2268	4732
ENSMUSG00000025736	15	Jmjd8	protein_coding	ensembl_havana	chr17:25828867-25831843:+	624.1484617	-0.163952064	0.069627897	0.010568939	0.079216033	yes	4662	5546	2149	5546
ENSMUSG00000020225	10	Tmbim4	protein_coding	ensembl_havana	chr10:120201590-120224917:+	719.298567	-0.167708814	0.070206235	0.009429173	0.073809342	yes	4489	4939	2064	4939
ENSMUSG00000020290	14	Xpo1	protein_coding	ensembl_havana	chr11:23256041-23298249:+	1841.058831	-0.169561959	0.07704695	0.015061299	0.098880917	yes	4408	1663	2459	4408
ENSMUSG00000030824	17	Nucb1	protein_coding	ensembl_havana	chr7:45490458-45510406:-	3163.073975	-0.170102482	0.056778606	0.001551899	0.023494551	yes	4380	753	1064	4380
ENSMUSG00000006299	13	Aamp	protein_coding	ensembl_havana	chr1:74279840-74284738:-	2334.558811	-0.17012895	0.073111035	0.010911231	0.080503418	yes	4377	1194	2189	4377
ENSMUSG00000056579	18	Tug1	lncRNA	ensembl_havana	chr11:3639785-3649673:-	1253.095507	-0.171099917	0.059908777	0.002404772	0.03083643	yes	4334	2757	1258	4334
ENSMUSG00000025544	13	Tm9sf2	protein_coding	ensembl_havana	chr14:122107038-122159604:+	3201.563259	-0.171936387	0.051586396	4.88E-04	0.010832154	yes	4299	738	728	4299
ENSMUSG00000028484	16	Psip1	protein_coding	ensembl_havana	chr4:83455680-83486459:-	768.1354648	-0.171981161	0.071419855	0.008711583	0.070573162	yes	4296	4652	1993	4652
ENSMUSG00000099764	1	Rps10-ps2	processed_pseudogene	havana	chr16:20822145-20822640:-	915.5935695	-0.172398456	0.068761497	0.00663826	0.058640988	yes	4271	3895	1829	4271
ENSMUSG00000043770	10	Gm12481	processed_pseudogene	havana	chr4:43664043-43664339:+	1883.143029	-0.174453692	0.076956123	0.012343409	0.087053984	yes	4184	1613	2290	4184
ENSMUSG00000025279	7	Dnase1l3	protein_coding	ensembl_havana	chr14:7964533-7994573:-	19.88493552	-0.174477292	0.243747575	0.00844847	0.069255165	yes	4183	16385	1971	16385
ENSMUSG00000032381	5	Ciao2a	protein_coding	ensembl_havana	chr9:66126611-66138955:+	620.81058	-0.175199057	0.077357747	0.012343918	0.087053984	yes	4157	5570	2290	5570
ENSMUSG00000008140	18	Emc10	protein_coding	ensembl_havana	chr7:44489937-44496529:-	1160.810914	-0.176563194	0.067468536	0.004744626	0.047496236	yes	4102	3008	1613	4102
ENSMUSG00000043801	7	Oaz1-ps	processed_pseudogene	havana	chr17:17345456-17346140:-	1689.101412	-0.17743337	0.074450399	0.008961978	0.071576213	yes	4067	1855	2023	4067
ENSMUSG00000038546	9	Ranbp9	protein_coding	ensembl_havana	chr13:43402675-43481282:-	1032.951198	-0.178507025	0.077682445	0.011086058	0.081565317	yes	4036	3419	2196	4036
ENSMUSG00000014177	10	Tvp23b	protein_coding	ensembl_havana	chr11:62879455-62916780:+	683.5722092	-0.180573875	0.074311669	0.007745914	0.065182672	yes	3947	5164	1920	5164
ENSMUSG00000030057	15	Cnbp	protein_coding	ensembl_havana	chr6:87842615-87851106:-	5602.554699	-0.181310232	0.072567163	0.006402653	0.057240352	yes	3914	334	1799	3914
ENSMUSG00000002428	12	Hltf	protein_coding	ensembl_havana	chr3:20057811-20118490:+	699.9932461	-0.18198932	0.083086905	0.014092378	0.09487106	yes	3881	5051	2398	5051
ENSMUSG00000028557	10	Rnf11	protein_coding	ensembl_havana	chr4:109451098-109484728:-	1932.231595	-0.182184616	0.08147852	0.012590346	0.088176083	yes	3874	1561	2307	3874
ENSMUSG00000012405	16	Rpl15	protein_coding	ensembl_havana	chr14:18267823-18271391:-	2599.684873	-0.182304583	0.066728873	0.003267346	0.037202619	yes	3865	1014	1419	3865
ENSMUSG00000021893	14	Capn7	protein_coding	ensembl_havana	chr14:31336638-31371986:+	806.7881497	-0.18311825	0.077031882	0.008740916	0.070719566	yes	3824	4420	1997	4420
ENSMUSG00000021785	8	Ngly1	protein_coding	ensembl_havana	chr14:16249280-16311926:+	717.7830943	-0.183686352	0.076968198	0.008494434	0.069455751	yes	3798	4951	1976	4951
ENSMUSG00000082926	3	Gm8172	processed_pseudogene	ensembl_havana	chrX:69605496-69606245:-	965.3305286	-0.184273773	0.084933759	0.01454446	0.096745512	yes	3776	3681	2428	3776
ENSMUSG00000031176	8	Dynlt3	protein_coding	ensembl_havana	chrX:9654267-9663003:-	2066.117421	-0.18744529	0.086531508	0.014287901	0.095788222	yes	3648	1419	2409	3648
ENSMUSG00000034345	14	Gtf2h5	protein_coding	ensembl_havana	chr17:6079786-6086517:+	645.5965192	-0.18799775	0.070716478	0.003897615	0.041578251	yes	3634	5405	1511	5405
ENSMUSG00000039195	4	1110008P14Rik	protein_coding	ensembl_havana	chr2:32377097-32381938:-	393.8760355	-0.188041979	0.084305011	0.012183925	0.086416014	yes	3633	7612	2276	7612
ENSMUSG00000114003	1	Gm9616	processed_pseudogene	havana	chr13:3298887-3299667:+	2546.319884	-0.188326745	0.088197082	0.015250297	0.09971633	yes	3618	1046	2471	3618
ENSMUSG00000022747	17	St3gal6	protein_coding	ensembl_havana	chr16:58468125-58524243:-	915.3472957	-0.189399827	0.063343292	0.001405384	0.022131373	yes	3588	3899	1025	3899
ENSMUSG00000015671	11	Psma2	protein_coding	ensembl_havana	chr13:14613240-14674236:+	1459.862784	-0.190352173	0.089308208	0.015124404	0.099174107	yes	3559	2293	2464	3559
ENSMUSG00000028447	11	Dctn3	protein_coding	ensembl_havana	chr4:41714798-41723170:-	574.765057	-0.190361651	0.081045309	0.008899302	0.071279676	yes	3558	5906	2006	5906
ENSMUSG00000029030	14	Tprgl	protein_coding	ensembl_havana	chr4:154157485-154160666:-	2711.198021	-0.191132639	0.076668553	0.006051802	0.055367474	yes	3538	934	1765	3538
ENSMUSG00000031556	6	Tm2d2	protein_coding	ensembl_havana	chr8:25017211-25023260:+	1028.986769	-0.191303756	0.084474682	0.010911833	0.080503418	yes	3528	3442	2189	3528
ENSMUSG00000019362	8	D8Ertd738e	protein_coding	ensembl_havana	chr8:84246238-84249719:-	1275.716958	-0.191464734	0.08292803	0.00976322	0.075475762	yes	3522	2694	2089	3522
ENSMUSG00000032320	7	Rcn2	protein_coding	ensembl_havana	chr9:56041845-56061882:+	956.8578858	-0.19189049	0.079745017	0.007578047	0.064103927	yes	3502	3731	1910	3731
ENSMUSG00000036655	8	Colec11	protein_coding	ensembl_havana	chr12:28594173-28623377:-	32.45363696	-0.191911386	0.28322525	0.002732863	0.033476012	yes	3501	15276	1319	15276
ENSMUSG00000031634	13	Ufsp2	protein_coding	ensembl_havana	chr8:45975528-45996958:+	427.5491316	-0.19251792	0.088272637	0.013219665	0.091199886	yes	3473	7263	2342	7263
ENSMUSG00000001755	12	Coasy	protein_coding	ensembl_havana	chr11:101082565-101086619:+	487.1390743	-0.19440971	0.082088115	0.008195864	0.067942833	yes	3415	6659	1949	6659
ENSMUSG00000047459	14	Dynlrb1	protein_coding	ensembl_havana	chr2:155236533-155250277:+	1379.677153	-0.194902198	0.073082406	0.003619277	0.039574648	yes	3400	2465	1476	3400
ENSMUSG00000020803	3	Txndc17	protein_coding	ensembl_havana	chr11:72207547-72210015:+	1077.635685	-0.19528422	0.091916162	0.014708105	0.097552898	yes	3389	3270	2436	3389
ENSMUSG00000029642	11	Polr1d	protein_coding	ensembl_havana	chr5:147077050-147111597:+	749.5336085	-0.19570119	0.086630485	0.01066185	0.079494004	yes	3372	4761	2163	4761
ENSMUSG00000025035	9	Arl3	protein_coding	ensembl_havana	chr19:46531096-46573198:-	501.0651388	-0.19611289	0.0899292	0.012816561	0.089065456	yes	3364	6522	2325	6522
ENSMUSG00000028266	17	Lmo4	protein_coding	ensembl_havana	chr3:144188530-144205220:-	813.9034015	-0.196528014	0.076998277	0.004936535	0.048782624	yes	3346	4385	1634	4385
ENSMUSG00000030706	17	Mrpl48	protein_coding	ensembl_havana	chr7:100545751-100608301:-	523.9804235	-0.196824178	0.078603908	0.005620756	0.05289141	yes	3340	6305	1717	6305
ENSMUSG00000032249	14	Anp32a	protein_coding	ensembl_havana	chr9:62341293-62378812:+	3347.157018	-0.196971794	0.093587363	0.015152286	0.099276351	yes	3333	686	2466	3333
ENSMUSG00000026111	15	Unc50	protein_coding	ensembl_havana	chr1:37430139-37439124:+	750.1446771	-0.197300582	0.085252122	0.009174474	0.072662735	yes	3322	4755	2040	4755
ENSMUSG00000044475	14	Ascc1	protein_coding	ensembl_havana	chr10:60002805-60099988:+	455.9805044	-0.197346584	0.0920706	0.013824412	0.094004789	yes	3320	6947	2375	6947
ENSMUSG00000019710	13	Mrpl24	protein_coding	ensembl_havana	chr3:87919506-87923672:+	1130.784346	-0.197413821	0.088768034	0.011435621	0.083124661	yes	3315	3107	2219	3315
ENSMUSG00000035596	14	Mboat7	protein_coding	ensembl_havana	chr7:3677789-3693523:-	621.7958873	-0.199354936	0.074429956	0.003385541	0.037865792	yes	3253	5568	1443	5568
ENSMUSG00000050148	9	Ubqln2	protein_coding	ensembl_havana	chrX:153498227-153501570:+	597.3964038	-0.199585794	0.089336874	0.010947422	0.080678773	yes	3241	5738	2192	5738
ENSMUSG00000027423	15	Snx5	protein_coding	ensembl_havana	chr2:144250123-144270906:-	1472.628208	-0.19975755	0.072216597	0.002611732	0.032360235	yes	3235	2262	1304	3235
ENSMUSG00000035242	15	Oaz1	protein_coding	ensembl_havana	chr10:80826656-80829290:+	2069.629491	-0.199951663	0.067656594	0.00145995	0.022644712	yes	3227	1416	1040	3227
ENSMUSG00000024959	14	Bad	protein_coding	ensembl_havana	chr19:6941861-6951899:+	498.5828694	-0.200348119	0.087271368	0.009359504	0.073452565	yes	3215	6548	2056	6548
ENSMUSG00000039128	13	Cdc123	protein_coding	ensembl_havana	chr2:5794294-5845164:-	722.8448028	-0.200767646	0.07894525	0.004896514	0.048535565	yes	3206	4919	1630	4919
ENSMUSG00000019777	16	Hdac2	protein_coding	ensembl_havana	chr10:36974544-37001889:+	1102.87711	-0.200792258	0.071375723	0.002251018	0.029511561	yes	3205	3184	1231	3205
ENSMUSG00000002015	5	Bcap31	protein_coding	ensembl_havana	chrX:73686178-73716175:-	2432.722546	-0.201074284	0.079698045	0.005160497	0.050197563	yes	3198	1114	1661	3198
ENSMUSG00000024169	16	Ift140	protein_coding	ensembl_havana	chr17:25016085-25099495:+	425.091828	-0.201080546	0.094364938	0.013740176	0.093631391	yes	3197	7297	2371	7297
ENSMUSG00000049299	14	Trappc1	protein_coding	ensembl_havana	chr11:69323980-69325793:+	336.9087751	-0.201267623	0.092684496	0.012494816	0.087773365	yes	3189	8283	2300	8283
ENSMUSG00000005803	14	Sqor	protein_coding	ensembl_havana	chr2:122765237-122809569:+	915.512322	-0.201789972	0.087279373	0.008875953	0.071279676	yes	3165	3897	2006	3897
ENSMUSG00000026753	5	Ppp6c	protein_coding	ensembl_havana	chr2:39194354-39226451:-	1356.9629	-0.202401102	0.063790435	7.05E-04	0.013645326	yes	3145	2505	835	3145
ENSMUSG00000031839	7	Hsbp1	protein_coding	ensembl_havana	chr8:119344488-119348922:+	1640.445255	-0.202583427	0.057189981	1.90E-04	0.005991923	yes	3135	1935	511	3135
ENSMUSG00000007038	5	Neu1	protein_coding	ensembl_havana	chr17:34931253-34935953:+	588.1226565	-0.202914721	0.083974236	0.006743651	0.059312554	yes	3127	5802	1837	5802
ENSMUSG00000049709	4	Nlrp10	protein_coding	ensembl_havana	chr7:108921852-108930178:-	46.66809827	-0.202981955	0.321724131	0.001429811	0.022450392	yes	3122	14467	1028	14467
ENSMUSG00000066315	9	Gm12918	processed_pseudogene	havana	chr4:10848420-10849055:+	3179.029012	-0.203571656	0.083439471	0.006309804	0.056890344	yes	3105	747	1791	3105
ENSMUSG00000016308	12	Ube2a	protein_coding	ensembl_havana	chrX:36873900-36884222:+	539.0374753	-0.204007361	0.081719222	0.005410183	0.051631617	yes	3087	6174	1691	6174
ENSMUSG00000026739	13	Bmi1	protein_coding	ensembl_havana	chr2:18677018-18686629:+	1020.520202	-0.20407717	0.069238187	0.001452599	0.022610438	yes	3083	3469	1037	3469
ENSMUSG00000009927	9	Rps25	protein_coding	ensembl_havana	chr9:44407139-44410427:+	3646.27487	-0.204605248	0.071330823	0.001849389	0.026234052	yes	3070	599	1139	3070
ENSMUSG00000035885	5	Cox8a	protein_coding	ensembl_havana	chr19:7215153-7217616:-	1622.690133	-0.204927304	0.065638499	8.21E-04	0.015181632	yes	3063	1963	872	3063
ENSMUSG00000078234	6	Klhdc7a	protein_coding	ensembl_havana	chr4:139960220-139968026:-	492.8198372	-0.205091617	0.095416684	0.01267461	0.08849434	yes	3055	6609	2313	6609
ENSMUSG00000008682	13	Rpl10	protein_coding	ensembl_havana	chrX:74270812-74273135:+	10690.20898	-0.205307981	0.07838558	0.003822384	0.041144739	yes	3045	132	1499	3045
ENSMUSG00000063200	4	Nol7	protein_coding	ensembl_havana	chr13:43398390-43407097:+	649.1588998	-0.205417956	0.091789588	0.010282957	0.077879282	yes	3043	5376	2133	5376
ENSMUSG00000022420	16	Dnal4	protein_coding	ensembl_havana	chr15:79761453-79777849:-	398.9880491	-0.205514454	0.083817451	0.00601048	0.055145553	yes	3039	7552	1761	7552
ENSMUSG00000040006	13	Ginm1	protein_coding	ensembl_havana	chr10:7767947-7792824:-	1204.0065	-0.206354404	0.078189455	0.003582867	0.039326351	yes	3018	2886	1472	3018
ENSMUSG00000028647	13	Mycbp	protein_coding	ensembl_havana	chr4:123904832-123912269:+	348.3778399	-0.207077306	0.091389054	0.00946822	0.073891167	yes	2998	8156	2068	8156
ENSMUSG00000031561	16	Tenm3	protein_coding	ensembl_havana	chr8:48227682-48843951:-	41.34433706	-0.207200371	0.228461308	0.011017083	0.081094762	yes	2993	14742	2195	14742
ENSMUSG00000002763	16	Pex6	protein_coding	ensembl_havana	chr17:46711463-46725541:+	987.5013115	-0.207574522	0.100087817	0.014617048	0.097108409	yes	2979	3597	2432	3597
ENSMUSG00000069379	3	Gm4950	processed_pseudogene	ensembl_havana	chr18:51865267-51865881:-	312.7727781	-0.207592669	0.100529661	0.01489852	0.09817104	yes	2978	8618	2452	8618
ENSMUSG00000036299	5	BC031181	protein_coding	ensembl_havana	chr18:75005868-75010152:+	1219.539287	-0.208478276	0.091204242	0.008904229	0.071279676	yes	2951	2840	2006	2951
ENSMUSG00000025630	8	Hprt	protein_coding	ensembl_havana	chrX:52988137-53021659:+	1064.649282	-0.208894924	0.083666967	0.00518422	0.050269773	yes	2938	3322	1664	3322
ENSMUSG00000097487	7	Ptges3l	protein_coding	ensembl_havana	chr11:101418812-101425333:-	30.32513782	-0.209051541	0.235618876	0.008584577	0.069965508	yes	2932	15446	1982	15446
ENSMUSG00000022336	3	Eif3e	protein_coding	ensembl_havana	chr15:43250058-43282719:-	1657.882361	-0.209301591	0.088368049	0.007202285	0.061996441	yes	2924	1902	1877	2924
ENSMUSG00000032239	10	Rp9	protein_coding	ensembl_havana	chr9:22411047-22469743:-	402.3598048	-0.209504749	0.102076544	0.014998674	0.098629861	yes	2916	7517	2455	7517
ENSMUSG00000016510	11	Mtif3	protein_coding	ensembl_havana	chr5:146951573-146963800:-	276.8026682	-0.210131883	0.091695462	0.008643423	0.070247378	yes	2897	9129	1988	9129
ENSMUSG00000038064	7	Cldn22	protein_coding	ensembl_havana	chr8:47824482-47825476:+	39.28608975	-0.210401571	0.249447492	0.005584197	0.052700856	yes	2890	14858	1712	14858
ENSMUSG00000022205	15	Sub1	protein_coding	ensembl_havana	chr15:11981339-11996983:-	1626.822387	-0.210735405	0.093892826	0.009622383	0.074780585	yes	2882	1960	2079	2882
ENSMUSG00000042616	8	Oscp1	protein_coding	ensembl_havana	chr4:126058565-126092195:+	221.821735	-0.210788692	0.103021888	0.014993939	0.098629861	yes	2879	10002	2455	10002
ENSMUSG00000003380	11	Rabac1	protein_coding	ensembl_havana	chr7:24969752-24972754:-	3236.231764	-0.21084529	0.078691386	0.003079466	0.036028194	yes	2875	723	1381	2875
ENSMUSG00000004394	12	Tmed4	protein_coding	ensembl_havana	chr11:6270369-6274870:-	1315.004778	-0.210863266	0.083664298	0.004783763	0.047700482	yes	2873	2596	1619	2873
ENSMUSG00000021967	4	Mrpl57	protein_coding	ensembl_havana	chr14:57826234-57829296:+	263.345079	-0.211078873	0.103559709	0.015194185	0.099429907	yes	2865	9315	2469	9315
ENSMUSG00000027800	14	Tm4sf1	protein_coding	ensembl_havana	chr3:57285611-57301988:-	4072.095352	-0.213641427	0.085399552	0.004905214	0.048591998	yes	2792	510	1631	2792
ENSMUSG00000019210	10	Atp6v1e1	protein_coding	ensembl_havana	chr6:120794305-120822793:-	1889.574923	-0.213880305	0.063495227	3.30E-04	0.00829864	yes	2786	1608	643	2786
ENSMUSG00000059518	14	Znhit1	protein_coding	ensembl_havana	chr5:136982164-136988021:-	463.808525	-0.214274934	0.098878145	0.011100479	0.081597104	yes	2768	6876	2197	6876
ENSMUSG00000043483	4	Gm6863	processed_pseudogene	havana	chr12:96922423-96923058:-	290.0682073	-0.215432668	0.096196987	0.009288382	0.073224379	yes	2742	8938	2048	8938
ENSMUSG00000007892	8	Rplp1	protein_coding	ensembl_havana	chr9:61913284-61914542:-	9225.643261	-0.216226948	0.091965078	0.007042909	0.061005299	yes	2718	159	1863	2718
ENSMUSG00000115868	1	Gm2999	processed_pseudogene	havana	chr15:71794570-71795107:+	523.4089458	-0.216551918	0.086685895	0.00482115	0.047965096	yes	2711	6313	1624	6313
ENSMUSG00000028218	19	Fam92a	protein_coding	ensembl_havana	chr4:12153409-12172015:-	241.6877814	-0.216675063	0.098328576	0.009964224	0.076395324	yes	2707	9676	2106	9676
ENSMUSG00000020585	4	Laptm4a	protein_coding	ensembl_havana	chr12:8921664-8938742:+	9602.717903	-0.218290697	0.075108654	0.001476433	0.022783886	yes	2669	151	1046	2669
ENSMUSG00000080932	3	Gm10224	processed_pseudogene	ensembl_havana	chr6:122698414-122699028:-	995.5823964	-0.218457727	0.084984315	0.003901258	0.041578251	yes	2661	3562	1511	3562
ENSMUSG00000067288	13	Rps28	protein_coding	ensembl_havana	chr17:33819027-33824562:-	2564.261073	-0.218638902	0.093030521	0.006894035	0.060261169	yes	2655	1035	1845	2655
ENSMUSG00000028138	8	Adh5	protein_coding	ensembl_havana	chr3:138443093-138455499:+	1081.549756	-0.218776998	0.081858975	0.002931445	0.03487729	yes	2652	3256	1358	3256
ENSMUSG00000080848	3	Gm9385	processed_pseudogene	havana	chr9:116040593-116041064:-	1085.871875	-0.219012878	0.075818426	0.001549279	0.023494551	yes	2643	3235	1064	3235
ENSMUSG00000031320	9	Rps4x	protein_coding	ensembl_havana	chrX:102184941-102189394:-	5887.666605	-0.219237257	0.088778806	0.00506717	0.049708723	yes	2636	306	1647	2636
ENSMUSG00000025040	13	Fundc1	protein_coding	ensembl_havana	chrX:17556564-17572325:-	530.6154557	-0.219339329	0.081282644	0.002710145	0.033317585	yes	2633	6239	1314	6239
ENSMUSG00000073889	10	Il11ra1	protein_coding	ensembl_havana	chr4:41699989-41769474:+	1065.115347	-0.219396002	0.099816242	0.009804499	0.075613979	yes	2631	3319	2095	3319
ENSMUSG00000027714	11	Exosc9	protein_coding	ensembl_havana	chr3:36552606-36565727:+	426.9435968	-0.219656424	0.098536593	0.00910452	0.072356976	yes	2621	7270	2033	7270
ENSMUSG00000013622	15	Atraid	protein_coding	ensembl_havana	chr5:31048312-31054623:+	1024.623172	-0.219722498	0.101075242	0.010315137	0.077879282	yes	2619	3454	2133	3454
ENSMUSG00000048794	14	Cfap100	protein_coding	ensembl_havana	chr6:90403479-90428797:-	424.0842199	-0.220061732	0.104295796	0.011816505	0.085041994	yes	2611	7310	2245	7310
ENSMUSG00000106930	1	Gm6450	processed_pseudogene	havana	chr5:93003831-93004404:+	366.8909778	-0.220075464	0.109080016	0.014307337	0.095799273	yes	2610	7904	2411	7904
ENSMUSG00000062328	8	Rpl17	protein_coding	ensembl_havana	chr18:74998558-75003381:+	4922.608998	-0.220608552	0.097331146	0.008262139	0.068260158	yes	2599	396	1955	2599
ENSMUSG00000113061	1	Rps18-ps5	protein_coding	ensembl_havana	chr13:28257528-28258134:+	1888.551338	-0.220898155	0.101537351	0.010145019	0.076990637	yes	2590	1610	2128	2590
ENSMUSG00000028234	6	Rps20	protein_coding	ensembl_havana	chr4:3831334-3835665:-	4272.608379	-0.221330925	0.090844958	0.005407584	0.051631617	yes	2581	480	1691	2581
ENSMUSG00000110825	1	Gm8959	processed_pseudogene	havana	chr9:51656891-51657461:+	201.427174	-0.221341115	0.106617976	0.012509979	0.087841688	yes	2580	10342	2301	10342
ENSMUSG00000037236	16	Matr3	protein_coding	ensembl_havana	chr18:35562138-35593835:+	1527.112581	-0.221499501	0.066147443	3.35E-04	0.008364591	yes	2575	2156	646	2575
ENSMUSG00000031221	7	Igbp1	protein_coding	ensembl_havana	chrX:100494291-100516125:+	698.0672306	-0.221570064	0.097429978	0.008034553	0.066890733	yes	2572	5062	1940	5062
ENSMUSG00000032299	10	Commd4	protein_coding	ensembl_havana	chr9:57155035-57158331:-	434.132933	-0.221679555	0.096667162	0.007671015	0.06465341	yes	2570	7194	1917	7194
ENSMUSG00000018677	9	Slc25a39	protein_coding	ensembl_havana	chr11:102402985-102407946:-	1348.144943	-0.22168686	0.105978396	0.012054862	0.086067346	yes	2569	2517	2261	2569
ENSMUSG00000030539	13	Sema4b	protein_coding	ensembl_havana	chr7:80186841-80226527:+	312.8439163	-0.221910171	0.110621864	0.014318848	0.09583663	yes	2567	8617	2414	8617
ENSMUSG00000025362	6	Rps26	protein_coding	ensembl_havana	chr10:128624534-128626747:-	2197.687446	-0.222530063	0.1100548	0.013769289	0.093750693	yes	2552	1299	2373	2552
ENSMUSG00000040331	16	Nsmce4a	protein_coding	ensembl_havana	chr7:130532526-130573118:-	886.5145362	-0.222595009	0.074625539	0.001122514	0.018736013	yes	2548	4039	968	4039
ENSMUSG00000056501	3	Cebpb	protein_coding	ensembl_havana	chr2:167688915-167690418:+	606.6638094	-0.222927371	0.110367175	0.013760905	0.093733112	yes	2540	5677	2372	5677
ENSMUSG00000034035	18	Ccdc17	protein_coding	ensembl_havana	chr4:116596654-116600266:+	991.8768437	-0.223300967	0.103069992	0.010076941	0.076690128	yes	2538	3576	2123	3576
ENSMUSG00000091449	3	Gm10269	processed_pseudogene	havana	chr18:20682594-20682963:-	646.0179217	-0.223495851	0.110985734	0.013832296	0.094004789	yes	2534	5400	2375	5400
ENSMUSG00000047394	9	Odf3b	protein_coding	ensembl_havana	chr15:89377449-89379587:-	319.2156234	-0.223511807	0.109207247	0.012949581	0.089796731	yes	2532	8525	2330	8525
ENSMUSG00000044362	8	Ccdc89	protein_coding	ensembl_havana	chr7:90426577-90428669:+	25.21876061	-0.224003277	0.210112237	0.01506053	0.098880917	yes	2521	15871	2459	15871
ENSMUSG00000003423	15	Pih1d1	protein_coding	ensembl_havana	chr7:45154303-45160065:+	467.3099706	-0.224303814	0.097387144	0.00728599	0.062384602	yes	2513	6842	1885	6842
ENSMUSG00000036968	15	Cnpy4	protein_coding	ensembl_havana	chr5:138187485-138193918:+	416.1062455	-0.224482514	0.095731712	0.00657835	0.058271053	yes	2507	7382	1824	7382
ENSMUSG00000091742	2	Gm5093	processed_pseudogene	havana	chr17:46439578-46440097:-	462.2153636	-0.224562542	0.100921674	0.008714084	0.070573162	yes	2504	6889	1993	6889
ENSMUSG00000028221	3	Pip4p2	protein_coding	ensembl_havana	chr4:14864076-14915176:+	543.5656186	-0.224643111	0.090824953	0.004758142	0.047543163	yes	2502	6143	1615	6143
ENSMUSG00000027452	11	Acss1	protein_coding	ensembl_havana	chr2:150618105-150668500:-	1545.499719	-0.224855326	0.215077078	0.013089926	0.090575559	yes	2495	2119	2335	2495
ENSMUSG00000085442	1	Gm3362	processed_pseudogene	havana	chr15:37943327-37943792:-	345.8447067	-0.225111406	0.104708086	0.01023573	0.077569742	yes	2490	8178	2132	8178
ENSMUSG00000024414	13	Mrpl27	protein_coding	ensembl_havana	chr11:94653767-94660089:+	356.3448333	-0.225167054	0.102581726	0.009263162	0.073114272	yes	2488	8042	2045	8042
ENSMUSG00000112673	1	Gm7413	processed_pseudogene	havana	chr10:59871221-59871682:-	608.4252508	-0.225350333	0.094593169	0.005947778	0.054846102	yes	2483	5649	1751	5649
ENSMUSG00000032398	7	Snapc5	protein_coding	ensembl_havana	chr9:64179274-64183132:+	395.0634437	-0.225519536	0.093122863	0.00538062	0.051440633	yes	2478	7598	1690	7598
ENSMUSG00000015478	13	Rnf5	protein_coding	ensembl_havana	chr17:34601091-34603690:-	454.2966398	-0.225522885	0.1062137	0.010785549	0.080083696	yes	2477	6959	2174	6959
ENSMUSG00000071662	4	Polr2g	protein_coding	ensembl_havana	chr19:8793127-8798577:-	587.7598415	-0.225708241	0.092245869	0.005039541	0.04948755	yes	2473	5805	1644	5805
ENSMUSG00000030865	4	Chp2	protein_coding	ensembl_havana	chr7:122219496-122222824:+	22.40904575	-0.226050846	0.229316982	0.008680884	0.070480927	yes	2464	16126	1990	16126
ENSMUSG00000110185	2	Igip	protein_coding	havana	chr18:36298679-36301517:+	774.9895233	-0.226077659	0.103277756	0.009290708	0.073224379	yes	2463	4612	2048	4612
ENSMUSG00000047361	16	Gm973	protein_coding	ensembl_havana	chr1:59516264-59636417:+	160.818641	-0.226167428	0.115610665	0.01492408	0.098259314	yes	2461	11082	2454	11082
ENSMUSG00000060935	6	Tmem263	protein_coding	ensembl_havana	chr10:85102627-85120618:+	359.078301	-0.226240734	0.11222348	0.013310118	0.091472384	yes	2458	8002	2351	8002
ENSMUSG00000082064	3	Rpl5-ps2	processed_pseudogene	ensembl_havana	chr2:154703809-154704699:+	1638.037352	-0.226334901	0.089237843	0.003967702	0.04195429	yes	2454	1940	1528	2454
ENSMUSG00000061130	13	Ppm1b	protein_coding	ensembl_havana	chr17:84956741-85023991:+	1040.669959	-0.226483469	0.115216157	0.01460468	0.097066152	yes	2447	3405	2431	3405
ENSMUSG00000025245	14	Lztfl1	protein_coding	ensembl_havana	chr9:123694416-123717697:-	385.2483312	-0.226568999	0.087046944	0.003309897	0.037414522	yes	2445	7710	1422	7710
ENSMUSG00000072704	6	Smim10l1	protein_coding	ensembl_havana	chr6:133104909-133110899:+	1331.292239	-0.226704568	0.074372102	8.81E-04	0.015917262	yes	2442	2558	892	2558
ENSMUSG00000008668	15	Rps18	protein_coding	ensembl_havana	chr17:33951999-33956001:-	2972.838487	-0.226732988	0.09575017	0.00607297	0.055529702	yes	2441	817	1767	2441
ENSMUSG00000005268	20	Prlr	protein_coding	ensembl_havana	chr15:10177238-10349180:+	35.93813824	-0.226780485	0.214186671	0.013020504	0.090211098	yes	2438	15057	2332	15057
ENSMUSG00000015804	14	Med28	protein_coding	ensembl_havana	chr5:45520229-45529276:+	1005.183075	-0.226919805	0.088146556	0.003563486	0.039140207	yes	2433	3536	1471	3536
ENSMUSG00000040774	15	Cept1	protein_coding	ensembl_havana	chr3:106502260-106547802:-	1304.542688	-0.227002388	0.110381068	0.012165974	0.086402483	yes	2431	2624	2275	2624
ENSMUSG00000056091	12	St3gal5	protein_coding	ensembl_havana	chr6:72097592-72154571:+	537.3961106	-0.227174968	0.117342807	0.015283462	0.099823051	yes	2426	6189	2473	6189
ENSMUSG00000028568	16	Btf3l4	protein_coding	ensembl_havana	chr4:108814295-108833614:-	698.3807645	-0.227200954	0.075438856	9.85E-04	0.017195907	yes	2425	5061	924	5061
ENSMUSG00000010054	4	Tusc2	protein_coding	ensembl_havana	chr9:107563255-107566112:+	518.7762864	-0.227382247	0.086353673	0.003021913	0.03554466	yes	2416	6363	1373	6363
ENSMUSG00000096699	1	Rps19-ps4	processed_pseudogene	ensembl_havana	chr18:42252398-42252835:+	679.2949287	-0.227411269	0.095636117	0.005884587	0.05439203	yes	2415	5192	1746	5192
ENSMUSG00000022635	9	Zcrb1	protein_coding	ensembl_havana	chr15:93386097-93398334:-	576.8829651	-0.227767338	0.099813753	0.007378447	0.062909535	yes	2412	5892	1895	5892
ENSMUSG00000084786	9	Ubl5	protein_coding	ensembl_havana	chr9:20642878-20647140:+	1043.783183	-0.227801734	0.082919908	0.002181297	0.029002274	yes	2411	3389	1215	3389
ENSMUSG00000007891	16	Ctsd	protein_coding	ensembl_havana	chr7:142375911-142388038:-	6507.470448	-0.227803981	0.081428194	0.001883801	0.026420637	yes	2410	256	1151	2410
ENSMUSG00000033819	16	Ppp1r16a	protein_coding	ensembl_havana	chr15:76671615-76694919:+	1190.053424	-0.228108046	0.11520152	0.013920901	0.094400385	yes	2404	2921	2382	2921
ENSMUSG00000022677	15	Fopnl	protein_coding	ensembl_havana	chr16:14299244-14317405:-	496.1675145	-0.228241143	0.10914784	0.011167639	0.081941665	yes	2399	6570	2202	6570
ENSMUSG00000020903	13	Stx8	protein_coding	ensembl_havana	chr11:67966193-68207148:+	556.6947159	-0.228783258	0.10537224	0.009364206	0.073452565	yes	2389	6043	2056	6043
ENSMUSG00000021796	15	Bmpr1a	protein_coding	ensembl_havana	chr14:34410734-34503341:-	1936.223751	-0.229106103	0.101416031	0.007664043	0.06462836	yes	2384	1554	1916	2384
ENSMUSG00000028062	15	Lamtor2	protein_coding	ensembl_havana	chr3:88549819-88553074:-	533.8588025	-0.229167496	0.101986029	0.007872447	0.065972575	yes	2383	6215	1927	6215
ENSMUSG00000052031	8	Tagap1	protein_coding	ensembl_havana	chr17:6955011-6961156:-	333.2339692	-0.229407424	0.091158618	0.00405266	0.042625854	yes	2376	8323	1534	8323
ENSMUSG00000043284	12	Tmem11	protein_coding	ensembl_havana	chr11:60864452-60879272:-	373.2875371	-0.229673473	0.104803129	0.008864593	0.071279676	yes	2369	7838	2006	7838
ENSMUSG00000028029	11	Aimp1	protein_coding	ensembl_havana	chr3:132660481-132684370:-	615.7311088	-0.22997736	0.079984509	0.001465277	0.022698451	yes	2362	5593	1043	5593
ENSMUSG00000029815	12	Malsu1	protein_coding	ensembl_havana	chr6:49073795-49086751:+	144.0782191	-0.230253635	0.117000753	0.013839949	0.094004789	yes	2357	11431	2375	11431
ENSMUSG00000040824	3	Snrpd2	protein_coding	ensembl_havana	chr7:19149722-19153542:+	360.8535542	-0.230385618	0.104040551	0.008356329	0.068709015	yes	2352	7978	1965	7978
ENSMUSG00000081344	5	Gm14303	processed_pseudogene	havana	chr2:172509521-172509691:-	1581.008952	-0.230407997	0.080190764	0.00146843	0.022725502	yes	2351	2046	1044	2351
ENSMUSG00000068391	8	Chrac1	protein_coding	ensembl_havana	chr15:73090392-73097554:+	366.571325	-0.230452271	0.095383288	0.005183436	0.050269773	yes	2349	7909	1664	7909
ENSMUSG00000081382	1	Rpl18-ps1	processed_pseudogene	havana	chr1:60900898-60901422:+	1012.254722	-0.230467456	0.106349294	0.009261524	0.073114272	yes	2348	3509	2045	3509
ENSMUSG00000089876	3	Tmem102	protein_coding	ensembl_havana	chr11:69803603-69805624:-	147.3919366	-0.230511635	0.118288457	0.014282534	0.095788222	yes	2347	11362	2409	11362
ENSMUSG00000045237	5	1110012L19Rik	protein_coding	ensembl_havana	chrX:70385877-70389417:+	236.5882751	-0.230820655	0.094618403	0.00486865	0.048348357	yes	2342	9758	1627	9758
ENSMUSG00000029247	17	Paics	protein_coding	ensembl_havana	chr5:76951307-76967509:+	2406.218872	-0.230907764	0.064776769	1.42E-04	0.004990116	yes	2337	1131	458	2337
ENSMUSG00000024213	14	Nudt3	protein_coding	ensembl_havana	chr17:27579382-27623495:-	1065.072723	-0.230918427	0.119940935	0.014806235	0.097888669	yes	2336	3320	2439	3320
ENSMUSG00000033379	13	Atp6v0b	protein_coding	ensembl_havana	chr4:117884326-117887333:-	2029.142828	-0.231049158	0.098545413	0.006134474	0.055870741	yes	2334	1463	1770	2334
ENSMUSG00000022884	15	Eif4a2	protein_coding	ensembl_havana	chr16:23107444-23114136:+	5439.826587	-0.231754903	0.073411365	5.92E-04	0.012065373	yes	2317	350	790	2317
ENSMUSG00000001105	15	Ift20	protein_coding	ensembl_havana	chr11:78536361-78541737:+	912.1637594	-0.232084934	0.084874901	0.002172659	0.028939533	yes	2307	3917	1211	3917
ENSMUSG00000022982	10	Sod1	protein_coding	ensembl_havana	chr16:90220754-90226329:+	4911.682678	-0.232388684	0.065447632	1.48E-04	0.005123219	yes	2304	400	466	2304
ENSMUSG00000032763	11	Ilvbl	protein_coding	ensembl_havana	chr10:78574346-78584502:+	385.4645911	-0.232755733	0.119709768	0.013958919	0.094402702	yes	2292	7706	2388	7706
ENSMUSG00000031536	6	Polb	protein_coding	ensembl_havana	chr8:22628126-22653435:-	422.8080849	-0.232850033	0.096034158	0.004944464	0.048831111	yes	2290	7323	1636	7323
ENSMUSG00000039632	13	Ccdc151	protein_coding	ensembl_havana	chr9:21989871-22002634:-	174.0468492	-0.233091268	0.122214123	0.014813894	0.097888669	yes	2285	10835	2439	10835
ENSMUSG00000028838	11	Extl1	protein_coding	ensembl_havana	chr4:134356372-134383850:-	91.01881189	-0.233432204	0.203025722	0.015133725	0.099194968	yes	2279	12801	2465	12801
ENSMUSG00000075705	12	Msrb1	protein_coding	ensembl_havana	chr17:24736642-24742778:+	979.2122971	-0.23369564	0.109380225	0.009502024	0.074094691	yes	2272	3626	2072	3626
ENSMUSG00000027937	15	Jtb	protein_coding	ensembl_havana	chr3:90231597-90235838:+	724.3284454	-0.233921321	0.087683164	0.002574476	0.032120318	yes	2266	4911	1295	4911
ENSMUSG00000025147	7	Mob2	protein_coding	ensembl_havana	chr7:142008535-142061065:-	880.7032392	-0.233942966	0.103886775	0.00736805	0.062854055	yes	2264	4074	1893	4074
ENSMUSG00000084139	1	Gm12322	processed_pseudogene	havana	chr11:70909257-70909645:-	873.7742915	-0.234208013	0.089186472	0.002879825	0.034517307	yes	2260	4107	1346	4107
ENSMUSG00000020415	16	Pttg1	protein_coding	ensembl_havana	chr11:43420250-43426251:-	766.37055	-0.234342093	0.122845976	0.014542004	0.096745512	yes	2258	4658	2428	4658
ENSMUSG00000020386	5	Sar1b	protein_coding	ensembl_havana	chr11:51763687-51791925:+	903.5435552	-0.234468289	0.108155077	0.008807922	0.071050159	yes	2257	3958	2001	3958
ENSMUSG00000023968	15	Crip3	protein_coding	ensembl_havana	chr17:46428926-46431776:+	22.53804222	-0.234588778	0.214691474	0.011435133	0.083124661	yes	2253	16110	2219	16110
ENSMUSG00000028057	14	Rit1	protein_coding	ensembl_havana	chr3:88716838-88731049:+	736.8387597	-0.234607999	0.090689289	0.003188184	0.036715251	yes	2252	4828	1403	4828
ENSMUSG00000046364	14	Rpl27a	protein_coding	ensembl_havana	chr7:109519147-109522367:+	5843.515684	-0.234747197	0.092379061	0.00359542	0.039437338	yes	2250	309	1473	2250
ENSMUSG00000025208	9	Mrpl43	protein_coding	ensembl_havana	chr19:45004829-45006442:-	385.0853512	-0.234759619	0.114875137	0.011303852	0.082491573	yes	2249	7713	2214	7713
ENSMUSG00000001504	10	Irx2	protein_coding	ensembl_havana	chr13:72628820-72634198:+	807.4954509	-0.234904097	0.101717765	0.006384366	0.057240352	yes	2245	4418	1799	4418
ENSMUSG00000069682	6	Gm10275	transcribed_processed_pseudogene	havana	chr10:29698746-29699380:-	1366.084856	-0.235220031	0.109465412	0.009086362	0.072283779	yes	2237	2493	2031	2493
ENSMUSG00000049295	17	Zfp219	protein_coding	ensembl_havana	chr14:52006077-52020733:-	805.7193436	-0.235241599	0.091258155	0.003246082	0.037037673	yes	2236	4429	1414	4429
ENSMUSG00000083820	1	Ndufs6b	processed_pseudogene	havana	chr7:81161397-81161744:-	103.8712471	-0.235465985	0.212515257	0.011883048	0.085330845	yes	2231	12435	2250	12435
ENSMUSG00000021102	4	Glrx5	protein_coding	ensembl_havana	chr12:105032688-105042906:+	491.3740123	-0.235840419	0.117238122	0.011839517	0.085169667	yes	2226	6621	2246	6621
ENSMUSG00000021661	16	Ankra2	protein_coding	ensembl_havana	chr13:98263074-98274754:+	280.4112307	-0.236016664	0.095693605	0.004301586	0.044239797	yes	2219	9066	1571	9066
ENSMUSG00000056220	14	Pla2g4a	protein_coding	ensembl_havana	chr1:149829618-149961290:-	324.8265836	-0.236199217	0.116351877	0.011380832	0.082940957	yes	2216	8446	2217	8446
ENSMUSG00000033735	9	Spr	protein_coding	ensembl_havana	chr6:85130176-85137766:-	658.0028226	-0.236315823	0.105283006	0.00728218	0.062384602	yes	2212	5310	1885	5310
ENSMUSG00000027673	12	Ndufb5	protein_coding	ensembl_havana	chr3:32736990-32751566:+	1040.138596	-0.236657349	0.200330966	0.015073572	0.098880917	yes	2207	3407	2459	3407
ENSMUSG00000025894	11	Aasdhppt	protein_coding	ensembl_havana	chr9:4294793-4309471:-	360.8145096	-0.236661737	0.119040572	0.012226178	0.086563696	yes	2206	7979	2282	7979
ENSMUSG00000006717	7	Acot13	protein_coding	ensembl_havana	chr13:24817948-24831540:-	465.3996939	-0.236824348	0.223242995	0.008939483	0.071467212	yes	2203	6862	2020	6862
ENSMUSG00000056412	6	Psenen-ps	processed_pseudogene	havana	chr4:40775259-40775564:-	446.2568396	-0.236853481	0.108410472	0.008248071	0.06820066	yes	2202	7049	1953	7049
ENSMUSG00000057176	4	Ccdc189	protein_coding	ensembl_havana	chr7:127582383-127588595:-	233.0728344	-0.23689066	0.101096584	0.005762043	0.053751348	yes	2200	9821	1732	9821
ENSMUSG00000026860	16	Sh3glb2	protein_coding	ensembl_havana	chr2:30344809-30359337:-	605.9626012	-0.23691012	0.105995286	0.007384511	0.062928029	yes	2198	5682	1896	5682
ENSMUSG00000100444	1	C530043A13Rik	lncRNA	havana	chr1:73522095-73529790:-	44.7391774	-0.236916773	0.216399615	0.01059515	0.079216033	yes	2197	14548	2149	14548
ENSMUSG00000039958	17	Etfbkmt	protein_coding	ensembl_havana	chr6:149139849-149151171:+	523.0374848	-0.236918849	0.110067292	0.008825867	0.071157454	yes	2196	6316	2004	6316
ENSMUSG00000021607	9	Mrpl36	protein_coding	ensembl_havana	chr13:73328513-73332178:+	365.3250747	-0.237213942	0.100503414	0.00551226	0.052296883	yes	2189	7923	1703	7923
ENSMUSG00000029463	5	Fam216a	protein_coding	ensembl_havana	chr5:122364580-122372364:-	295.648234	-0.23722428	0.096291696	0.004274908	0.044105808	yes	2188	8864	1566	8864
ENSMUSG00000035585	16	Tsen34	protein_coding	ensembl_havana	chr7:3692863-3701024:+	750.2212023	-0.23754924	0.113237799	0.009794083	0.075605832	yes	2181	4754	2093	4754
ENSMUSG00000004843	7	Chmp2b	protein_coding	ensembl_havana	chr16:65539128-65562726:-	1128.240218	-0.237598095	0.067471554	1.58E-04	0.005340737	yes	2177	3115	477	3115
ENSMUSG00000100594	1	2810414N06Rik	lncRNA	havana	chr1:151748949-151755018:-	19.41525045	-0.237605398	0.205882512	0.013290259	0.091413675	yes	2176	16445	2344	16445
ENSMUSG00000045165	6	AI467606	protein_coding	ensembl_havana	chr7:127091359-127093986:+	440.6217688	-0.237790402	0.110883605	0.008875409	0.071279676	yes	2171	7117	2006	7117
ENSMUSG00000024072	9	Yipf4	protein_coding	ensembl_havana	chr17:74489493-74500277:+	916.4256596	-0.237848984	0.079470034	9.49E-04	0.016759003	yes	2170	3891	911	3891
ENSMUSG00000040883	18	Tmem205	protein_coding	ensembl_havana	chr9:21921008-21927556:-	858.6968366	-0.238182897	0.101280028	0.005562908	0.052561346	yes	2165	4182	1710	4182
ENSMUSG00000062054	7	Iah1	protein_coding	ensembl_havana	chr12:21316389-21323819:+	676.7793587	-0.23821352	0.119673143	0.01191127	0.08541621	yes	2164	5208	2251	5208
ENSMUSG00000109658	1	Gm45660	processed_pseudogene	havana	chr8:40683497-40683647:-	188.0600995	-0.23823884	0.116832718	0.010881288	0.080424965	yes	2163	10576	2186	10576
ENSMUSG00000078495	10	Zfp984	protein_coding	ensembl_havana	chr4:147753974-147809788:-	244.8108608	-0.23834185	0.12830042	0.01484355	0.097888669	yes	2158	9614	2439	9614
ENSMUSG00000012848	15	Rps5	protein_coding	ensembl_havana	chr7:12922290-12926686:+	7379.818984	-0.238463116	0.090491928	0.002688179	0.033129604	yes	2156	223	1311	2156
ENSMUSG00000019158	9	Tmem160	protein_coding	ensembl_havana	chr7:16452779-16455494:+	400.946284	-0.238720005	0.110792916	0.008587089	0.069965508	yes	2153	7530	1982	7530
ENSMUSG00000100351	1	Gm7867	processed_pseudogene	havana	chr1:93306694-93307239:-	304.5689873	-0.238811443	0.107634736	0.007479477	0.063536234	yes	2149	8732	1902	8732
ENSMUSG00000049517	8	Rps23	protein_coding	ensembl_havana	chr13:90922958-90924950:+	1645.202772	-0.238811957	0.078986628	8.54E-04	0.015611852	yes	2148	1922	883	2148
ENSMUSG00000020440	13	Arf5	protein_coding	ensembl_havana	chr6:28423560-28426602:+	1390.323697	-0.238935984	0.097312706	0.004282415	0.044126897	yes	2145	2445	1568	2445
ENSMUSG00000066626	5	Gm5121	processed_pseudogene	ensembl_havana	chr9:57334128-57334754:+	128.3394477	-0.238965473	0.115055928	0.010017549	0.076532926	yes	2143	11799	2112	11799
ENSMUSG00000029557	7	Mrm2	protein_coding	ensembl_havana	chr5:140327674-140331898:-	113.0430533	-0.23910416	0.129016742	0.014767938	0.097869388	yes	2139	12164	2438	12164
ENSMUSG00000015994	10	Fnta	protein_coding	ensembl_havana	chr8:25998722-26015650:-	1135.03572	-0.239106407	0.065590835	9.80E-05	0.003928743	yes	2138	3094	403	3094
ENSMUSG00000003352	14	Cacnb3	protein_coding	ensembl_havana	chr15:98630840-98644529:+	336.9717542	-0.239201606	0.107359074	0.007292757	0.062393773	yes	2132	8282	1888	8282
ENSMUSG00000003546	10	Klc4	protein_coding	ensembl_havana	chr17:46630624-46646022:-	609.9722245	-0.239460571	0.116996554	0.010548365	0.079216033	yes	2126	5639	2149	5639
ENSMUSG00000057068	15	Fam47e	protein_coding	ensembl_havana	chr5:92555069-92591279:+	249.761163	-0.239581272	0.117200967	0.010581862	0.079216033	yes	2121	9534	2149	9534
ENSMUSG00000045435	9	Tmem60	protein_coding	ensembl_havana	chr5:20882191-20886870:+	195.6643757	-0.239634066	0.130033884	0.014875199	0.098057357	yes	2120	10444	2451	10444
ENSMUSG00000040952	16	Rps19	protein_coding	ensembl_havana	chr7:24884371-24889806:+	4166.680254	-0.239815989	0.092123347	0.002889391	0.034580661	yes	2117	500	1350	2117
ENSMUSG00000116097	1	Gm36738	lncRNA	havana	chr15:78574411-78581616:-	36.10304568	-0.239879611	0.205885471	0.012788038	0.088982055	yes	2115	15045	2322	15045
ENSMUSG00000029086	15	Prom1	protein_coding	ensembl_havana	chr5:43993620-44102032:-	648.2478463	-0.239912197	0.121618952	0.012004234	0.085890108	yes	2112	5384	2258	5384
ENSMUSG00000006333	14	Rps9	protein_coding	ensembl_havana	chr7:3703993-3706897:+	7201.305474	-0.239920834	0.087418648	0.001952651	0.027029843	yes	2111	226	1167	2111
ENSMUSG00000106260	1	Gm43524	processed_pseudogene	havana	chr3:130757461-130757758:+	153.7929812	-0.240025697	0.113637934	0.00920999	0.072872581	yes	2105	11211	2042	11211
ENSMUSG00000028416	12	Bag1	protein_coding	ensembl_havana	chr4:40936398-40948294:-	3145.21719	-0.240174295	0.074975535	4.70E-04	0.010569564	yes	2103	759	719	2103
ENSMUSG00000081051	4	Gm15427	processed_pseudogene	havana	chr1:95498621-95499151:+	2596.985558	-0.240259566	0.099940071	0.004788648	0.047700482	yes	2102	1016	1619	2102
ENSMUSG00000020528	14	Prpsap2	protein_coding	ensembl_havana	chr11:61729650-61762088:-	229.5828762	-0.240338429	0.12177241	0.011909643	0.08541621	yes	2101	9886	2251	9886
ENSMUSG00000028637	16	Ccdc30	protein_coding	ensembl_havana	chr4:119322466-119415521:-	228.5002522	-0.240599568	0.113336673	0.008945656	0.071481187	yes	2098	9903	2022	9903
ENSMUSG00000035000	8	Dpp4	protein_coding	ensembl_havana	chr2:62330073-62412231:-	1769.118145	-0.240661056	0.128314565	0.013935805	0.094400385	yes	2096	1745	2382	2382
ENSMUSG00000032301	13	Psma4	protein_coding	ensembl_havana	chr9:54950790-54958030:+	1099.839939	-0.240992706	0.087275628	0.001841007	0.026138093	yes	2091	3199	1137	3199
ENSMUSG00000117428	1	Gm4833	processed_pseudogene	havana	chr18:8051203-8051992:+	478.5043933	-0.241005055	0.117712799	0.010313714	0.077879282	yes	2090	6742	2133	6742
ENSMUSG00000083863	1	Gm13341	unprocessed_pseudogene	havana	chr2:22587291-22587962:-	8095.899298	-0.241080448	0.223160624	0.008455153	0.069274801	yes	2088	192	1972	2088
ENSMUSG00000096255	2	Dynlt1b	protein_coding	ensembl_havana	chr17:6430112-6436296:+	411.7256535	-0.241092476	0.096779009	0.003818655	0.041144739	yes	2087	7421	1499	7421
ENSMUSG00000053153	14	Spag16	protein_coding	ensembl_havana	chr1:69826970-70725132:+	396.2346695	-0.241100593	0.125282841	0.012805699	0.089049061	yes	2086	7581	2323	7581
ENSMUSG00000014769	10	Psmb1	protein_coding	ensembl_havana	chr17:15475021-15499751:-	1792.343079	-0.241221987	0.062108042	3.79E-05	0.002160949	yes	2085	1721	283	2085
ENSMUSG00000029273	10	Sult1d1	protein_coding	ensembl_havana	chr5:87554645-87569027:-	442.2782452	-0.24127971	0.207586827	0.012062046	0.086067894	yes	2084	7094	2264	7094
ENSMUSG00000040703	11	Cyp2s1	protein_coding	ensembl_havana	chr7:25802475-25816913:-	3293.751742	-0.241539938	0.092153199	0.002703323	0.033285832	yes	2079	710	1312	2079
ENSMUSG00000050732	9	Vamp8	protein_coding	ensembl_havana	chr6:72385223-72390703:-	4829.308621	-0.241559895	0.093560949	0.003001746	0.035400886	yes	2077	408	1369	2077
ENSMUSG00000039715	8	Wdr34	protein_coding	ensembl_havana	chr2:30031546-30048881:-	286.80685	-0.241715903	0.094644307	0.003225215	0.036887731	yes	2072	8973	1410	8973
ENSMUSG00000032112	10	Trappc4	protein_coding	ensembl_havana	chr9:44403698-44407600:-	783.6716475	-0.241717749	0.105410362	0.006112751	0.055830256	yes	2071	4559	1768	4559
ENSMUSG00000031927	9	1700012B09Rik	protein_coding	ensembl_havana	chr9:14756587-14771030:-	29.81350099	-0.241869948	0.194993111	0.015013454	0.098686891	yes	2066	15475	2458	15475
ENSMUSG00000034473	14	Sec22a	protein_coding	ensembl_havana	chr16:35311131-35363918:-	393.7391669	-0.241897852	0.093719145	0.002996654	0.035392505	yes	2065	7617	1367	7617
ENSMUSG00000021496	12	Pcbd2	protein_coding	ensembl_havana	chr13:55727368-55776830:+	145.7211576	-0.242113674	0.124573923	0.012220041	0.08655818	yes	2062	11403	2281	11403
ENSMUSG00000069899	3	Gm12166	protein_coding	ensembl_havana	chr11:46051354-46052321:-	285.7603442	-0.242175679	0.131112373	0.014200653	0.095440913	yes	2059	8988	2404	8988
ENSMUSG00000046688	14	Tifa	protein_coding	ensembl_havana	chr3:127789805-127832164:+	143.8088014	-0.24224298	0.128509903	0.013401831	0.092024388	yes	2057	11440	2353	11440
ENSMUSG00000021916	16	Glt8d1	protein_coding	ensembl_havana	chr14:31001400-31011991:+	578.2742586	-0.242293684	0.095037285	0.003242426	0.037037673	yes	2056	5879	1414	5879
ENSMUSG00000024206	15	Rfx2	protein_coding	ensembl_havana	chr17:56775897-56831013:-	392.3123384	-0.242388396	0.110018371	0.007394186	0.062977264	yes	2052	7628	1897	7628
ENSMUSG00000082481	1	Rps12-ps19	processed_pseudogene	havana	chr11:75070814-75071213:-	987.3769246	-0.242449238	0.107935365	0.00672836	0.059210304	yes	2049	3599	1836	3599
ENSMUSG00000051579	10	Tceal8	protein_coding	ensembl_havana	chrX:136168984-136172342:-	765.1106925	-0.242605182	0.085689683	0.001478647	0.022796284	yes	2045	4666	1048	4666
ENSMUSG00000069516	8	Lyz2	protein_coding	ensembl_havana	chr10:117277331-117282321:-	109352.4738	-0.242748075	0.131038602	0.013961247	0.094402702	yes	2044	7	2388	2388
ENSMUSG00000020340	16	Cyfip2	protein_coding	ensembl_havana	chr11:46193850-46312859:-	609.028323	-0.242985883	0.217730125	0.009380471	0.073501585	yes	2040	5645	2061	5645
ENSMUSG00000041035	9	Gm17018	protein_coding	ensembl_havana	chr19:45560615-45579763:+	373.5943553	-0.24307709	0.092400102	0.002590501	0.032195948	yes	2038	7836	1300	7836
ENSMUSG00000062353	6	Gm15772	processed_pseudogene	havana	chr5:3236431-3236868:+	1564.565399	-0.243154257	0.099677697	0.004246186	0.043865493	yes	2037	2085	1564	2085
ENSMUSG00000026126	15	Ptpn18	protein_coding	ensembl_havana	chr1:34459762-34475733:+	311.0781669	-0.243505547	0.131551955	0.013822505	0.094004789	yes	2030	8645	2375	8645
ENSMUSG00000023791	16	Pigx	protein_coding	ensembl_havana	chr16:32084416-32099740:-	195.336547	-0.243560989	0.121086001	0.010630571	0.079444095	yes	2029	10448	2162	10448
ENSMUSG00000078180	4	Gm20900	processed_pseudogene	havana	chr13:120304194-120304665:-	1606.996172	-0.243663653	0.087885788	0.001734186	0.025242558	yes	2028	2003	1108	2028
ENSMUSG00000084168	3	Atp5l2-ps	processed_pseudogene	ensembl_havana	chr11:97768060-97768371:+	58.07144571	-0.243941016	0.192075186	0.015069122	0.098880917	yes	2025	13923	2459	13923
ENSMUSG00000080021	5	Gm5915	processed_pseudogene	havana	chr8:105660334-105660787:-	706.2696919	-0.244257931	0.127124855	0.01226795	0.086783389	yes	2017	5008	2284	5008
ENSMUSG00000014771	13	Pdcd2	protein_coding	ensembl_havana	chr17:15519208-15527301:-	182.8239476	-0.244616573	0.127614067	0.012289579	0.086898348	yes	2012	10673	2285	10673
ENSMUSG00000019929	16	Dcn	protein_coding	ensembl_havana	chr10:97479609-97518143:+	4246.390662	-0.244808739	0.199664965	0.013175968	0.09105394	yes	2009	486	2338	2338
ENSMUSG00000053332	13	Gas5	lncRNA	havana	chr1:161034422-161038539:+	1373.660773	-0.244848761	0.120468838	0.010045395	0.076532926	yes	2008	2478	2112	2478
ENSMUSG00000059252	5	Tpt1-ps5	processed_pseudogene	havana	chr9:37696515-37697030:+	875.7062002	-0.244887071	0.068077996	1.12E-04	0.004271396	yes	2005	4092	423	4092
ENSMUSG00000031703	8	Itfg1	protein_coding	ensembl_havana	chr8:85717578-85840921:-	1466.859837	-0.245436814	0.072235489	2.30E-04	0.006706688	yes	1993	2274	553	2274
ENSMUSG00000060743	12	H3f3a	protein_coding	ensembl_havana	chr1:180800832-180813943:-	857.5918724	-0.245463146	0.090673438	0.002046834	0.027931326	yes	1992	4185	1184	4185
ENSMUSG00000039347	7	Atp6v0e2	protein_coding	ensembl_havana	chr6:48537615-48541801:+	347.9597028	-0.245524989	0.120582502	0.009881265	0.076060787	yes	1991	8160	2099	8160
ENSMUSG00000056629	16	Fkbp2	protein_coding	ensembl_havana	chr19:6977741-6980501:-	741.8393488	-0.245546878	0.112747192	0.007484435	0.06354494	yes	1990	4798	1903	4798
ENSMUSG00000074578	14	Zfas1	lncRNA	ensembl_havana	chr2:167062934-167065862:+	291.3191032	-0.24562195	0.121219026	0.010046812	0.076532926	yes	1987	8918	2112	8918
ENSMUSG00000026304	13	Rab17	protein_coding	ensembl_havana	chr1:90958133-90969661:-	49.30610714	-0.245787852	0.22924674	0.006834394	0.059947501	yes	1985	14324	1842	14324
ENSMUSG00000022621	16	Rabl2	protein_coding	ensembl_havana	chr15:89582533-89591923:-	364.9964507	-0.245935097	0.106362649	0.005554663	0.052514157	yes	1980	7926	1708	7926
ENSMUSG00000081550	1	Gm15877	processed_pseudogene	havana	chr7:12517405-12518368:+	129.4974843	-0.245988057	0.118246651	0.009038508	0.072064163	yes	1978	11774	2026	11774
ENSMUSG00000030630	16	Fah	protein_coding	ensembl_havana	chr7:84585159-84606722:-	399.0676224	-0.246181638	0.128884224	0.012122072	0.086243726	yes	1975	7551	2268	7551
ENSMUSG00000066902	7	Rps23-ps2	processed_pseudogene	ensembl_havana	chr8:3583799-3584230:-	1753.9309	-0.246303736	0.093243887	0.002428534	0.030993538	yes	1969	1768	1266	1969
ENSMUSG00000086691	2	Gm15432	processed_pseudogene	havana	chrX:29564014-29564208:-	29.00093933	-0.246335898	0.187931479	0.015166725	0.099330676	yes	1967	15553	2467	15553
ENSMUSG00000049960	4	Mrps16	protein_coding	ensembl_havana	chr14:20389304-20393634:-	391.8108853	-0.246451402	0.10416582	0.004873249	0.048364299	yes	1965	7635	1628	7635
ENSMUSG00000028398	8	Dmac1	protein_coding	ensembl_havana	chr4:75277354-75278305:-	310.3150912	-0.246452562	0.098018865	0.003386524	0.037865792	yes	1964	8657	1443	8657
ENSMUSG00000022889	7	Mrpl39	protein_coding	ensembl_havana	chr16:84717576-84735742:-	497.745524	-0.246611204	0.14118961	0.014992645	0.098629861	yes	1960	6557	2455	6557
ENSMUSG00000023883	13	Phf10	protein_coding	ensembl_havana	chr17:14945009-14961273:-	582.5936178	-0.246659808	0.094251448	0.002583473	0.032158072	yes	1958	5842	1297	5842
ENSMUSG00000039428	11	Tmem135	protein_coding	ensembl_havana	chr7:89139714-89404222:-	632.5293345	-0.246785119	0.112912429	0.007243664	0.062220029	yes	1955	5499	1881	5499
ENSMUSG00000005161	15	Prdx2	protein_coding	ensembl_havana	chr8:84969587-84974834:+	1880.599067	-0.246933465	0.131675331	0.012625097	0.088266419	yes	1952	1617	2310	2310
ENSMUSG00000029838	11	Ptn	protein_coding	ensembl_havana	chr6:36714929-36810220:-	35.91515871	-0.247089111	0.212359012	0.009925012	0.076262006	yes	1947	15060	2102	15060
ENSMUSG00000025193	14	Cutc	protein_coding	ensembl_havana	chr19:43752996-43768638:+	136.0542787	-0.247126243	0.1381824	0.014151426	0.095149641	yes	1946	11611	2403	11611
ENSMUSG00000041426	12	Hibch	protein_coding	ensembl_havana	chr1:52844929-52920986:+	322.0022563	-0.247229942	0.194379312	0.013693154	0.093389737	yes	1944	8476	2369	8476
ENSMUSG00000032062	2	2310030G06Rik	protein_coding	ensembl_havana	chr9:50739691-50746536:-	381.175671	-0.247256655	0.120857091	0.009467485	0.073891167	yes	1943	7755	2068	7755
ENSMUSG00000051989	11	Smim11	protein_coding	ensembl_havana	chr16:92301286-92313041:+	382.7141535	-0.247289692	0.124930385	0.010643016	0.079494004	yes	1941	7739	2163	7739
ENSMUSG00000106135	1	Gm6543	processed_pseudogene	havana	chr5:21598740-21599547:+	550.9048915	-0.247331374	0.095935929	0.002842778	0.034302287	yes	1940	6086	1339	6086
ENSMUSG00000029066	12	Mrpl20	protein_coding	ensembl_havana	chr4:155802878-155809975:+	690.1615802	-0.247520846	0.115747632	0.007896961	0.066075191	yes	1935	5120	1931	5120
ENSMUSG00000051412	6	Vamp7	protein_coding	ensembl	chrX_GL456233_random:10738-39148:-	402.720796	-0.247608388	0.109163775	0.006002077	0.055131075	yes	1933	7514	1758	7514
ENSMUSG00000097379	2	Gm26873	lncRNA	havana	chr17:17389943-17411993:-	28.38688367	-0.247608822	0.200368141	0.012375161	0.087236247	yes	1932	15600	2292	15600
ENSMUSG00000094122	1	Rpl31-ps9	processed_pseudogene	ensembl_havana	chr1:129801387-129801764:-	557.9300024	-0.247838027	0.113305285	0.007116667	0.06142307	yes	1928	6033	1872	6033
ENSMUSG00000002731	6	Prkra	protein_coding	ensembl_havana	chr2:76629898-76648015:-	262.8553914	-0.247963306	0.124845663	0.010414992	0.078486487	yes	1925	9320	2144	9320
ENSMUSG00000037894	13	H2az1	protein_coding	ensembl_havana	chr3:137864487-137866922:+	887.9837937	-0.248041868	0.1157217	0.00776267	0.065255703	yes	1924	4030	1921	4030
ENSMUSG00000054237	6	Fra10ac1	protein_coding	ensembl_havana	chr19:38188481-38224156:-	186.6821412	-0.248114212	0.115204891	0.007596704	0.064194529	yes	1923	10602	1911	10602
ENSMUSG00000010136	14	Pifo	protein_coding	ensembl_havana	chr3:105996957-106014646:-	224.9840554	-0.248474607	0.134008713	0.012688604	0.08849434	yes	1919	9943	2313	9943
ENSMUSG00000048416	15	Mlf1	protein_coding	ensembl_havana	chr3:67374097-67400003:+	460.9087868	-0.248640109	0.204803879	0.011234204	0.082189561	yes	1916	6902	2205	6902
ENSMUSG00000115405	1	Gm41307	lncRNA	havana	chr15:38385634-38404154:-	22.00446149	-0.248702813	0.211055833	0.009935548	0.076262006	yes	1913	16161	2102	16161
ENSMUSG00000004610	4	Etfb	protein_coding	ensembl_havana	chr7:43444083-43457800:+	429.087059	-0.248752628	0.209091594	0.010328728	0.07794547	yes	1912	7249	2141	7249
ENSMUSG00000084384	3	Gm12251	processed_pseudogene	havana	chr11:58392769-58393560:-	327.8087505	-0.249478068	0.200664117	0.011903699	0.08541621	yes	1902	8402	2251	8402
ENSMUSG00000060377	4	Rpl36a-ps1	protein_coding	havana	chr14:98993870-98994318:-	136.1682828	-0.249519393	0.143810713	0.014400078	0.096260676	yes	1900	11607	2417	11607
ENSMUSG00000046056	15	Sbsn	protein_coding	ensembl_havana	chr7:30751471-30756134:+	321.9752481	-0.249758373	0.21377548	0.009231365	0.07297024	yes	1895	8477	2044	8477
ENSMUSG00000032221	14	Mns1	protein_coding	ensembl_havana	chr9:72438011-72462025:+	286.3428175	-0.249854615	0.138799297	0.013303858	0.091468269	yes	1893	8978	2350	8978
ENSMUSG00000020778	12	Ten1	protein_coding	ensembl_havana	chr11:116198855-116215318:+	235.1831373	-0.249957175	0.127527685	0.010552387	0.079216033	yes	1891	9790	2149	9790
ENSMUSG00000037032	16	Apbb1	protein_coding	ensembl_havana	chr7:105558483-105581653:-	1709.252337	-0.250167864	0.132930605	0.011861602	0.085214717	yes	1885	1829	2248	2248
ENSMUSG00000068184	7	Ndufaf2	protein_coding	ensembl_havana	chr13:108002715-108158623:-	125.2207601	-0.250311299	0.137841776	0.012941505	0.089779258	yes	1883	11869	2329	11869
ENSMUSG00000066629	2	Rpl36-ps3	processed_pseudogene	havana	chr12:12912022-12912336:+	98.09197557	-0.250317823	0.126290705	0.01011752	0.076926026	yes	1882	12593	2125	12593
ENSMUSG00000032353	9	Tmed3	protein_coding	ensembl_havana	chr9:89699206-89705068:-	1030.879329	-0.250699024	0.112675628	0.006327771	0.056937862	yes	1875	3433	1793	3433
ENSMUSG00000041684	11	Bivm	protein_coding	ensembl_havana	chr1:44118957-44144770:+	237.1415736	-0.250703936	0.109685156	0.005547252	0.052506497	yes	1874	9747	1706	9747
ENSMUSG00000091537	2	Tma7	protein_coding	ensembl_havana	chr9:109074568-109082587:-	274.7863368	-0.250756765	0.110540126	0.005757272	0.053737863	yes	1873	9148	1729	9148
ENSMUSG00000045414	7	Dipk2a	protein_coding	ensembl_havana	chr9:94517864-94538081:-	1462.577909	-0.250847135	0.131612001	0.011323361	0.082596637	yes	1871	2285	2215	2285
ENSMUSG00000026649	14	Cfap126	protein_coding	ensembl_havana	chr1:171113918-171126967:+	467.911593	-0.250930122	0.108891512	0.005304835	0.051109258	yes	1869	6834	1677	6834
ENSMUSG00000013822	7	Elof1	protein_coding	ensembl_havana	chr9:22112989-22117172:-	1294.188958	-0.250943888	0.090882718	0.001656528	0.024565612	yes	1868	2648	1089	2648
ENSMUSG00000027900	15	Dram2	protein_coding	ensembl_havana	chr3:106547798-106575890:+	1501.625376	-0.250974041	0.066991146	6.00E-05	0.00293641	yes	1867	2207	329	2207
ENSMUSG00000106105	1	Gm4525	processed_pseudogene	havana	chr3:104915910-104916163:-	40.69880348	-0.251037969	0.217841819	0.008293071	0.068353195	yes	1866	14771	1960	14771
ENSMUSG00000025868	6	Higd2a	protein_coding	ensembl_havana	chr13:54590207-54591158:+	651.4053191	-0.251456579	0.110676421	0.005660349	0.053085607	yes	1860	5368	1721	5368
ENSMUSG00000082935	3	Gm7658	processed_pseudogene	havana	chr1:21511933-21513056:-	236.5303122	-0.251592323	0.108427181	0.005073663	0.049725399	yes	1857	9761	1648	9761
ENSMUSG00000045694	4	Gm4997	processed_pseudogene	havana	chrX:155150952-155151311:-	189.1904252	-0.251705029	0.124625164	0.009288021	0.073224379	yes	1856	10550	2048	10550
ENSMUSG00000030751	18	Psma1	protein_coding	ensembl_havana	chr7:114264606-114276118:-	1511.061249	-0.251959348	0.078502299	4.12E-04	0.009626351	yes	1850	2185	688	2185
ENSMUSG00000039745	8	Htatip2	protein_coding	ensembl_havana	chr7:49759115-49773975:+	214.3606819	-0.251966065	0.132925462	0.011290351	0.082430278	yes	1849	10110	2211	10110
ENSMUSG00000066724	3	Gm10175	transcribed_processed_pseudogene	havana	chr7:23946646-23947290:-	1714.557045	-0.25216234	0.13702639	0.012148943	0.08631947	yes	1847	1821	2274	2274
ENSMUSG00000022132	15	Cldn10	protein_coding	ensembl_havana	chr14:118787908-118875489:+	536.2248234	-0.25216851	0.129105593	0.010304709	0.077879282	yes	1846	6201	2133	6201
ENSMUSG00000021124	13	Vti1b	protein_coding	ensembl_havana	chr12:79156017-79172667:-	1377.387028	-0.252240518	0.076364839	2.99E-04	0.007766505	yes	1845	2470	623	2470
ENSMUSG00000025232	8	Hexa	protein_coding	ensembl_havana	chr9:59539540-59565109:+	1382.714549	-0.252371932	0.102231478	0.003538919	0.038952088	yes	1842	2457	1467	2457
ENSMUSG00000027011	14	Ube2e3	protein_coding	ensembl_havana	chr2:78868124-78921293:+	632.3885524	-0.252533573	0.08820119	0.001212815	0.019853551	yes	1839	5502	987	5502
ENSMUSG00000024958	13	Gpr137	protein_coding	ensembl_havana	chr19:6938057-6942480:-	571.1791726	-0.25259014	0.091186233	0.001586278	0.023775039	yes	1838	5935	1078	5935
ENSMUSG00000039879	9	Heca	protein_coding	ensembl_havana	chr10:17868612-17948067:-	1564.844529	-0.252590869	0.117672411	0.007238674	0.062210242	yes	1837	2084	1880	2084
ENSMUSG00000041126	16	H2az2	protein_coding	ensembl_havana	chr11:6427229-6444443:-	627.5979337	-0.25265499	0.140129248	0.012619814	0.088266419	yes	1835	5524	2310	5524
ENSMUSG00000022210	7	Dhrs4	protein_coding	ensembl_havana	chr14:55478758-55490340:+	414.8144491	-0.252685433	0.174876393	0.014812134	0.097888669	yes	1834	7394	2439	7394
ENSMUSG00000090460	3	Gm17511	processed_pseudogene	ensembl_havana	chr7:127286044-127286385:-	119.327417	-0.252844032	0.123618643	0.008725467	0.070629944	yes	1831	12020	1996	12020
ENSMUSG00000027160	16	Ccdc34	protein_coding	ensembl_havana	chr2:110017817-110173360:+	86.75487225	-0.252920378	0.141017394	0.012701178	0.08849434	yes	1830	12938	2313	12938
ENSMUSG00000096145	2	Vkorc1	protein_coding	ensembl_havana	chr7:127893063-127895617:-	233.450569	-0.252924739	0.12763022	0.009722262	0.075268249	yes	1829	9814	2085	9814
ENSMUSG00000027805	16	Pfn2	protein_coding	ensembl_havana	chr3:57841895-57848079:-	333.7519506	-0.252963017	0.127065155	0.009570509	0.074484932	yes	1828	8318	2074	8318
ENSMUSG00000081620	1	Gm14633	processed_pseudogene	havana	chrX:56447888-56448357:-	1305.853869	-0.252984063	0.111786291	0.005654567	0.053085607	yes	1827	2621	1721	2621
ENSMUSG00000006344	17	Ggt5	protein_coding	ensembl_havana	chr10:75589340-75617200:+	252.9307139	-0.253024961	0.141978563	0.01284357	0.089214769	yes	1826	9480	2326	9480
ENSMUSG00000082178	1	Gm11307	processed_pseudogene	havana	chr13:22675660-22676969:+	187.6579674	-0.253047532	0.113085979	0.005966731	0.054938739	yes	1825	10585	1754	10585
ENSMUSG00000117145	1	Gm4356	protein_coding	havana	chr17:28726083-28726700:+	236.1266862	-0.253207371	0.11732981	0.007013461	0.060922843	yes	1824	9772	1860	9772
ENSMUSG00000083860	2	Gm13313	processed_pseudogene	havana	chr2:15127600-15128683:+	163.7965078	-0.253273666	0.138685475	0.012132945	0.086243726	yes	1821	11019	2268	11019
ENSMUSG00000082097	1	Gm14039	processed_pseudogene	havana	chr2:129362759-129362859:-	106.9425363	-0.253696614	0.123329541	0.008435311	0.069182399	yes	1820	12338	1970	12338
ENSMUSG00000044156	14	Hepacam2	protein_coding	ensembl_havana	chr6:3457096-3498298:-	71.11972173	-0.253880862	0.198200761	0.01141654	0.083124661	yes	1817	13444	2219	13444
ENSMUSG00000023094	14	Msrb2	protein_coding	ensembl_havana	chr2:19371440-19394976:+	259.0172363	-0.253930701	0.198081208	0.011426459	0.083124661	yes	1814	9384	2219	9384
ENSMUSG00000026078	10	Pdcl3	protein_coding	ensembl_havana	chr1:38985608-38997238:+	1029.240926	-0.25425039	0.088643876	0.001172732	0.019314811	yes	1810	3441	981	3441
ENSMUSG00000061461	11	Smim20	protein_coding	ensembl_havana	chr5:53267083-53278540:+	316.6693223	-0.254416279	0.161518879	0.014497551	0.096552736	yes	1808	8562	2426	8562
ENSMUSG00000066233	6	Tmem42	protein_coding	ensembl_havana	chr9:123021326-123023705:+	183.8462158	-0.254559615	0.118340346	0.006975454	0.060723281	yes	1807	10658	1855	10658
ENSMUSG00000037440	8	Vnn1	protein_coding	ensembl_havana	chr10:23894688-23905343:+	283.7348536	-0.254667187	0.162843495	0.014450132	0.096435678	yes	1804	9010	2421	9010
ENSMUSG00000052033	13	Pfdn4	protein_coding	ensembl_havana	chr2:170496428-170519123:+	233.6102666	-0.25471717	0.128591998	0.009465091	0.073891167	yes	1803	9811	2068	9811
ENSMUSG00000002395	14	Use1	protein_coding	ensembl_havana	chr8:71366848-71369732:+	1194.236538	-0.254888334	0.100475793	0.002893381	0.034602787	yes	1800	2909	1351	2909
ENSMUSG00000040605	7	Bace2	protein_coding	ensembl_havana	chr16:97356742-97442936:+	309.8242987	-0.254919838	0.142466871	0.012310094	0.086929277	yes	1799	8665	2288	8665
ENSMUSG00000030284	11	Creld1	protein_coding	ensembl_havana	chr6:113483297-113493343:+	702.5269431	-0.254979736	0.100282119	0.002847735	0.034336461	yes	1797	5033	1340	5033
ENSMUSG00000117810	1	Gm8934	processed_pseudogene	havana	chr18:70647149-70648037:-	223.9529139	-0.255133998	0.106470398	0.004068526	0.042688127	yes	1796	9965	1538	9965
ENSMUSG00000021974	15	Fgf9	protein_coding	ensembl_havana	chr14:58070547-58112720:+	22.58207871	-0.255205938	0.283997798	0.001889762	0.026450177	yes	1794	16103	1153	16103
ENSMUSG00000079316	10	Rab9	protein_coding	ensembl_havana	chrX:166457253-166479867:-	548.9924202	-0.255298491	0.099977739	0.002758606	0.03362137	yes	1789	6098	1320	6098
ENSMUSG00000059291	15	Rpl11	protein_coding	ensembl_havana	chr4:136028265-136053428:-	3566.222454	-0.255310001	0.080168439	4.32E-04	0.010004392	yes	1788	623	698	1788
ENSMUSG00000050821	14	Fam131a	protein_coding	ensembl_havana	chr16:20693241-20703048:+	302.7972961	-0.255347146	0.148304065	0.013067593	0.090459766	yes	1787	8753	2334	8753
ENSMUSG00000018648	15	Dusp14	protein_coding	ensembl_havana	chr11:84048041-84069261:-	704.6997112	-0.255454311	0.128979582	0.009358399	0.073452565	yes	1786	5016	2056	5016
ENSMUSG00000038987	8	Cfap157	protein_coding	ensembl_havana	chr2:32777381-32784428:-	136.8839719	-0.255509419	0.132497853	0.010144162	0.076990637	yes	1785	11587	2128	11587
ENSMUSG00000029082	17	Bst1	protein_coding	ensembl_havana	chr5:43818885-43843986:+	547.0719272	-0.255603331	0.135295101	0.010720405	0.079709885	yes	1784	6110	2173	6110
ENSMUSG00000061983	7	Rps12	protein_coding	ensembl_havana	chr10:23785183-23787275:-	5190.574675	-0.255665316	0.087891452	0.001023595	0.017650183	yes	1783	371	937	1783
ENSMUSG00000058833	11	Rex1bd	protein_coding	ensembl_havana	chr8:70504292-70506752:-	390.6182896	-0.255996155	0.109713251	0.004650689	0.046875343	yes	1778	7649	1602	7649
ENSMUSG00000039676	4	Capsl	protein_coding	ensembl_havana	chr15:9436028-9466038:+	238.5980176	-0.256013562	0.138418582	0.011227648	0.082189561	yes	1777	9722	2205	9722
ENSMUSG00000031953	2	Tmem170	protein_coding	ensembl_havana	chr8:111863038-111876750:-	314.7104463	-0.256095839	0.097853202	0.002315832	0.030150601	yes	1776	8591	1240	8591
ENSMUSG00000025967	16	Eef1b2	protein_coding	ensembl_havana	chr1:63176825-63180486:+	2925.43075	-0.256204618	0.08395439	6.57E-04	0.013069185	yes	1775	835	812	1775
ENSMUSG00000039323	18	Igfbp2	protein_coding	ensembl_havana	chr1:72824503-72852474:+	4435.021013	-0.25621936	0.139980036	0.011459719	0.083191288	yes	1773	458	2224	2224
ENSMUSG00000034265	8	Zdhhc14	protein_coding	ensembl_havana	chr17:5492557-5753811:+	231.2955414	-0.256311521	0.162571699	0.013899489	0.094319209	yes	1771	9848	2380	9848
ENSMUSG00000097589	9	Dleu2	lncRNA	havana	chr14:61602839-61682373:-	214.2787353	-0.256330071	0.145176647	0.012302068	0.086910585	yes	1770	10111	2286	10111
ENSMUSG00000110332	1	Gm19935	protein_coding	havana	chr8:90816145-90817393:-	511.908836	-0.256366714	0.131925851	0.009779582	0.075566096	yes	1769	6419	2091	6419
ENSMUSG00000001663	10	Gstt1	protein_coding	ensembl_havana	chr10:75783813-75798584:-	1100.295069	-0.256372214	0.119604651	0.006896262	0.060261169	yes	1768	3195	1845	3195
ENSMUSG00000059970	7	Hspa2	protein_coding	ensembl_havana	chr12:76404176-76406938:+	400.5545526	-0.256387844	0.122602064	0.007612041	0.064290514	yes	1767	7534	1913	7534
ENSMUSG00000026500	6	Cox20	protein_coding	ensembl_havana	chr1:178319130-178322693:+	185.0888184	-0.256465773	0.16229306	0.013841517	0.094004789	yes	1766	10636	2375	10636
ENSMUSG00000021423	6	Ly86	protein_coding	ensembl_havana	chr13:37345208-37419036:+	199.6627384	-0.256475257	0.193861565	0.011547745	0.083666777	yes	1765	10368	2230	10368
ENSMUSG00000109905	1	Gm7380	processed_pseudogene	havana	chr7:139774714-139775179:+	498.8168515	-0.256679312	0.108617693	0.004306544	0.04426262	yes	1762	6546	1572	6546
ENSMUSG00000046516	10	Cox17	protein_coding	ensembl_havana	chr16:38346991-38352763:+	199.9594475	-0.256728514	0.120893512	0.00712782	0.061486483	yes	1761	10365	1873	10365
ENSMUSG00000022550	18	Adck5	protein_coding	ensembl_havana	chr15:76576358-76595816:+	208.9850121	-0.256817707	0.112556403	0.005156219	0.050186162	yes	1759	10197	1660	10197
ENSMUSG00000036138	16	Acaa1a	protein_coding	ensembl_havana	chr9:119339676-119350299:+	1520.972013	-0.256908873	0.109412583	0.004443751	0.045336499	yes	1757	2166	1583	2166
ENSMUSG00000081167	1	Gm8880	processed_pseudogene	havana	chrX:88959217-88959670:+	54.72606751	-0.257051896	0.167035577	0.01371265	0.09348324	yes	1756	14077	2370	14077
ENSMUSG00000087365	7	C430049B03Rik	lncRNA	havana	chrX:53055046-53057190:-	57.22067055	-0.257196013	0.164530344	0.013655606	0.093251743	yes	1753	13966	2366	13966
ENSMUSG00000074092	5	Gm6181	processed_pseudogene	ensembl_havana	chr7:52755465-52755728:+	173.7593401	-0.257330106	0.127592406	0.008555746	0.06978051	yes	1752	10840	1981	10840
ENSMUSG00000022452	16	Smdt1	protein_coding	ensembl_havana	chr15:82338959-82349091:+	969.2674998	-0.257360929	0.077433476	2.65E-04	0.007251686	yes	1751	3663	591	3663
ENSMUSG00000024511	15	Rab27b	protein_coding	ensembl_havana	chr18:69979131-70141605:-	405.8338358	-0.25750999	0.143211688	0.011626787	0.084088628	yes	1747	7483	2232	7483
ENSMUSG00000002058	13	Unc119	protein_coding	ensembl_havana	chr11:78343482-78349164:+	247.3889507	-0.257518166	0.150872475	0.012682059	0.08849434	yes	1746	9581	2313	9581
ENSMUSG00000060675	13	Plaat3	protein_coding	ensembl_havana	chr19:7557459-7588545:+	772.9276589	-0.257647739	0.18464404	0.012469734	0.08767341	yes	1744	4623	2298	4623
ENSMUSG00000037072	15	Selenof	protein_coding	ensembl_havana	chr3:144570304-144597680:+	5639.462393	-0.258115703	0.090537346	0.001181771	0.019424089	yes	1738	329	983	1738
ENSMUSG00000068523	12	Gng5	protein_coding	ensembl_havana	chr3:146499807-146505572:+	1186.058589	-0.258183614	0.084688183	6.49E-04	0.012936107	yes	1736	2933	811	2933
ENSMUSG00000042156	16	Dzip1	protein_coding	ensembl_havana	chr14:118875520-118925460:-	298.1626801	-0.258195663	0.095793925	0.001831327	0.026069491	yes	1735	8813	1133	8813
ENSMUSG00000062619	6	2310039H08Rik	protein_coding	ensembl_havana	chr17:46772635-46773396:+	120.2035707	-0.258224702	0.122207328	0.007111269	0.061409288	yes	1733	11986	1871	11986
ENSMUSG00000043384	15	Gprasp1	protein_coding	ensembl_havana	chrX:135742733-135803474:+	875.3477651	-0.258255083	0.127223872	0.008246679	0.06820066	yes	1730	4097	1953	4097
ENSMUSG00000031347	12	Cetn2	protein_coding	ensembl_havana	chrX:72913532-72918411:-	702.5875895	-0.258399371	0.088763819	9.87E-04	0.017195907	yes	1728	5031	924	5031
ENSMUSG00000078713	8	Tomm5	protein_coding	ensembl_havana	chr4:45105208-45108114:-	402.8855182	-0.258410463	0.132875688	0.009433452	0.073809342	yes	1727	7511	2064	7511
ENSMUSG00000040183	13	Ankrd6	protein_coding	ensembl_havana	chr4:32804035-32950841:-	70.17618479	-0.258453139	0.144323688	0.011517865	0.083516061	yes	1726	13484	2228	13484
ENSMUSG00000116861	1	Gm8253	processed_pseudogene	havana	chr16:28950923-28951355:-	178.6954229	-0.258457412	0.107917178	0.003908373	0.041626617	yes	1725	10749	1517	10749
ENSMUSG00000073413	9	Ly6g6d	protein_coding	ensembl_havana	chr17:35071443-35078065:-	47.09146106	-0.258459887	0.198080376	0.010496848	0.078992811	yes	1724	14436	2147	14436
ENSMUSG00000101597	2	Gm5621	processed_pseudogene	havana	chr9:105560122-105560761:-	677.4677115	-0.258497295	0.093872714	0.001553092	0.023494551	yes	1723	5199	1064	5199
ENSMUSG00000035790	15	Cep19	protein_coding	ensembl_havana	chr16:32099800-32108069:+	205.4750146	-0.258643278	0.097627912	0.00206259	0.028075198	yes	1718	10272	1187	10272
ENSMUSG00000117518	1	Gpx4-ps1	processed_pseudogene	havana	chr17:80054026-80054556:+	363.556331	-0.258648451	0.113102901	0.004972095	0.049014121	yes	1717	7948	1639	7948
ENSMUSG00000038722	17	Bud31	protein_coding	ensembl_havana	chr5:145140362-145148078:+	805.9213913	-0.258651108	0.120120767	0.006544297	0.058033046	yes	1716	4427	1822	4427
ENSMUSG00000022758	14	P2rx6	protein_coding	ensembl_havana	chr16:17561885-17577800:+	167.2368604	-0.258738841	0.118743554	0.006213937	0.056403699	yes	1715	10957	1780	10957
ENSMUSG00000019528	18	Gyg	protein_coding	ensembl_havana	chr3:20122084-20155317:-	1266.346489	-0.258971296	0.138750028	0.010429816	0.078561554	yes	1713	2717	2145	2717
ENSMUSG00000036598	4	Ccdc113	protein_coding	ensembl_havana	chr8:95534085-95558890:+	266.9595431	-0.259030526	0.130426953	0.008757724	0.070767907	yes	1710	9266	1998	9266
ENSMUSG00000044365	15	Cxxc4	protein_coding	ensembl_havana	chr3:134236484-134262161:+	34.27273049	-0.259132647	0.212714457	0.008107367	0.067330953	yes	1708	15159	1945	15159
ENSMUSG00000023949	7	Tcte1	protein_coding	ensembl_havana	chr17:45523434-45542680:+	238.5634717	-0.259218311	0.106981165	0.003622634	0.039574648	yes	1707	9724	1476	9724
ENSMUSG00000014301	13	Pam16	protein_coding	ensembl_havana	chr16:4616464-4624988:-	171.8147067	-0.259305055	0.121217269	0.006659387	0.058763364	yes	1706	10875	1831	10875
ENSMUSG00000096842	1	Gm10736	processed_pseudogene	ensembl	chr13:111593534-111593611:-	964.8969456	-0.259435732	0.101110967	0.002540625	0.031870248	yes	1703	3684	1286	3684
ENSMUSG00000033111	16	3830406C13Rik	protein_coding	ensembl_havana	chr14:12284173-12303231:+	355.9692952	-0.25955771	0.099079314	0.002206105	0.029192496	yes	1702	8047	1220	8047
ENSMUSG00000069862	6	Rps12-ps9	processed_pseudogene	ensembl_havana	chr8:123206623-123207021:+	103.1523977	-0.259673423	0.144073497	0.011119824	0.081702134	yes	1701	12457	2199	12457
ENSMUSG00000068706	3	Gm10250	processed_pseudogene	havana	chr15:5120654-5121135:-	262.7661175	-0.259699994	0.190525675	0.011280544	0.082430278	yes	1700	9325	2211	9325
ENSMUSG00000038451	13	Spsb2	protein_coding	ensembl_havana	chr6:124808661-124810619:+	243.6561562	-0.259786749	0.140877228	0.010573658	0.079216033	yes	1699	9636	2149	9636
ENSMUSG00000072692	7	Rpl37rt	transcribed_processed_pseudogene	havana	chr5:115102923-115110268:-	1285.792711	-0.259967932	0.089052508	9.46E-04	0.016759003	yes	1696	2670	911	2670
ENSMUSG00000078681	10	Tm2d3	protein_coding	ensembl_havana	chr7:65691169-65701913:+	441.484944	-0.259992955	0.102105424	0.002651621	0.0328293	yes	1695	7106	1305	7106
ENSMUSG00000048138	10	Dmrt2	protein_coding	ensembl_havana	chr19:25672411-25678991:+	33.94052715	-0.260206619	0.208314233	0.008632583	0.070229932	yes	1693	15173	1986	15173
ENSMUSG00000033533	14	Acsm1	protein_coding	ensembl_havana	chr7:119607026-119662515:+	255.1073158	-0.260253823	0.162813189	0.012677491	0.08849434	yes	1692	9450	2313	9450
ENSMUSG00000079962	2	Gm12643	processed_pseudogene	havana	chr4:91037900-91038273:+	90.18608137	-0.260373152	0.145309153	0.011100066	0.081597104	yes	1690	12832	2197	12832
ENSMUSG00000031494	7	Cd209a	protein_coding	ensembl_havana	chr8:3743397-3748984:-	170.011584	-0.260518026	0.18157551	0.012029931	0.086003364	yes	1688	10917	2260	10917
ENSMUSG00000100863	1	Gm12669	processed_pseudogene	havana	chr4:91805547-91806555:-	373.2444766	-0.260799456	0.118973096	0.005874274	0.054390053	yes	1683	7840	1745	7840
ENSMUSG00000045316	5	Fahd1	protein_coding	ensembl_havana	chr17:24848892-24850364:-	166.6424944	-0.260813004	0.205680684	0.008936331	0.071467212	yes	1682	10967	2020	10967
ENSMUSG00000019039	14	Dalrd3	protein_coding	ensembl_havana	chr9:108569886-108572774:+	904.4903645	-0.260985539	0.083905232	5.18E-04	0.011143596	yes	1680	3951	751	3951
ENSMUSG00000036503	13	Rnf13	protein_coding	ensembl_havana	chr3:57736062-57835233:+	1937.97318	-0.261038148	0.085202518	6.00E-04	0.012201996	yes	1677	1550	795	1677
ENSMUSG00000041396	13	Mettl18	protein_coding	ensembl_havana	chr1:163994889-163997243:+	89.37386698	-0.261132569	0.14539139	0.010894767	0.080450979	yes	1676	12871	2187	12871
ENSMUSG00000036504	6	Phpt1	protein_coding	ensembl_havana	chr2:25573430-25575224:-	350.9172112	-0.261188476	0.122097864	0.006473857	0.057629814	yes	1674	8114	1813	8114
ENSMUSG00000082436	1	Gm11688	processed_pseudogene	havana	chr2:144261234-144261541:-	67.64023258	-0.261193435	0.163674092	0.012423212	0.087498622	yes	1673	13561	2294	13561
ENSMUSG00000042340	6	Ctf1	protein_coding	ensembl_havana	chr7:127712736-127718192:+	84.78533448	-0.261243391	0.166328366	0.012450341	0.087575167	yes	1672	13000	2297	13000
ENSMUSG00000118023	1	Gm50363	processed_pseudogene	havana	chr19:16572160-16572468:-	59.61653126	-0.261415994	0.166695545	0.012402872	0.087393458	yes	1667	13845	2293	13845
ENSMUSG00000024397	14	Aif1	protein_coding	ensembl_havana	chr17:35170991-35176068:-	62.88704154	-0.261422715	0.210654144	0.008109552	0.067330953	yes	1665	13711	1945	13711
ENSMUSG00000032534	18	Cep63	protein_coding	ensembl_havana	chr9:102584588-102626534:-	526.837541	-0.261465007	0.098598075	0.001979663	0.027291311	yes	1663	6274	1172	6274
ENSMUSG00000025144	17	Cenpx	protein_coding	ensembl_havana	chr11:120710942-120713738:-	391.6287221	-0.261519815	0.099662083	0.002128979	0.02859344	yes	1660	7636	1202	7636
ENSMUSG00000032872	16	Cyb5r4	protein_coding	ensembl_havana	chr9:87022014-87077774:+	738.2438676	-0.261538848	0.081914849	3.94E-04	0.009438048	yes	1659	4816	674	4816
ENSMUSG00000002083	13	Bbc3	protein_coding	ensembl_havana	chr7:16308393-16318205:+	181.7735872	-0.261585809	0.143930327	0.010555617	0.079216033	yes	1657	10689	2149	10689
ENSMUSG00000028463	14	Car9	protein_coding	ensembl_havana	chr4:43506966-43513729:+	29.9847892	-0.261709777	0.204937471	0.008903589	0.071279676	yes	1655	15466	2006	15466
ENSMUSG00000044080	9	S100a1	protein_coding	ensembl_havana	chr3:90511034-90514392:-	1662.326953	-0.261807015	0.174818915	0.01212912	0.086243726	yes	1654	1892	2268	2268
ENSMUSG00000071103	10	1700029J07Rik	protein_coding	ensembl_havana	chr8:45953606-45975440:-	175.747953	-0.261811376	0.124295498	0.006816677	0.05985709	yes	1653	10810	1840	10810
ENSMUSG00000034892	8	Rps29	protein_coding	ensembl_havana	chr12:69157722-69159186:-	4936.50912	-0.262182162	0.093580428	0.001299376	0.020905661	yes	1650	395	1004	1650
ENSMUSG00000050830	17	Vwc2	protein_coding	ensembl_havana	chr11:11114223-11268931:+	21.00745889	-0.262196118	0.220355765	0.006642365	0.058645188	yes	1649	16251	1830	16251
ENSMUSG00000026077	15	Npas2	protein_coding	ensembl_havana	chr1:39193731-39363236:+	50.54025874	-0.262287582	0.206857869	0.008537628	0.06966791	yes	1648	14258	1980	14258
ENSMUSG00000028603	15	Scp2	protein_coding	ensembl_havana	chr4:108043839-108144998:-	2857.924277	-0.262357872	0.101446677	0.002325008	0.030245698	yes	1646	863	1242	1646
ENSMUSG00000020186	7	Csrp2	protein_coding	ensembl_havana	chr10:110919789-110939622:+	693.8009818	-0.262443075	0.104650924	0.002829926	0.034198293	yes	1644	5101	1337	5101
ENSMUSG00000058546	8	Rpl23a	protein_coding	ensembl_havana	chr11:78180932-78183584:-	3492.338723	-0.262488544	0.073374699	1.02E-04	0.004018809	yes	1642	644	408	1642
ENSMUSG00000027457	15	Snph	protein_coding	ensembl_havana	chr2:151590549-151632593:-	23.31349458	-0.262593875	0.226068144	0.005864275	0.054328604	yes	1638	16040	1743	16040
ENSMUSG00000024677	13	Ms4a6b	protein_coding	ensembl_havana	chr19:11516512-11531256:+	209.1166745	-0.262601364	0.168984223	0.012065593	0.086067894	yes	1637	10191	2264	10191
ENSMUSG00000039795	14	Zfand1	protein_coding	ensembl_havana	chr3:10339953-10351317:-	189.0718542	-0.262918562	0.144992005	0.010343673	0.078021812	yes	1632	10553	2142	10553
ENSMUSG00000072255	3	Rpl31-ps17	processed_pseudogene	ensembl_havana	chr12:54701329-54701706:-	142.3273517	-0.263118838	0.122920749	0.006270466	0.056720651	yes	1627	11481	1785	11481
ENSMUSG00000028013	16	Ppa2	protein_coding	ensembl_havana	chr3:133310110-133378235:+	487.9362134	-0.263194309	0.152624999	0.011172763	0.081942048	yes	1626	6646	2203	6646
ENSMUSG00000022787	10	Wdr53	protein_coding	ensembl_havana	chr16:32247227-32257083:+	149.0393046	-0.263217721	0.110683785	0.003811696	0.041111865	yes	1624	11324	1497	11324
ENSMUSG00000070343	3	Gm10288	processed_pseudogene	havana	chr3:146838811-146839347:-	248.5416028	-0.263237429	0.124670193	0.006605997	0.058419863	yes	1622	9558	1827	9558
ENSMUSG00000117345	1	Gm7926	processed_pseudogene	havana	chr18:30419686-30420060:-	88.59148912	-0.263877922	0.146699187	0.010315126	0.077879282	yes	1615	12896	2133	12896
ENSMUSG00000075420	6	Smim6	protein_coding	ensembl_havana	chr11:115912017-115913920:+	511.3314324	-0.264021165	0.140073953	0.009311822	0.073283537	yes	1613	6423	2051	6423
ENSMUSG00000117962	1	Gm6402	processed_pseudogene	havana	chr17:30395620-30396033:-	185.6150975	-0.264108514	0.118462714	0.0051897	0.050269773	yes	1612	10625	1664	10625
ENSMUSG00000027896	15	Slc16a4	protein_coding	ensembl_havana	chr3:107291230-107312115:+	22.25735191	-0.264140463	0.221682577	0.006279339	0.056742331	yes	1611	16132	1788	16132
ENSMUSG00000029836	15	Cbx3	protein_coding	ensembl_havana	chr6:51470360-51483704:+	339.0960778	-0.264175432	0.091717818	0.001011757	0.017502089	yes	1610	8266	934	8266
ENSMUSG00000037710	8	Cisd1	protein_coding	ensembl_havana	chr10:71330480-71344954:-	703.0586262	-0.264257355	0.175529389	0.011459084	0.083191288	yes	1607	5028	2224	5028
ENSMUSG00000026939	12	Tmem141	protein_coding	ensembl_havana	chr2:25620067-25622005:-	146.1195618	-0.264266484	0.15200454	0.01081593	0.080192903	yes	1606	11388	2178	11388
ENSMUSG00000017188	3	Coa3	protein_coding	ensembl_havana	chr11:101277968-101279114:-	735.2925394	-0.264465186	0.087324312	6.45E-04	0.012884215	yes	1602	4840	809	4840
ENSMUSG00000115194	1	Gm48909	processed_pseudogene	havana	chr14:48695601-48695981:-	1078.871763	-0.264556356	0.097655054	0.001633835	0.024344737	yes	1601	3265	1084	3265
ENSMUSG00000028251	5	Tstd3	protein_coding	ensembl_havana	chr4:21757382-21767212:-	110.1573418	-0.264591001	0.179673072	0.011158594	0.081912497	yes	1600	12249	2200	12249
ENSMUSG00000062778	12	Chia1	protein_coding	ensembl_havana	chr3:106113229-106132120:+	2057.894195	-0.264827614	0.177989805	0.011198903	0.082096497	yes	1595	1432	2204	2204
ENSMUSG00000040429	6	Mterf1a	protein_coding	ensembl_havana	chr5:3890581-3893933:-	71.98756598	-0.264947491	0.152305647	0.010660908	0.079494004	yes	1592	13410	2163	13410
ENSMUSG00000051606	5	2010001K21Rik	lncRNA	ensembl_havana	chr13:46979908-47011195:+	66.60364529	-0.264981912	0.149702868	0.010381431	0.07827008	yes	1590	13599	2143	13599
ENSMUSG00000111515	1	Gm5055	processed_pseudogene	havana	chr9:40487720-40488300:+	129.5933801	-0.265141082	0.12492885	0.006286956	0.056779402	yes	1587	11769	1789	11769
ENSMUSG00000036437	6	Npy1r	protein_coding	ensembl_havana	chr8:66697192-66706792:+	96.39803178	-0.265219626	0.175255734	0.011228171	0.082189561	yes	1584	12646	2205	12646
ENSMUSG00000032528	5	Vipr1	protein_coding	ensembl_havana	chr9:121642716-121672954:+	91.44970981	-0.265280455	0.146910239	0.009972008	0.076395324	yes	1582	12785	2106	12785
ENSMUSG00000101219	1	Gm20302	processed_pseudogene	havana	chr1:105574537-105574811:+	216.8681792	-0.265404343	0.139650376	0.008901933	0.071279676	yes	1580	10071	2006	10071
ENSMUSG00000097803	1	Rpl31-ps16	processed_pseudogene	havana	chr17:85498633-85499008:+	613.1956964	-0.265504825	0.107132686	0.002921358	0.03482024	yes	1578	5609	1353	5609
ENSMUSG00000039099	7	Wdr93	protein_coding	ensembl_havana	chr7:79743163-79785950:+	95.04664812	-0.265518315	0.13713183	0.008462259	0.069283757	yes	1577	12682	1973	12682
ENSMUSG00000073481	9	Marc2	protein_coding	ensembl_havana	chr1:184813068-184846451:-	1246.211206	-0.265614976	0.094561276	0.001222046	0.019964197	yes	1576	2773	989	2773
ENSMUSG00000038119	15	Cdon	protein_coding	ensembl_havana	chr9:35421128-35507652:+	659.8922641	-0.265917024	0.184026753	0.010544085	0.079216033	yes	1573	5297	2149	5297
ENSMUSG00000036751	7	Cox6b1	protein_coding	ensembl_havana	chr7:30616861-30626151:-	2297.760911	-0.265998325	0.181411502	0.010715052	0.079706769	yes	1571	1222	2171	2171
ENSMUSG00000033024	16	Klra9	protein_coding	ensembl_havana	chr6:130178675-130193112:-	18.86371291	-0.266097807	0.220294562	0.006266749	0.056720651	yes	1569	16502	1785	16502
ENSMUSG00000091697	2	Eif3s6-ps2	processed_pseudogene	havana	chr18:90310868-90312190:-	185.6864658	-0.266453845	0.109798532	0.003259388	0.037138179	yes	1566	10624	1418	10624
ENSMUSG00000091264	3	Smim13	protein_coding	ensembl_havana	chr13:41249844-41276577:+	471.9543774	-0.266495877	0.116419853	0.004427605	0.045219227	yes	1565	6796	1582	6796
ENSMUSG00000048458	8	Inka2	protein_coding	ensembl_havana	chr3:105704599-105720842:+	385.7993506	-0.266504131	0.133148802	0.007551172	0.063910048	yes	1564	7700	1908	7700
ENSMUSG00000084186	1	Rpl36-ps10	processed_pseudogene	havana	chrX:19870824-19871039:+	172.1228352	-0.266508925	0.127787874	0.006570746	0.058235626	yes	1563	10871	1823	10871
ENSMUSG00000104418	1	Gm37070	processed_pseudogene	havana	chr1:179924952-179925411:-	107.2630861	-0.266538387	0.125863222	0.006202939	0.056398919	yes	1562	12326	1777	12326
ENSMUSG00000082675	1	Gm6382	processed_pseudogene	havana	chrX:142210884-142211825:+	134.3203914	-0.266668981	0.13032048	0.007007415	0.060903071	yes	1558	11653	1859	11653
ENSMUSG00000056598	16	Drc3	protein_coding	ensembl_havana	chr11:60353329-60394341:+	575.0804449	-0.266680011	0.092342847	9.61E-04	0.016908835	yes	1557	5904	918	5904
ENSMUSG00000023861	17	Mpc1	protein_coding	ensembl_havana	chr17:8282904-8297661:+	1304.806438	-0.26701001	0.179649296	0.010590489	0.079216033	yes	1547	2623	2149	2623
ENSMUSG00000029469	14	Ift81	protein_coding	ensembl_havana	chr5:122550204-122614518:-	526.4159261	-0.267158073	0.145040106	0.00925764	0.073114272	yes	1545	6276	2045	6276
ENSMUSG00000036241	3	Ube2r2	protein_coding	ensembl_havana	chr4:41135743-41193380:+	1167.522922	-0.267270827	0.107871521	0.002857051	0.034397452	yes	1542	2981	1342	2981
ENSMUSG00000035211	9	Xrra1	protein_coding	ensembl_havana	chr7:99859116-99917822:+	24.54464181	-0.267336947	0.199547792	0.008700867	0.070572241	yes	1541	15926	1992	15926
ENSMUSG00000020629	12	Adi1	protein_coding	ensembl_havana	chr12:28675231-28682175:+	480.3543469	-0.267358238	0.125084258	0.005906488	0.054532072	yes	1540	6725	1750	6725
ENSMUSG00000041673	12	Lrrc18	protein_coding	ensembl_havana	chr14:32991382-33015291:+	59.68626732	-0.267486594	0.168311547	0.01078221	0.080083696	yes	1537	13841	2174	13841
ENSMUSG00000052430	15	Bmpr1b	protein_coding	ensembl_havana	chr3:141837136-142169425:-	170.3144673	-0.267518859	0.151427473	0.009904942	0.076170462	yes	1536	10908	2101	10908
ENSMUSG00000039670	2	Oxld1	protein_coding	ensembl_havana	chr11:120456606-120458068:-	70.47131945	-0.267571756	0.229494314	0.005091684	0.049828188	yes	1535	13465	1650	13465
ENSMUSG00000079427	10	Mthfsl	protein_coding	ensembl_havana	chr9:88688602-88720296:-	58.16292098	-0.267776372	0.166440456	0.01069297	0.07965252	yes	1533	13915	2169	13915
ENSMUSG00000094191	1	Rpl31-ps14	processed_pseudogene	ensembl_havana	chr1:66948563-66948940:-	1058.990664	-0.267901067	0.094378649	0.001092398	0.018520336	yes	1532	3343	953	3343
ENSMUSG00000063145	10	Bbs5	protein_coding	ensembl_havana	chr2:69647171-69667571:+	122.1345725	-0.26811449	0.129797668	0.006624709	0.058553295	yes	1527	11933	1828	11933
ENSMUSG00000034457	10	Eda2r	protein_coding	ensembl_havana	chrX:97333840-97377216:-	54.62116943	-0.268190052	0.166632489	0.01059241	0.079216033	yes	1526	14080	2149	14080
ENSMUSG00000030688	15	Stard10	protein_coding	ensembl_havana	chr7:101317086-101346626:+	1297.748048	-0.268212136	0.081107572	2.51E-04	0.007055797	yes	1525	2633	574	2633
ENSMUSG00000020305	13	Asb3	protein_coding	ensembl_havana	chr11:30885416-31102704:+	223.9948315	-0.268346288	0.105912535	0.002456578	0.031252702	yes	1522	9964	1270	9964
ENSMUSG00000071708	11	Sms	protein_coding	ensembl_havana	chrX:157443855-157492287:-	442.1421007	-0.268356256	0.105098685	0.002338596	0.030349151	yes	1521	7096	1245	7096
ENSMUSG00000028461	12	Ccdc107	protein_coding	ensembl_havana	chr4:43492900-43495921:+	425.2561601	-0.268473651	0.097101073	0.001335476	0.021321434	yes	1519	7292	1012	7292
ENSMUSG00000021534	8	1700001L19Rik	protein_coding	ensembl_havana	chr13:68597421-68614231:+	78.82997109	-0.268778502	0.144207271	0.008760031	0.070767907	yes	1517	13201	1998	13201
ENSMUSG00000090110	8	Cmc4	protein_coding	ensembl_havana	chrX:75404846-75416584:-	91.06454222	-0.268887035	0.134519043	0.007281887	0.062384602	yes	1516	12797	1885	12797
ENSMUSG00000100755	1	Rps23-ps1	processed_pseudogene	havana	chr3:37714740-37715164:+	1173.284994	-0.268932777	0.109678032	0.002968941	0.035168017	yes	1515	2965	1364	2965
ENSMUSG00000038982	10	Bloc1s5	protein_coding	ensembl_havana	chr13:38592842-38635109:-	230.0297321	-0.268988984	0.10839657	0.002765538	0.03362137	yes	1513	9876	1320	9876
ENSMUSG00000021114	9	Atp6v1d	protein_coding	ensembl_havana	chr12:78840725-78861638:-	944.375468	-0.269236027	0.081450902	2.49E-04	0.007030422	yes	1511	3779	572	3779
ENSMUSG00000034687	8	Fras1	protein_coding	ensembl_havana	chr5:96373955-96784728:+	365.3614964	-0.269257488	0.217057233	0.006342529	0.056994575	yes	1510	7922	1797	7922
ENSMUSG00000025508	13	Rplp2	protein_coding	ensembl_havana	chr7:141447370-141451585:+	2915.8838	-0.269352318	0.09106254	7.56E-04	0.014293807	yes	1509	842	855	1509
ENSMUSG00000053453	9	Thoc7	protein_coding	ensembl_havana	chr14:13949012-13961852:-	507.5537009	-0.269373158	0.078935579	1.72E-04	0.005632475	yes	1508	6449	492	6449
ENSMUSG00000046330	10	Rpl37a	protein_coding	ensembl_havana	chr1:72711290-72713813:+	3241.632758	-0.269403884	0.102617017	0.001920081	0.026693714	yes	1507	720	1162	1507
ENSMUSG00000018567	14	Gabarap	protein_coding	ensembl_havana	chr11:69991143-69994951:+	4267.628958	-0.269446839	0.060268369	2.34E-06	3.52E-04	yes	1506	481	107	1506
ENSMUSG00000024646	14	Cyb5a	protein_coding	ensembl_havana	chr18:84838704-84879871:+	4326.807287	-0.269629169	0.081683226	2.52E-04	0.007064294	yes	1505	472	575	1505
ENSMUSG00000079339	7	Ifit1bl1	protein_coding	ensembl_havana	chr19:34592891-34601956:-	128.8771652	-0.269738891	0.125158427	0.005505435	0.052263231	yes	1502	11787	1700	11787
ENSMUSG00000105814	1	Mir703	miRNA	mirbase	chr5:98475556-98475664:-	492.540579	-0.269831931	0.125766359	0.005596583	0.05275612	yes	1501	6613	1714	6613
ENSMUSG00000022097	4	Sftpc	protein_coding	ensembl_havana	chr14:70520949-70524081:-	337750.3245	-0.269885684	0.125857603	0.005603418	0.05278457	yes	1500	2	1715	1715
ENSMUSG00000047414	6	Flrt2	protein_coding	ensembl_havana	chr12:95692226-95785215:+	597.696608	-0.269943114	0.190669971	0.00916524	0.072648325	yes	1499	5733	2036	5733
ENSMUSG00000025766	14	D3Ertd751e	protein_coding	ensembl_havana	chr3:41742611-41803320:+	179.7036874	-0.270122352	0.162857252	0.010025169	0.076532926	yes	1495	10728	2112	10728
ENSMUSG00000020163	12	Uqcr11	protein_coding	ensembl_havana	chr10:80402997-80406830:-	1171.093542	-0.270748472	0.20114786	0.00798578	0.06667832	yes	1489	2972	1935	2972
ENSMUSG00000082475	2	Gm7206	processed_pseudogene	havana	chr14:45704536-45713723:+	804.445445	-0.270777364	0.085840697	4.03E-04	0.009537947	yes	1488	4434	683	4434
ENSMUSG00000020376	17	Rnf130	protein_coding	ensembl_havana	chr11:50025346-50125719:+	956.9950174	-0.270859227	0.071879007	4.55E-05	0.002440376	yes	1484	3729	301	3729
ENSMUSG00000019848	14	Popdc3	protein_coding	ensembl_havana	chr10:45178098-45318452:+	188.417044	-0.270910886	0.119388211	0.004324389	0.044417766	yes	1482	10572	1573	10572
ENSMUSG00000016495	12	Plgrkt	protein_coding	ensembl_havana	chr19:29348599-29367390:-	329.5503088	-0.270998784	0.126810943	0.005579035	0.052682918	yes	1481	8372	1711	8372
ENSMUSG00000023089	12	Ndufa5	protein_coding	ensembl_havana	chr6:24518666-24528013:-	699.8704136	-0.271082939	0.221303079	0.005693657	0.053298035	yes	1480	5053	1726	5053
ENSMUSG00000024425	4	Ndfip1	protein_coding	ensembl_havana	chr18:38410396-38465303:+	2282.661205	-0.271120295	0.054761478	2.26E-07	7.64E-05	yes	1479	1236	47	1479
ENSMUSG00000084403	1	Rps15a-ps8	processed_pseudogene	havana	chr4:53791070-53791456:-	19.3366488	-0.271376224	0.224433745	0.005338127	0.051307543	yes	1478	16454	1680	16454
ENSMUSG00000044424	4	Gm9493	processed_pseudogene	havana	chr19:23619749-23620319:+	768.5709355	-0.271398569	0.109250316	0.002658548	0.032864692	yes	1477	4646	1306	4646
ENSMUSG00000105644	1	Gm19739	processed_pseudogene	havana	chr3:90651714-90651866:-	32.75081705	-0.271447025	0.186425342	0.009218978	0.072907994	yes	1475	15258	2043	15258
ENSMUSG00000042814	8	Mcts2	protein_coding	ensembl_havana	chr2:152687035-152687946:+	74.11564592	-0.271709333	0.148586118	0.008609799	0.070115187	yes	1473	13343	1984	13343
ENSMUSG00000009549	14	Srp14	protein_coding	ensembl_havana	chr2:118475850-118479711:-	1510.433158	-0.271790773	0.086942835	4.37E-04	0.010036883	yes	1471	2189	703	2189
ENSMUSG00000047215	14	Rpl9	protein_coding	ensembl_havana	chr5:65388364-65391444:-	4312.696027	-0.272040334	0.081622691	2.20E-04	0.006556224	yes	1467	476	542	1467
ENSMUSG00000033731	9	3300002A11Rik	lncRNA	ensembl_havana	chr12:99341154-99361827:+	90.17151786	-0.272121516	0.168980181	0.009683262	0.075109197	yes	1465	12834	2083	12834
ENSMUSG00000099902	1	Gm12115	processed_pseudogene	havana	chr11:33172919-33173365:+	93.40731561	-0.272325733	0.146872905	0.008283025	0.068314872	yes	1462	12717	1959	12717
ENSMUSG00000039197	10	Adk	protein_coding	ensembl_havana	chr14:21052574-21448569:+	1464.059385	-0.272644674	0.126501842	0.005255977	0.050726884	yes	1459	2283	1672	2283
ENSMUSG00000040771	14	Oard1	protein_coding	ensembl_havana	chr17:48410014-48417266:+	361.535755	-0.272919367	0.127982694	0.005453299	0.051907257	yes	1455	7971	1697	7971
ENSMUSG00000086583	3	Gm15500	transcribed_processed_pseudogene	havana	chr7:114705217-114706235:-	1108.035741	-0.272959937	0.079372399	1.51E-04	0.005180606	yes	1454	3171	468	3171
ENSMUSG00000110275	1	Gm5905	processed_pseudogene	havana	chr7:141177885-141178464:-	498.6749057	-0.27336148	0.099179203	0.001286112	0.020779707	yes	1448	6547	1000	6547
ENSMUSG00000081049	1	Rps24-ps3	processed_pseudogene	havana	chrX:79195047-79195448:+	2141.203051	-0.273507633	0.093285213	7.77E-04	0.014621719	yes	1445	1354	859	1445
ENSMUSG00000083854	3	Dnajc19-ps	processed_pseudogene	havana	chr7:103882654-103883004:-	84.02601325	-0.273517602	0.172857065	0.009365123	0.073452565	yes	1444	13023	2056	13023
ENSMUSG00000104166	1	Gm38247	processed_pseudogene	havana	chr3:51636496-51636928:-	376.2329818	-0.273642307	0.08974082	5.44E-04	0.011490242	yes	1441	7805	765	7805
ENSMUSG00000056267	14	Cep70	protein_coding	ensembl_havana	chr9:99243367-99300404:+	273.4182228	-0.273847877	0.146316995	0.007892451	0.066071673	yes	1436	9166	1930	9166
ENSMUSG00000044408	7	Sptssa	protein_coding	ensembl_havana	chr12:54645392-54656573:-	787.166821	-0.274063461	0.107002733	0.002123503	0.028567387	yes	1431	4541	1201	4541
ENSMUSG00000015575	15	Atp6v0e	protein_coding	ensembl_havana	chr17:26663231-26699647:+	1554.600672	-0.274206246	0.106327186	0.002028077	0.027722201	yes	1430	2100	1182	2100
ENSMUSG00000101875	1	Gm6028	processed_pseudogene	havana	chr1:111880735-111881308:-	387.2988384	-0.274321634	0.11689985	0.003489231	0.038586934	yes	1426	7681	1461	7681
ENSMUSG00000095576	5	Fmo6	protein_coding	ensembl_havana	chr1:162916551-162937515:-	31.59643673	-0.274375756	0.235650111	0.00409876	0.04294192	yes	1425	15334	1542	15334
ENSMUSG00000085890	7	Tnfsf13os	lncRNA	havana	chr11:69682138-69691141:+	42.22126478	-0.274427886	0.18479828	0.008757656	0.070767907	yes	1424	14685	1998	14685
ENSMUSG00000050138	8	Kcnk12	protein_coding	ensembl_havana	chr17:87745801-87797994:-	37.77649334	-0.274556676	0.19451423	0.00803583	0.066890733	yes	1422	14934	1940	14934
ENSMUSG00000105388	1	Rpl36a-ps2	processed_pseudogene	havana	chr3:145879020-145879340:+	213.2456198	-0.274905253	0.121434449	0.004113639	0.042990983	yes	1421	10120	1546	10120
ENSMUSG00000022370	13	Mrpl13	protein_coding	ensembl_havana	chr15:55534094-55557748:-	413.4761864	-0.275013412	0.100471044	0.001326053	0.021191934	yes	1420	7405	1009	7405
ENSMUSG00000060512	7	0610040J01Rik	protein_coding	ensembl_havana	chr5:63812363-63899625:+	297.0775889	-0.275327403	0.096447175	9.52E-04	0.016786614	yes	1417	8838	916	8838
ENSMUSG00000037971	10	1110032A03Rik	protein_coding	ensembl_havana	chr9:50762828-50775520:-	534.0197538	-0.275803855	0.098695606	0.001121263	0.018734483	yes	1414	6213	966	6213
ENSMUSG00000105144	1	Rpl21-ps11	processed_pseudogene	havana	chr3:96666503-96666982:-	70.70120591	-0.276097677	0.150560801	0.007862157	0.065968097	yes	1412	13456	1925	13456
ENSMUSG00000048329	7	Mfsd6l	protein_coding	ensembl_havana	chr11:68556186-68558245:+	86.65080827	-0.276102631	0.147421087	0.007549059	0.063910048	yes	1411	12941	1908	12941
ENSMUSG00000066551	12	Hmgb1	protein_coding	ensembl_havana	chr5:149046702-149184489:-	951.1966772	-0.276320507	0.084054085	2.44E-04	0.006928596	yes	1409	3745	568	3745
ENSMUSG00000081228	1	Gm16089	processed_pseudogene	havana	chr5:137615627-137615962:+	190.7973085	-0.276321791	0.184748873	0.008413782	0.069073437	yes	1408	10520	1967	10520
ENSMUSG00000029477	14	Morn3	protein_coding	ensembl_havana	chr5:123035769-123047016:-	84.99015333	-0.276385074	0.145598997	0.007294785	0.062393773	yes	1406	12989	1888	12989
ENSMUSG00000042032	13	Mat2b	protein_coding	ensembl_havana	chr11:40679314-40695203:-	1448.670304	-0.276588174	0.080885838	1.55E-04	0.00529191	yes	1402	2318	473	2318
ENSMUSG00000026888	14	Grb14	protein_coding	ensembl_havana	chr2:64912476-65024987:-	846.0638595	-0.276623275	0.182584886	0.008464823	0.069283757	yes	1401	4249	1973	4249
ENSMUSG00000037101	16	Ttc29	protein_coding	ensembl_havana	chr8:78213297-78394326:+	257.5158174	-0.276669928	0.13033511	0.005215347	0.050457698	yes	1398	9413	1670	9413
ENSMUSG00000043541	16	Casc1	protein_coding	ensembl_havana	chr6:145174834-145211005:-	157.0619773	-0.276680284	0.159057715	0.008375055	0.068827953	yes	1397	11146	1966	11146
ENSMUSG00000024479	3	Mal2	protein_coding	ensembl_havana	chr15:54571192-54602847:+	8371.639251	-0.276777757	0.107167884	0.001939481	0.026874959	yes	1396	181	1166	1396
ENSMUSG00000108911	1	Gm45113	processed_pseudogene	havana	chr7:120624249-120624413:+	42.45164337	-0.276822389	0.16823796	0.008664371	0.070382227	yes	1395	14671	1989	14671
ENSMUSG00000109059	1	Gm9354	processed_pseudogene	havana	chr7:51458060-51458527:+	363.8779961	-0.276993882	0.129948596	0.005108249	0.04994437	yes	1394	7939	1652	7939
ENSMUSG00000094344	1	Gm11942	processed_pseudogene	ensembl_havana	chr4:32964888-32965232:+	1352.764897	-0.276995329	0.108470805	0.002078157	0.028215784	yes	1393	2511	1190	2511
ENSMUSG00000060143	7	Gm10076	lncRNA	ensembl_havana	chr14:105681828-105682211:+	1349.536973	-0.277085325	0.100228134	0.00119798	0.019670485	yes	1392	2516	984	2516
ENSMUSG00000021054	6	Sgpp1	protein_coding	ensembl_havana	chr12:75714249-75735729:-	929.6336996	-0.277310854	0.080965699	1.51E-04	0.005180606	yes	1388	3839	468	3839
ENSMUSG00000041841	8	Rpl37	protein_coding	ensembl_havana	chr15:5116645-5119140:+	2732.310338	-0.277451737	0.086035353	2.97E-04	0.007750952	yes	1386	921	619	1386
ENSMUSG00000049436	5	Upk1b	protein_coding	ensembl_havana	chr16:38773184-38800328:-	1213.726589	-0.277606641	0.135775313	0.005837375	0.054203718	yes	1382	2858	1735	2858
ENSMUSG00000027489	15	Necab3	protein_coding	ensembl_havana	chr2:154544399-154558890:-	24.02041516	-0.277681946	0.273676359	0.001904364	0.026547721	yes	1381	15965	1159	15965
ENSMUSG00000048970	9	C1galt1c1	protein_coding	ensembl_havana	chrX:38630785-38635087:-	568.7008011	-0.277961527	0.122741238	0.003916268	0.041655787	yes	1379	5952	1519	5952
ENSMUSG00000030417	15	Pdcd5	protein_coding	ensembl_havana	chr7:35641982-35647521:-	351.0309596	-0.278004814	0.112551964	0.002504045	0.031583029	yes	1378	8112	1277	8112
ENSMUSG00000031878	18	Nae1	protein_coding	ensembl_havana	chr8:104511028-104534637:-	657.8518945	-0.278055333	0.078545975	9.92E-05	0.003955843	yes	1377	5313	405	5313
ENSMUSG00000023046	6	Igfbp6	protein_coding	ensembl_havana	chr15:102144362-102149511:+	6385.244028	-0.278476655	0.130870177	0.005015338	0.04935007	yes	1376	263	1642	1642
ENSMUSG00000015957	12	Wnt11	protein_coding	ensembl_havana	chr7:98835112-98855195:+	243.1286245	-0.278504857	0.101073888	0.001205433	0.019772769	yes	1375	9649	985	9649
ENSMUSG00000006269	7	Atp6v1b1	protein_coding	ensembl_havana	chr6:83742990-83758855:+	148.8726438	-0.278857248	0.216977405	0.005435482	0.051811852	yes	1370	11329	1695	11329
ENSMUSG00000024516	13	Sec11c	protein_coding	ensembl_havana	chr18:65800515-65817684:+	597.5992603	-0.279081603	0.134059195	0.005363523	0.051307543	yes	1369	5735	1680	5735
ENSMUSG00000086158	2	Ccpg1os	protein_coding	ensembl_havana	chr9:72979722-72985382:-	165.7443931	-0.279235266	0.144963602	0.006684588	0.05892691	yes	1366	10983	1832	10983
ENSMUSG00000036199	9	Ndufa13	protein_coding	ensembl_havana	chr8:69894180-69902558:-	1576.619661	-0.279279076	0.182602042	0.007989678	0.06667832	yes	1365	2060	1935	2060
ENSMUSG00000052221	8	Ppp1r36	protein_coding	ensembl_havana	chr12:76417538-76439492:+	145.9256165	-0.279405444	0.13189927	0.005019131	0.049357329	yes	1364	11397	1643	11397
ENSMUSG00000096140	2	Ankrd66	protein_coding	ensembl_havana	chr17:43534188-43543639:-	107.4075354	-0.279849055	0.134689312	0.005327534	0.051266803	yes	1360	12323	1679	12323
ENSMUSG00000038801	6	Scgb1c1	protein_coding	ensembl_havana	chr7:140845547-140846769:+	188.8653999	-0.280117837	0.147906978	0.006827159	0.059916572	yes	1357	10557	1841	10557
ENSMUSG00000100916	3	Lhb	protein_coding	ensembl_havana	chr7:45420820-45421897:+	137.0904908	-0.280358119	0.133819315	0.005134242	0.050062734	yes	1354	11586	1657	11586
ENSMUSG00000051669	6	AU021092	protein_coding	ensembl_havana	chr16:5211823-5222299:-	2258.972959	-0.280699899	0.103970238	0.001359222	0.021650659	yes	1351	1257	1014	1351
ENSMUSG00000024099	15	Ndufv2	protein_coding	ensembl_havana	chr17:66078638-66101559:-	1434.694607	-0.280710499	0.199137015	0.006770958	0.059487962	yes	1350	2346	1839	2346
ENSMUSG00000047963	7	Stbd1	protein_coding	ensembl_havana	chr5:92603041-92606579:+	654.6913871	-0.280931404	0.108057076	0.001753266	0.025474393	yes	1348	5339	1112	5339
ENSMUSG00000024028	7	Tff2	protein_coding	ensembl_havana	chr17:31141049-31144282:-	208.2291411	-0.280970795	0.227604644	0.004364273	0.044685398	yes	1347	10216	1578	10216
ENSMUSG00000042682	9	Selenok	protein_coding	ensembl_havana	chr14:29968308-29975662:+	1448.771005	-0.281344164	0.076070505	5.31E-05	0.0026991	yes	1343	2317	317	2317
ENSMUSG00000087497	7	2810001G20Rik	lncRNA	havana	chr11:64079484-64083259:+	102.562333	-0.281707075	0.147686224	0.006520486	0.057933977	yes	1338	12470	1818	12470
ENSMUSG00000051116	6	Gm8121	processed_pseudogene	havana	chr5:57608569-57609067:+	194.0957733	-0.281742335	0.139137394	0.005588278	0.052708589	yes	1337	10472	1713	10472
ENSMUSG00000037706	17	Cd81	protein_coding	ensembl_havana	chr7:143052739-143067934:+	4394.59718	-0.281815114	0.086904277	2.66E-04	0.007253024	yes	1336	466	592	1336
ENSMUSG00000032285	15	Dnaja4	protein_coding	ensembl_havana	chr9:54698873-54716315:+	1377.866956	-0.281898872	0.141911821	0.005884197	0.05439203	yes	1334	2468	1746	2468
ENSMUSG00000078572	3	Ndufaf8	protein_coding	ensembl_havana	chr11:120098928-120100705:+	193.7403517	-0.282163084	0.12666777	0.003936167	0.041757487	yes	1332	10479	1521	10479
ENSMUSG00000032595	10	Cdhr4	protein_coding	ensembl_havana	chr9:107992497-107999684:+	688.8674742	-0.282468405	0.103804588	0.001253682	0.020378016	yes	1330	5130	994	5130
ENSMUSG00000094942	7	Gm3604	protein_coding	ensembl_havana	chr13:62368328-62383177:-	32.5735582	-0.282488446	0.183016143	0.00743499	0.063258638	yes	1329	15265	1898	15265
ENSMUSG00000027018	11	Hat1	protein_coding	ensembl_havana	chr2:71388958-71441622:+	343.2569676	-0.283162854	0.096687749	6.95E-04	0.01353004	yes	1326	8213	826	8213
ENSMUSG00000020267	6	Hint1	protein_coding	ensembl_havana	chr11:54866383-54870501:+	1810.289797	-0.283640334	0.082242622	1.29E-04	0.004689533	yes	1322	1695	444	1695
ENSMUSG00000086784	2	Isoc2a	protein_coding	ensembl_havana	chr7:4877153-4896973:+	417.2308754	-0.284134118	0.146013114	0.005947366	0.054846102	yes	1318	7373	1751	7373
ENSMUSG00000033578	7	Tmem35a	protein_coding	ensembl_havana	chrX:134295225-134305969:+	50.99414116	-0.284155893	0.21154266	0.005408277	0.051631617	yes	1317	14239	1691	14239
ENSMUSG00000039770	6	Ypel5	protein_coding	ensembl_havana	chr17:72836453-72851195:+	1026.503582	-0.284220838	0.084422528	1.70E-04	0.005603189	yes	1314	3446	490	3446
ENSMUSG00000041881	13	Ndufa7	protein_coding	ensembl_havana	chr17:33824572-33838317:+	1198.10303	-0.284314045	0.121877121	0.003083486	0.036049117	yes	1313	2898	1382	2898
ENSMUSG00000023939	7	Mrpl14	protein_coding	ensembl_havana	chr17:45686322-45698495:+	525.9444615	-0.284376972	0.128967302	0.003958765	0.041887209	yes	1312	6284	1527	6284
ENSMUSG00000080896	5	Gm14567	processed_pseudogene	havana	chrX:38969817-38969990:+	118.2476095	-0.284510013	0.132107316	0.004330556	0.044452856	yes	1311	12044	1574	12044
ENSMUSG00000074577	9	Ripor3	protein_coding	ensembl_havana	chr2:167980164-168010618:-	35.11971551	-0.284859672	0.226834687	0.00417597	0.043417723	yes	1309	15112	1553	15112
ENSMUSG00000020444	19	Guk1	protein_coding	ensembl_havana	chr11:59183875-59192212:-	760.1930741	-0.285134388	0.093595194	4.76E-04	0.01064105	yes	1307	4699	723	4699
ENSMUSG00000010911	12	Apip	protein_coding	ensembl_havana	chr2:103073675-103092644:+	235.0390913	-0.285168097	0.174710028	0.007153534	0.061642478	yes	1306	9793	1875	9793
ENSMUSG00000002064	10	Sdf2	protein_coding	ensembl_havana	chr11:78245746-78255496:+	902.8368398	-0.285378621	0.089270757	2.96E-04	0.007731167	yes	1304	3962	616	3962
ENSMUSG00000085139	1	A730046J19Rik	protein_coding	havana	chrX:144153695-144166274:+	39.24710765	-0.285501718	0.197710526	0.006258708	0.056682708	yes	1301	14862	1784	14862
ENSMUSG00000083539	1	Gm12466	processed_pseudogene	havana	chr4:52240903-52241522:+	33.08377694	-0.286023631	0.199996002	0.006049659	0.055367474	yes	1295	15236	1765	15236
ENSMUSG00000026578	6	Ccdc181	protein_coding	ensembl_havana	chr1:164275585-164287847:+	613.2199956	-0.286168001	0.084037984	1.46E-04	0.005071268	yes	1294	5608	464	5608
ENSMUSG00000040229	11	Gpr34	protein_coding	ensembl_havana	chrX:13632089-13640858:+	38.83563942	-0.286303509	0.262581646	0.002135578	0.028634468	yes	1293	14877	1205	14877
ENSMUSG00000002661	14	Alkbh7	protein_coding	ensembl_havana	chr17:56997339-56999322:+	135.1345309	-0.286410584	0.196391127	0.006225893	0.056480486	yes	1291	11638	1781	11638
ENSMUSG00000084235	2	Gm15421	transcribed_processed_pseudogene	havana	chr5:22528321-22529244:-	118.3321749	-0.286580882	0.135899836	0.004504495	0.045830682	yes	1290	12042	1588	12042
ENSMUSG00000020029	6	Nudt4	protein_coding	ensembl_havana	chr10:95547007-95564146:-	2152.740998	-0.286681415	0.090462947	3.18E-04	0.008119151	yes	1289	1342	633	1342
ENSMUSG00000036225	15	Kctd1	protein_coding	ensembl_havana	chr18:14968685-15151446:-	157.1703736	-0.286750136	0.151659567	0.006016426	0.055168779	yes	1288	11144	1762	11144
ENSMUSG00000050552	8	Lamtor4	protein_coding	ensembl_havana	chr5:138255482-138259398:+	523.0647626	-0.286776504	0.119798017	0.002605903	0.03233761	yes	1287	6315	1302	6315
ENSMUSG00000038600	12	Atp6v0a4	protein_coding	ensembl_havana	chr6:38048483-38124586:-	279.7155668	-0.286806923	0.189357211	0.006536405	0.057994891	yes	1286	9080	1821	9080
ENSMUSG00000033446	7	Lpar6	protein_coding	ensembl_havana	chr14:73237895-73243294:+	225.9715072	-0.286823139	0.099235064	7.40E-04	0.014132465	yes	1285	9933	843	9933
ENSMUSG00000057531	14	Dtnbp1	protein_coding	ensembl_havana	chr13:44922075-45002147:-	512.6544047	-0.286892403	0.127801208	0.003523963	0.038891164	yes	1284	6415	1462	6415
ENSMUSG00000033805	12	Ephx4	protein_coding	ensembl_havana	chr5:107402736-107430035:+	35.65213753	-0.286978292	0.206754204	0.005487485	0.052184403	yes	1283	15080	1699	15080
ENSMUSG00000036098	15	Myrf	protein_coding	ensembl_havana	chr19:10208272-10240748:-	1691.290948	-0.287067153	0.126191571	0.003316061	0.037414522	yes	1282	1852	1422	1852
ENSMUSG00000078670	3	Fam174b	protein_coding	ensembl_havana	chr7:73740302-73776919:+	3263.453774	-0.287136022	0.128002371	0.003520586	0.038891164	yes	1281	717	1462	1462
ENSMUSG00000026721	16	Rabgap1l	protein_coding	ensembl_havana	chr1:160219174-160793211:-	2272.338999	-0.287384405	0.112307481	0.0017672	0.025607755	yes	1279	1249	1114	1279
ENSMUSG00000045573	9	Penk	protein_coding	ensembl_havana	chr4:4133531-4138819:-	68.71568237	-0.287448155	0.245955885	0.002850535	0.034344592	yes	1278	13534	1341	13534
ENSMUSG00000078570	10	1110065P20Rik	protein_coding	ensembl_havana	chr4:124849080-124851196:-	146.3221096	-0.287589817	0.117458036	0.002280726	0.029813665	yes	1275	11384	1236	11384
ENSMUSG00000115010	1	Gm20150	processed_pseudogene	havana	chr15:59671628-59672113:-	99.83322372	-0.287669725	0.130862931	0.003791903	0.040953063	yes	1273	12542	1496	12542
ENSMUSG00000106926	1	Rpl7-ps7	processed_pseudogene	havana	chr5:82336851-82337649:+	1296.240537	-0.287746134	0.112832156	0.001795031	0.025848763	yes	1272	2640	1120	2640
ENSMUSG00000028393	10	Alad	protein_coding	ensembl_havana	chr4:62509169-62519918:-	751.2534531	-0.287808719	0.117150905	0.002230944	0.02937682	yes	1271	4743	1227	4743
ENSMUSG00000024205	7	Rpl36-ps2	processed_pseudogene	havana	chr11:76601319-76601629:+	957.9724869	-0.287933994	0.100959492	8.13E-04	0.01509731	yes	1270	3720	870	3720
ENSMUSG00000033585	5	Ndn	protein_coding	ensembl_havana	chr7:62346569-62350262:+	207.6937726	-0.288044335	0.151842619	0.005826163	0.054203718	yes	1268	10229	1735	10229
ENSMUSG00000031478	16	Nek3	protein_coding	ensembl_havana	chr8:22128283-22166435:-	59.66131845	-0.2881846	0.161941403	0.00640279	0.057240352	yes	1265	13842	1799	13842
ENSMUSG00000054894	6	Dmac2l	protein_coding	ensembl_havana	chr12:69724950-69744660:+	117.4152214	-0.28825614	0.181055988	0.00659506	0.058371199	yes	1263	12068	1825	12068
ENSMUSG00000066442	17	Mthfs	protein_coding	ensembl_havana	chr9:89210676-89377713:+	150.2830266	-0.288366038	0.15678565	0.006109581	0.055830256	yes	1261	11290	1768	11290
ENSMUSG00000063179	13	Pstk	protein_coding	ensembl_havana	chr7:131371141-131394482:+	119.1259996	-0.288456377	0.161027698	0.006318906	0.056937862	yes	1260	12026	1793	12026
ENSMUSG00000069744	7	Psmb3	protein_coding	ensembl_havana	chr11:97703399-97713500:+	789.4301985	-0.288614735	0.093730284	4.12E-04	0.009626351	yes	1257	4526	688	4526
ENSMUSG00000063011	7	Msln	protein_coding	ensembl_havana	chr17:25748613-25754378:-	3469.578207	-0.288628831	0.19122625	0.006210406	0.056403329	yes	1256	649	1779	1779
ENSMUSG00000082908	4	Gm13736	processed_pseudogene	havana	chr2:87526145-87526397:+	334.2109942	-0.288635852	0.10542555	0.001100833	0.018613398	yes	1255	8310	955	8310
ENSMUSG00000020283	5	Pex13	protein_coding	ensembl_havana	chr11:23646479-23665959:-	527.756542	-0.288691119	0.085088431	1.47E-04	0.005122831	yes	1252	6264	465	6264
ENSMUSG00000019945	10	Cabcoco1	protein_coding	ensembl_havana	chr10:68430953-68541896:-	92.92381715	-0.288746719	0.198040278	0.005849922	0.054289027	yes	1251	12734	1741	12734
ENSMUSG00000071604	5	Fam189a2	protein_coding	ensembl_havana	chr19:23972750-24031019:-	2821.997528	-0.289045724	0.165226059	0.006387608	0.057240352	yes	1249	876	1799	1799
ENSMUSG00000029521	7	Chek2	protein_coding	ensembl_havana	chr5:110839979-110874145:+	95.70984552	-0.289101644	0.145299984	0.0051214	0.05001656	yes	1248	12665	1654	12665
ENSMUSG00000023020	3	Cox14	protein_coding	ensembl_havana	chr15:99725647-99729532:+	737.730021	-0.289173052	0.117585522	0.002172188	0.028939533	yes	1244	4820	1211	4820
ENSMUSG00000085081	1	Rptoros	lncRNA	havana	chr11:119820812-119834365:-	50.88257874	-0.289877974	0.174334243	0.006412028	0.057240352	yes	1240	14242	1799	14242
ENSMUSG00000021774	13	Ube2e1	protein_coding	ensembl_havana	chr14:18282722-18331859:-	697.0923509	-0.290089478	0.084085549	1.19E-04	0.00445716	yes	1239	5071	429	5071
ENSMUSG00000061488	5	Rpl27a-ps1	processed_pseudogene	havana	chr10:61309830-61310277:+	92.98968277	-0.290197505	0.137390916	0.004200969	0.043593482	yes	1237	12732	1556	12732
ENSMUSG00000082730	2	Gm11363	processed_pseudogene	havana	chr13:29130211-29130758:-	367.4847496	-0.29028264	0.119106243	0.002243307	0.029474501	yes	1236	7897	1228	7897
ENSMUSG00000022940	17	Pigp	protein_coding	ensembl_havana	chr16:94358763-94371842:-	379.1602829	-0.290310966	0.142603313	0.004703321	0.047287841	yes	1235	7780	1607	7780
ENSMUSG00000104649	1	Gm43712	unprocessed_pseudogene	havana	chr3:90126767-90127057:+	637.6809285	-0.290407569	0.108961388	0.001297346	0.0209046	yes	1232	5458	1001	5458
ENSMUSG00000081400	1	Gm13680	processed_pseudogene	havana	chr2:83353157-83353949:-	1682.082822	-0.290549291	0.092526414	3.32E-04	0.008324113	yes	1231	1869	644	1869
ENSMUSG00000028528	17	Dnajc6	protein_coding	ensembl_havana	chr4:101496631-101642799:+	83.11749731	-0.290746142	0.215979346	0.004524225	0.045961574	yes	1228	13050	1590	13050
ENSMUSG00000061684	6	Rpl21-ps8	processed_pseudogene	ensembl_havana	chr18:82523539-82524021:-	2114.276363	-0.290757855	0.091358864	2.89E-04	0.007647728	yes	1227	1382	611	1382
ENSMUSG00000112099	1	Gm8960	processed_pseudogene	havana	chr10:115599026-115600328:-	613.8083587	-0.290796444	0.109302654	0.001305818	0.020930659	yes	1226	5604	1006	5604
ENSMUSG00000026021	15	Sumo1	protein_coding	ensembl_havana	chr1:59586558-59670834:-	960.8200607	-0.290997706	0.072512717	1.37E-05	0.001097333	yes	1225	3702	200	3702
ENSMUSG00000031112	10	Stk26	protein_coding	ensembl_havana	chrX:50841047-50893097:+	285.6047924	-0.29113145	0.197510371	0.005606135	0.05278457	yes	1224	8991	1715	8991
ENSMUSG00000056836	8	Gm6851	processed_pseudogene	havana	chr7:40190937-40191331:+	110.2181956	-0.29119578	0.138342426	0.004174412	0.043417723	yes	1223	12247	1553	12247
ENSMUSG00000036446	5	Lum	protein_coding	ensembl_havana	chr10:97565128-97572703:+	168.0219127	-0.291376142	0.251166001	0.002475527	0.031394888	yes	1220	10942	1274	10942
ENSMUSG00000115497	1	Gm49207	lncRNA	havana	chr15:7760714-7760992:+	299.9024686	-0.291377821	0.168828874	0.006124511	0.055870741	yes	1219	8796	1770	8796
ENSMUSG00000031231	4	Cox7b	protein_coding	ensembl_havana	chrX:106015700-106022450:+	1533.536339	-0.29195516	0.22456999	0.003889079	0.041578251	yes	1217	2139	1511	2139
ENSMUSG00000074673	15	Ttll9	protein_coding	ensembl_havana	chr2:152962485-153008482:+	76.25548822	-0.291976192	0.15858688	0.005661107	0.053085607	yes	1216	13273	1721	13273
ENSMUSG00000093674	7	Rpl41	protein_coding	ensembl_havana	chr10:128548114-128549305:-	4684.879833	-0.292031975	0.098496593	5.56E-04	0.011577479	yes	1215	431	772	1215
ENSMUSG00000073676	4	Hspe1	protein_coding	ensembl_havana	chr1:55088132-55091307:+	894.1060687	-0.292037413	0.189911559	0.005831518	0.054203718	yes	1214	4001	1735	4001
ENSMUSG00000030744	13	Rps3	protein_coding	ensembl_havana	chr7:99477896-99483738:-	9538.107022	-0.292156287	0.085296685	1.26E-04	0.004627687	yes	1210	153	441	1210
ENSMUSG00000087260	5	Lamtor5	protein_coding	ensembl_havana	chr3:107278858-107284082:+	505.5175663	-0.29248132	0.083557723	9.66E-05	0.003890943	yes	1207	6475	401	6475
ENSMUSG00000060019	6	Gm10073	processed_pseudogene	havana	chr8:106573009-106573350:-	538.5513219	-0.292622175	0.122352932	0.002386626	0.030701212	yes	1206	6183	1256	6183
ENSMUSG00000080877	1	Rpl22-ps1	processed_pseudogene	havana	chrX:8038611-8038996:-	208.6447055	-0.292697045	0.119330743	0.002086015	0.028274958	yes	1203	10209	1192	10209
ENSMUSG00000072473	4	1700024G13Rik	protein_coding	ensembl_havana	chr14:32376068-32388391:-	170.8816896	-0.292750012	0.167422455	0.005891246	0.05442245	yes	1202	10897	1749	10897
ENSMUSG00000072680	11	Tmem254c	protein_coding	ensembl_havana	chr14:26063919-26067355:-	957.9587228	-0.292791906	0.13827711	0.003976429	0.042012748	yes	1201	3721	1529	3721
ENSMUSG00000037686	6	Aspg	protein_coding	ensembl_havana	chr12:112106679-112127559:+	100.1887039	-0.292878207	0.189390638	0.00574612	0.053726884	yes	1200	12534	1728	12534
ENSMUSG00000060981	7	H4c8	protein_coding	ensembl_havana	chr13:23531050-23531519:+	37.37174653	-0.292903072	0.223247551	0.003912022	0.041638032	yes	1198	14959	1518	14959
ENSMUSG00000034173	13	Zbed5	protein_coding	ensembl_havana	chr5:129895723-129903623:+	982.8955314	-0.2929484	0.133469426	0.003483393	0.038548759	yes	1197	3620	1460	3620
ENSMUSG00000010376	15	Nedd8	protein_coding	ensembl_havana	chr14:55662263-55672124:-	1278.76458	-0.293045633	0.085348111	1.21E-04	0.004527738	yes	1196	2686	433	2686
ENSMUSG00000047843	16	Bri3	protein_coding	ensembl_havana	chr5:144244437-144446757:+	388.6843332	-0.293546681	0.137913988	0.003854095	0.041375026	yes	1194	7664	1503	7664
ENSMUSG00000028407	4	Smim27	protein_coding	havana	chr4:40269579-40270940:+	100.1003649	-0.293637244	0.131836706	0.003248275	0.037037673	yes	1193	12535	1414	12535
ENSMUSG00000097644	1	Gm26862	lncRNA	havana	chr7:93006982-93104789:+	33.22641139	-0.29367887	0.192559814	0.005537117	0.052471084	yes	1192	15224	1705	15224
ENSMUSG00000110165	1	Gm4032	transcribed_processed_pseudogene	havana	chr14:56665605-56668124:-	23.51257298	-0.293779032	0.214658354	0.004374671	0.044735164	yes	1191	16015	1580	16015
ENSMUSG00000107176	1	Gm9794	processed_pseudogene	havana	chr6:66875321-66875743:-	1951.63435	-0.293992839	0.090383965	2.21E-04	0.006565522	yes	1186	1535	543	1535
ENSMUSG00000028419	5	Chmp5	protein_coding	ensembl_havana	chr4:40948407-40965303:+	2323.157177	-0.294010435	0.102690112	7.24E-04	0.013984116	yes	1185	1202	837	1202
ENSMUSG00000020048	13	Hsp90b1	protein_coding	ensembl_havana	chr10:86690209-86705509:-	13030.94219	-0.294023686	0.125214459	0.002554371	0.031968226	yes	1184	95	1291	1291
ENSMUSG00000002475	16	Abhd3	protein_coding	ensembl_havana	chr18:10642092-10706771:-	111.4270746	-0.294152415	0.149244509	0.004757429	0.047543163	yes	1183	12214	1615	12214
ENSMUSG00000118506	1	1700094D03Rik	protein_coding	ensembl_havana	chr3:90062796-90068347:+	250.7824103	-0.294199947	0.131657555	0.003174339	0.036648653	yes	1182	9521	1398	9521
ENSMUSG00000008540	11	Mgst1	protein_coding	ensembl_havana	chr6:138140316-138156755:+	6109.05739	-0.294242235	0.100172074	5.84E-04	0.011962022	yes	1181	284	788	1181
ENSMUSG00000026399	12	Cd55	protein_coding	ensembl_havana	chr1:130439027-130462744:-	1186.617879	-0.294423654	0.096015824	3.97E-04	0.009444785	yes	1180	2932	676	2932
ENSMUSG00000062279	6	Gm10237	processed_pseudogene	havana	chr16:35920464-35920799:+	104.28791	-0.294465223	0.141594914	0.004087182	0.042853081	yes	1178	12425	1541	12425
ENSMUSG00000001761	7	Smo	protein_coding	ensembl_havana	chr6:29735503-29761365:+	575.9185017	-0.294695736	0.158141224	0.005253248	0.050726884	yes	1175	5898	1672	5898
ENSMUSG00000001289	12	Pfdn5	protein_coding	ensembl_havana	chr15:102326116-102331873:+	2365.296155	-0.29483667	0.088967957	1.78E-04	0.005770299	yes	1174	1162	499	1174
ENSMUSG00000064284	12	Cdpf1	protein_coding	ensembl_havana	chr15:85806972-85811697:-	321.3770215	-0.295056962	0.120153778	0.001996867	0.027444891	yes	1172	8489	1175	8489
ENSMUSG00000028691	12	Prdx1	protein_coding	ensembl_havana	chr4:116685544-116700822:+	6117.021254	-0.295114674	0.098989488	5.08E-04	0.011071065	yes	1170	282	740	1170
ENSMUSG00000043716	13	Rpl7	protein_coding	ensembl_havana	chr1:16101295-16104662:-	6238.985971	-0.295369623	0.084744747	9.82E-05	0.003929089	yes	1166	276	404	1166
ENSMUSG00000049760	6	Micos13	protein_coding	ensembl_havana	chr17:56607452-56609771:-	614.094494	-0.295591325	0.135928022	0.0034432	0.038281301	yes	1165	5603	1451	5603
ENSMUSG00000037204	7	Atg101	protein_coding	ensembl_havana	chr15:101284272-101290945:+	436.0341128	-0.296090759	0.0822266	6.42E-05	0.003068844	yes	1160	7173	338	7173
ENSMUSG00000026150	14	Mff	protein_coding	ensembl_havana	chr1:82724890-82752394:+	1419.570582	-0.296151021	0.08157079	5.75E-05	0.002878745	yes	1159	2379	323	2379
ENSMUSG00000117910	1	Gm50174	processed_pseudogene	havana	chr18:65837287-65837475:+	1727.47984	-0.296192149	0.225099459	0.003607672	0.03954488	yes	1158	1807	1474	1807
ENSMUSG00000108231	1	Gm4045	processed_pseudogene	havana	chr6:66746017-66746326:+	44.51782013	-0.296384917	0.215673753	0.004123584	0.043067061	yes	1156	14564	1547	14564
ENSMUSG00000027318	17	Adam33	protein_coding	ensembl_havana	chr2:131050591-131063814:-	285.8773312	-0.296505038	0.220852904	0.00382569	0.041152917	yes	1155	8986	1502	8986
ENSMUSG00000090258	7	Churc1	protein_coding	ensembl_havana	chr12:76765538-76783180:+	105.2244194	-0.296795375	0.143492877	0.003978431	0.042012748	yes	1151	12398	1529	12398
ENSMUSG00000036309	14	Skp1a	protein_coding	ensembl_havana	chr11:52231995-52246858:+	2720.619862	-0.296993412	0.070894656	6.12E-06	6.51E-04	yes	1149	927	152	1149
ENSMUSG00000008683	16	Rps15a	protein_coding	ensembl_havana	chr7:118104372-118116188:-	3216.962877	-0.297218796	0.097260738	3.94E-04	0.009438048	yes	1146	731	674	1146
ENSMUSG00000021807	6	Rtraf	protein_coding	ensembl_havana	chr14:19811351-19823824:-	908.4995187	-0.297267039	0.096549243	3.67E-04	0.008964577	yes	1144	3939	662	3939
ENSMUSG00000030559	8	Rab38	protein_coding	ensembl_havana	chr7:88430273-88491572:+	141.7747428	-0.297355727	0.15090632	0.004470295	0.045511381	yes	1142	11495	1587	11495
ENSMUSG00000085227	1	6330418K02Rik	lncRNA	havana	chr5:138264043-138266661:+	44.72428207	-0.297459718	0.173719733	0.005358858	0.051307543	yes	1140	14551	1680	14551
ENSMUSG00000037361	8	Sf3b6	protein_coding	ensembl_havana	chr12:4817544-4827659:+	689.9352443	-0.297785207	0.108962998	9.77E-04	0.017103099	yes	1138	5124	923	5124
ENSMUSG00000028743	7	Akr7a5	protein_coding	ensembl_havana	chr4:139310744-139318426:+	307.9229471	-0.297816448	0.148944381	0.004278282	0.044112444	yes	1137	8688	1567	8688
ENSMUSG00000074129	14	Rpl13a	protein_coding	ensembl_havana	chr7:45125558-45128761:-	309.4829721	-0.297971662	0.135916142	0.003202244	0.036798478	yes	1136	8668	1406	8668
ENSMUSG00000042788	12	Fam166b	protein_coding	ensembl_havana	chr4:43427019-43429134:-	114.3185447	-0.298091979	0.149599451	0.004291662	0.04416585	yes	1135	12125	1569	12125
ENSMUSG00000083992	1	Gm11478	processed_pseudogene	havana	chr11:86630428-86631026:-	1424.40718	-0.29861404	0.102927829	6.09E-04	0.012311936	yes	1131	2367	799	2367
ENSMUSG00000082423	1	Gm15148	processed_pseudogene	havana	chrX:151493114-151493269:-	482.7717604	-0.298939031	0.116812125	0.001481209	0.022814011	yes	1129	6705	1049	6705
ENSMUSG00000024953	17	Prdx5	protein_coding	ensembl_havana	chr19:6906697-6910106:-	2249.249711	-0.299095948	0.130971783	0.002662627	0.032889961	yes	1127	1265	1308	1308
ENSMUSG00000081473	3	Gm4853	processed_pseudogene	havana	chrX:38396935-38397328:+	138.4581693	-0.2991185	0.178313917	0.005173041	0.05025906	yes	1126	11556	1663	11556
ENSMUSG00000042757	16	Tmem108	protein_coding	ensembl_havana	chr9:103482947-103761837:-	113.8808296	-0.29930263	0.162261917	0.00484108	0.048133745	yes	1122	12133	1625	12133
ENSMUSG00000106918	3	Mrpl33	protein_coding	ensembl_havana	chr5:31596935-31664384:+	421.3478044	-0.29969887	0.116862363	0.001445052	0.02257999	yes	1117	7335	1034	7335
ENSMUSG00000024558	12	Mapk4	protein_coding	ensembl_havana	chr18:73928486-74065359:-	19.58199454	-0.29972631	0.264496959	0.001798059	0.025863371	yes	1116	16423	1123	16423
ENSMUSG00000041625	15	Ggact	protein_coding	ensembl_havana	chr14:122816223-122913757:-	221.3286097	-0.300044369	0.111632028	0.001061327	0.018126706	yes	1112	10008	946	10008
ENSMUSG00000057506	5	Bloc1s2	protein_coding	ensembl_havana	chr19:44139246-44146446:-	149.02585	-0.300318045	0.13372433	0.002795701	0.03388608	yes	1110	11325	1333	11325
ENSMUSG00000090000	2	Ier3ip1	protein_coding	ensembl_havana	chr18:76930017-76941612:+	566.4974346	-0.300407076	0.111379865	0.001030605	0.017752115	yes	1109	5970	938	5970
ENSMUSG00000109827	1	Gm6213	lncRNA	havana	chr8:39297980-39368268:+	18.58938811	-0.300484273	0.242766519	0.002550625	0.031962709	yes	1106	16547	1289	16547
ENSMUSG00000031029	6	Eif3f	protein_coding	ensembl_havana	chr7:108934417-108942951:+	1661.644608	-0.300796756	0.108576582	8.46E-04	0.015537464	yes	1100	1894	880	1894
ENSMUSG00000074634	12	Tmem267	protein_coding	ensembl_havana	chr13:119488039-119611059:+	125.5127313	-0.300905328	0.185597366	0.00490835	0.048593269	yes	1099	11863	1632	11863
ENSMUSG00000039382	12	Wdr45	protein_coding	ensembl_havana	chrX:7714333-7728206:+	819.3306058	-0.300957558	0.151203178	0.004067329	0.042688127	yes	1098	4362	1538	4362
ENSMUSG00000042569	13	Dhrs7b	protein_coding	ensembl_havana	chr11:60830631-60860195:+	364.8021377	-0.301028846	0.106926924	7.47E-04	0.014210584	yes	1096	7928	847	7928
ENSMUSG00000015013	9	Trappc2l	protein_coding	ensembl_havana	chr8:122611640-122616660:+	390.8791404	-0.301138081	0.117757609	0.001437072	0.022498814	yes	1094	7644	1032	7644
ENSMUSG00000022375	6	Lrrc6	protein_coding	ensembl_havana	chr15:66379858-66500910:-	102.292014	-0.30113897	0.129964937	0.002411002	0.030891797	yes	1093	12476	1261	12476
ENSMUSG00000074807	3	Gm10762	lncRNA	ensembl_havana	chr2:128965505-128968044:-	51.78519104	-0.301158307	0.172554852	0.004891009	0.048510758	yes	1092	14205	1629	14205
ENSMUSG00000027274	16	Mkks	protein_coding	ensembl_havana	chr2:136873780-136891389:-	242.7239341	-0.301740222	0.136032697	0.002863107	0.034419067	yes	1084	9657	1343	9657
ENSMUSG00000080904	1	Gm11966	processed_pseudogene	havana	chr11:5818497-5818583:-	239.9596081	-0.301886222	0.207788206	0.004107837	0.042958142	yes	1081	9703	1544	9703
ENSMUSG00000003199	16	Mpnd	protein_coding	ensembl_havana	chr17:56005711-56016790:+	645.7292528	-0.302062213	0.096678513	2.99E-04	0.007762968	yes	1080	5403	621	5403
ENSMUSG00000066026	14	Dhrs3	protein_coding	ensembl_havana	chr4:144892827-144928209:+	1547.412472	-0.302308241	0.145791571	0.003558001	0.039106548	yes	1078	2115	1470	2115
ENSMUSG00000022508	5	Bcl6	protein_coding	ensembl_havana	chr16:23965052-23988852:-	713.8944547	-0.302510723	0.124545678	0.001874963	0.026342409	yes	1077	4969	1150	4969
ENSMUSG00000056481	7	Cd248	protein_coding	ensembl_havana	chr19:5068078-5070682:+	270.0503398	-0.303132157	0.211048864	0.00387242	0.041462352	yes	1076	9209	1509	9209
ENSMUSG00000009114	17	2610028H24Rik	protein_coding	ensembl_havana	chr10:76449081-76461110:+	788.3485428	-0.303147556	0.104746653	5.82E-04	0.011956207	yes	1074	4531	786	4531
ENSMUSG00000015337	5	Endog	protein_coding	ensembl_havana	chr2:30171493-30174069:+	386.3712972	-0.303199138	0.126945224	0.00201785	0.027608241	yes	1073	7693	1180	7693
ENSMUSG00000078784	8	Rbis	protein_coding	ensembl_havana	chr3:14606284-14611285:-	332.0299837	-0.303514406	0.121277812	0.001568662	0.023620568	yes	1071	8339	1072	8339
ENSMUSG00000019838	11	Slc16a10	protein_coding	ensembl_havana	chr10:40033532-40142258:-	215.0142303	-0.303542856	0.148560723	0.003620143	0.039574648	yes	1070	10101	1476	10101
ENSMUSG00000037610	15	Kcnmb2	protein_coding	ensembl_havana	chr3:31902507-32200180:+	141.1332365	-0.30388097	0.186517894	0.004582226	0.046416949	yes	1067	11509	1595	11509
ENSMUSG00000022809	4	Nr1i2	protein_coding	ensembl_havana	chr16:38248323-38294824:-	26.03115471	-0.303954646	0.226443155	0.00312612	0.036342601	yes	1066	15804	1388	15804
ENSMUSG00000064115	13	Cadm2	protein_coding	ensembl_havana	chr16:66655421-67620908:-	34.86563634	-0.303970167	0.219456764	0.003441271	0.038281301	yes	1065	15128	1451	15128
ENSMUSG00000054320	16	Lrrc36	protein_coding	ensembl_havana	chr8:105413571-105464086:+	284.5590935	-0.30397503	0.15029531	0.003685985	0.040131032	yes	1064	8998	1484	8998
ENSMUSG00000100215	1	Gm8292	processed_pseudogene	havana	chr1:55335401-55335796:+	81.28366039	-0.304139304	0.146794189	0.003443483	0.038281301	yes	1063	13125	1451	13125
ENSMUSG00000036111	8	Lmo1	protein_coding	ensembl_havana	chr7:109138572-109175207:-	24.55018735	-0.304446001	0.212258939	0.003728821	0.040488281	yes	1062	15923	1488	15923
ENSMUSG00000099647	1	Gm5776	processed_pseudogene	havana	chr7:54412158-54412478:-	70.82148385	-0.304468409	0.151396453	0.003702074	0.040224893	yes	1061	13453	1487	13453
ENSMUSG00000061322	15	Dnaic1	protein_coding	ensembl_havana	chr4:41569775-41638158:+	221.5099805	-0.304771504	0.107767591	6.83E-04	0.013450969	yes	1059	10005	819	10005
ENSMUSG00000050222	11	Il17d	protein_coding	ensembl_havana	chr14:57524777-57543166:+	40.41905926	-0.304799758	0.180548734	0.004533419	0.045980198	yes	1058	14789	1593	14789
ENSMUSG00000058267	13	Mrps14	protein_coding	ensembl_havana	chr1:160195215-160202170:+	508.1002008	-0.304871721	0.093332552	1.83E-04	0.005847195	yes	1055	6446	505	6446
ENSMUSG00000107639	1	Gm4374	processed_pseudogene	havana	chr6:73528815-73529238:-	116.2502713	-0.305026745	0.13189108	0.00227278	0.029757952	yes	1054	12090	1234	12090
ENSMUSG00000039221	10	Rpl22l1	protein_coding	ensembl_havana	chr3:28805436-28807424:+	824.8040138	-0.305390317	0.126684443	0.001856831	0.026263833	yes	1051	4337	1141	4337
ENSMUSG00000081485	5	Gm12338	processed_pseudogene	havana	chr11:75599763-75599954:-	65.54750048	-0.305482403	0.234225402	0.002721652	0.033414695	yes	1048	13629	1316	13629
[truncated: 476 more rows]
