# Supplementary material for: Small Extracellular Vesicles Propagate the Inflammatory Response After Trauma
Source: Adv Sci (Weinh). 2021 Oct 28;8(24):2102381. doi: 10.1002/advs.202102381 (PMC8693079; doi:10.1002/advs.202102381)
Supplement: Supplementary file 8 — Supplemental Data 5 [file ADVS-8-2102381-s008.tsv]

gene_id	gene_version	gene_name	gene_biotype	gene_source	location	baseMean	log2FoldChange	lfcSE	pvalue	padj	significant	rank_log2_fold_change	rank_base_mean	rank_padj	max_rank	significantly regulated
ENSMUSG00000057465	5	Saa2	protein_coding	ensembl_havana	chr7:46751790-46754313:+	213.7350241	6.151726854	1.306966533	1.34E-10	1.75E-08	yes	5	10021	167	10021	6568
ENSMUSG00000074115	5	Saa1	protein_coding	ensembl_havana	chr7:46740497-46742980:-	273.7095113	5.497579042	1.230568117	4.53E-09	3.34E-07	yes	7	9019	297	9019	signficantly up cutoff log2 2
ENSMUSG00000050440	8	Hamp	protein_coding	ensembl_havana	chr7:30942368-30944032:-	327.7958876	4.9405626	0.877702579	1.47E-10	1.89E-08	yes	8	8261	170	8261	144
ENSMUSG00000045027	7	Prss22	protein_coding	ensembl_havana	chr17:23993534-23998100:-	94.4199853	4.713379774	0.660806295	2.10E-14	1.15E-11	yes	9	12655	40	12655	signficantly down cutoff log2 -2
ENSMUSG00000056978	8	Hamp2	protein_coding	ensembl_havana	chr7:30922372-30924681:-	36.33585247	4.665858477	1.000167329	2.73E-08	1.53E-06	yes	11	15034	392	15034	52	no signficant signature in EnrichR
ENSMUSG00000033831	5	Fgb	protein_coding	ensembl_havana	chr3:83040141-83049863:-	731.6211003	4.556209051	1.412329898	1.16E-06	3.52E-05	yes	13	4648	725	4648
ENSMUSG00000117538	1	Gm50008	TEC	havana	chr17:86773270-86774648:+	8.849653801	4.485764484	1.191521182	5.34E-07	1.84E-05	yes	15	18293	638	18293
ENSMUSG00000006522	17	Itih3	protein_coding	ensembl_havana	chr14:30908572-30923760:-	229.6962021	4.459376396	0.913090833	1.80E-08	1.07E-06	yes	16	9746	368	9746
ENSMUSG00000085511	1	Gm11738	lncRNA	havana	chr11:118114855-118118279:+	5.361011629	4.413048966	1.519287788	2.28E-06	6.11E-05	yes	17	19483	820	19483
ENSMUSG00000021492	15	F12	protein_coding	ensembl_havana	chr13:55417958-55426793:-	39.42673803	4.19939135	1.057073226	5.56E-07	1.90E-05	yes	19	14818	643	14818
ENSMUSG00000033860	13	Fgg	protein_coding	ensembl_havana	chr3:83007724-83015049:+	471.9410218	4.134282581	1.014574253	4.76E-07	1.67E-05	yes	20	6608	623	6608
ENSMUSG00000029368	10	Alb	protein_coding	ensembl_havana	chr5:90460897-90476602:+	5590.599948	4.099461557	1.405454137	4.04E-06	9.70E-05	yes	21	318	914	914
ENSMUSG00000030895	9	Hpx	protein_coding	ensembl_havana	chr7:105591613-105600137:-	713.5002696	4.082097752	0.938585121	2.36E-07	9.50E-06	yes	22	4779	546	4779
ENSMUSG00000005681	12	Apoa2	protein_coding	ensembl_havana	chr1:171225054-171226379:+	786.9065609	4.022503265	1.419643794	5.07E-06	1.16E-04	yes	24	4338	955	4338
ENSMUSG00000061540	3	Orm2	protein_coding	ensembl_havana	chr4:63362449-63365878:+	18.53535089	3.985593834	0.969587184	5.29E-07	1.83E-05	yes	25	16572	635	16572
ENSMUSG00000030359	14	Pzp	protein_coding	ensembl_havana	chr6:128483567-128526720:-	243.6650892	3.948247002	1.192459755	2.96E-06	7.49E-05	yes	26	9488	867	9488
ENSMUSG00000020848	7	Doc2b	protein_coding	ensembl_havana	chr11:75768966-75796049:-	64.46027885	3.938802221	0.543415683	3.71E-14	1.84E-11	yes	27	13640	44	13640
ENSMUSG00000058207	6	Serpina3k	protein_coding	ensembl_havana	chr12:104338486-104346144:+	1050.198078	3.8351447	1.214551714	4.40E-06	1.04E-04	yes	28	3196	932	3196
ENSMUSG00000028001	16	Fga	protein_coding	ensembl_havana	chr3:83026076-83033627:+	487.8488663	3.816073421	1.443588044	8.76E-06	1.84E-04	yes	29	6468	1044	6468
ENSMUSG00000061808	4	Ttr	protein_coding	ensembl_havana	chr18:20665280-20674321:+	651.7342283	3.81196118	1.522803832	1.01E-05	2.04E-04	yes	30	5168	1079	5168
ENSMUSG00000026839	17	Upp2	protein_coding	ensembl_havana	chr2:58567298-58792971:+	53.59866083	3.784981631	0.934664424	7.73E-07	2.52E-05	yes	31	14097	674	14097
ENSMUSG00000035540	12	Gc	protein_coding	ensembl_havana	chr5:89417522-89457898:-	414.6212567	3.772292814	1.311289323	7.14E-06	1.55E-04	yes	32	7202	1013	7202
ENSMUSG00000022868	6	Ahsg	protein_coding	ensembl_havana	chr16:22891277-22899449:+	670.8180126	3.767175808	1.210571751	5.16E-06	1.18E-04	yes	33	5059	961	5059
ENSMUSG00000060807	7	Serpina6	protein_coding	ensembl_havana	chr12:103646630-103657212:-	16.11680034	3.740728043	1.361738388	8.78E-06	1.84E-04	yes	34	16916	1048	16916
ENSMUSG00000070644	13	Etnk2	protein_coding	ensembl_havana	chr1:133363572-133380336:+	59.32798314	3.674973204	1.037494889	2.70E-06	6.94E-05	yes	35	13823	853	13823
ENSMUSG00000026715	12	Serpinc1	protein_coding	ensembl_havana	chr1:160978585-161005863:+	141.5700436	3.625783308	1.353720219	1.12E-05	2.22E-04	yes	36	11409	1111	11409
ENSMUSG00000032083	8	Apoa1	protein_coding	ensembl_havana	chr9:46228580-46230466:+	1228.59049	3.566757543	1.49436657	1.67E-05	3.05E-04	yes	37	2649	1202	2649
ENSMUSG00000035780	2	Ugt2a3	protein_coding	ensembl_havana	chr5:87324972-87337195:-	10.44085866	3.547700379	1.550998526	1.87E-05	3.33E-04	yes	38	17936	1232	17936
ENSMUSG00000094806	2	Cyp2d10	protein_coding	ensembl_havana	chr15:82402846-82407195:-	52.98732173	3.48094863	1.77110393	2.45E-05	4.19E-04	yes	40	14122	1284	14122
ENSMUSG00000019987	9	Arg1	protein_coding	ensembl_havana	chr10:24915221-24927484:-	225.8079838	3.476874182	0.842403899	7.82E-07	2.54E-05	yes	41	9817	675	9817
ENSMUSG00000028327	14	Stra6l	protein_coding	ensembl_havana	chr4:45848664-45887008:+	29.85923252	3.439516553	0.793748444	4.34E-07	1.56E-05	yes	42	15495	611	15495
ENSMUSG00000031594	9	Fgl1	protein_coding	ensembl_havana	chr8:41191434-41215156:-	60.90482073	3.403491622	1.008384736	4.66E-06	1.09E-04	yes	44	13763	942	13763
ENSMUSG00000060407	6	Cyp2a12	protein_coding	ensembl_havana	chr7:27029081-27037375:+	33.69620358	3.400675445	1.526289475	2.48E-05	4.22E-04	yes	45	15212	1289	15212
ENSMUSG00000031762	7	Mt2	protein_coding	ensembl_havana	chr8:94172664-94173568:+	6105.098546	3.386038302	0.487843591	5.80E-13	1.63E-10	yes	46	272	78	272
ENSMUSG00000026420	16	Il24	protein_coding	ensembl_havana	chr1:130882074-130887454:-	4.868293972	3.385873087	1.148824945	1.01E-05	2.05E-04	yes	47	19709	1080	19709
ENSMUSG00000028778	15	Hcrtr1	protein_coding	ensembl_havana	chr4:130130217-130139359:-	4.89882831	3.335708251	1.112470347	9.68E-06	1.98E-04	yes	49	19696	1074	19696
ENSMUSG00000057400	14	Ces1c	protein_coding	ensembl_havana	chr8:93099015-93131283:-	163.5925168	3.296870594	1.578448076	3.25E-05	5.20E-04	yes	52	10958	1369	10958
ENSMUSG00000039196	2	Orm1	protein_coding	ensembl_havana	chr4:63344560-63348163:+	227.8128357	3.295529089	0.918649642	3.18E-06	7.93E-05	yes	53	9783	880	9783
ENSMUSG00000028356	4	Ambp	protein_coding	ensembl_havana	chr4:63143275-63154799:-	230.9845755	3.26301533	1.769906741	3.80E-05	5.92E-04	yes	54	9722	1409	9722
ENSMUSG00000020609	14	Apob	protein_coding	ensembl_havana	chr12:7977648-8016835:+	203.3266232	3.252876942	1.070547326	9.59E-06	1.96E-04	yes	56	10210	1072	10210
ENSMUSG00000030382	15	Slc27a5	protein_coding	ensembl_havana	chr7:12988346-12998192:-	44.90091228	3.239528342	1.415768215	2.93E-05	4.81E-04	yes	57	14497	1339	14497
ENSMUSG00000032484	8	Ngp	protein_coding	ensembl_havana	chr9:110419747-110423012:+	25.35187798	3.231187555	1.114660584	1.24E-05	2.40E-04	yes	58	15880	1130	15880
ENSMUSG00000071178	11	Serpina1b	protein_coding	ensembl_havana	chr12:103728156-103830373:-	458.9881951	3.219668109	1.714526223	4.10E-05	6.28E-04	yes	59	6733	1435	6733
ENSMUSG00000045349	15	Sh2d5	protein_coding	ensembl_havana	chr4:138250403-138261332:+	22.59487411	3.212545945	0.554575923	7.94E-10	7.47E-08	yes	61	16133	233	16133
ENSMUSG00000000202	9	Btbd17	protein_coding	ensembl_havana	chr11:114791217-114795945:-	21.40400561	3.170920088	0.79066921	1.16E-06	3.52E-05	yes	63	16258	721	16258
ENSMUSG00000000049	11	Apoh	protein_coding	ensembl_havana	chr11:108343354-108414396:+	162.1269714	3.15716838	1.626881983	4.46E-05	6.72E-04	yes	64	10985	1457	10985
ENSMUSG00000038224	12	Serpinf2	protein_coding	ensembl_havana	chr11:75431732-75439591:-	73.59226894	3.146635923	1.317566407	2.89E-05	4.76E-04	yes	65	13326	1330	13326
ENSMUSG00000066366	14	Serpina1a	protein_coding	ensembl_havana	chr12:103853589-103863562:-	318.8556075	3.144994221	1.741815746	4.78E-05	7.11E-04	yes	66	8381	1473	8381
ENSMUSG00000026405	14	C4bp	protein_coding	ensembl_havana	chr1:130634773-130661632:-	30.12699508	3.138278442	1.427288281	3.68E-05	5.80E-04	yes	67	15474	1392	15474
ENSMUSG00000047631	4	Apof	protein_coding	ensembl_havana	chr10:128267997-128270153:+	53.1035824	3.128543447	1.780669671	4.93E-05	7.28E-04	yes	68	14114	1488	14114
ENSMUSG00000032081	10	Apoc3	protein_coding	ensembl_havana	chr9:46232933-46235636:-	260.2643531	3.115260978	1.713199906	5.03E-05	7.38E-04	yes	69	9228	1497	9228
ENSMUSG00000059434	9	Gckr	protein_coding	ensembl_havana	chr5:31297443-31327314:+	19.61283011	3.113063955	1.220566438	2.36E-05	4.08E-04	yes	70	16442	1272	16442
ENSMUSG00000031765	8	Mt1	protein_coding	ensembl_havana	chr8:94179082-94180327:+	4889.157692	3.080570281	0.32934789	1.79E-21	9.84E-18	yes	72	387	4	387
ENSMUSG00000026073	13	Il1r2	protein_coding	ensembl_havana	chr1:40074079-40125231:+	169.2892157	3.028595328	0.701564327	4.56E-07	1.62E-05	yes	75	10846	618	10846
ENSMUSG00000078817	4	Nlrp12	protein_coding	ensembl_havana	chr7:3218784-3249740:-	37.68488895	2.995494577	0.549177471	4.37E-09	3.25E-07	yes	76	14933	295	14933
ENSMUSG00000054630	7	Ugt2b5	protein_coding	ensembl_havana	chr5:87124960-87140318:-	33.44220832	2.953044457	2.051487103	5.70E-05	8.14E-04	yes	80	15237	1537	15237
ENSMUSG00000090173	8	Fbxw10	protein_coding	ensembl_havana	chr11:62847069-62877465:+	89.64590872	2.952090958	0.415425371	1.96E-13	6.85E-11	yes	81	12792	62	12792
ENSMUSG00000033688	10	1300017J02Rik	protein_coding	ensembl_havana	chr9:103250521-103305082:-	30.01876791	2.93930695	1.147449564	2.63E-05	4.42E-04	yes	82	15484	1305	15484
ENSMUSG00000071177	4	Serpina1d	protein_coding	ensembl_havana	chr12:103763594-103773592:-	231.7706562	2.939096224	1.739382766	7.08E-05	9.72E-04	yes	83	9700	1595	9700
ENSMUSG00000024827	10	Gldc	protein_coding	ensembl_havana	chr19:30098447-30175429:-	17.75085755	2.905999708	0.504517238	8.45E-10	7.85E-08	yes	86	16680	235	16680
ENSMUSG00000027249	15	F2	protein_coding	ensembl_havana	chr2:91625320-91636414:-	91.14113243	2.893855544	1.348580046	5.13E-05	7.49E-04	yes	87	12754	1505	12754
ENSMUSG00000001670	13	Tat	protein_coding	ensembl_havana	chr8:109990437-109999803:+	301.3632575	2.890324429	1.224543626	3.76E-05	5.89E-04	yes	88	8623	1399	8623
ENSMUSG00000032310	4	Cyp1a2	protein_coding	ensembl_havana	chr9:57676937-57683703:-	28.00393364	2.878315755	1.795926149	7.89E-05	0.001053274	yes	89	15651	1643	15651
ENSMUSG00000032079	12	Apoa5	protein_coding	ensembl_havana	chr9:46268633-46271919:+	146.0184766	2.876289398	1.742801794	7.96E-05	0.001061412	yes	90	11309	1646	11309
ENSMUSG00000022445	7	Cyp2d26	protein_coding	ensembl_havana	chr15:82790101-82794294:-	52.01593619	2.862963588	1.126584706	2.84E-05	4.70E-04	yes	92	14172	1326	14172
ENSMUSG00000086765	7	Gm11827	lncRNA	havana	chr4:11122805-11126998:+	24.72866438	2.85207292	0.610225859	1.17E-07	5.20E-06	yes	94	15931	493	15931
ENSMUSG00000047501	3	Cldn4	protein_coding	ensembl_havana	chr5:134945119-134946934:-	371.4430928	2.847686346	0.420002141	1.71E-12	4.08E-10	yes	95	7730	92	7730
ENSMUSG00000022651	6	Retnlg	protein_coding	ensembl_havana	chr16:48872621-48874496:+	498.4841549	2.825098133	0.675309959	6.16E-07	2.08E-05	yes	97	6364	650	6364
ENSMUSG00000051716	6	Apon	protein_coding	ensembl_havana	chr10:128254096-128255896:+	32.53502416	2.822419246	1.493752759	7.54E-05	0.001018398	yes	99	15290	1624	15290
ENSMUSG00000059481	5	Plg	protein_coding	ensembl_havana	chr17:12378608-12419385:+	137.5393811	2.820736504	1.789166235	8.78E-05	0.001141146	yes	100	11521	1687	11521
ENSMUSG00000023070	6	Rgn	protein_coding	ensembl_havana	chrX:20549787-20562089:+	57.56331116	2.808051562	1.127308722	3.18E-05	5.12E-04	yes	103	13899	1364	13899
ENSMUSG00000030109	15	Slc6a12	protein_coding	ensembl_havana	chr6:121343076-121365775:+	8.608415216	2.802083601	1.061503105	2.44E-05	4.18E-04	yes	106	18354	1282	18354
ENSMUSG00000024386	9	Proc	protein_coding	ensembl_havana	chr18:32123126-32139570:-	61.55058505	2.801187801	0.700412878	1.05E-06	3.29E-05	yes	107	13744	703	13744
ENSMUSG00000030108	14	Slc6a13	protein_coding	ensembl_havana	chr6:121300227-121337733:+	21.17701994	2.800385764	0.908016701	1.01E-05	2.06E-04	yes	108	16282	1081	16282
ENSMUSG00000028553	12	Angptl3	protein_coding	ensembl_havana	chr4:99030954-99046111:+	49.93732119	2.788119004	1.565841507	8.69E-05	0.001134136	yes	109	14266	1682	14266
ENSMUSG00000022875	18	Kng1	protein_coding	ensembl_havana	chr16:23057865-23082078:+	183.5446652	2.758868053	1.911173119	9.18E-05	0.001182729	yes	113	10573	1703	10573
ENSMUSG00000024222	17	Fkbp5	protein_coding	ensembl_havana	chr17:28399094-28517527:-	1838.105859	2.75816281	0.414034545	3.41E-12	7.34E-10	yes	114	1568	102	1568
ENSMUSG00000031980	10	Agt	protein_coding	ensembl_havana	chr8:124556534-124569706:-	149.7833819	2.740845965	1.157657442	4.08E-05	6.24E-04	yes	120	11229	1434	11229
ENSMUSG00000068085	6	Cyp2d11	protein_coding	ensembl_havana	chr15:82389154-82394022:-	8.919527215	2.724930855	1.09270517	3.28E-05	5.25E-04	yes	121	18278	1373	18278
ENSMUSG00000028715	2	Cyp4a14	protein_coding	ensembl_havana	chr4:115486200-115496142:-	17.89587593	2.720746936	1.860108717	1.02E-04	0.00128819	yes	123	16660	1735	16660
ENSMUSG00000017950	16	Hnf4a	protein_coding	ensembl_havana	chr2:163506808-163572910:+	67.4645121	2.716828346	1.578162266	1.00E-04	0.001276934	yes	124	13540	1726	13540
ENSMUSG00000027737	10	Slc7a11	protein_coding	ensembl_havana	chr3:49892526-50443614:-	202.402138	2.690689215	1.057080721	3.02E-05	4.91E-04	yes	127	10222	1349	10222
ENSMUSG00000034528	15	Hsd17b13	protein_coding	ensembl_havana	chr5:103955440-103977410:-	17.39569088	2.639593391	1.508404368	1.09E-04	0.001350276	yes	129	16725	1765	16725
ENSMUSG00000029445	13	Hpd	protein_coding	ensembl_havana	chr5:123171807-123182727:-	159.9422514	2.636203745	1.934590624	1.10E-04	0.001365291	yes	130	11029	1775	11029
ENSMUSG00000072849	10	Serpina1e	protein_coding	ensembl_havana	chr12:103946931-103958975:-	1004.235937	2.623291966	1.809313592	1.24E-04	0.001493349	yes	133	3370	1824	3370
ENSMUSG00000028186	14	Uox	protein_coding	ensembl_havana	chr3:146570426-146632305:+	135.022293	2.592163029	1.16011421	5.54E-05	7.95E-04	yes	137	11586	1529	11586
ENSMUSG00000034456	15	Uroc1	protein_coding	ensembl_havana	chr6:90333284-90364551:+	29.78333022	2.568461947	1.709774032	1.40E-04	0.001632346	yes	139	15501	1878	15501
ENSMUSG00000028307	9	Aldob	protein_coding	ensembl_havana	chr4:49535995-49549546:-	468.8810746	2.562309186	1.620459062	1.38E-04	0.00161396	yes	140	6643	1873	6643
ENSMUSG00000027801	7	Tm4sf4	protein_coding	ensembl_havana	chr3:57425314-57441677:+	9.917788996	2.557647185	1.667254511	1.42E-04	0.001649038	yes	141	18037	1884	18037
ENSMUSG00000058952	12	Cfi	protein_coding	ensembl_havana	chr3:129835884-129875332:+	41.32198779	2.557309913	0.916442173	1.86E-05	3.32E-04	yes	142	14714	1230	14714
ENSMUSG00000023045	13	Soat2	protein_coding	ensembl_havana	chr15:102150526-102163469:+	22.83092494	2.554428029	0.373401901	7.57E-13	2.03E-10	yes	143	16105	80	16105
ENSMUSG00000091387	2	Gcnt4	protein_coding	ensembl_havana	chr13:96924689-96950906:+	10.35769698	2.550156821	0.595555209	3.29E-07	1.23E-05	yes	145	17948	585	17948
ENSMUSG00000061947	10	Serpina10	protein_coding	ensembl_havana	chr12:103614786-103631444:-	32.30842931	2.547310093	1.169570961	6.26E-05	8.80E-04	yes	146	15307	1561	15307
ENSMUSG00000023176	9	Cpn2	protein_coding	ensembl_havana	chr16:30256378-30267499:-	27.84198129	2.544228829	0.791463869	7.05E-06	1.53E-04	yes	147	15666	1009	15666
ENSMUSG00000022598	6	Psca	protein_coding	ensembl_havana	chr15:74714839-74717069:+	9.120672578	2.541466713	0.589472848	2.93E-07	1.12E-05	yes	148	18230	573	18230
ENSMUSG00000060459	14	Kng2	protein_coding	ensembl_havana	chr16:22985854-23029482:-	50.88659524	2.4839697	1.500358953	1.45E-04	0.001672627	yes	155	14218	1896	14218
ENSMUSG00000079015	2	Serpina1c	protein_coding	ensembl_havana	chr12:103894926-103904887:-	390.9884042	2.471466157	1.833851561	1.59E-04	0.00179906	yes	157	7477	1939	7477
ENSMUSG00000017868	16	Sgk2	protein_coding	ensembl_havana	chr2:162987330-163014127:+	9.631883492	2.469664231	0.88442794	1.83E-05	3.27E-04	yes	158	18111	1225	18111
ENSMUSG00000044005	13	Gls2	protein_coding	ensembl_havana	chr10:128194457-128210004:+	47.84228854	2.469617804	1.165369602	7.22E-05	9.88E-04	yes	159	14362	1605	14362
ENSMUSG00000046623	8	Gjb4	protein_coding	ensembl_havana	chr4:127351086-127354081:-	30.10763965	2.468169362	0.422936917	2.77E-10	3.12E-08	yes	160	15476	195	15476
ENSMUSG00000016942	6	Tmprss6	protein_coding	ensembl_havana	chr15:78439667-78468634:-	28.67599084	2.459631184	1.067217516	5.09E-05	7.44E-04	yes	162	15592	1502	15592
ENSMUSG00000041698	11	Slco1a1	protein_coding	ensembl_havana	chr6:141907282-141946962:-	15.91935504	2.452665917	1.657135102	1.71E-04	0.001909547	yes	163	16950	1964	16950
ENSMUSG00000025991	8	Cps1	protein_coding	ensembl_havana	chr1:67123026-67231259:+	210.8939359	2.437505299	1.839097335	1.68E-04	0.001877139	yes	164	10063	1960	10063
ENSMUSG00000037798	7	Mat1a	protein_coding	ensembl_havana	chr14:41105035-41124412:+	604.1001408	2.431981684	0.555810675	1.94E-07	8.04E-06	yes	166	5503	529	5503
ENSMUSG00000025127	15	Gcgr	protein_coding	ensembl_havana	chr11:120530699-120538986:+	30.5152028	2.428971625	0.990174714	3.78E-05	5.90E-04	yes	167	15439	1407	15439
ENSMUSG00000074336	5	Apoc4	protein_coding	ensembl_havana	chr7:19678083-19681479:-	102.0394006	2.423842586	1.971491239	1.47E-04	0.001698333	yes	169	12444	1903	12444
ENSMUSG00000022821	13	Hgd	protein_coding	ensembl_havana	chr16:37580153-37632020:+	32.92751483	2.410103173	1.658759349	1.85E-04	0.00203128	yes	172	15266	1995	15266
ENSMUSG00000025347	4	Mettl7b	protein_coding	ensembl_havana	chr10:128958274-128960988:-	35.18480579	2.406370608	1.541477556	1.74E-04	0.001935939	yes	173	15101	1975	15101
ENSMUSG00000111514	1	E230014E18Rik	lncRNA	havana	chr10:84518045-84523270:+	2.049160057	2.362400562	1.652478605	2.01E-04	0.002175392	yes	176	21975	2027	21975
ENSMUSG00000050505	7	Pcdh20	protein_coding	ensembl_havana	chr14:88464743-88471396:-	27.65778399	2.354346543	0.505783288	5.65E-08	2.81E-06	yes	177	15684	441	15684
ENSMUSG00000005800	3	Mmp8	protein_coding	ensembl_havana	chr9:7558456-7568485:+	292.5005647	2.34991618	0.758027267	8.30E-06	1.76E-04	yes	178	8729	1034	8729
ENSMUSG00000022622	5	Acr	protein_coding	ensembl_havana	chr15:89568326-89574585:+	19.98846453	2.3023052	0.518482473	1.17E-07	5.20E-06	yes	184	16395	492	16395
ENSMUSG00000037411	10	Serpine1	protein_coding	ensembl_havana	chr5:137061504-137072268:-	1007.370654	2.279130553	0.336061106	5.24E-13	1.51E-10	yes	185	3358	75	3358
ENSMUSG00000043789	8	Vwce	protein_coding	ensembl_havana	chr19:10634213-10666213:+	4.61001476	2.272956333	1.244546857	1.36E-04	0.001601749	yes	187	19851	1861	19851
ENSMUSG00000028011	16	Tdo2	protein_coding	ensembl_havana	chr3:81957090-81976202:-	138.0994194	2.268348388	1.31646647	0.000163044	0.00183753	yes	189	11507	1947	11507
ENSMUSG00000028613	15	Lrp8	protein_coding	ensembl_havana	chr4:107801869-107876840:+	65.8539103	2.267153647	0.424125992	2.01E-09	1.68E-07	yes	190	13585	263	13585
ENSMUSG00000026322	9	Htr4	protein_coding	ensembl_havana	chr18:62324204-62496577:+	6.208309063	2.261747595	0.921466271	3.75E-05	5.88E-04	yes	191	19140	1398	19140
ENSMUSG00000026621	13	Marc1	protein_coding	ensembl_havana	chr1:184786767-184811313:-	30.8763005	2.215810247	1.169958616	1.24E-04	0.001490825	yes	199	15412	1823	15412
ENSMUSG00000079012	11	Serpina3m	protein_coding	ensembl_havana	chr12:104338486-104394257:+	270.8154755	2.215449061	0.364564634	3.31E-11	5.16E-09	yes	200	9062	141	9062
ENSMUSG00000030790	15	Adm	protein_coding	ensembl_havana	chr7:110627661-110629820:+	204.2146578	2.201904094	0.338906416	2.48E-12	5.55E-10	yes	202	10189	98	10189
ENSMUSG00000113101	1	Gm33424	lncRNA	havana	chr13:53016202-53018185:+	27.43014282	2.200280911	0.489553223	7.39E-08	3.50E-06	yes	203	15709	463	15709
ENSMUSG00000038264	8	Sema7a	protein_coding	ensembl_havana	chr9:57940112-57962865:+	2006.574685	2.185551314	0.250310112	1.20E-19	2.64E-16	yes	204	1380	10	1380
ENSMUSG00000041794	13	Myrip	protein_coding	ensembl_havana	chr9:120301513-120474841:+	585.6635656	2.185369662	0.333561748	1.65E-12	3.97E-10	yes	205	5623	91	5623
ENSMUSG00000005413	8	Hmox1	protein_coding	ensembl_havana	chr8:75093621-75100589:+	1640.426803	2.18529274	0.197062173	8.65E-30	9.49E-26	yes	206	1818	2	1818
ENSMUSG00000015890	2	Amdhd1	protein_coding	ensembl_havana	chr10:93523338-93540033:-	19.77880697	2.146703827	1.142626491	1.32E-04	0.001558242	yes	215	16423	1850	16423
ENSMUSG00000038745	15	Nlrp6	protein_coding	ensembl_havana	chr7:140920902-140929192:+	19.16031578	2.146509637	1.250472841	1.80E-04	0.001985296	yes	216	16501	1987	16501
ENSMUSG00000034837	12	Gnat1	protein_coding	ensembl_havana	chr9:107674474-107679712:-	5.931523036	2.14496851	1.376810571	2.34E-04	0.002453018	yes	217	19235	2097	19235
ENSMUSG00000040564	14	Apoc1	protein_coding	ensembl_havana	chr7:19689481-19692660:-	764.1863139	2.136649325	1.030017176	8.74E-05	0.001138579	yes	219	4467	1685	4467
ENSMUSG00000039653	9	Baat	protein_coding	ensembl_havana	chr4:49489422-49506557:-	22.10008695	2.13532358	1.770317329	2.90E-04	0.002895931	yes	220	16185	2195	16185
ENSMUSG00000038732	15	Mboat1	protein_coding	ensembl_havana	chr13:30136489-30246717:+	580.3287545	2.134519304	0.304639165	6.61E-14	2.90E-11	yes	221	5660	50	5660
ENSMUSG00000021750	16	Fam107a	protein_coding	ensembl_havana	chr14:8296274-8318023:-	820.5666668	2.12720886	0.488406623	1.07E-07	4.80E-06	yes	222	4172	488	4172
ENSMUSG00000052769	7	Gm9889	lncRNA	ensembl_havana	chr3:115715150-115716728:+	17.32816769	2.12632413	0.587245912	1.45E-06	4.22E-05	yes	223	16736	755	16736
ENSMUSG00000032315	6	Cyp1a1	protein_coding	ensembl_havana	chr9:57687928-57703824:+	505.2335737	2.111585886	1.134740658	1.38E-04	0.001619688	yes	227	6297	1875	6297
ENSMUSG00000031872	14	Bean1	protein_coding	ensembl_havana	chr8:104170442-104219122:+	16.99470277	2.093401128	0.563691615	1.01E-06	3.18E-05	yes	230	16789	699	16789
ENSMUSG00000089678	8	Agxt2	protein_coding	ensembl_havana	chr15:10358532-10410153:+	10.13127926	2.069764604	1.812319207	3.09E-04	0.003047813	yes	234	17988	2218	17988
ENSMUSG00000078252	1	Krtap17-1	protein_coding	ensembl_havana	chr11:99993234-99993994:-	132.3923367	2.066131612	0.414038792	5.80E-09	4.07E-07	yes	235	11655	312	11655
ENSMUSG00000115946	2	Mirt2	lncRNA	havana	chr15:76266461-76269839:-	19.92662136	2.065279685	0.503797635	2.45E-07	9.74E-06	yes	236	16405	552	16405
ENSMUSG00000048856	9	Slc25a47	protein_coding	ensembl_havana	chr12:108836046-108856815:+	169.9755337	2.056404328	0.972721669	8.08E-05	0.001071937	yes	237	10839	1654	10839
ENSMUSG00000032802	8	Srxn1	protein_coding	ensembl_havana	chr2:152105516-152111376:+	1336.910471	2.047980442	0.33341277	1.17E-11	2.06E-09	yes	239	2412	125	2412
ENSMUSG00000024430	14	Cabyr	protein_coding	ensembl_havana	chr18:12740322-12755260:+	6.994050764	2.027169283	1.01094005	1.04E-04	0.001301455	yes	242	18860	1750	18860
ENSMUSG00000038009	7	Dnajc22	protein_coding	ensembl_havana	chr15:99093170-99104737:+	8.252374289	2.024546616	1.2529714	2.35E-04	0.002453947	yes	243	18448	2098	18448
ENSMUSG00000075402	1	Krt76	protein_coding	ensembl_havana	chr15:101884351-101892920:-	5.863707392	2.014413142	1.169298326	1.92E-04	0.002095225	yes	249	19267	2008	19267
ENSMUSG00000066154	11	Mup3	protein_coding	ensembl_havana	chr4:62083476-62087342:-	626.3953525	2.010831166	1.813323152	3.37E-04	0.003262391	yes	251	5360	2264	5360
ENSMUSG00000021453	2	Gadd45g	protein_coding	ensembl_havana	chr13:51846678-51848468:+	807.5322274	2.005019471	0.346227561	7.50E-11	1.08E-08	yes	252	4232	153	4232	cutoff
ENSMUSG00000026180	8	Cxcr2	protein_coding	ensembl_havana	chr1:74153989-74161246:+	146.361008	1.987864527	0.807451831	3.45E-05	5.46E-04	yes	255	11301	1384	11301
ENSMUSG00000031173	13	Otc	protein_coding	ensembl_havana	chrX:10252305-10321024:+	44.29067131	1.981254434	1.302155105	2.87E-04	0.002875133	yes	257	14528	2187	14528
ENSMUSG00000041046	7	Ramp3	protein_coding	ensembl_havana	chr11:6658521-6677475:+	139.3835783	1.965414065	0.457157345	8.81E-08	4.07E-06	yes	258	11469	475	11469
ENSMUSG00000033213	16	AA467197	protein_coding	ensembl_havana	chr2:122636986-122641191:+	43.76096853	1.962792731	0.708767469	1.50E-05	2.80E-04	yes	259	14566	1178	14566
ENSMUSG00000054582	4	Pabpc1l	protein_coding	ensembl_havana	chr2:164025450-164050538:+	13.46776012	1.955139637	0.799620909	3.56E-05	5.63E-04	yes	260	17336	1389	17336
ENSMUSG00000029380	11	Cxcl1	protein_coding	ensembl_havana	chr5:90891241-90893115:+	36.69667993	1.942359906	0.756783554	2.58E-05	4.35E-04	yes	262	15010	1298	15010
ENSMUSG00000015134	15	Aldh1a3	protein_coding	ensembl_havana	chr7:66390890-66427517:-	86.32786898	1.93797368	0.484010377	2.64E-07	1.03E-05	yes	263	12905	560	12905
ENSMUSG00000021364	16	Elovl2	protein_coding	ensembl_havana	chr13:41182381-41220405:-	32.90230798	1.935363014	1.632422321	4.31E-04	0.003961067	yes	265	15268	2385	15268
ENSMUSG00000001227	12	Sema6b	protein_coding	ensembl_havana	chr17:56123085-56140343:-	264.8755192	1.934826311	0.247906817	7.52E-17	9.17E-14	yes	266	9152	18	9152
ENSMUSG00000097888	2	Gm26682	lncRNA	havana	chr18:5162839-5165731:-	9.121897845	1.908613704	0.557328513	1.96E-06	5.43E-05	yes	271	18228	792	18228
ENSMUSG00000079014	4	Serpina3i	protein_coding	ensembl_havana	chr12:104263122-104269372:+	35.46889671	1.907142272	0.704339224	1.72E-05	3.13E-04	yes	272	15081	1210	15081
ENSMUSG00000062148	6	Ear6	protein_coding	ensembl_havana	chr14:51853699-51854643:+	4.235252417	1.904262106	0.933385148	9.74E-05	0.001241375	yes	273	20064	1721	20064
ENSMUSG00000040017	8	Saa4	protein_coding	ensembl_havana	chr7:46727998-46732603:-	45.29716323	1.89695705	1.871940841	3.56E-04	0.003413076	yes	275	14475	2290	14475
ENSMUSG00000027690	13	Slc2a2	protein_coding	ensembl_havana	chr3:28697903-28731359:+	14.52014091	1.896148091	1.619780222	4.62E-04	0.004172927	yes	276	17170	2430	17170
ENSMUSG00000104728	1	Gm42462	TEC	havana	chr5:43752909-43754271:-	9.895993721	1.871453066	0.643770351	9.49E-06	1.95E-04	yes	278	18042	1069	18042
ENSMUSG00000017344	4	Vtn	protein_coding	ensembl_havana	chr11:78499091-78502324:+	507.3609956	1.865523077	1.05150124	1.83E-04	0.002021654	yes	279	6274	1990	6274
ENSMUSG00000117257	1	Gm4948	processed_pseudogene	havana	chr17:73870431-73871350:-	4.028476295	1.857336121	1.348306741	4.07E-04	0.003799275	yes	281	20185	2352	20185
ENSMUSG00000024912	6	Fosl1	protein_coding	ensembl_havana	chr19:5447547-5455946:+	210.0854078	1.856725675	1.084271153	2.11E-04	0.002259792	yes	282	10082	2052	10082
ENSMUSG00000047797	14	Gjb1	protein_coding	ensembl_havana	chrX:101376378-101385629:+	73.38613862	1.854403712	0.569574333	3.17E-06	7.93E-05	yes	283	13340	878	13340
ENSMUSG00000104554	1	Gm4610	lncRNA	havana	chr3:122377097-122391811:-	80.61314513	1.851278008	0.414086967	3.15E-08	1.73E-06	yes	285	13090	399	13090
ENSMUSG00000030131	8	Mug2	protein_coding	ensembl_havana	chr6:122006761-122085965:+	31.79407353	1.846898178	1.798086268	4.33E-04	0.003969827	yes	287	15346	2388	15346
ENSMUSG00000105703	2	Gm43305	lncRNA	havana	chr14:54292443-54297456:-	144.7652707	1.84025131	0.228116005	5.76E-18	9.73E-15	yes	289	11336	13	11336
ENSMUSG00000032515	8	Csrnp1	protein_coding	ensembl_havana	chr9:119971163-119984658:-	708.3464047	1.834998356	0.31398382	2.77E-11	4.50E-09	yes	292	4816	135	4816
ENSMUSG00000100798	1	Gm19589	lncRNA	havana	chr1:88551517-88562167:+	2.611385705	1.817577553	1.468949602	5.10E-04	0.004498739	yes	297	21299	2486	21299
ENSMUSG00000101731	1	3830432H09Rik	lncRNA	havana	chr1:119529480-119536165:-	2.032543068	1.807199753	1.646228959	5.35E-04	0.004661763	yes	299	22002	2519	22002
ENSMUSG00000025176	14	Hoga1	protein_coding	ensembl_havana	chr19:42045610-42070953:+	97.31979215	1.803978744	0.259293869	2.01E-14	1.15E-11	yes	300	12590	38	12590
ENSMUSG00000016529	5	Il10	protein_coding	ensembl_havana	chr1:131019845-131024974:+	2.395318441	1.790116149	1.528325083	5.56E-04	0.004806874	yes	304	21570	2536	21570
ENSMUSG00000103382	1	Gm37755	TEC	havana	chr1:66812315-66814493:+	3.470564812	1.774134527	1.507424598	5.69E-04	0.004885378	yes	306	20558	2554	20558
ENSMUSG00000053338	9	Tarm1	protein_coding	ensembl_havana	chr7:3486500-3502624:-	16.09425952	1.771542893	0.700866902	2.68E-05	4.48E-04	yes	307	16923	1313	16923
ENSMUSG00000047330	8	Kcne4	protein_coding	ensembl_havana	chr1:78816758-78820028:+	129.397262	1.770860324	0.47495137	5.39E-07	1.85E-05	yes	308	11714	639	11714
ENSMUSG00000022582	4	Ly6g	protein_coding	ensembl_havana	chr15:75155240-75159126:+	13.05105053	1.768605368	1.387610854	5.21E-04	0.00457187	yes	309	17415	2499	17415
ENSMUSG00000024521	8	Pmaip1	protein_coding	ensembl_havana	chr18:66458533-66465565:+	292.3720771	1.766685444	0.342536331	9.24E-10	8.48E-08	yes	310	8734	239	8734
ENSMUSG00000027832	5	Ptx3	protein_coding	ensembl_havana	chr3:66219910-66225805:+	29.83542469	1.754578908	0.574418564	5.47E-06	1.24E-04	yes	312	15496	968	15496
ENSMUSG00000103313	1	Gm38357	TEC	havana	chr3:51231917-51234380:+	12.85757223	1.753583915	0.92436414	1.42E-04	0.001649551	yes	313	17447	1885	17447
ENSMUSG00000026068	11	Il18rap	protein_coding	ensembl_havana	chr1:40515362-40551705:+	177.9491709	1.742847649	0.335755258	7.21E-10	6.88E-08	yes	317	10682	230	10682
ENSMUSG00000110386	1	Gm42031	lncRNA	havana	chr8:85125872-85132289:-	101.5875651	1.74133917	0.338521563	9.16E-10	8.44E-08	yes	318	12458	238	12458
ENSMUSG00000015083	11	C8g	protein_coding	ensembl_havana	chr2:25498651-25501719:-	41.87652168	1.740419396	1.248091332	4.41E-04	0.004024753	yes	319	14679	2404	14679
ENSMUSG00000030208	15	Emp1	protein_coding	ensembl_havana	chr6:135362545-135383173:+	7185.500344	1.733892498	0.218827115	1.07E-17	1.56E-14	yes	321	220	14	321
ENSMUSG00000037542	13	Aldh8a1	protein_coding	ensembl_havana	chr10:21377291-21396585:+	18.86802964	1.729745605	1.667477075	5.99E-04	0.00506676	yes	322	16529	2595	16529
ENSMUSG00000006403	13	Adamts4	protein_coding	ensembl_havana	chr1:171250421-171260637:+	54.30342603	1.715655226	0.629788161	1.48E-05	2.77E-04	yes	324	14056	1175	14056
ENSMUSG00000054422	7	Fabp1	protein_coding	ensembl_havana	chr6:71199827-71205023:+	334.2120542	1.714582999	1.23375033	4.55E-04	0.004124593	yes	325	8176	2423	8176
ENSMUSG00000021509	5	Slc25a48	protein_coding	ensembl_havana	chr13:56438355-56474239:+	7.847697319	1.713065796	0.755142861	5.43E-05	7.83E-04	yes	327	18568	1521	18568
ENSMUSG00000046959	16	Slc26a1	protein_coding	ensembl_havana	chr5:108669878-108675569:-	9.885377951	1.710120184	1.61632906	6.40E-04	0.005336354	yes	328	18045	2630	18045
ENSMUSG00000025075	14	Habp2	protein_coding	ensembl_havana	chr19:56287137-56320822:+	10.03879345	1.703869503	1.613675244	6.47E-04	0.005388786	yes	329	18009	2636	18009
ENSMUSG00000028125	14	Abca4	protein_coding	ensembl_havana	chr3:122044443-122180123:+	264.7810357	1.702334597	0.212979463	5.28E-18	9.65E-15	yes	330	9161	12	9161
ENSMUSG00000038067	2	Csf3	protein_coding	ensembl_havana	chr11:98701263-98703629:+	2.66456001	1.701507691	1.759325861	5.56E-04	0.004806874	yes	331	21249	2536	21249
ENSMUSG00000117780	1	Gm3734	lncRNA	havana	chr18:46630807-46642970:+	3.280449229	1.698425716	1.143991719	3.81E-04	0.003608695	yes	333	20691	2314	20691
ENSMUSG00000042118	7	Bhmt2	protein_coding	ensembl_havana	chr13:93655720-93674302:-	16.35616274	1.697204094	1.900891641	4.00E-04	0.003747063	yes	334	16881	2340	16881
ENSMUSG00000029716	13	Tfr2	protein_coding	ensembl_havana	chr5:137569840-137587481:+	28.51438565	1.682360669	1.551121129	6.83E-04	0.005606742	yes	339	15614	2674	15614
ENSMUSG00000030111	9	A2m	protein_coding	ensembl_havana	chr6:121635376-121679227:+	12.24209253	1.681833704	0.621476503	1.54E-05	2.86E-04	yes	340	17547	1184	17547
ENSMUSG00000033634	7	Nat8f2	protein_coding	ensembl_havana	chr6:85865422-85869158:-	52.69489459	1.674900898	1.010293949	2.61E-04	0.002673011	yes	343	14135	2141	14135
ENSMUSG00000023473	13	Celsr3	protein_coding	ensembl_havana	chr9:108826320-108852969:+	17.7810939	1.669386717	0.733379928	5.31E-05	7.70E-04	yes	345	16675	1514	16675
ENSMUSG00000074923	10	Pak6	protein_coding	ensembl_havana	chr2:118663303-118698020:+	180.5463627	1.656692226	0.36231833	1.23E-08	7.79E-07	yes	348	10632	344	10632
ENSMUSG00000020916	8	Krt36	protein_coding	ensembl_havana	chr11:100102007-100105626:-	9.894995764	1.654180407	0.809353792	9.95E-05	0.001266558	yes	349	18044	1724	18044
ENSMUSG00000046352	7	Gjb2	protein_coding	ensembl_havana	chr14:57098600-57104702:-	138.3018267	1.650812446	0.428096278	2.73E-07	1.06E-05	yes	350	11500	565	11500
ENSMUSG00000066245	5	Gm10156	processed_pseudogene	ensembl_havana	chr7:107863039-107863500:+	239.0048456	1.648965968	0.283693998	1.70E-11	2.87E-09	yes	351	9568	130	9568
ENSMUSG00000041449	16	Serpina3h	transcribed_unprocessed_pseudogene	havana	chr12:104247905-104253669:+	32.85941521	1.645194846	0.571873905	8.99E-06	1.87E-04	yes	354	15273	1052	15273
ENSMUSG00000026580	16	Selp	protein_coding	ensembl_havana	chr1:164115264-164150026:+	182.5330118	1.643512312	0.364593208	1.61E-08	9.83E-07	yes	355	10591	360	10591
ENSMUSG00000025576	17	Rbfox3	protein_coding	ensembl_havana	chr11:118489762-118911597:-	53.27124606	1.63570366	0.278853819	1.19E-11	2.07E-09	yes	357	14108	126	14108
ENSMUSG00000030254	16	Rad18	protein_coding	ensembl_havana	chr6:112619850-112696686:-	58.53178904	1.630033221	0.252400516	2.88E-13	9.71E-11	yes	359	13855	65	13855
ENSMUSG00000039364	13	Sectm1b	protein_coding	ensembl_havana	chr11:121053458-121063569:-	27.62786945	1.628957121	0.969896119	2.53E-04	0.002615801	yes	360	15690	2125	15690
ENSMUSG00000040010	10	Slc7a5	protein_coding	ensembl_havana	chr8:121881150-121907694:-	204.2294806	1.626015744	0.235974027	1.52E-14	9.55E-12	yes	361	10188	35	10188
ENSMUSG00000112023	1	Lilr4b	protein_coding	ensembl_havana	chr10:51480632-51486703:+	238.4402299	1.613199958	0.375982325	4.11E-08	2.14E-06	yes	363	9575	420	9575
ENSMUSG00000079597	2	Cstdc4	protein_coding	ensembl_havana	chr16:36184212-36188111:+	23.95692859	1.601249019	0.915805888	2.17E-04	0.002304642	yes	366	16003	2062	16003
ENSMUSG00000022887	9	Masp1	protein_coding	ensembl_havana	chr16:23449417-23520815:-	58.3269252	1.591631047	0.493426269	2.75E-06	7.00E-05	yes	369	13861	861	13861
ENSMUSG00000047798	15	Cd300lf	protein_coding	ensembl_havana	chr11:115116214-115133992:-	256.9468235	1.588730575	0.370704778	4.05E-08	2.12E-06	yes	370	9282	419	9282
ENSMUSG00000071036	2	Gm10309	protein_coding	ensembl	chr17:86497732-86505232:-	26.67191632	1.588515314	0.455788667	1.07E-06	3.33E-05	yes	372	15773	708	15773
ENSMUSG00000103502	1	9330121J05Rik	lncRNA	havana	chr3:62337524-62340532:-	28.45139322	1.581175636	0.413995394	2.92E-07	1.12E-05	yes	373	15619	572	15619
ENSMUSG00000081857	1	Gm13624	processed_pseudogene	ensembl_havana	chr2:69799151-69799612:-	90.38426815	1.578400803	0.327513914	3.19E-09	2.47E-07	yes	374	12775	283	12775
ENSMUSG00000042102	7	Dmgdh	protein_coding	ensembl_havana	chr13:93674433-93752833:+	16.10121478	1.577048054	1.675700857	7.44E-04	0.006016734	yes	375	16920	2713	16920
ENSMUSG00000078672	2	Mup20	protein_coding	ensembl_havana	chr4:62050234-62054158:-	155.1705029	1.576975769	1.67818216	7.41E-04	0.006002009	yes	376	11126	2710	11126
ENSMUSG00000048636	7	A730049H05Rik	protein_coding	havana	chr6:92816478-92847174:+	15.26012681	1.571712511	0.722165953	7.09E-05	9.73E-04	yes	377	17056	1599	17056
ENSMUSG00000028862	6	Map3k6	protein_coding	ensembl_havana	chr4:133240818-133252929:+	1016.248909	1.570290358	0.322308357	2.42E-09	1.96E-07	yes	378	3328	270	3328
ENSMUSG00000115426	1	Gm19510	lncRNA	havana	chr15:59788417-59794959:-	1.836770215	1.567769582	1.666789609	7.63E-04	0.006144492	yes	379	22308	2722	22308
ENSMUSG00000035041	8	Creb3l3	protein_coding	ensembl_havana	chr10:81084324-81098874:-	22.56774332	1.567494738	1.5070055	8.49E-04	0.006667603	yes	380	16137	2794	16137
ENSMUSG00000029821	15	Gsdme	protein_coding	ensembl_havana	chr6:50188888-50263862:-	27.58917079	1.565958746	0.303167464	5.23E-10	5.32E-08	yes	381	15693	216	15693
ENSMUSG00000087684	1	1200007C13Rik	lncRNA	havana	chr2:167827693-167833646:-	23.7277984	1.561124293	0.504810152	4.30E-06	1.02E-04	yes	384	16028	926	16028
ENSMUSG00000044254	6	Pcsk9	protein_coding	ensembl_havana	chr4:106442329-106464329:-	3.890558023	1.556882948	1.207873305	6.39E-04	0.005332892	yes	385	20266	2628	20266
ENSMUSG00000025396	7	Hsd17b6	protein_coding	ensembl_havana	chr10:127990936-128007611:-	13.97518896	1.55308885	1.751581475	6.65E-04	0.005484417	yes	387	17247	2660	17247
ENSMUSG00000028539	14	Artn	protein_coding	ensembl_havana	chr4:117926162-117929763:-	43.25106423	1.552803835	0.369032344	5.48E-08	2.75E-06	yes	388	14588	437	14588
ENSMUSG00000056071	12	S100a9	protein_coding	ensembl_havana	chr3:90692632-90695721:-	2061.686178	1.551887798	0.911364443	2.49E-04	0.002579473	yes	389	1333	2117	2117
ENSMUSG00000036053	17	Fmnl2	protein_coding	ensembl_havana	chr2:52857860-53133804:+	996.1635571	1.54986924	0.265065011	1.07E-11	1.94E-09	yes	390	3397	121	3397
ENSMUSG00000020658	10	Efr3b	protein_coding	ensembl_havana	chr12:3962554-4038915:-	230.770569	1.54747491	0.210042404	3.80E-16	3.34E-13	yes	392	9727	25	9727
ENSMUSG00000046223	10	Plaur	protein_coding	ensembl_havana	chr7:24462484-24475968:+	1265.856121	1.539826065	0.332667771	7.69E-09	5.22E-07	yes	399	2566	323	2566
ENSMUSG00000056054	9	S100a8	protein_coding	ensembl_havana	chr3:90668978-90670035:+	1263.802457	1.539193561	0.911161302	2.59E-04	0.002661169	yes	400	2572	2139	2572
ENSMUSG00000099875	1	Rbm3-ps	processed_pseudogene	havana	chr1:150265535-150265999:-	52.02621348	1.539183488	0.326484165	5.06E-09	3.66E-07	yes	401	14170	303	14170
ENSMUSG00000056035	8	Cyp3a11	protein_coding	ensembl_havana	chr5:145854426-145879964:-	302.5657473	1.536061562	1.670784425	7.91E-04	0.00631149	yes	402	8605	2751	8605
ENSMUSG00000061878	15	Sphk1	protein_coding	ensembl_havana	chr11:116530925-116536674:+	1557.27634	1.533836667	0.337522914	1.14E-08	7.38E-07	yes	403	1945	340	1945
ENSMUSG00000034825	14	Nrip3	protein_coding	ensembl_havana	chr7:109758055-109782025:-	38.215756	1.522352237	0.659897554	4.98E-05	7.32E-04	yes	407	14901	1492	14901
ENSMUSG00000107768	1	Gm44275	lncRNA	havana	chr6:135312155-135319561:-	12.01087298	1.520485964	0.705684178	7.65E-05	0.001030084	yes	410	17605	1628	17605
ENSMUSG00000050931	7	Sgms2	protein_coding	ensembl_havana	chr3:131318985-131491411:-	384.1072622	1.517490692	0.286149658	2.29E-10	2.71E-08	yes	413	7568	185	7568
ENSMUSG00000005677	14	Nr1i3	protein_coding	ensembl_havana	chr1:171213970-171220701:+	10.30994421	1.517425976	1.527104448	9.29E-04	0.007152533	yes	414	17956	2848	17956
ENSMUSG00000028359	4	Orm3	protein_coding	ensembl_havana	chr4:63356162-63359511:+	26.04761571	1.515763493	0.738790985	1.02E-04	0.001287019	yes	415	15829	1734	15829
ENSMUSG00000031610	3	Scrg1	protein_coding	ensembl_havana	chr8:57455923-57477585:+	10.47483647	1.512820021	0.741259098	1.05E-04	0.001309745	yes	416	17930	1756	17930
ENSMUSG00000092687	1	Gm25744	snoRNA	ensembl	chr17:34952013-34952075:-	3.543194478	1.511127481	1.103308654	5.64E-04	0.00486114	yes	418	20497	2547	20497
ENSMUSG00000022893	14	Adamts1	protein_coding	ensembl_havana	chr16:85793827-85803113:-	1550.031632	1.508210891	0.196511998	3.30E-17	4.26E-14	yes	419	1958	17	1958
ENSMUSG00000020108	4	Ddit4	protein_coding	ensembl_havana	chr10:59949669-59951834:-	659.1271157	1.504002174	0.462235182	2.42E-06	6.37E-05	yes	420	5124	833	5124
ENSMUSG00000047638	15	Nr1h4	protein_coding	ensembl_havana	chr10:89454234-89533585:-	15.272567	1.497391537	1.053645226	5.09E-04	0.004493804	yes	423	17055	2485	17055
ENSMUSG00000033427	14	Upb1	protein_coding	ensembl_havana	chr10:75401115-75441679:+	31.23068022	1.494835603	1.002041157	4.33E-04	0.003969827	yes	425	15381	2388	15381
ENSMUSG00000039899	5	Fgl2	protein_coding	ensembl_havana	chr5:21372642-21378374:+	980.4502349	1.491696992	0.23298568	2.94E-13	9.77E-11	yes	427	3457	66	3457
ENSMUSG00000071552	5	Tigit	protein_coding	ensembl_havana	chr16:43648867-43664146:-	8.006434378	1.486477297	1.107926005	6.13E-04	0.005158743	yes	429	18520	2606	18520
ENSMUSG00000069805	10	Fbp1	protein_coding	ensembl_havana	chr13:62864753-62888282:-	36.88934131	1.474519197	1.264956447	8.70E-04	0.006806612	yes	434	14995	2805	14995
ENSMUSG00000097015	2	Gm26705	lncRNA	havana	chr7:99260481-99267218:-	22.91293347	1.459063906	0.386050191	3.23E-07	1.21E-05	yes	435	16100	584	16100
ENSMUSG00000030834	7	Abcc6	protein_coding	ensembl_havana	chr7:45967555-46030302:-	15.84561312	1.456158288	1.089672344	6.38E-04	0.005327712	yes	437	16962	2626	16962
ENSMUSG00000059908	9	Mug1	protein_coding	ensembl_havana	chr6:121838541-121889057:+	98.40043587	1.45287828	1.589639432	9.90E-04	0.007469141	yes	439	12559	2909	12559
ENSMUSG00000093973	1	Mrgpra2a	protein_coding	ensembl_havana	chr7:47426328-47452139:-	4.19243893	1.452748223	1.229666018	8.71E-04	0.006806612	yes	440	20091	2805	20091
ENSMUSG00000079056	12	Kcnip3	protein_coding	ensembl_havana	chr2:127456498-127522094:-	72.40427688	1.445295585	0.334912096	3.16E-08	1.74E-06	yes	446	13368	400	13368
ENSMUSG00000083524	1	Mup-ps21	unprocessed_pseudogene	havana	chr4:62029342-62031662:-	7.16113553	1.44022787	1.64495879	9.30E-04	0.007158704	yes	447	18791	2852	18791
ENSMUSG00000110619	1	Gm7850	processed_pseudogene	havana	chr8:71523574-71524285:+	200.1765836	1.435649961	0.442985943	2.56E-06	6.66E-05	yes	449	10259	845	10259
ENSMUSG00000031779	3	Ccl22	protein_coding	ensembl_havana	chr8:94745590-94751699:+	804.9978144	1.423705981	0.720229884	1.31E-04	0.001558242	yes	451	4245	1850	4245
ENSMUSG00000020250	10	Txnrd1	protein_coding	ensembl_havana	chr10:82833951-82897712:+	2426.715216	1.421568106	0.232436989	1.73E-12	4.09E-10	yes	452	1028	93	1028
ENSMUSG00000025194	5	Abcc2	protein_coding	ensembl_havana	chr19:43782192-43840740:+	22.87764047	1.421441893	1.498487193	0.001118365	0.008237758	yes	453	16102	2978	16102
ENSMUSG00000031167	16	Rbm3	protein_coding	ensembl_havana	chrX:8138975-8145880:-	1254.932132	1.419027423	0.183479091	1.82E-17	2.50E-14	yes	454	2592	16	2592
ENSMUSG00000030748	9	Il4ra	protein_coding	ensembl_havana	chr7:125552120-125579474:+	3742.790265	1.416494522	0.276239382	5.53E-10	5.57E-08	yes	455	544	218	544
ENSMUSG00000023067	14	Cdkn1a	protein_coding	ensembl_havana	chr17:29090976-29100727:+	2415.232915	1.409123806	0.400972293	9.38E-07	2.99E-05	yes	463	1037	689	1037
ENSMUSG00000007659	18	Bcl2l1	protein_coding	ensembl_havana	chr2:152780668-152831728:-	3823.898098	1.407401945	0.256774145	7.82E-11	1.11E-08	yes	464	530	155	530
ENSMUSG00000050164	11	Mchr1	protein_coding	ensembl_havana	chr15:81235499-81238964:+	10.04190044	1.407389291	0.680829437	1.04E-04	0.001301455	yes	465	18007	1750	18007
ENSMUSG00000001473	7	Tubb6	protein_coding	ensembl_havana	chr18:67390717-67402749:+	652.711183	1.406767786	0.319788271	2.16E-08	1.25E-06	yes	466	5161	380	5161
ENSMUSG00000044534	8	Ackr2	protein_coding	ensembl_havana	chr9:121898355-121911074:+	737.5305486	1.401539464	0.209012798	3.55E-14	1.83E-11	yes	470	4614	42	4614
ENSMUSG00000021999	9	Cpb2	protein_coding	ensembl_havana	chr14:75242287-75283555:+	19.84658541	1.401146047	1.81720106	5.83E-04	0.004966615	yes	471	16416	2575	16416
ENSMUSG00000022346	15	Myc	protein_coding	ensembl_havana	chr15:61985391-61990374:+	293.3428958	1.399167348	0.427566285	2.33E-06	6.19E-05	yes	473	8719	826	8719
ENSMUSG00000028680	14	Plk3	protein_coding	ensembl_havana	chr4:117128655-117133963:-	216.3884167	1.398168055	0.286852093	2.10E-09	1.73E-07	yes	474	9968	265	9968
ENSMUSG00000031538	6	Plat	protein_coding	ensembl_havana	chr8:22757727-22782844:+	1259.877511	1.398055295	0.24776682	3.08E-11	4.89E-09	yes	475	2580	137	2580
ENSMUSG00000027849	19	Syt6	protein_coding	ensembl_havana	chr3:103575231-103645569:+	16.67012674	1.395825092	0.45849874	5.23E-06	1.19E-04	yes	477	16841	963	16841
ENSMUSG00000021768	15	Dusp13	protein_coding	ensembl_havana	chr14:21733394-21751181:-	8.987048464	1.39036658	0.859524125	3.45E-04	0.003328113	yes	479	18259	2274	18259
ENSMUSG00000017453	4	Pipox	protein_coding	ensembl_havana	chr11:77880615-77894096:-	24.431999	1.382222108	1.103573648	8.22E-04	0.006499016	yes	482	15964	2773	15964
ENSMUSG00000027048	15	Abcb11	protein_coding	ensembl_havana	chr2:69238282-69342616:-	30.01753384	1.379004898	1.636950982	0.001011914	0.007588664	yes	483	15485	2925	15485
ENSMUSG00000040963	15	Asgr2	protein_coding	ensembl_havana	chr11:70092644-70106187:+	18.32539839	1.378671855	0.982529958	5.89E-04	0.005000741	yes	484	16596	2582	16596
ENSMUSG00000111343	1	Gm47175	TEC	havana	chr9:56504825-56506661:-	5.129605719	1.375741615	1.079622093	7.90E-04	0.006304205	yes	487	19594	2748	19594
ENSMUSG00000005686	17	Ampd3	protein_coding	ensembl_havana	chr7:110768206-110812405:+	729.5255736	1.375647161	0.261136854	2.61E-10	2.97E-08	yes	488	4662	192	4662
ENSMUSG00000034450	8	Gulo	protein_coding	ensembl_havana	chr14:65986786-66009207:-	17.40680011	1.37377402	1.531855627	0.001187781	0.008667602	yes	489	16721	3007	16721
ENSMUSG00000020051	17	Pah	protein_coding	ensembl_havana	chr10:87521795-87584136:+	69.41545568	1.37269834	1.573857179	0.001134229	0.008340609	yes	490	13461	2984	13461
ENSMUSG00000030142	10	Clec4e	protein_coding	ensembl_havana	chr6:123281789-123289870:-	80.73119804	1.36973679	0.583251991	4.83E-05	7.15E-04	yes	493	13088	1480	13088
ENSMUSG00000058427	10	Cxcl2	protein_coding	ensembl_havana	chr5:90903871-90905938:+	18.7268966	1.368783944	0.569983108	4.14E-05	6.32E-04	yes	495	16551	1437	16551
ENSMUSG00000087006	3	Gm13889	protein_coding	havana	chr2:93955810-93957201:-	588.4845014	1.367870763	0.393734952	1.13E-06	3.45E-05	yes	496	5608	717	5608
ENSMUSG00000068463	4	B630019A10Rik	lncRNA	havana	chr16:23175280-23224446:+	6.535934328	1.365135834	0.821106355	3.15E-04	0.003085063	yes	497	19029	2237	19029
ENSMUSG00000040134	8	Rdh7	protein_coding	ensembl_havana	chr10:127884028-127888817:-	63.9341298	1.36481544	1.648054249	0.001002162	0.007528394	yes	498	13663	2918	13663
ENSMUSG00000026272	6	Agxt	protein_coding	ensembl_havana	chr1:93135240-93145421:+	39.85778596	1.364767472	1.787315122	6.52E-04	0.005419751	yes	499	14791	2640	14791
ENSMUSG00000083195	1	Gm13567	processed_pseudogene	havana	chr2:60596048-60596294:-	3.10056868	1.362475005	1.432369225	0.001272522	0.009131114	yes	501	20850	3056	20850
ENSMUSG00000046711	16	Hmga1	protein_coding	ensembl_havana	chr17:27556497-27563674:+	277.0112415	1.361371511	0.190141324	1.42E-15	1.11E-12	yes	502	8971	28	8971
ENSMUSG00000040675	17	Mthfd1l	protein_coding	ensembl_havana	chr10:3973118-4167081:+	133.5756236	1.359048402	0.192298035	2.79E-15	1.97E-12	yes	503	11629	31	11629
ENSMUSG00000030930	14	Chst15	protein_coding	ensembl_havana	chr7:132235780-132317228:-	857.9069085	1.351682311	0.211532681	3.01E-13	9.86E-11	yes	505	3986	67	3986
ENSMUSG00000029371	7	Cxcl5	protein_coding	ensembl_havana	chr5:90759360-90761624:+	24.18470142	1.348550757	0.766500589	2.49E-04	0.002579473	yes	506	15990	2117	15990
ENSMUSG00000048217	11	Nags	protein_coding	ensembl_havana	chr11:102145513-102149477:+	10.17258328	1.347300232	1.070416694	8.42E-04	0.006616797	yes	507	17982	2791	17982
ENSMUSG00000049871	14	Nlrc3	protein_coding	ensembl_havana	chr16:3945007-3976632:-	70.48989234	1.336795083	0.187494181	1.80E-15	1.32E-12	yes	508	13429	29	13429
ENSMUSG00000022026	7	Olfm4	protein_coding	ensembl_havana	chr14:79984081-80023139:+	9.034265605	1.333031813	1.039053923	8.11E-04	0.006436244	yes	509	18245	2765	18245
ENSMUSG00000019970	15	Sgk1	protein_coding	ensembl_havana	chr10:21882184-21999903:+	2556.663036	1.332117227	0.312952458	4.43E-08	2.29E-06	yes	510	960	425	960
ENSMUSG00000030674	5	Qprt	protein_coding	ensembl_havana	chr7:127107114-127122226:-	18.19956043	1.325877708	1.093139958	9.50E-04	0.007257526	yes	514	16618	2871	16618
ENSMUSG00000047281	3	Sfn	protein_coding	ensembl_havana	chr4:133600556-133602168:-	1213.794331	1.318503932	0.46352568	1.10E-05	2.19E-04	yes	518	2703	1106	2703
ENSMUSG00000038641	12	Akr1d1	protein_coding	ensembl_havana	chr6:37530173-37568815:+	6.703783721	1.315151588	1.652239404	0.001032366	0.007707797	yes	519	18975	2939	18975
ENSMUSG00000046610	15	Oacyl	protein_coding	ensembl_havana	chr18:65698268-65751601:+	7.084295597	1.312077173	0.612351474	9.22E-05	0.001186196	yes	521	18824	1705	18824
ENSMUSG00000024427	7	Spry4	protein_coding	ensembl_havana	chr18:38586247-38601415:-	464.9705341	1.311963468	0.224665448	1.02E-11	1.88E-09	yes	522	6689	119	6689
ENSMUSG00000105107	1	Gm43412	TEC	havana	chr5:123036000-123038817:+	32.460369	1.311953962	0.53473602	3.77E-05	5.89E-04	yes	523	15296	1399	15296
ENSMUSG00000004328	15	Hif3a	protein_coding	ensembl_havana	chr7:17031507-17062427:-	105.5362973	1.308969504	0.416086579	4.03E-06	9.68E-05	yes	524	12347	913	12347
ENSMUSG00000076441	9	Ass1	protein_coding	ensembl_havana	chr2:31470207-31520672:+	286.0866296	1.307537731	0.666743235	1.52E-04	0.001741797	yes	525	8834	1919	8834
ENSMUSG00000089873	8	Mup13	protein_coding	ensembl_havana	chr4:61224307-61228286:-	240.282736	1.305004143	1.578507575	0.001228605	0.008882791	yes	527	9542	3035	9542
ENSMUSG00000002769	9	Gnmt	protein_coding	ensembl_havana	chr17:46725664-46729168:-	251.212495	1.303561478	0.741733499	2.62E-04	0.00268074	yes	530	9377	2143	9377
ENSMUSG00000023829	9	Slc22a1	protein_coding	ensembl_havana	chr17:12648869-12675829:-	29.10912853	1.302009799	0.655240733	1.43E-04	0.00165859	yes	533	15557	1886	15557
ENSMUSG00000022094	15	Slc39a14	protein_coding	ensembl_havana	chr14:70303469-70351425:-	593.112026	1.301734965	0.311431932	6.56E-08	3.19E-06	yes	534	5578	451	5578
ENSMUSG00000037053	6	Azgp1	protein_coding	ensembl_havana	chr5:137981520-137990233:+	224.5400711	1.298231471	0.836625292	4.44E-04	0.004044765	yes	536	9836	2411	9836
ENSMUSG00000059657	5	Stfa2l1	protein_coding	ensembl_havana	chr16:36156811-36161953:+	20.47160066	1.2929562	0.755892055	2.99E-04	0.00297351	yes	539	16351	2207	16351
ENSMUSG00000087651	3	1500009L16Rik	protein_coding	ensembl_havana	chr10:83722865-83762762:+	47.12379223	1.291350541	0.297647131	3.24E-08	1.77E-06	yes	540	14386	402	14386
ENSMUSG00000046687	6	Gm5424	processed_pseudogene	havana	chr10:62071123-62072362:+	187.417511	1.287727114	0.767505804	3.27E-04	0.003188599	yes	545	10494	2252	10494
ENSMUSG00000040659	3	Efhd2	protein_coding	ensembl_havana	chr4:141858142-141874920:-	1991.910096	1.287534494	0.199524776	2.17E-13	7.43E-11	yes	546	1392	64	1392
ENSMUSG00000029630	15	Cyp3a25	protein_coding	ensembl_havana	chr5:145977194-146009618:-	49.75282893	1.279967676	1.602585415	0.001200037	0.008735212	yes	552	14275	3014	14275
ENSMUSG00000028979	17	Masp2	protein_coding	ensembl_havana	chr4:148602554-148615499:+	22.74930908	1.274153788	1.389985848	0.001530207	0.010450459	yes	555	16116	3213	16116
ENSMUSG00000000673	9	Haao	protein_coding	ensembl_havana	chr17:83831156-83847963:-	83.040666	1.270721804	0.682375274	2.07E-04	0.002229843	yes	557	13012	2038	13012
ENSMUSG00000067586	4	S1pr3	protein_coding	ensembl_havana	chr13:51408639-51422797:+	1074.47627	1.267656562	0.185406577	1.64E-14	9.88E-12	yes	559	3114	36	3114
ENSMUSG00000031952	5	Chst5	protein_coding	ensembl_havana	chr8:111889136-111910447:-	24.61050735	1.264845399	0.307010157	9.21E-08	4.21E-06	yes	562	15944	480	15944
ENSMUSG00000073988	13	Ttpa	protein_coding	ensembl_havana	chr4:20007938-20030785:+	113.2608646	1.262048037	0.395166472	3.68E-06	8.97E-05	yes	564	12099	900	12099
ENSMUSG00000028337	14	Coro2a	protein_coding	ensembl_havana	chr4:46536937-46602202:-	410.2743363	1.254420158	0.233505999	1.77E-10	2.21E-08	yes	567	7265	174	7265
ENSMUSG00000085272	7	Sbk3	protein_coding	ensembl_havana	chr7:4965260-4971168:-	97.02568643	1.252529275	0.360481972	1.34E-06	3.95E-05	yes	568	12598	744	12598
ENSMUSG00000078249	5	Hmga1b	protein_coding	ensembl_havana	chr11:120762794-120764419:+	747.3846283	1.25013373	0.157555422	4.34E-18	8.65E-15	yes	570	4548	11	4548
ENSMUSG00000037254	18	Itih2	protein_coding	ensembl_havana	chr2:10094593-10131396:-	200.9376977	1.248690451	0.596404006	1.15E-04	0.00140398	yes	575	10246	1792	10246
ENSMUSG00000028776	14	Tinagl1	protein_coding	ensembl_havana	chr4:130164454-130175122:-	4462.843688	1.236710907	0.27146608	1.32E-08	8.25E-07	yes	580	433	350	580
ENSMUSG00000057604	9	Lmcd1	protein_coding	ensembl_havana	chr6:112273758-112330425:+	366.246666	1.232090139	0.442235216	1.54E-05	2.85E-04	yes	584	7792	1182	7792
ENSMUSG00000103469	1	Gm9910	TEC	havana	chr11:105943704-105945253:+	73.89256898	1.230018987	0.452022757	1.89E-05	3.36E-04	yes	589	13313	1235	13313
ENSMUSG00000022219	10	Cideb	protein_coding	ensembl_havana	chr14:55754050-55758458:-	34.14403688	1.227983419	0.767845686	4.29E-04	0.003952732	yes	591	15177	2383	15177
ENSMUSG00000053113	3	Socs3	protein_coding	ensembl_havana	chr11:117966079-117970047:-	1327.120662	1.227779675	0.371314122	2.64E-06	6.80E-05	yes	592	2434	849	2434
ENSMUSG00000023905	15	Tnfrsf12a	protein_coding	ensembl_havana	chr17:23675445-23677468:-	1841.009714	1.227463286	0.53103257	6.46E-05	9.01E-04	yes	594	1565	1572	1572
ENSMUSG00000026640	12	Plxna2	protein_coding	ensembl_havana	chr1:194618218-194816869:+	1252.825354	1.223953124	0.230995152	2.90E-10	3.20E-08	yes	595	2595	199	2595
ENSMUSG00000041119	12	Pde9a	protein_coding	ensembl_havana	chr17:31386210-31476310:+	733.4224361	1.219348973	0.2277919	2.18E-10	2.65E-08	yes	596	4637	180	4637
ENSMUSG00000058624	13	Gda	protein_coding	ensembl_havana	chr19:21391307-21473445:-	1107.532236	1.218502494	0.276595322	2.83E-08	1.58E-06	yes	597	3008	393	3008
ENSMUSG00000100779	1	Gm29292	lncRNA	havana	chr11:116529215-116533077:-	14.79562727	1.212871383	0.626390436	1.85E-04	0.002031618	yes	600	17131	1996	17131
ENSMUSG00000074639	6	Rdh16f2	protein_coding	ensembl_havana	chr10:127866474-127877317:+	7.204342183	1.212629204	1.395554696	0.00173322	0.011510821	yes	601	18778	3304	18778
ENSMUSG00000038587	10	Akap12	protein_coding	ensembl_havana	chr10:4266380-4359470:+	2182.106244	1.208068381	0.198521981	2.91E-12	6.39E-10	yes	603	1219	100	1219
ENSMUSG00000091553	1	Serpina3e-ps	unprocessed_pseudogene	havana	chr12:104189517-104192926:-	19.00364973	1.207830794	0.573343453	1.18E-04	0.001432869	yes	604	16515	1810	16515
ENSMUSG00000030669	13	Calca	protein_coding	ensembl_havana	chr7:114631478-114636357:-	64.80739172	1.205594803	0.303852507	2.07E-07	8.50E-06	yes	605	13631	535	13631
ENSMUSG00000068086	6	Cyp2d9	protein_coding	ensembl_havana	chr15:82433437-82456845:+	57.08776633	1.204650377	1.510323806	0.001563115	0.010622311	yes	606	13921	3229	13921
ENSMUSG00000044976	17	Wdr72	protein_coding	ensembl_havana	chr9:74110356-74283308:+	137.9406184	1.200885295	0.264577571	1.59E-08	9.71E-07	yes	608	11510	358	11510
ENSMUSG00000056025	12	Clca3a1	protein_coding	ensembl_havana	chr3:144729677-144760977:-	87.56217988	1.197651237	0.299188149	1.83E-07	7.64E-06	yes	610	12852	524	12852
ENSMUSG00000024424	15	Ttc39c	protein_coding	ensembl_havana	chr18:12599896-12738863:+	183.3106933	1.185521335	0.188088375	7.86E-13	2.08E-10	yes	616	10580	83	10580
ENSMUSG00000102184	1	Gm37192	TEC	havana	chr9:32971037-32972384:+	8.141737794	1.185207976	0.62471909	2.14E-04	0.002284193	yes	617	18485	2059	18485
ENSMUSG00000106547	1	B230303O12Rik	lncRNA	havana	chr5:146188620-146194809:-	30.2667469	1.185001323	0.419079038	1.49E-05	2.78E-04	yes	618	15464	1176	15464
ENSMUSG00000039232	12	Stx11	protein_coding	ensembl_havana	chr10:12938209-12964298:-	731.4519999	1.178360082	0.26169619	2.04E-08	1.18E-06	yes	622	4650	378	4650
ENSMUSG00000118295	1	Gm8437	transcribed_processed_pseudogene	havana	chr17:31293121-31296689:-	28.01745153	1.17639528	0.458514783	3.41E-05	5.42E-04	yes	624	15650	1379	15650
ENSMUSG00000097558	1	Gm26902	lncRNA	havana	chr19:34474808-34481546:+	10.32696305	1.174355578	0.521016873	8.40E-05	0.001103593	yes	626	17955	1670	17955
ENSMUSG00000048373	8	Fgfbp1	protein_coding	ensembl_havana	chr5:43978858-43981779:-	517.1326788	1.172072151	0.201551602	1.76E-11	2.93E-09	yes	627	6176	132	6176
ENSMUSG00000025197	9	Cyp2c23	protein_coding	ensembl_havana	chr19:44005022-44029208:-	34.10719427	1.170139344	1.23349554	0.001849637	0.012090136	yes	628	15180	3357	15180
ENSMUSG00000104467	1	Gm37660	TEC	havana	chr9:71840005-71841736:-	9.749802212	1.16883635	0.619062346	2.26E-04	0.002381082	yes	629	18079	2081	18079
ENSMUSG00000069324	6	Gm5096	protein_coding	ensembl_havana	chr18:87756286-87758151:+	58.04321731	1.164706204	1.523299612	0.001593649	0.010789706	yes	632	13871	3241	13871
ENSMUSG00000059237	6	Ppp1r2-ps4	processed_pseudogene	havana	chr9:66805306-66805938:-	52.40584073	1.164224214	0.248151416	8.60E-09	5.79E-07	yes	633	14152	326	14152
ENSMUSG00000021676	10	Iqgap2	protein_coding	ensembl_havana	chr13:95627174-95892483:-	502.3353473	1.15847705	0.180084416	3.75E-13	1.21E-10	yes	636	6321	68	6321
ENSMUSG00000002910	11	Arrdc2	protein_coding	ensembl_havana	chr8:70835129-70839720:-	289.1464931	1.157590003	0.328035509	1.40E-06	4.10E-05	yes	637	8785	750	8785
ENSMUSG00000045193	13	Cirbp	protein_coding	ensembl_havana	chr10:80165985-80172786:+	851.5059852	1.153582176	0.387578144	1.00E-05	2.03E-04	yes	640	4028	1078	4028
ENSMUSG00000034936	2	Arl4d	protein_coding	ensembl_havana	chr11:101665541-101667832:+	1062.371971	1.153447396	0.384966463	9.37E-06	1.93E-04	yes	641	3152	1063	3152
ENSMUSG00000022126	6	Acod1	protein_coding	ensembl_havana	chr14:103046977-103056573:+	14.05198159	1.152330554	1.030555417	0.001447506	0.010048285	yes	642	17235	3161	17235
ENSMUSG00000058816	5	Ppp1r2-ps3	processed_pseudogene	havana	chr19:30538928-30539545:-	132.2499128	1.1518738	0.211919487	1.76E-10	2.21E-08	yes	643	11660	174	11660
ENSMUSG00000024210	3	Ip6k3	protein_coding	ensembl_havana	chr17:27143965-27167795:-	67.42131076	1.147624695	0.466160825	4.95E-05	7.29E-04	yes	647	13541	1490	13541
ENSMUSG00000103509	1	Gm38372	TEC	havana	chr1:7148110-7152137:+	6.546483112	1.146753288	0.997110187	0.001367533	0.009620962	yes	649	19025	3118	19025
ENSMUSG00000107019	1	Gm43682	TEC	havana	chr5:93176970-93179059:+	26.99794418	1.141888466	0.319309468	1.23E-06	3.67E-05	yes	651	15747	737	15747
ENSMUSG00000040706	4	Agmat	protein_coding	ensembl_havana	chr4:141746672-141759263:+	10.1429383	1.141140186	1.289166825	0.00204642	0.013053658	yes	653	17985	3440	17985
ENSMUSG00000012428	9	Steap4	protein_coding	ensembl_havana	chr5:7960457-7982213:+	509.2842656	1.139172436	0.384867464	1.10E-05	2.19E-04	yes	655	6254	1103	6254
ENSMUSG00000049580	12	Tsku	protein_coding	ensembl_havana	chr7:98350668-98361328:-	664.0990456	1.136567013	0.298138131	4.96E-07	1.74E-05	yes	658	5093	626	5093
ENSMUSG00000020042	15	Btbd11	protein_coding	ensembl_havana	chr10:85386814-85660292:+	74.70338844	1.135545918	0.330071933	2.10E-06	5.72E-05	yes	659	13280	805	13280
ENSMUSG00000085148	1	Mir22hg	lncRNA	havana	chr11:75461539-75466676:+	693.9391298	1.13451102	0.224562536	1.55E-09	1.32E-07	yes	660	4919	257	4919
ENSMUSG00000039457	4	Ppl	protein_coding	ensembl_havana	chr16:5086291-5132421:-	4042.478952	1.13374853	0.210006209	2.35E-10	2.76E-08	yes	661	487	187	661
ENSMUSG00000074272	10	Ceacam1	protein_coding	ensembl_havana	chr7:25461707-25477603:-	897.7820916	1.130581299	0.262579065	6.12E-08	3.00E-06	yes	662	3804	447	3804
ENSMUSG00000035031	15	C8a	protein_coding	ensembl_havana	chr4:104815679-104876398:-	45.81669742	1.128694031	1.5333989	0.001600427	0.010825575	yes	664	14456	3244	14456
ENSMUSG00000074882	3	Cyp2c68	protein_coding	ensembl_havana	chr19:39688834-39741054:-	16.77656585	1.128290215	1.612647572	0.001232214	0.008897158	yes	665	16821	3039	16821
ENSMUSG00000090555	1	Gm8893	unprocessed_pseudogene	havana	chr12:103817856-103822243:-	199.6191568	1.127973471	1.518343864	0.001664447	0.011182782	yes	666	10269	3266	10269
ENSMUSG00000086481	1	Gm11707	lncRNA	havana	chr11:106972058-106973090:-	7.149703811	1.126633861	0.671084455	4.13E-04	0.00383821	yes	668	18795	2360	18795
ENSMUSG00000052373	14	Mpp3	protein_coding	ensembl_havana	chr11:101999652-102028461:-	65.58735435	1.126340804	0.540164511	1.47E-04	0.00169661	yes	669	13596	1902	13596
ENSMUSG00000020884	15	Asgr1	protein_coding	ensembl_havana	chr11:70054085-70057894:+	117.8177481	1.125952781	0.49301943	8.62E-05	0.001128108	yes	670	11992	1675	11992
ENSMUSG00000044933	3	Sstr3	protein_coding	ensembl_havana	chr15:78537008-78544685:-	3.502882273	1.123771189	1.088433486	0.001776815	0.011750646	yes	671	20536	3318	20536
ENSMUSG00000030587	5	2200002D01Rik	protein_coding	ensembl_havana	chr7:29246561-29248466:-	415.1578853	1.122877466	0.232960676	5.40E-09	3.87E-07	yes	672	7197	305	7197
ENSMUSG00000024292	15	Cyp4f14	protein_coding	ensembl_havana	chr17:32905070-32917342:-	21.40135621	1.12275767	1.021177792	0.001570926	0.010662178	yes	673	16259	3233	16259
ENSMUSG00000037095	8	Lrg1	protein_coding	ensembl_havana	chr17:56119678-56122001:-	1679.200258	1.120556623	0.309733822	1.13E-06	3.46E-05	yes	675	1760	719	1760
ENSMUSG00000079101	3	Esd-ps	processed_pseudogene	havana	chr14:3051653-3052499:-	61.16685456	1.116461813	0.286329541	3.76E-07	1.40E-05	yes	676	13757	589	13757
ENSMUSG00000054453	11	Sytl5	protein_coding	ensembl_havana	chrX:9885622-9994543:+	9.374292112	1.107789068	0.777592359	7.84E-04	0.006273423	yes	682	18168	2744	18168
ENSMUSG00000021996	16	Esd	protein_coding	ensembl_havana	chr14:74732297-74750765:+	1674.090872	1.107312526	0.185165941	8.73E-12	1.64E-09	yes	683	1765	117	1765
ENSMUSG00000060470	7	Adgrg3	protein_coding	ensembl_havana	chr8:95017692-95045250:+	133.4405919	1.107014465	0.238868111	1.45E-08	8.98E-07	yes	685	11632	354	11632
ENSMUSG00000031138	4	F9	protein_coding	ensembl_havana	chrX:59999464-60030759:+	13.316634	1.104142155	1.295621156	0.002234415	0.013964619	yes	687	17364	3511	17364
ENSMUSG00000021091	8	Serpina3n	protein_coding	ensembl_havana	chr12:104406729-104414329:+	3523.242942	1.103784348	0.318392835	2.14E-06	5.79E-05	yes	688	592	809	809
ENSMUSG00000009292	18	Trpm2	protein_coding	ensembl_havana	chr10:77907722-77970563:-	73.95695149	1.103489299	0.465058205	7.14E-05	9.78E-04	yes	689	13309	1601	13309
ENSMUSG00000036912	17	Piwil4	protein_coding	ensembl_havana	chr9:14696230-14740733:-	128.7278678	1.100614028	0.21032312	6.91E-10	6.62E-08	yes	690	11732	229	11732
ENSMUSG00000004891	16	Nes	protein_coding	ensembl_havana	chr3:87971078-87980451:+	2240.977153	1.093990863	0.246650765	3.97E-08	2.09E-06	yes	691	1167	415	1167
ENSMUSG00000023915	5	Tnfrsf21	protein_coding	ensembl_havana	chr17:43016555-43089189:+	850.395557	1.092189676	0.20635224	5.20E-10	5.31E-08	yes	692	4034	215	4034
ENSMUSG00000087113	1	Gm11714	lncRNA	havana	chr11:107428276-107435686:+	1.845174609	1.089079095	1.320571854	0.00229997	0.014259939	yes	695	22296	3538	22296
ENSMUSG00000037942	5	Crp	protein_coding	ensembl_havana	chr1:172698055-172833031:+	25.24542843	1.088947902	1.459586641	0.001968026	0.012652914	yes	696	15886	3413	15886
ENSMUSG00000051225	9	Fam83a	protein_coding	ensembl_havana	chr15:57985419-58011009:+	22.25087385	1.085451994	0.433687072	5.21E-05	7.57E-04	yes	699	16175	1510	16175
ENSMUSG00000032356	12	Rasgrf1	protein_coding	ensembl_havana	chr9:89909908-90026977:+	96.99542217	1.084887694	0.248798055	5.84E-08	2.89E-06	yes	703	12599	443	12599
ENSMUSG00000021765	9	Fst	protein_coding	ensembl_havana	chr13:114452290-114458951:-	83.06410218	1.081980096	0.310753932	2.20E-06	5.92E-05	yes	705	13009	813	13009
ENSMUSG00000042429	8	Adora1	protein_coding	ensembl_havana	chr1:134199223-134235431:-	188.776371	1.080230334	0.374830609	1.70E-05	3.11E-04	yes	707	10469	1204	10469
ENSMUSG00000052271	7	Bhlha15	protein_coding	ensembl_havana	chr5:144190286-144194441:+	74.5850082	1.08023001	0.454674011	7.56E-05	0.001020558	yes	708	13284	1625	13284
ENSMUSG00000025383	2	Il23a	protein_coding	ensembl_havana	chr10:128296139-128298752:-	2.621301976	1.079510911	1.025002056	0.001840519	0.012041299	yes	709	21288	3353	21288
ENSMUSG00000022304	13	Dpys	protein_coding	ensembl_havana	chr15:39768487-39857470:-	6.746703591	1.079463751	1.228671683	0.002343917	0.014459534	yes	710	18960	3557	18960
ENSMUSG00000054892	14	Txk	protein_coding	ensembl_havana	chr5:72695978-72752777:-	28.61791909	1.075191808	0.388227517	2.45E-05	4.19E-04	yes	714	15599	1284	15599
ENSMUSG00000118330	1	Gm30042	lncRNA	havana	chr19:10290926-10293421:+	2.771448051	1.073518111	1.205248962	0.002353813	0.01450835	yes	715	21143	3560	21143
ENSMUSG00000021759	14	Plpp1	protein_coding	ensembl_havana	chr13:112800792-112867894:+	2447.763676	1.073471287	0.228227924	1.22E-08	7.79E-07	yes	716	1019	344	1019
ENSMUSG00000030787	4	Lyve1	protein_coding	ensembl_havana	chr7:110850607-110863239:-	6502.514525	1.071038988	0.2510892	9.58E-08	4.36E-06	yes	718	246	482	718
ENSMUSG00000074179	11	Gm10639	protein_coding	ensembl_havana	chr9:78289923-78305525:+	36.88641352	1.068479586	0.566996342	2.81E-04	0.002838557	yes	719	14996	2174	14996
ENSMUSG00000033777	4	Tlr13	protein_coding	ensembl_havana	chrX:106143204-106160493:+	144.2514141	1.068273429	0.384001381	2.42E-05	4.15E-04	yes	720	11342	1279	11342
ENSMUSG00000054200	7	Ffar4	protein_coding	ensembl_havana	chr19:38097071-38114263:+	271.8296616	1.066161848	0.314037034	3.21E-06	8.00E-05	yes	723	9047	882	9047
ENSMUSG00000060445	11	Sycp2	protein_coding	ensembl_havana	chr2:178345293-178407685:-	14.74004157	1.063596932	0.467160261	1.04E-04	0.001301455	yes	726	17141	1750	17141
ENSMUSG00000035373	2	Ccl7	protein_coding	ensembl_havana	chr11:82045712-82047525:+	82.85002891	1.062316433	0.695552025	6.72E-04	0.005529369	yes	728	13023	2665	13023
ENSMUSG00000037242	8	Clic4	protein_coding	ensembl_havana	chr4:135213969-135272814:-	12425.84997	1.061578651	0.148820328	4.85E-15	3.32E-12	yes	731	97	32	731
ENSMUSG00000032204	13	Aqp9	protein_coding	ensembl_havana	chr9:71110659-71168682:-	40.66511158	1.060681859	0.618545958	4.33E-04	0.003969827	yes	733	14753	2388	14753
ENSMUSG00000040711	8	Sh3pxd2b	protein_coding	ensembl_havana	chr11:32347820-32428173:+	537.3708377	1.057968934	0.215058609	4.52E-09	3.34E-07	yes	737	5988	297	5988
ENSMUSG00000035095	11	Fam167a	protein_coding	ensembl_havana	chr14:63436394-63465498:+	578.9835469	1.057828536	0.281464689	8.52E-07	2.74E-05	yes	738	5673	682	5673
ENSMUSG00000031271	14	Serpina7	protein_coding	ensembl_havana	chrX:139079257-139085236:-	15.15600728	1.055790838	0.690651629	6.78E-04	0.005573453	yes	739	17077	2670	17077
ENSMUSG00000097324	8	Carmn	lncRNA	havana	chr18:61649625-61665537:-	13.75191041	1.054623508	0.592827505	3.76E-04	0.003574073	yes	740	17284	2310	17284
ENSMUSG00000001155	13	Ftcd	protein_coding	ensembl_havana	chr10:76575648-76590338:+	23.7821559	1.051108657	1.480516903	0.001936366	0.012500639	yes	744	16021	3397	16021
ENSMUSG00000051228	5	Nyx	protein_coding	ensembl_havana	chrX:13466110-13489313:+	20.97778827	1.050929134	0.328922671	6.86E-06	1.50E-04	yes	746	16302	1006	16302
ENSMUSG00000095869	1	Ppp1r2-ps6	processed_pseudogene	ensembl_havana	chr17:6253903-6254523:+	12.75971928	1.049541009	0.420604086	5.96E-05	8.45E-04	yes	749	17461	1547	17461
ENSMUSG00000037613	16	Tnfrsf23	protein_coding	ensembl_havana	chr7:143665809-143685872:-	30.63899983	1.044244579	0.394260599	3.91E-05	6.04E-04	yes	751	15427	1423	15427
ENSMUSG00000035828	11	Pim3	protein_coding	ensembl_havana	chr15:88862186-88865726:+	2149.987511	1.041191914	0.231804125	3.99E-08	2.09E-06	yes	752	1245	415	1245
ENSMUSG00000066153	2	Mup21	protein_coding	ensembl_havana	chr4:62147932-62150863:-	37.3867139	1.038460408	1.499605227	0.00184049	0.012041299	yes	754	14960	3353	14960
ENSMUSG00000046828	3	Mettl21e	protein_coding	ensembl_havana	chr1:44204070-44218961:-	41.31972174	1.036763817	0.466105548	1.29E-04	0.001540155	yes	757	14715	1841	14715
ENSMUSG00000059901	12	Adamts14	protein_coding	ensembl_havana	chr10:61197112-61273438:-	68.40039612	1.033074348	0.232042385	5.00E-08	2.54E-06	yes	761	13501	433	13501
ENSMUSG00000024990	13	Rbp4	protein_coding	ensembl_havana	chr19:38116629-38125281:-	627.1490287	1.031766272	0.4666178	1.36E-04	0.001601749	yes	762	5352	1861	5352
ENSMUSG00000006445	3	Epha2	protein_coding	ensembl_havana	chr4:141301240-141329384:+	2409.503669	1.030830668	0.304810467	3.92E-06	9.46E-05	yes	765	1043	909	1043
ENSMUSG00000025355	7	Mmp19	protein_coding	ensembl_havana	chr10:128790910-128800824:+	2510.902315	1.028876715	0.655109486	6.53E-04	0.005421102	yes	767	985	2641	2641
ENSMUSG00000027670	4	Ocstamp	protein_coding	ensembl_havana	chr2:165393760-165400405:-	6.901300203	1.025492532	0.813782444	0.001317868	0.009377773	yes	774	18883	3082	18883
ENSMUSG00000019232	14	Etnppl	protein_coding	ensembl_havana	chr3:130617448-130637521:+	13.1184767	1.017344252	1.530077507	0.001646569	0.011076232	yes	779	17400	3262	17400
ENSMUSG00000093553	1	Gm20633	lncRNA	havana	chr3:96243550-96246380:-	25.39296524	1.016767817	0.485637637	1.92E-04	0.002097317	yes	780	15875	2010	15875
ENSMUSG00000040152	8	Thbs1	protein_coding	ensembl_havana	chr2:118111876-118127133:+	10099.73424	1.016173772	0.652758864	6.94E-04	0.005673343	yes	781	130	2683	2683
ENSMUSG00000047878	13	A4galt	protein_coding	ensembl_havana	chr15:83226722-83251774:-	588.7452965	1.012531564	0.227974974	5.89E-08	2.90E-06	yes	782	5607	445	5607
ENSMUSG00000032860	5	P2ry2	protein_coding	ensembl_havana	chr7:100996568-101012866:-	276.8964495	1.008959615	0.215814949	2.00E-08	1.17E-06	yes	783	8972	377	8972
ENSMUSG00000046694	6	Tent5b	protein_coding	ensembl_havana	chr4:133480132-133487938:+	780.2025099	1.005478273	0.327038784	1.24E-05	2.40E-04	yes	784	4375	1129	4375
ENSMUSG00000037820	15	Tgm2	protein_coding	ensembl_havana	chr2:158116402-158146436:-	13276.78074	1.004175149	0.181389861	2.24E-10	2.69E-08	yes	787	86	183	787
ENSMUSG00000018932	9	Map2k3	protein_coding	ensembl_havana	chr11:60932033-60952811:+	1843.166696	1.003861444	0.146625335	5.53E-14	2.48E-11	yes	789	1563	49	1563
ENSMUSG00000034677	9	Gpr142	protein_coding	ensembl_havana	chr11:114798924-114806745:+	2.101553802	1.003048454	1.430468579	0.002279935	0.014172513	yes	790	21918	3528	21918
ENSMUSG00000053198	14	Prx	protein_coding	ensembl_havana	chr7:27497388-27520214:+	4222.996861	1.002098811	0.211151612	1.48E-08	9.13E-07	yes	791	470	356	791
ENSMUSG00000026072	12	Il1r1	protein_coding	ensembl_havana	chr1:40225080-40317257:+	899.9035858	0.999887863	0.145239569	4.36E-14	2.04E-11	yes	794	3791	47	3791
ENSMUSG00000067780	3	Pi15	protein_coding	ensembl_havana	chr1:17601901-17630939:+	198.2906213	0.998722845	0.346867099	2.35E-05	4.05E-04	yes	797	10294	1271	10294
ENSMUSG00000024254	15	Abcg8	protein_coding	ensembl_havana	chr17:84676302-84700333:+	6.984363816	0.992725629	1.337279331	0.002739178	0.016334359	yes	802	18863	3679	18863
ENSMUSG00000050666	14	Vstm4	protein_coding	ensembl_havana	chr14:32856756-32939491:+	364.3144077	0.992489816	0.157041104	2.07E-12	4.78E-10	yes	803	7821	95	7821
ENSMUSG00000026303	6	Mlph	protein_coding	ensembl_havana	chr1:90915085-90951142:+	1028.929146	0.991260673	0.222957952	6.51E-08	3.18E-06	yes	806	3270	450	3270
ENSMUSG00000062991	9	Nrg1	protein_coding	ensembl_havana	chr8:31814551-32884797:-	234.7725703	0.989589664	0.245740686	4.06E-07	1.48E-05	yes	808	9635	601	9635
ENSMUSG00000052560	15	Cpne8	protein_coding	ensembl_havana	chr15:90487482-90679432:-	416.7041557	0.988857553	0.17294253	8.69E-11	1.20E-08	yes	811	7182	159	7182
ENSMUSG00000032092	5	Mpzl2	protein_coding	ensembl_havana	chr9:45039799-45054015:+	247.5703613	0.988325939	0.223625076	7.47E-08	3.53E-06	yes	812	9430	464	9430
ENSMUSG00000029659	16	Medag	protein_coding	ensembl_havana	chr5:149411749-149431723:+	281.1112213	0.987562564	0.266697114	1.49E-06	4.30E-05	yes	813	8918	758	8918
ENSMUSG00000000301	16	Pemt	protein_coding	ensembl_havana	chr11:59970614-60046489:-	61.26917673	0.987332134	0.475637294	2.21E-04	0.002340231	yes	814	13755	2072	13755
ENSMUSG00000024391	7	Apom	protein_coding	ensembl_havana	chr17:35128997-35132050:-	11.46447217	0.983203628	1.082610335	0.002780921	0.016487911	yes	817	17726	3701	17726
ENSMUSG00000021903	11	Galnt15	protein_coding	ensembl_havana	chr14:32028989-32062197:+	1501.543496	0.98201944	0.149769358	4.69E-13	1.41E-10	yes	818	2075	73	2075
ENSMUSG00000074768	6	Bhmt	protein_coding	ensembl_havana	chr13:93616675-93637961:-	73.01171081	0.981770442	1.465727462	0.002077685	0.013207022	yes	819	13353	3452	13353
ENSMUSG00000113998	1	Gm40909	lncRNA	havana	chr13:34500728-34506511:-	13.5692815	0.979977848	0.53797386	4.15E-04	0.003852876	yes	820	17319	2365	17319
ENSMUSG00000109390	1	Gm45718	TEC	havana	chr7:80910373-80914166:-	11.84072807	0.979303043	0.498702244	2.98E-04	0.00296602	yes	821	17642	2203	17642
ENSMUSG00000051748	2	Wfdc21	protein_coding	ensembl_havana	chr11:83746940-83752642:+	112.2120179	0.978119731	0.381919368	6.44E-05	9.00E-04	yes	822	12128	1571	12128
ENSMUSG00000028128	13	F3	protein_coding	ensembl_havana	chr3:121723537-121735048:+	5187.245325	0.977953027	0.508727486	3.30E-04	0.00321113	yes	823	344	2255	2255
ENSMUSG00000004791	7	Pgf	protein_coding	ensembl_havana	chr12:85166635-85177790:-	142.3558905	0.97689	0.246556741	5.68E-07	1.94E-05	yes	824	11386	644	11386
ENSMUSG00000002076	12	Hsf2bp	protein_coding	ensembl_havana	chr17:31944769-32036349:-	11.13454949	0.976446153	0.539850413	4.33E-04	0.003969827	yes	826	17799	2388	17799
ENSMUSG00000035673	10	Sbno2	protein_coding	ensembl_havana	chr10:80056992-80105571:-	1760.689771	0.974575795	0.219007128	7.05E-08	3.39E-06	yes	828	1671	457	1671
ENSMUSG00000092075	1	Serpina4-ps1	unprocessed_pseudogene	havana	chr12:104080649-104086724:+	22.66396795	0.972705308	1.357758916	0.002741526	0.016342653	yes	830	16125	3681	16125
ENSMUSG00000050445	4	Cyp8b1	protein_coding	ensembl_havana	chr9:121914356-121916305:-	12.53566674	0.970134916	1.073621978	0.00287435	0.016954802	yes	831	17489	3720	17489
ENSMUSG00000099662	1	Ppp1r2-ps2	processed_pseudogene	havana	chr6:90905819-90906453:+	224.5312801	0.969754472	0.168285201	7.61E-11	1.08E-08	yes	832	9837	154	9837
ENSMUSG00000013338	16	Fer1l4	protein_coding	ensembl_havana	chr2:156019139-156052947:-	47.62854903	0.96920028	0.235390938	3.12E-07	1.18E-05	yes	833	14373	582	14373
ENSMUSG00000054385	14	Ceacam2	protein_coding	ensembl_havana	chr7:25516042-25539857:-	1028.20614	0.969161848	0.261210098	1.59E-06	4.55E-05	yes	834	3274	767	3274
ENSMUSG00000029762	6	Akr1b8	protein_coding	ensembl_havana	chr6:34354119-34368463:+	614.2003464	0.968270508	0.273641229	3.02E-06	7.62E-05	yes	835	5433	870	5433
ENSMUSG00000046761	13	Fam83h	protein_coding	ensembl_havana	chr15:76001093-76014336:-	518.3567955	0.962902273	0.156643668	7.69E-12	1.48E-09	yes	840	6164	114	6164
ENSMUSG00000067219	9	Nipal1	protein_coding	ensembl_havana	chr5:72647795-72671078:+	128.8894987	0.962879819	0.26769879	2.51E-06	6.53E-05	yes	841	11727	843	11727
ENSMUSG00000037780	3	Mbl1	protein_coding	ensembl_havana	chr14:41151458-41159601:+	64.0838871	0.957478928	0.385291493	8.62E-05	0.001128108	yes	846	13654	1675	13654
ENSMUSG00000091613	1	Gm17046	processed_pseudogene	havana	chr14:5877076-5877925:+	161.5008594	0.955380948	0.189119355	4.27E-09	3.19E-07	yes	848	10999	293	10999
ENSMUSG00000034640	9	Tiparp	protein_coding	ensembl_havana	chr3:65528410-65555518:+	819.8399047	0.954592773	0.272295536	3.65E-06	8.90E-05	yes	849	4176	899	4176
ENSMUSG00000014813	9	Stc1	protein_coding	ensembl_havana	chr14:69029238-69041804:+	64.24500102	0.953416937	0.238237559	5.51E-07	1.88E-05	yes	850	13644	642	13644
ENSMUSG00000025511	15	Tspan4	protein_coding	ensembl_havana	chr7:141475240-141493427:+	1512.400817	0.952295455	0.177243333	7.89E-10	7.47E-08	yes	853	2041	232	2041
ENSMUSG00000063971	7	Krt88	protein_coding	ensembl_havana	chr15:101447744-101453907:+	3.767681427	0.949446945	1.031642441	0.002933272	0.01724673	yes	857	20336	3732	20336
ENSMUSG00000075012	4	Fjx1	protein_coding	ensembl_havana	chr2:102449366-102452499:-	123.5885474	0.948397661	0.276705128	4.97E-06	1.14E-04	yes	858	11868	952	11868
ENSMUSG00000101741	1	Gm28055	lncRNA	havana	chr1:51696324-51746943:-	5.020355972	0.947801428	0.86520055	0.002162064	0.013609341	yes	859	19655	3486	19655
ENSMUSG00000070942	8	Il1rl2	protein_coding	ensembl_havana	chr1:40324610-40367562:+	275.7261875	0.947092275	0.193295825	9.77E-09	6.38E-07	yes	861	8986	336	8986
ENSMUSG00000022579	10	Gpihbp1	protein_coding	ensembl_havana	chr15:75596628-75599481:+	2195.756586	0.946893686	0.203418869	3.22E-08	1.76E-06	yes	862	1206	401	1206
ENSMUSG00000030474	9	Siglece	protein_coding	ensembl_havana	chr7:43651070-43660161:-	77.81763534	0.946391007	0.285333301	7.34E-06	1.58E-04	yes	864	13171	1019	13171
ENSMUSG00000086591	1	Dnah2os	lncRNA	havana	chr11:69448548-69453676:+	63.98529577	0.945967847	0.267552481	3.43E-06	8.46E-05	yes	866	13660	889	13660
ENSMUSG00000037138	18	Aff3	protein_coding	ensembl_havana	chr1:38177326-38664955:-	649.3139241	0.944851377	0.143317547	4.85E-13	1.44E-10	yes	867	5193	74	5193
ENSMUSG00000038135	4	Crygn	protein_coding	ensembl_havana	chr5:24751003-24758008:-	10.77809641	0.941528359	0.517509489	4.71E-04	0.00423349	yes	871	17868	2442	17868
ENSMUSG00000029722	15	Agfg2	protein_coding	ensembl_havana	chr5:137650463-137684726:-	374.5443143	0.940503268	0.149480716	3.61E-12	7.62E-10	yes	874	7690	103	7690
ENSMUSG00000067225	2	Cyp2c54	protein_coding	ensembl_havana	chr19:40037940-40073827:-	9.127321697	0.940475771	1.57196864	0.001211801	0.008787363	yes	875	18226	3026	18226
ENSMUSG00000007476	18	Lrrc8a	protein_coding	ensembl_havana	chr2:30237715-30263790:+	597.1123484	0.939711522	0.242915131	1.02E-06	3.18E-05	yes	876	5547	699	5547
ENSMUSG00000050370	5	Ch25h	protein_coding	ensembl_havana	chr19:34473778-34475164:-	187.9265098	0.939342473	0.424230173	1.87E-04	0.002046061	yes	877	10482	2001	10482
ENSMUSG00000042622	14	Maff	protein_coding	ensembl_havana	chr15:79346621-79359076:+	1042.03692	0.936890852	0.339386826	4.38E-05	6.63E-04	yes	879	3217	1448	3217
ENSMUSG00000049303	10	Syt12	protein_coding	ensembl_havana	chr19:4445908-4477447:-	165.2655025	0.935565726	0.698382454	0.001353393	0.009558253	yes	883	10921	3107	10921
ENSMUSG00000078674	2	Mup18	protein_coding	ensembl_havana	chr4:61670177-61674136:-	133.6331418	0.934538357	1.28772656	0.003218445	0.018531184	yes	885	11627	3811	11627
ENSMUSG00000033066	15	Gas7	protein_coding	ensembl_havana	chr11:67455437-67688990:+	732.096444	0.934476051	0.133998779	3.78E-14	1.84E-11	yes	886	4643	44	4643
ENSMUSG00000021403	3	Serpinb9b	protein_coding	ensembl_havana	chr13:33027416-33041884:+	27.5435124	0.932982085	0.391243838	1.24E-04	0.001493883	yes	887	15699	1826	15699
ENSMUSG00000004100	12	Ppan	protein_coding	ensembl_havana	chr9:20888175-20892178:+	340.5513357	0.93288123	0.17684089	1.53E-09	1.31E-07	yes	888	8095	256	8095
ENSMUSG00000031442	21	Mcf2l	protein_coding	ensembl_havana	chr8:12873806-13020905:+	1168.939195	0.932593532	0.278547634	7.09E-06	1.54E-04	yes	889	2821	1011	2821
ENSMUSG00000107041	1	Gm42735	TEC	havana	chr5:67633663-67635308:-	12.44310385	0.931276668	0.636636851	0.001057512	0.007858107	yes	890	17510	2953	17510
ENSMUSG00000078612	9	Fyb2	protein_coding	ensembl_havana	chr4:104913456-105016863:+	6.594966971	0.930267952	0.710443256	0.001459792	0.0101048	yes	891	19006	3170	19006
ENSMUSG00000020286	12	1700093K21Rik	protein_coding	ensembl_havana	chr11:23516203-23521155:-	2.189030414	0.930236011	1.103151142	0.003353327	0.019166982	yes	892	21817	3839	21817
ENSMUSG00000032021	14	Crtam	protein_coding	ensembl_havana	chr9:40969691-41004628:-	5.946003479	0.92759275	0.704222212	0.001446249	0.010045915	yes	897	19228	3159	19228
ENSMUSG00000000555	8	Itga5	protein_coding	ensembl_havana	chr15:103344286-103366763:-	832.7392551	0.925472734	0.15836743	6.44E-11	9.54E-09	yes	898	4118	148	4118
ENSMUSG00000096719	1	Mrgpra2b	protein_coding	ensembl_havana	chr7:47463806-47528862:-	6.63948503	0.925425115	1.121075698	0.003438527	0.019547048	yes	899	18991	3860	18991
ENSMUSG00000029174	18	Tbc1d1	protein_coding	ensembl_havana	chr5:64156305-64351486:+	501.8361019	0.924593916	0.121361817	3.42E-16	3.13E-13	yes	901	6325	24	6325
ENSMUSG00000042265	13	Trem1	protein_coding	ensembl_havana	chr17:48232768-48246924:+	64.75872187	0.924391955	0.458576232	3.19E-04	0.003117051	yes	902	13633	2243	13633
ENSMUSG00000004609	11	Cd33	protein_coding	ensembl_havana	chr7:43524216-43544428:-	350.7751437	0.924273348	0.327334344	3.87E-05	6.00E-04	yes	903	7979	1415	7979
ENSMUSG00000033684	14	Qsox1	protein_coding	ensembl_havana	chr1:155776029-155812889:-	4333.354539	0.924266952	0.120172677	1.95E-16	2.04E-13	yes	904	449	21	904
ENSMUSG00000038074	16	Fkbp14	protein_coding	ensembl_havana	chr6:54577604-54597308:-	526.3382587	0.922656541	0.238579008	1.12E-06	3.44E-05	yes	905	6083	716	6083
ENSMUSG00000102270	1	Gm8388	processed_pseudogene	havana	chr3:63173106-63173861:-	121.7179751	0.921686552	0.245139243	1.71E-06	4.82E-05	yes	907	11906	778	11906
ENSMUSG00000039438	7	Ttc36	protein_coding	ensembl_havana	chr9:44799397-44803072:-	100.2592939	0.921056385	0.537424835	6.37E-04	0.005325228	yes	909	12504	2625	12504
ENSMUSG00000072573	2	Gm10369	lncRNA	havana	chr5:134676490-134680145:+	6.820123035	0.919375608	0.808254597	0.002118183	0.01338304	yes	911	18926	3471	18926
ENSMUSG00000027456	8	Sdcbp2	protein_coding	ensembl_havana	chr2:151572622-151590005:+	110.3990511	0.919353023	0.382258145	1.25E-04	0.001499043	yes	912	12194	1829	12194
ENSMUSG00000109325	1	Krt8-ps	processed_pseudogene	havana	chr7:23357125-23358069:+	955.7017137	0.918244042	0.310311514	2.66E-05	4.46E-04	yes	913	3542	1307	3542
ENSMUSG00000109628	1	BC024386	lncRNA	havana	chr7:140906014-140907983:+	13.10405584	0.913944071	1.260603752	0.003444942	0.019573375	yes	919	17404	3862	17404
ENSMUSG00000040413	15	Timd2	protein_coding	ensembl_havana	chr11:46668960-46707061:-	4.192468829	0.913672534	1.35099552	0.002980894	0.017484566	yes	921	20090	3741	20090
ENSMUSG00000047104	5	Pbp2	protein_coding	ensembl_havana	chr6:135309127-135310405:-	21.09325889	0.913329214	0.639231552	0.00119341	0.0087	yes	922	16289	3010	16289
ENSMUSG00000034452	7	Slc24a1	protein_coding	ensembl_havana	chr9:64922861-64951607:-	3.431540175	0.912595072	0.842105892	0.002386153	0.014670596	yes	923	20587	3569	20587
ENSMUSG00000026822	14	Lcn2	protein_coding	ensembl_havana	chr2:32384633-32388252:-	2875.256938	0.912545533	0.215156855	2.58E-07	1.02E-05	yes	924	806	557	924
ENSMUSG00000025582	4	Nptx1	protein_coding	ensembl_havana	chr11:119538719-119547753:-	265.7461915	0.911486059	0.289276776	1.51E-05	2.81E-04	yes	925	9139	1180	9139
ENSMUSG00000030236	10	Slco1b2	protein_coding	ensembl_havana	chr6:141629518-141686646:+	21.11543232	0.910618735	1.252234596	0.003495654	0.019794871	yes	928	16286	3875	16286
ENSMUSG00000094242	2	Gm5456	processed_pseudogene	havana	chr14:7241442-7242285:+	86.03370648	0.910063336	0.24754611	2.49E-06	6.51E-05	yes	929	12909	841	12909
ENSMUSG00000034997	5	Htr2a	protein_coding	ensembl_havana	chr14:74640840-74709494:+	22.30641399	0.909537467	0.375895289	1.26E-04	0.001503912	yes	930	16168	1832	16168
ENSMUSG00000026961	6	Lrrc26	protein_coding	ensembl_havana	chr2:25289915-25291180:+	378.7819628	0.908423921	0.191965067	2.85E-08	1.59E-06	yes	931	7643	394	7643
ENSMUSG00000118157	1	Gm9902	lncRNA	havana	chr17:31432992-31435018:-	19.78508737	0.908211065	0.497932794	5.23E-04	0.004583571	yes	932	16422	2503	16422
ENSMUSG00000028980	14	H6pd	protein_coding	ensembl_havana	chr4:149979475-150009023:-	4855.644635	0.901209883	0.117014234	2.16E-16	2.16E-13	yes	937	389	22	937
ENSMUSG00000031665	7	Sall1	protein_coding	ensembl_havana	chr8:89027235-89044162:-	9.659345228	0.900940956	0.643873036	0.001313103	0.009355008	yes	938	18108	3080	18108
ENSMUSG00000103013	1	Gm37503	TEC	havana	chr1:74287542-74287860:-	5.206452863	0.899264307	0.863420395	0.002660206	0.015935819	yes	941	19550	3663	19550
ENSMUSG00000021025	8	Nfkbia	protein_coding	ensembl_havana	chr12:55489410-55492647:-	2760.214461	0.898500455	0.243784484	2.57E-06	6.67E-05	yes	943	851	846	943
ENSMUSG00000049382	10	Krt8	protein_coding	ensembl_havana	chr15:101996698-102004482:-	8965.84707	0.898237715	0.321940151	4.83E-05	7.15E-04	yes	944	156	1480	1480
ENSMUSG00000067235	14	H2-Q10	protein_coding	ensembl_havana	chr17:35470089-35474563:+	650.6428902	0.89740061	0.381761672	1.58E-04	0.001789183	yes	945	5178	1937	5178
ENSMUSG00000026773	19	Pfkfb3	protein_coding	ensembl_havana	chr2:11471433-11554077:-	2109.906455	0.897322591	0.130325301	9.39E-14	3.82E-11	yes	946	1291	54	1291
ENSMUSG00000017737	2	Mmp9	protein_coding	ensembl_havana	chr2:164940780-164955850:+	167.4369432	0.895091815	0.492786829	5.58E-04	0.004815443	yes	948	10881	2540	10881
ENSMUSG00000020121	15	Srgap1	protein_coding	ensembl_havana	chr10:121780991-122047315:-	286.8627892	0.893879585	0.236546708	1.86E-06	5.19E-05	yes	950	8816	787	8816
ENSMUSG00000095512	1	Gm17222	processed_pseudogene	havana	chr14:3210975-3211821:-	55.97683227	0.893075375	0.285634552	1.80E-05	3.23E-04	yes	952	13979	1222	13979
ENSMUSG00000028967	10	Errfi1	protein_coding	ensembl_havana	chr4:150853919-150868892:+	4617.946078	0.891853234	0.260307668	6.74E-06	1.47E-04	yes	956	414	1004	1004
ENSMUSG00000058523	2	Mup5	protein_coding	ensembl_havana	chr4:61831319-61835233:-	38.0811152	0.890436924	1.281926661	0.003500893	0.019814311	yes	959	14910	3877	14910
ENSMUSG00000057933	10	Gsta2	protein_coding	ensembl_havana	chr9:78331018-78355788:-	94.39639156	0.890234939	0.49812143	6.05E-04	0.005107617	yes	960	12656	2598	12656
ENSMUSG00000024235	11	Map3k8	protein_coding	ensembl_havana	chr18:4331327-4353015:-	205.9544557	0.887863559	0.201869642	1.52E-07	6.51E-06	yes	964	10148	511	10148
ENSMUSG00000024883	8	Rin1	protein_coding	ensembl_havana	chr19:5050481-5057071:+	266.00625	0.887317745	0.312467745	4.42E-05	6.68E-04	yes	966	9133	1452	9133
ENSMUSG00000001120	15	Pcbp3	protein_coding	ensembl_havana	chr10:76761857-76961887:-	245.5157915	0.887204622	0.132673438	3.98E-13	1.23E-10	yes	967	9455	70	9455
ENSMUSG00000031824	15	6430548M08Rik	protein_coding	ensembl_havana	chr8:120114152-120165306:+	1258.323608	0.885690717	0.144465241	1.50E-11	2.57E-09	yes	969	2581	128	2581
ENSMUSG00000041040	12	Fam117b	protein_coding	ensembl_havana	chr1:59913006-59985346:+	1375.488623	0.884299613	0.237470784	2.42E-06	6.37E-05	yes	972	2334	833	2334
ENSMUSG00000028010	16	Gar1	protein_coding	ensembl_havana	chr3:129824912-129831396:-	208.6599138	0.881321308	0.172206152	4.99E-09	3.63E-07	yes	978	10108	301	10108
ENSMUSG00000031374	13	Zfp92	protein_coding	ensembl_havana	chrX:73411096-73428385:+	8.938870145	0.881120047	0.63525251	0.001425596	0.009944673	yes	979	18272	3144	18272
ENSMUSG00000078161	8	Erich3	protein_coding	ensembl_havana	chr3:154663859-154767790:+	607.2974723	0.87784497	0.307241388	4.40E-05	6.67E-04	yes	980	5483	1450	5483
ENSMUSG00000036813	11	Entpd8	protein_coding	ensembl_havana	chr2:25080304-25085716:+	21.76943774	0.875833617	0.730005541	0.002087013	0.013247127	yes	983	16226	3455	16226
ENSMUSG00000020627	10	Klhl29	protein_coding	ensembl_havana	chr12:5077472-5375682:-	170.2214247	0.874751546	0.227988597	1.67E-06	4.72E-05	yes	985	10835	775	10835
ENSMUSG00000033906	5	Zdhhc15	protein_coding	ensembl_havana	chrX:104536969-104671064:-	56.84923184	0.873498899	0.293856438	3.20E-05	5.15E-04	yes	987	13933	1365	13933
ENSMUSG00000058392	13	Rrp1b	protein_coding	ensembl_havana	chr17:32036100-32062865:+	284.6047496	0.87346766	0.098403344	1.42E-20	4.47E-17	yes	988	8858	7	8858
ENSMUSG00000059430	14	Actg2	protein_coding	ensembl_havana	chr6:83512905-83536265:-	209.696338	0.871836354	0.2137054	6.48E-07	2.16E-05	yes	990	10094	660	10094
ENSMUSG00000062181	14	Ces3b	protein_coding	ensembl_havana	chr8:105083753-105093929:+	45.19551672	0.871670654	1.285299498	0.003582938	0.020164252	yes	991	14480	3899	14480
ENSMUSG00000029378	5	Areg	protein_coding	ensembl_havana	chr5:91139599-91148432:+	237.8673651	0.867538688	0.526821751	8.83E-04	0.006874827	yes	996	9590	2815	9590
ENSMUSG00000043903	4	Zfp469	protein_coding	ensembl_havana	chr8:122258620-122272650:+	91.74932839	0.867341127	0.265818838	1.33E-05	2.55E-04	yes	997	12735	1148	12735
ENSMUSG00000042367	12	Gjb3	protein_coding	ensembl_havana	chr4:127325235-127330844:-	63.11406675	0.866978551	0.28045026	2.31E-05	3.99E-04	yes	998	13692	1269	13692
ENSMUSG00000034731	11	Dgkh	protein_coding	ensembl_havana	chr14:78558750-78732776:-	1027.367193	0.865512316	0.153977874	3.62E-10	3.85E-08	yes	1000	3276	206	3276
ENSMUSG00000005864	7	Cnga2	protein_coding	ensembl_havana	chrX:71991849-72010218:+	34.35994511	0.86520654	0.347850449	1.29E-04	0.001540155	yes	1002	15169	1841	15169
ENSMUSG00000024066	9	Xdh	protein_coding	ensembl_havana	chr17:73883895-73950196:-	5082.843353	0.865096282	0.161885295	1.69E-09	1.43E-07	yes	1003	358	259	1003
ENSMUSG00000020357	3	Flt4	protein_coding	ensembl_havana	chr11:49609263-49652739:+	603.9005553	0.86509199	0.152336879	2.61E-10	2.97E-08	yes	1004	5506	192	5506
ENSMUSG00000000531	5	Grasp	protein_coding	ensembl_havana	chr15:101224188-101232756:+	439.8844012	0.862555572	0.097433622	1.93E-20	5.29E-17	yes	1007	6940	8	6940
ENSMUSG00000074899	6	Sptbn5	protein_coding	havana	chr2:120041493-120085678:-	70.57334613	0.861304648	0.271872713	1.87E-05	3.33E-04	yes	1008	13427	1232	13427
ENSMUSG00000026177	11	Slc11a1	protein_coding	ensembl_havana	chr1:74375195-74386062:+	129.3031202	0.859204423	0.266727705	1.59E-05	2.94E-04	yes	1011	11718	1190	11718
ENSMUSG00000021822	3	Plau	protein_coding	ensembl_havana	chr14:20836660-20843385:+	198.7621205	0.858301258	0.222585349	1.70E-06	4.81E-05	yes	1013	10286	776	10286
ENSMUSG00000061292	10	Cyp3a59	protein_coding	ensembl_havana	chr5:146079257-146113287:+	5.702671612	0.857278673	1.319305007	0.003385586	0.019291069	yes	1015	19335	3850	19335
ENSMUSG00000108368	1	Gm45053	TEC	havana	chr6:72603004-72605502:-	14.12227203	0.856322271	0.412706741	3.67E-04	0.003496402	yes	1016	17231	2304	17231
ENSMUSG00000027068	6	Dhrs9	protein_coding	ensembl_havana	chr2:69380445-69404533:+	39.73915843	0.851671212	0.623511769	0.001625822	0.010967637	yes	1018	14796	3250	14796
ENSMUSG00000071637	5	Cebpd	protein_coding	havana	chr16:15887286-15891031:+	1295.084079	0.851176271	0.299872233	5.33E-05	7.72E-04	yes	1019	2497	1516	2497
ENSMUSG00000111709	1	Gm3776	protein_coding	havana	chr9:78257129-78269166:+	20.95809768	0.849703259	0.775930946	0.002718219	0.016230174	yes	1021	16304	3675	16304
ENSMUSG00000101397	6	Mug-ps1	transcribed_unprocessed_pseudogene	havana	chr6:122176015-122248563:+	7.834539879	0.848323212	1.332326208	0.003286212	0.018837344	yes	1025	18571	3828	18571
ENSMUSG00000035671	6	Zswim4	protein_coding	ensembl_havana	chr8:84210678-84237055:-	345.5489046	0.844694136	0.14393018	9.92E-11	1.34E-08	yes	1029	8040	162	8040
ENSMUSG00000113536	1	Gm49327	transcribed_unprocessed_pseudogene	havana	chr12:17933164-17939628:+	38.16594533	0.844595925	0.317568944	9.09E-05	0.001175647	yes	1030	14906	1696	14906
ENSMUSG00000035818	14	Plekhs1	protein_coding	ensembl_havana	chr19:56461640-56486752:+	5.330034234	0.843972456	0.712298299	0.002340845	0.014452641	yes	1034	19498	3552	19498
ENSMUSG00000059013	12	Sh2d3c	protein_coding	ensembl_havana	chr2:32721055-32755512:+	994.6679278	0.843967504	0.17231467	1.94E-08	1.14E-06	yes	1035	3405	374	3405
ENSMUSG00000118425	1	Gm50470	transcribed_unprocessed_pseudogene	havana	chr4:42245504-42247349:+	5.459399879	0.842509089	0.548349859	0.001205392	0.008749557	yes	1039	19436	3023	19436
ENSMUSG00000029223	12	Uchl1	protein_coding	ensembl_havana	chr5:66676091-66687234:+	94.662295	0.841748806	0.191478698	2.04E-07	8.38E-06	yes	1040	12644	533	12644
ENSMUSG00000104843	1	Gm5308	processed_pseudogene	havana	chr6:67734251-67735604:-	18.90197517	0.840182521	0.371188222	2.55E-04	0.002627072	yes	1044	16524	2128	16524
ENSMUSG00000038650	15	Rnh1	protein_coding	ensembl_havana	chr7:141160326-141172857:-	3162.992357	0.8398554	0.124755034	4.19E-13	1.28E-10	yes	1045	705	72	1045
ENSMUSG00000001131	11	Timp1	protein_coding	ensembl_havana	chrX:20870166-20874735:+	404.66484	0.83964358	0.535448373	0.001144772	0.008406874	yes	1046	7329	2988	7329
ENSMUSG00000022464	14	Slc38a4	protein_coding	ensembl_havana	chr15:96994820-97055956:-	474.86104	0.839580626	0.234465683	5.26E-06	1.20E-04	yes	1047	6586	965	6586
ENSMUSG00000050064	14	Zfp697	protein_coding	ensembl_havana	chr3:98382461-98753812:+	404.0968483	0.838718721	0.184797511	1.10E-07	4.91E-06	yes	1049	7335	490	7335
ENSMUSG00000004552	16	Ctse	protein_coding	ensembl_havana	chr1:131638306-131675505:+	12.91531505	0.838653947	0.422003288	4.83E-04	0.004311989	yes	1050	17440	2457	17440
ENSMUSG00000039202	12	Abhd2	protein_coding	ensembl_havana	chr7:79273199-79365508:+	6309.506057	0.837418687	0.146730651	2.68E-10	3.04E-08	yes	1053	254	194	1053
ENSMUSG00000021108	18	Prkch	protein_coding	ensembl_havana	chr12:73584796-73778185:+	945.5167975	0.83687565	0.168881027	1.53E-08	9.38E-07	yes	1056	3589	357	3589
ENSMUSG00000062410	14	Hsd3b3	protein_coding	ensembl_havana	chr3:98741523-98763127:-	7.781090835	0.836165822	1.20906738	0.00424838	0.023027086	yes	1058	18595	4046	18595
ENSMUSG00000109198	1	D7Bwg0826e	TEC	havana	chr7:44894305-44898099:-	9.500789566	0.836088672	0.750240176	0.002721332	0.016244337	yes	1059	18144	3676	18144
ENSMUSG00000022790	14	Igsf11	protein_coding	ensembl_havana	chr16:38892671-39027159:+	56.96787141	0.832323235	0.335394669	1.54E-04	0.001757332	yes	1066	13929	1929	13929
ENSMUSG00000105572	1	Gm43300	TEC	havana	chr3:119727748-119729790:-	18.88195707	0.832065656	0.476601536	8.27E-04	0.006524859	yes	1067	16527	2781	16527
ENSMUSG00000035049	4	Rrp12	protein_coding	ensembl_havana	chr19:41862851-41896173:-	312.033839	0.831287965	0.234028226	6.10E-06	1.35E-04	yes	1069	8471	988	8471
ENSMUSG00000048807	2	Slc35e4	protein_coding	ensembl_havana	chr11:3907021-3914664:-	610.8097883	0.830305835	0.163602951	8.71E-09	5.85E-07	yes	1070	5456	327	5456
ENSMUSG00000002233	13	Rhoc	protein_coding	ensembl_havana	chr3:104788375-104794459:+	1945.137575	0.828204408	0.168404085	1.94E-08	1.14E-06	yes	1071	1454	374	1454
ENSMUSG00000031963	8	Bmper	protein_coding	ensembl_havana	chr9:23223076-23485200:+	275.6727853	0.827586903	0.150796467	9.88E-10	8.96E-08	yes	1073	8987	242	8987
ENSMUSG00000001056	3	Nhp2	protein_coding	ensembl_havana	chr11:51619735-51623714:+	472.7725981	0.827187917	0.19891527	6.12E-07	2.07E-05	yes	1074	6603	648	6603
ENSMUSG00000034686	8	Prr7	protein_coding	ensembl_havana	chr13:55464267-55473154:+	21.37419862	0.826972571	0.371393735	2.96E-04	0.002953393	yes	1075	16261	2201	16261
ENSMUSG00000020017	14	Hal	protein_coding	ensembl_havana	chr10:93488768-93519304:+	41.43741221	0.826471075	0.806664587	0.003272112	0.018776139	yes	1078	14707	3824	14707
ENSMUSG00000014496	8	Ankrd28	protein_coding	ensembl_havana	chr14:31698768-31830651:-	565.4543064	0.826356468	0.101364121	1.06E-17	1.56E-14	yes	1079	5779	14	5779
ENSMUSG00000041782	14	Lad1	protein_coding	ensembl_havana	chr1:135818598-135833342:+	218.1018407	0.826265193	0.32089263	1.25E-04	0.001500096	yes	1080	9943	1830	9943
ENSMUSG00000020122	16	Egfr	protein_coding	ensembl_havana	chr11:16752203-16918158:+	607.8917833	0.824271583	0.141955095	1.65E-10	2.09E-08	yes	1082	5479	172	5479
ENSMUSG00000075517	4	Cyp2d37-ps	transcribed_unprocessed_pseudogene	havana	chr15:82688750-82693148:-	7.114671441	0.823772485	1.239432395	0.004167826	0.022684906	yes	1083	18818	4031	18818
ENSMUSG00000066072	13	Cyp4a10	protein_coding	ensembl_havana	chr4:115518264-115533649:+	15.90869412	0.822931476	1.29271613	0.003727092	0.020762523	yes	1085	16954	3939	16954
ENSMUSG00000078675	9	Mup16	protein_coding	ensembl_havana	chr4:61515592-61519531:-	211.2429133	0.822172839	1.245384256	0.004135398	0.022544857	yes	1086	10057	4025	10057
ENSMUSG00000044562	12	Rasip1	protein_coding	ensembl_havana	chr7:45627488-45639093:+	1673.746972	0.819301588	0.147873481	7.80E-10	7.41E-08	yes	1097	1768	231	1768
ENSMUSG00000047714	14	Ppp1r2	protein_coding	ensembl_havana	chr16:31251537-31275277:-	2590.794696	0.819246061	0.140299235	1.41E-10	1.83E-08	yes	1098	942	169	1098
ENSMUSG00000020681	14	Ace	protein_coding	ensembl_havana	chr11:105967945-105989964:+	11794.01226	0.81866412	0.19419582	5.08E-07	1.77E-05	yes	1099	106	629	1099
ENSMUSG00000001768	16	Rin2	protein_coding	ensembl_havana	chr2:145675215-145887616:+	3150.993549	0.818280223	0.143788405	3.36E-10	3.62E-08	yes	1100	711	203	1100
ENSMUSG00000024785	7	Rcl1	protein_coding	ensembl_havana	chr19:29101375-29143929:+	227.9286859	0.816573578	0.21130738	2.10E-06	5.73E-05	yes	1102	9781	806	9781
ENSMUSG00000068745	6	Mybphl	protein_coding	ensembl_havana	chr3:108364911-108380057:+	93.47901291	0.816563658	0.326894337	1.61E-04	0.001813536	yes	1103	12687	1943	12687
ENSMUSG00000094737	1	Gm17045	processed_pseudogene	havana	chr14:6034967-6035810:+	7.513810547	0.816523361	0.611926783	0.001934605	0.012500306	yes	1104	18687	3396	18687
ENSMUSG00000021508	11	Cxcl14	protein_coding	ensembl_havana	chr13:56288643-56296551:-	1031.983522	0.815511843	0.215488943	2.87E-06	7.27E-05	yes	1105	3261	865	3261
ENSMUSG00000041057	10	Wdr43	protein_coding	ensembl_havana	chr17:71615895-71659031:+	746.269394	0.815509399	0.134627901	3.90E-11	5.94E-09	yes	1106	4557	144	4557
ENSMUSG00000045838	8	Ccdc9b	protein_coding	ensembl_havana	chr2:118754158-118762661:-	1552.682511	0.81509736	0.146041163	6.38E-10	6.25E-08	yes	1107	1955	224	1955
ENSMUSG00000025041	17	Nt5c2	protein_coding	ensembl_havana	chr19:46883317-47015153:-	766.2250883	0.812837433	0.152327996	2.49E-09	2.02E-07	yes	1111	4448	271	4448
ENSMUSG00000037936	15	Scarb1	protein_coding	ensembl_havana	chr5:125277087-125341094:-	1020.787136	0.811363401	0.144848809	5.84E-10	5.85E-08	yes	1112	3308	219	3308
ENSMUSG00000037679	9	Inf2	protein_coding	ensembl_havana	chr12:112588784-112615557:+	919.0863039	0.810909323	0.19497408	6.73E-07	2.22E-05	yes	1114	3700	664	3700
ENSMUSG00000003752	9	Itpkc	protein_coding	ensembl_havana	chr7:27207172-27228661:-	292.6427299	0.809590328	0.141668176	3.10E-10	3.40E-08	yes	1116	8728	200	8728
ENSMUSG00000068083	2	Cyp2d40	protein_coding	ensembl_havana	chr15:82759833-82764183:-	7.796534608	0.808332256	0.996466042	0.004675947	0.0249161	yes	1118	18587	4117	18587
ENSMUSG00000033581	17	Igf2bp2	protein_coding	ensembl_havana	chr16:22059009-22163299:-	461.3312655	0.807616476	0.204196585	1.56E-06	4.48E-05	yes	1120	6711	764	6711
ENSMUSG00000033105	12	Lss	protein_coding	ensembl_havana	chr10:76531588-76557138:+	394.6343104	0.807593341	0.166899204	3.25E-08	1.77E-06	yes	1121	7442	402	7442
ENSMUSG00000028124	15	Gclm	protein_coding	ensembl_havana	chr3:122245557-122270732:+	929.8489335	0.807159339	0.193364049	6.45E-07	2.15E-05	yes	1122	3660	658	3660
ENSMUSG00000074852	4	Hpse2	protein_coding	ensembl_havana	chr19:42786539-43388355:-	15.03626472	0.806986738	0.405273582	5.54E-04	0.004791783	yes	1123	17099	2535	17099
ENSMUSG00000009772	15	Nuak2	protein_coding	ensembl_havana	chr1:132316126-132333488:+	339.4307157	0.806793542	0.15841347	9.23E-09	6.12E-07	yes	1124	8108	331	8108
ENSMUSG00000017009	3	Sdc4	protein_coding	ensembl_havana	chr2:164424247-164443887:-	5364.955455	0.806251013	0.174205179	8.88E-08	4.08E-06	yes	1125	333	476	1125
ENSMUSG00000053553	11	3110082I17Rik	protein_coding	ensembl_havana	chr5:139359739-139460527:-	186.4961761	0.805862802	0.135915071	9.03E-11	1.23E-08	yes	1127	10510	161	10510
ENSMUSG00000021125	6	Arg2	protein_coding	ensembl_havana	chr12:79130777-79156301:+	183.5530434	0.804244958	0.356298371	3.09E-04	0.003047813	yes	1129	10572	2218	10572
ENSMUSG00000041605	16	Inava	protein_coding	ensembl_havana	chr1:136213531-136234264:-	93.03887941	0.803252012	0.259710456	3.24E-05	5.20E-04	yes	1130	12694	1368	12694
ENSMUSG00000032548	14	Slco2a1	protein_coding	ensembl_havana	chr9:102988712-103096002:+	8178.847974	0.802405118	0.137583493	1.64E-10	2.09E-08	yes	1134	180	172	1134
ENSMUSG00000050234	7	Gja4	protein_coding	ensembl_havana	chr4:127311421-127314039:-	525.8700558	0.801929368	0.214696425	3.72E-06	9.05E-05	yes	1135	6088	902	6088
ENSMUSG00000049411	15	Tmem241	protein_coding	ensembl_havana	chr18:11964450-12121537:-	115.9282256	0.800741434	0.151857736	3.76E-09	2.88E-07	yes	1137	12036	286	12036
ENSMUSG00000035385	5	Ccl2	protein_coding	ensembl_havana	chr11:82035571-82037453:+	86.45979854	0.800277114	0.589564515	0.001962977	0.01262785	yes	1139	12901	3411	12901
ENSMUSG00000101605	1	Ace3	protein_coding	ensembl_havana	chr11:105994675-106005443:+	35.0658943	0.798579643	0.309496818	1.43E-04	0.00165859	yes	1145	15107	1886	15107
ENSMUSG00000070305	10	Mpzl3	protein_coding	ensembl_havana	chr9:45055186-45077436:+	158.6746173	0.79805307	0.260116644	3.60E-05	5.68E-04	yes	1146	11053	1390	11053
ENSMUSG00000052151	12	Plpp2	protein_coding	ensembl_havana	chr10:79526430-79533796:-	571.1201837	0.797639277	0.190347623	6.38E-07	2.13E-05	yes	1147	5732	655	5732
ENSMUSG00000050854	9	Tmem125	protein_coding	ensembl_havana	chr4:118540941-118544044:-	305.3535627	0.79731552	0.197874253	1.23E-06	3.67E-05	yes	1148	8565	735	8565
ENSMUSG00000103966	1	Gm37120	TEC	havana	chr1:132102365-132108323:+	11.4886644	0.795433845	0.625899408	0.002328691	0.01439799	yes	1151	17720	3549	17720
ENSMUSG00000020469	8	Myl7	protein_coding	ensembl_havana	chr11:5896637-5898782:-	755.4295644	0.794414217	0.224417023	7.84E-06	1.68E-04	yes	1154	4511	1026	4511
ENSMUSG00000105532	1	Gm5279	processed_pseudogene	havana	chr3:107342955-107343699:+	12.56854337	0.794050831	0.470597231	0.00109075	0.008069562	yes	1156	17486	2966	17486
ENSMUSG00000050737	13	Ptges	protein_coding	ensembl_havana	chr2:30889471-30929863:-	774.2477074	0.793872478	0.337522972	2.60E-04	0.002661191	yes	1157	4402	2140	4402
ENSMUSG00000050896	12	Rtn4rl2	protein_coding	ensembl_havana	chr2:84871924-84886710:-	28.27702449	0.793454723	0.382802527	4.95E-04	0.00440168	yes	1158	15630	2468	15630
ENSMUSG00000078683	9	Mup1	protein_coding	ensembl_havana	chr4:60498012-60501960:-	75.10302117	0.790591585	1.250459683	0.004262943	0.023079634	yes	1162	13272	4053	13272
ENSMUSG00000078686	11	Mup9	protein_coding	ensembl_havana	chr4:60418046-60421952:-	104.1834213	0.789223848	1.244649362	0.004326647	0.023349634	yes	1166	12381	4063	12381
ENSMUSG00000071379	2	Hpcal1	protein_coding	ensembl_havana	chr12:17690856-17791933:+	1412.316515	0.788834988	0.212128996	4.26E-06	1.01E-04	yes	1167	2257	923	2257
ENSMUSG00000046768	13	Rhoj	protein_coding	ensembl_havana	chr12:75308322-75401456:+	1626.705762	0.788078832	0.169685594	9.17E-08	4.20E-06	yes	1169	1834	479	1834
ENSMUSG00000042115	4	Klhdc8a	protein_coding	ensembl_havana	chr1:132298626-132307357:+	496.1941415	0.786275574	0.345608754	3.24E-04	0.003164536	yes	1171	6382	2249	6382
ENSMUSG00000053819	16	Camk2d	protein_coding	ensembl_havana	chr3:126596302-126846326:+	1517.388481	0.784413836	0.144780359	1.91E-09	1.61E-07	yes	1174	2029	260	2029
ENSMUSG00000033998	9	Kcnk1	protein_coding	ensembl_havana	chr8:125995170-126030685:+	502.8110803	0.783799567	0.291553529	1.16E-04	0.001412173	yes	1176	6315	1799	6315
ENSMUSG00000031780	2	Ccl17	protein_coding	ensembl_havana	chr8:94810453-94812036:+	611.6308705	0.783021194	0.605639877	0.002339646	0.014452641	yes	1177	5447	3552	5447
ENSMUSG00000021591	8	Glrx	protein_coding	ensembl_havana	chr13:75839868-75850154:+	939.29332	0.782420279	0.208207863	3.82E-06	9.24E-05	yes	1180	3614	906	3614
ENSMUSG00000031584	16	Gsr	protein_coding	ensembl_havana	chr8:33652523-33698163:+	1526.900379	0.780762623	0.253774302	3.86E-05	5.98E-04	yes	1186	2001	1414	2001
ENSMUSG00000053414	8	Hunk	protein_coding	ensembl_havana	chr16:90386013-90499553:+	146.9616738	0.779778936	0.189634727	9.75E-07	3.08E-05	yes	1189	11283	695	11283
ENSMUSG00000041598	7	Cdc42ep4	protein_coding	ensembl_havana	chr11:113726850-113751881:-	2739.276163	0.779663874	0.147196396	3.77E-09	2.88E-07	yes	1190	859	286	1190
ENSMUSG00000027613	15	Eif6	protein_coding	ensembl_havana	chr2:155819832-155826925:-	1097.835797	0.778228143	0.120674061	4.22E-12	8.66E-10	yes	1193	3032	107	3032
ENSMUSG00000026535	9	Ifi202b	protein_coding	ensembl_havana	chr1:173962568-173982744:-	4.762103082	0.777935381	0.814276513	0.00418013	0.022743512	yes	1194	19766	4033	19766
ENSMUSG00000030237	14	Slco1a4	protein_coding	ensembl_havana	chr6:141805440-141856199:-	12.98436941	0.776549359	0.924923688	0.004939871	0.025944375	yes	1195	17427	4178	17427
ENSMUSG00000035237	7	Lcat	protein_coding	ensembl_havana	chr8:105939551-105943382:-	59.14338454	0.775810409	0.709908536	0.003367262	0.019231609	yes	1198	13827	3842	13827
ENSMUSG00000042812	5	Foxf1	protein_coding	ensembl_havana	chr8:121084386-121088144:+	2067.427196	0.774465773	0.227836167	1.42E-05	2.67E-04	yes	1203	1332	1164	1332
ENSMUSG00000026840	14	Lamc3	protein_coding	ensembl_havana	chr2:31887291-31946539:+	265.30586	0.773771867	0.21842284	8.71E-06	1.83E-04	yes	1204	9142	1042	9142
ENSMUSG00000019850	11	Tnfaip3	protein_coding	ensembl_havana	chr10:19000910-19015657:-	411.3726858	0.77333717	0.132954191	2.16E-10	2.64E-08	yes	1206	7248	179	7248
ENSMUSG00000040322	10	Slc25a24	protein_coding	ensembl_havana	chr3:109123149-109168457:+	829.1080153	0.772892079	0.162394766	5.84E-08	2.89E-06	yes	1209	4126	443	4126
ENSMUSG00000074625	10	Arhgap40	protein_coding	ensembl_havana	chr2:158512796-158550762:+	90.7849214	0.772059194	0.454122142	0.001174304	0.008583532	yes	1211	12761	3002	12761
ENSMUSG00000050105	5	Grrp1	protein_coding	ensembl_havana	chr4:134251110-134254106:-	346.6648777	0.770503895	0.221860451	1.13E-05	2.22E-04	yes	1216	8023	1113	8023
ENSMUSG00000024778	13	Fas	protein_coding	ensembl_havana	chr19:34290666-34327772:+	1033.886799	0.770476007	0.225567048	1.37E-05	2.61E-04	yes	1217	3254	1154	3254
ENSMUSG00000044456	16	Rin3	protein_coding	ensembl_havana	chr12:102283048-102390855:+	1482.739687	0.770239407	0.210107654	5.72E-06	1.29E-04	yes	1218	2107	976	2107
ENSMUSG00000031098	18	Syt8	protein_coding	ensembl_havana	chr7:142434850-142440396:+	26.09867059	0.769955279	0.511255354	0.001693357	0.011294885	yes	1219	15821	3288	15821
ENSMUSG00000078650	2	G6pc	protein_coding	ensembl_havana	chr11:101367561-101377903:+	25.09904959	0.769566763	1.240393058	0.004461618	0.023977782	yes	1221	15893	4083	15893
ENSMUSG00000111785	1	Gm39464	lncRNA	havana	chr9:122047088-122052647:+	5.456288339	0.769190126	0.629130387	0.002770156	0.016441853	yes	1222	19438	3697	19438
ENSMUSG00000047989	11	Ino80c	protein_coding	ensembl_havana	chr18:24104757-24121953:-	622.4212326	0.767962054	0.109517947	9.87E-14	3.94E-11	yes	1223	5385	55	5385
ENSMUSG00000015053	14	Gata2	protein_coding	ensembl_havana	chr6:88193891-88207032:+	1597.032492	0.767557637	0.200128924	3.10E-06	7.76E-05	yes	1224	1876	875	1876
ENSMUSG00000075602	10	Ly6a	protein_coding	ensembl_havana	chr15:74994877-74998031:-	11810.74503	0.767503128	0.177045638	4.10E-07	1.49E-05	yes	1225	105	602	1225
ENSMUSG00000040606	13	Kazn	protein_coding	ensembl_havana	chr4:142102390-142239401:-	464.7417452	0.766581651	0.144378204	3.80E-09	2.90E-07	yes	1228	6692	288	6692
ENSMUSG00000006442	10	Srm	protein_coding	ensembl_havana	chr4:148591503-148594993:+	353.186918	0.766369357	0.263936543	6.98E-05	9.62E-04	yes	1229	7952	1591	7952
ENSMUSG00000029201	14	Ugdh	protein_coding	ensembl_havana	chr5:65413221-65435949:-	868.5930795	0.766350013	0.144467511	3.91E-09	2.96E-07	yes	1230	3938	289	3938
ENSMUSG00000005481	18	Ddx39	protein_coding	ensembl_havana	chr8:83715177-83726892:+	433.0346025	0.765948016	0.150449834	1.19E-08	7.63E-07	yes	1231	7019	342	7019
ENSMUSG00000078688	11	Mup2	protein_coding	ensembl_havana	chr4:60135932-60154289:-	213.7554793	0.765145455	1.176678044	0.005089286	0.026595426	yes	1233	10020	4199	10020
ENSMUSG00000001627	12	Ifrd1	protein_coding	ensembl_havana	chr12:40201567-40248504:-	1728.441384	0.763579001	0.201935937	3.88E-06	9.39E-05	yes	1239	1702	907	1702
ENSMUSG00000060188	6	Cxcl17	protein_coding	ensembl_havana	chr7:25400053-25412886:-	1091.506441	0.762829383	0.225823362	1.62E-05	0.000298243	yes	1241	3057	1193	3057
ENSMUSG00000109005	1	Gm45221	TEC	havana	chr7:90185927-90188198:+	13.20252404	0.762647745	0.480952759	0.001514766	0.01037531	yes	1242	17388	3203	17388
ENSMUSG00000025027	18	Xpnpep1	protein_coding	ensembl_havana	chr19:52931926-53040214:-	909.498409	0.762514842	0.113403595	7.51E-13	2.03E-10	yes	1243	3755	80	3755
ENSMUSG00000092368	1	A930015D03Rik	lncRNA	havana	chr17:35994453-36038435:+	11.15094205	0.762084507	0.416106008	9.55E-04	0.007274123	yes	1245	17794	2878	17794
ENSMUSG00000022377	16	Asap1	protein_coding	ensembl_havana	chr15:64086857-64382919:-	779.9511577	0.762026075	0.098387337	4.39E-16	3.70E-13	yes	1246	4376	26	4376
ENSMUSG00000014361	5	Mertk	protein_coding	ensembl_havana	chr2:128698956-128802894:+	738.9728935	0.762009082	0.162068717	8.14E-08	3.81E-06	yes	1247	4607	469	4607
ENSMUSG00000009291	13	Pttg1ip	protein_coding	ensembl_havana	chr10:77581720-77598732:+	4485.717196	0.761156491	0.103835672	1.03E-14	6.66E-12	yes	1249	429	33	1249
ENSMUSG00000093759	1	Scarletltr	lncRNA	havana	chr9:64080761-64086961:+	6.455312275	0.760392016	0.579598239	0.002462008	0.015010795	yes	1250	19051	3599	19051
ENSMUSG00000115388	2	Eppk1	protein_coding	havana	chr15:76101481-76120195:-	796.1279076	0.759822586	0.191727502	1.97E-06	5.46E-05	yes	1251	4282	794	4282
ENSMUSG00000024732	7	Ccdc86	protein_coding	ensembl_havana	chr19:10941481-10949266:-	183.9558086	0.759802776	0.167446793	1.75E-07	7.36E-06	yes	1252	10563	522	10563
ENSMUSG00000053175	17	Bcl3	protein_coding	ensembl_havana	chr7:19808462-19822770:-	496.3612617	0.758955497	0.347528077	4.62E-04	0.004169459	yes	1254	6381	2429	6381
ENSMUSG00000080950	1	Gm7278	processed_pseudogene	havana	chr1:152729159-152730559:-	65.63926442	0.758090023	0.173784029	3.84E-07	1.42E-05	yes	1256	13595	594	13595
ENSMUSG00000001435	15	Col18a1	protein_coding	ensembl_havana	chr10:77052178-77166548:-	650.3575801	0.757344349	0.212775318	8.98E-06	1.87E-04	yes	1259	5183	1052	5183
ENSMUSG00000011179	8	Odc1	protein_coding	ensembl_havana	chr12:17544794-17551505:+	1670.349262	0.756842816	0.127963944	1.33E-10	1.75E-08	yes	1260	1778	167	1778
ENSMUSG00000041754	5	Trem3	protein_coding	ensembl_havana	chr17:48247777-48258841:+	22.48380572	0.756184278	0.491236333	0.001693654	0.011294885	yes	1261	16151	3288	16151
ENSMUSG00000042357	2	Gjb5	protein_coding	ensembl_havana	chr4:127354809-127358181:-	39.59578388	0.753724967	0.477245027	0.001594877	0.01079144	yes	1266	14807	3242	14807
ENSMUSG00000059108	4	Ifitm6	protein_coding	ensembl_havana	chr7:141015699-141017924:-	106.8321507	0.753558947	0.555504701	0.00234611	0.014464933	yes	1267	12293	3558	12293
ENSMUSG00000082644	1	Mup-ps19	unprocessed_pseudogene	havana	chr4:61957149-61959911:-	66.60982712	0.75297295	1.252194167	0.004369353	0.023545362	yes	1269	13558	4072	13558
ENSMUSG00000017724	14	Etv4	protein_coding	ensembl_havana	chr11:101769742-101785371:-	12.51277151	0.752725374	0.429211971	0.001162054	0.008505321	yes	1271	17493	2998	17493
ENSMUSG00000074063	10	Osgin1	protein_coding	ensembl_havana	chr8:119434124-119446256:+	768.8096739	0.751832703	0.158073972	6.66E-08	3.22E-06	yes	1275	4441	452	4441
ENSMUSG00000109764	1	Klkb1	protein_coding	ensembl_havana	chr8:45266689-45294859:-	41.55319476	0.751635356	0.634920952	0.003142405	0.018203216	yes	1277	14699	3788	14699
ENSMUSG00000044244	18	Il20rb	protein_coding	ensembl_havana	chr9:100457719-100486788:-	57.05653741	0.751609511	0.309198483	2.68E-04	0.002730213	yes	1278	13924	2155	13924
ENSMUSG00000050335	17	Lgals3	protein_coding	ensembl_havana	chr14:47367751-47386160:+	6022.367206	0.751208079	0.305044434	2.48E-04	0.002576731	yes	1279	279	2116	2116
ENSMUSG00000032193	9	Ldlr	protein_coding	ensembl_havana	chr9:21723483-21749919:+	1804.835805	0.751185324	0.210694906	9.09E-06	1.89E-04	yes	1280	1609	1057	1609
ENSMUSG00000101517	6	4732465J04Rik	lncRNA	havana	chr10:95746077-95797236:+	5.731907964	0.749760991	0.97414424	0.005705632	0.028967767	yes	1284	19323	4322	19323
ENSMUSG00000047904	6	Sstr2	protein_coding	ensembl_havana	chr11:113619342-113626028:+	15.93703713	0.749473419	0.450527687	0.001396715	0.009776112	yes	1286	16948	3135	16948
ENSMUSG00000033453	8	Adamts15	protein_coding	ensembl_havana	chr9:30899155-30922452:-	974.8136139	0.748824979	0.33225013	4.15E-04	0.003852876	yes	1289	3477	2365	3477
ENSMUSG00000079018	10	Ly6c1	protein_coding	ensembl_havana	chr15:75044018-75048830:-	7818.531209	0.748794594	0.205679681	7.04E-06	1.53E-04	yes	1290	195	1009	1290
ENSMUSG00000074457	10	S100a16	protein_coding	ensembl_havana	chr3:90537254-90543151:+	2906.412523	0.748433217	0.114290053	2.63E-12	5.83E-10	yes	1291	787	99	1291
ENSMUSG00000092586	8	Ly6g6c	protein_coding	ensembl_havana	chr17:35065388-35070050:+	152.8794095	0.74613493	0.486469637	0.00178876	0.011813217	yes	1297	11162	3321	11162
ENSMUSG00000027435	8	Cd93	protein_coding	ensembl_havana	chr2:148436640-148443563:-	6678.385978	0.745039975	0.189669475	2.45E-06	6.44E-05	yes	1299	239	835	1299
ENSMUSG00000025591	6	Tma16	protein_coding	ensembl_havana	chr8:66473118-66486530:-	91.94548446	0.744576587	0.167006301	2.71E-07	1.05E-05	yes	1300	12726	564	12726
ENSMUSG00000075028	12	Prdm11	protein_coding	ensembl_havana	chr2:92972018-93046167:-	186.8374961	0.744192747	0.151055686	3.05E-08	1.68E-06	yes	1302	10505	398	10505
ENSMUSG00000083994	1	Gm16465	processed_pseudogene	havana	chrX:91887301-91889565:-	6.786326754	0.74405218	0.63044684	0.003247972	0.018671795	yes	1303	18944	3817	18944
ENSMUSG00000037580	10	Gch1	protein_coding	ensembl_havana	chr14:47153895-47189413:-	405.7200323	0.742715705	0.230586744	3.02E-05	4.91E-04	yes	1308	7318	1351	7318
ENSMUSG00000020911	14	Krt19	protein_coding	ensembl_havana	chr11:100140810-100148665:-	9454.876087	0.741550786	0.299829948	2.55E-04	0.002629501	yes	1312	145	2129	2129
ENSMUSG00000029102	9	Hgfac	protein_coding	ensembl_havana	chr5:35041509-35048461:+	54.10349553	0.740790012	0.450128059	0.001503584	0.010310357	yes	1314	14072	3198	14072
ENSMUSG00000080845	1	Gm9115	processed_pseudogene	havana	chrX:102724402-102725749:-	90.2828126	0.739758733	0.139949642	4.99E-09	3.63E-07	yes	1318	12776	301	12776
ENSMUSG00000006529	16	Itih1	protein_coding	ensembl_havana	chr14:30929180-30943289:-	85.2685199	0.7386977	0.714845514	0.004168324	0.022684906	yes	1321	12936	4031	12936
ENSMUSG00000021539	9	Lect2	protein_coding	ensembl_havana	chr13:56542464-56548502:-	4.28158077	0.738667284	1.338300219	0.002991707	0.017524569	yes	1322	20035	3746	20035
ENSMUSG00000033323	14	Ctdp1	protein_coding	ensembl_havana	chr18:80407959-80469695:-	402.1305168	0.738314796	0.108605246	5.20E-13	1.51E-10	yes	1323	7357	75	7357
ENSMUSG00000042354	7	Gnl3	protein_coding	ensembl_havana	chr14:31012433-31019152:-	468.1434563	0.73787558	0.208001455	1.04E-05	2.10E-04	yes	1325	6649	1086	6649
ENSMUSG00000025372	16	Baiap2	protein_coding	ensembl_havana	chr11:119942763-120006782:+	1264.891931	0.73751906	0.158038617	1.09E-07	4.90E-06	yes	1326	2567	489	2567
ENSMUSG00000045411	16	2410002F23Rik	protein_coding	ensembl_havana	chr7:44246722-44252319:+	397.6137469	0.737170053	0.124111856	1.28E-10	1.69E-08	yes	1328	7409	166	7409
ENSMUSG00000038775	14	Vill	protein_coding	ensembl_havana	chr9:119052778-119071525:+	536.8403576	0.736994969	0.127619854	3.37E-10	3.62E-08	yes	1329	5993	203	5993
ENSMUSG00000040505	13	Abcg5	protein_coding	ensembl_havana	chr17:84658234-84683011:-	12.00683515	0.736122193	0.939855663	0.005878236	0.029632343	yes	1332	17607	4352	17607
ENSMUSG00000030795	18	Fus	protein_coding	ensembl_havana	chr7:127967457-127985701:+	2655.052105	0.736011288	0.109708578	9.67E-13	2.53E-10	yes	1333	904	84	1333
ENSMUSG00000109786	1	Gm7839	processed_pseudogene	havana	chr7:11449014-11449686:+	85.95993992	0.735841301	0.187634491	2.64E-06	6.80E-05	yes	1334	12912	849	12912
ENSMUSG00000105542	1	Gm34248	processed_pseudogene	havana	chr5:146199985-146200458:-	2.197254239	0.73388945	1.044962776	0.006107587	0.030535589	yes	1336	21809	4388	21809
ENSMUSG00000027296	7	Itpka	protein_coding	ensembl_havana	chr2:119742337-119751263:+	170.680631	0.733639877	0.1651944	3.09E-07	1.17E-05	yes	1337	10829	580	10829
ENSMUSG00000031565	18	Fgfr1	protein_coding	ensembl_havana	chr8:25513654-25575718:+	1275.631991	0.732488768	0.130641711	8.99E-10	8.33E-08	yes	1340	2546	237	2546
ENSMUSG00000039145	16	Camk1d	protein_coding	ensembl_havana	chr2:5293457-5714515:-	281.1028571	0.729822178	0.194691428	5.25E-06	1.19E-04	yes	1345	8919	964	8919
ENSMUSG00000019590	16	Cyb561	protein_coding	ensembl_havana	chr11:105933702-105953336:-	2321.254924	0.729644949	0.118248512	3.26E-11	5.12E-09	yes	1346	1101	139	1346
ENSMUSG00000036661	14	Dennd3	protein_coding	ensembl_havana	chr15:73512560-73572242:+	1869.738409	0.729336461	0.219211443	2.30E-05	3.99E-04	yes	1347	1538	1268	1538
ENSMUSG00000003153	10	Slc2a3	protein_coding	ensembl_havana	chr6:122727809-122801640:-	209.9638275	0.729179459	0.244563474	6.81E-05	9.42E-04	yes	1349	10089	1586	10089
ENSMUSG00000085156	8	Snhg15	lncRNA	havana	chr11:6525591-6528779:-	96.56186274	0.727936396	0.249824847	8.36E-05	0.00110016	yes	1357	12605	1668	12605
ENSMUSG00000020227	10	Irak3	protein_coding	ensembl_havana	chr10:120141648-120202130:-	149.2676798	0.726612786	0.184103568	2.51E-06	6.53E-05	yes	1358	11239	842	11239
ENSMUSG00000045092	8	S1pr1	protein_coding	ensembl_havana	chr3:115710433-115715072:-	4462.04474	0.724959456	0.183440657	2.48E-06	6.48E-05	yes	1362	434	838	1362
ENSMUSG00000049044	16	Rapgef4	protein_coding	ensembl_havana	chr2:71981240-72257474:+	329.8963446	0.724858672	0.189888585	4.16E-06	9.93E-05	yes	1363	8223	919	8223
ENSMUSG00000052212	6	Cd177	protein_coding	ensembl_havana	chr7:24743983-24760311:-	162.5035135	0.724130402	0.345642093	6.77E-04	0.005565804	yes	1364	10979	2668	10979
ENSMUSG00000037447	16	Arid5a	protein_coding	ensembl_havana	chr1:36307733-36324029:+	385.9842449	0.72376275	0.232235638	4.65E-05	6.95E-04	yes	1366	7543	1469	7543
ENSMUSG00000024190	7	Dusp1	protein_coding	ensembl_havana	chr17:26505590-26562128:-	2113.942847	0.723568615	0.286226619	2.45E-04	0.002548622	yes	1368	1287	2113	2113
ENSMUSG00000026675	12	Hsd17b7	protein_coding	ensembl_havana	chr1:169949535-169969241:-	280.1684238	0.72348016	0.20736025	1.37E-05	2.61E-04	yes	1369	8932	1155	8932
ENSMUSG00000047728	13	Ly6g2	protein_coding	ensembl_havana	chr15:75216376-75222661:+	7.367588408	0.723477652	1.102856077	0.00608774	0.03047064	yes	1370	18734	4383	18734
ENSMUSG00000053801	18	Grwd1	protein_coding	ensembl_havana	chr7:45825223-45830944:-	241.5822974	0.723218049	0.279549762	2.11E-04	0.002258991	yes	1372	9527	2051	9527
ENSMUSG00000071537	6	Klrg2	protein_coding	ensembl_havana	chr6:38625693-38637242:-	50.78224329	0.722857752	0.323129519	4.97E-04	0.004414234	yes	1374	14225	2472	14225
ENSMUSG00000028634	17	Hivep3	protein_coding	ensembl_havana	chr4:119733784-120138045:+	306.2200172	0.722615394	0.256091679	1.12E-04	0.00138178	yes	1375	8545	1780	8545
ENSMUSG00000039646	5	Vasn	protein_coding	ensembl_havana	chr16:4639941-4650802:+	941.9638186	0.722319908	0.132079872	2.03E-09	1.69E-07	yes	1376	3607	264	3607
ENSMUSG00000081350	1	Gm5388	processed_pseudogene	havana	chrX:51218877-51219993:-	110.5111896	0.7207024	0.202541689	1.09E-05	2.18E-04	yes	1382	12186	1100	12186
ENSMUSG00000001436	15	Slc19a1	protein_coding	ensembl_havana	chr10:77032241-77061002:+	98.10521084	0.720309115	0.171905919	9.69E-07	3.06E-05	yes	1383	12571	694	12571
ENSMUSG00000034158	9	Lrrc58	protein_coding	ensembl_havana	chr16:37868389-37888858:+	1852.620233	0.719937524	0.12993784	1.38E-09	1.20E-07	yes	1385	1555	254	1555
ENSMUSG00000050777	7	Tmem37	protein_coding	ensembl_havana	chr1:120067377-120074074:-	847.1358142	0.71988127	0.199668692	9.30E-06	1.92E-04	yes	1386	4048	1062	4048
ENSMUSG00000034595	17	Ppp1r18	protein_coding	ensembl_havana	chr17:35865593-35875596:+	684.3820734	0.719774539	0.129169731	1.16E-09	1.03E-07	yes	1387	4984	247	4984
ENSMUSG00000008305	18	Tle1	protein_coding	ensembl_havana	chr4:72117142-72200919:-	1021.638808	0.717508344	0.160639699	2.99E-07	1.14E-05	yes	1392	3301	576	3301
ENSMUSG00000041112	17	Elmo1	protein_coding	ensembl_havana	chr13:20090596-20608353:+	588.229169	0.716923396	0.146580462	4.15E-08	2.15E-06	yes	1393	5611	423	5611
ENSMUSG00000060594	6	Layn	protein_coding	ensembl_havana	chr9:51054640-51077094:-	127.7838102	0.71622357	0.163638341	4.47E-07	1.60E-05	yes	1395	11761	614	11761
ENSMUSG00000053931	11	Cnn3	protein_coding	ensembl_havana	chr3:121426497-121458207:+	1924.982135	0.715630148	0.132269553	2.88E-09	2.28E-07	yes	1396	1481	277	1481
ENSMUSG00000083500	1	Gm15470	processed_pseudogene	havana	chr7:41490351-41491721:+	83.0323016	0.714918785	0.168655863	8.11E-07	2.63E-05	yes	1398	13013	677	13013
ENSMUSG00000063160	12	Numbl	protein_coding	ensembl_havana	chr7:27258433-27282144:+	313.0176822	0.714789127	0.18133086	2.71E-06	6.96E-05	yes	1400	8456	855	8456
ENSMUSG00000028645	11	Slc2a1	protein_coding	ensembl_havana	chr4:119108711-119137983:+	661.8566311	0.714553676	0.219208537	3.10E-05	5.02E-04	yes	1401	5106	1357	5106
ENSMUSG00000042808	8	Gpx2	protein_coding	ensembl_havana	chr12:76792333-76795554:-	845.579042	0.713725236	0.364100324	9.49E-04	0.007257408	yes	1405	4058	2870	4058
ENSMUSG00000035891	16	Cerk	protein_coding	ensembl_havana	chr15:86139128-86186141:-	764.8010197	0.71292626	0.140711044	1.77E-08	1.06E-06	yes	1408	4461	365	4461
ENSMUSG00000061458	9	Nol10	protein_coding	ensembl_havana	chr12:17348458-17430095:+	282.5604031	0.712811799	0.170814074	1.08E-06	3.34E-05	yes	1409	8891	709	8891
ENSMUSG00000089255	1	Snora78	snoRNA	ensembl	chr17:24719676-24719803:-	2.612943162	0.712434182	0.852292693	0.00597472	0.030028237	yes	1412	21297	4366	21297
ENSMUSG00000096674	1	Mup15	protein_coding	ensembl_havana	chr4:61435790-61439743:-	788.1984302	0.71130629	1.12762566	0.006071589	0.030410611	yes	1416	4333	4381	4381
ENSMUSG00000044786	6	Zfp36	protein_coding	ensembl_havana	chr7:28376784-28380253:-	1632.109694	0.710677954	0.19066141	6.25E-06	1.38E-04	yes	1417	1827	994	1827
ENSMUSG00000054065	12	Pkp3	protein_coding	ensembl_havana	chr7:141078218-141090510:+	581.1899516	0.709750315	0.185699401	4.41E-06	1.04E-04	yes	1419	5653	933	5653
ENSMUSG00000028840	10	Zfp593	protein_coding	ensembl_havana	chr4:134243289-134245592:-	168.3347981	0.709743835	0.215735006	2.89E-05	4.76E-04	yes	1420	10868	1330	10868
ENSMUSG00000009646	13	Pla2g12b	protein_coding	ensembl_havana	chr10:59403660-59421976:+	6.6072048	0.709444457	0.781213549	0.005497861	0.028140791	yes	1422	19001	4285	19001
ENSMUSG00000018830	10	Myh11	protein_coding	ensembl_havana	chr16:14194535-14291372:-	1491.383213	0.709282057	0.222587584	4.04E-05	6.19E-04	yes	1423	2092	1429	2092
ENSMUSG00000036117	2	Il5	protein_coding	ensembl_havana	chr11:53720794-53725106:+	5.490916675	0.709004988	0.855220711	0.006086752	0.03047064	yes	1425	19425	4383	19425
ENSMUSG00000097617	2	Gm10687	lncRNA	havana	chr9:44122186-44134485:-	76.55454389	0.708887955	0.189194029	5.87E-06	1.31E-04	yes	1427	13221	982	13221
ENSMUSG00000028741	13	Mrto4	protein_coding	ensembl_havana	chr4:139347435-139352576:-	289.5240933	0.708732536	0.162563054	4.99E-07	1.74E-05	yes	1428	8774	627	8774
ENSMUSG00000042734	6	Ttc9	protein_coding	ensembl_havana	chr12:81631249-81667557:+	916.2093566	0.706327041	0.241965744	9.26E-05	0.001191238	yes	1435	3718	1706	3718
ENSMUSG00000092730	1	Snora24	snoRNA	ensembl	chr3:123507937-123508066:-	8.283495844	0.706106064	0.522140927	0.002888482	0.017024431	yes	1436	18437	3723	18437
ENSMUSG00000015143	15	Actn1	protein_coding	ensembl_havana	chr12:80167547-80260371:-	3515.52816	0.706044199	0.1682952	1.02E-06	3.18E-05	yes	1437	596	699	1437
ENSMUSG00000025069	15	Gsto2	protein_coding	ensembl_havana	chr19:47865534-47886324:+	32.23831618	0.703850219	0.426573082	0.00179305	0.011829492	yes	1443	15315	3326	15315
ENSMUSG00000030302	16	Atp2b2	protein_coding	ensembl_havana	chr6:113743831-114042613:-	268.7760853	0.703822961	0.366518112	0.001085388	0.008038027	yes	1444	9089	2963	9089
ENSMUSG00000025473	16	Adam8	protein_coding	ensembl_havana	chr7:139978932-139992562:-	783.9019893	0.703807336	0.20960951	2.38E-05	4.09E-04	yes	1445	4354	1275	4354
ENSMUSG00000021336	17	Slc17a4	protein_coding	ensembl_havana	chr13:23895890-23915009:-	3.612101374	0.703648735	1.285421988	0.003725744	0.020760285	yes	1447	20448	3938	20448
ENSMUSG00000028906	17	Epb41	protein_coding	ensembl_havana	chr4:131923413-132075321:-	2633.547187	0.702929168	0.168692243	1.16E-06	3.52E-05	yes	1449	915	721	1449
ENSMUSG00000078680	3	Mup10	protein_coding	ensembl_havana	chr4:60578260-60582199:-	15.70702821	0.702868878	1.233045824	0.004700126	0.025011426	yes	1450	16980	4122	16980
ENSMUSG00000020077	14	Srgn	protein_coding	ensembl_havana	chr10:62493833-62527451:-	2226.367551	0.70253644	0.185106042	5.05E-06	1.16E-04	yes	1451	1183	954	1451
ENSMUSG00000019890	4	Nts	protein_coding	ensembl_havana	chr10:102481756-102490486:-	9.067572037	0.702462927	0.545853027	0.0032449	0.018659026	yes	1452	18238	3816	18238
ENSMUSG00000059401	14	Mamld1	protein_coding	ensembl_havana	chrX:71050240-71156056:+	144.9501911	0.702077313	0.180382775	3.50E-06	8.62E-05	yes	1454	11334	891	11334
ENSMUSG00000047496	6	Rnf152	protein_coding	ensembl_havana	chr1:105276914-105356710:-	35.02834713	0.702018174	0.308520201	5.12E-04	0.004507074	yes	1455	15110	2490	15110
ENSMUSG00000105987	4	AI506816	lncRNA	havana	chr5:23698296-23712667:-	187.762167	0.700852073	0.26194572	1.89E-04	0.002069216	yes	1458	10485	2004	10485
ENSMUSG00000046186	8	Cd109	protein_coding	ensembl_havana	chr9:78615546-78716253:+	63.64237525	0.700488162	0.388748399	0.001387875	0.009732045	yes	1459	13676	3129	13676
ENSMUSG00000035836	2	Ugt2b1	protein_coding	ensembl_havana	chr5:86916638-86926530:-	24.72220202	0.700272433	1.176778904	0.005607039	0.02857298	yes	1460	15932	4306	15932
ENSMUSG00000116811	1	Gm16385	processed_pseudogene	havana	chr16:64917983-64919084:-	141.2228588	0.69996484	0.1544369	2.42E-07	9.67E-06	yes	1461	11416	549	11416
ENSMUSG00000036136	9	Fam110c	protein_coding	ensembl_havana	chr12:31073861-31080251:+	113.8144229	0.699463422	0.321209087	6.48E-04	0.005392133	yes	1462	12082	2637	12082
ENSMUSG00000047881	14	Rell1	protein_coding	ensembl_havana	chr5:63908897-63968897:-	802.0569638	0.699384265	0.09480938	1.01E-14	6.66E-12	yes	1463	4253	33	4253
ENSMUSG00000020676	2	Ccl11	protein_coding	ensembl_havana	chr11:82057823-82062955:+	115.640457	0.699100116	0.441379506	0.002057322	0.013100352	yes	1464	12048	3445	12048
ENSMUSG00000089987	2	Gpx2-ps1	processed_pseudogene	havana	chr7:100264675-100265245:+	175.7229588	0.699014118	0.36172666	0.001088005	0.008054689	yes	1465	10735	2964	10735
ENSMUSG00000056515	9	Rab31	protein_coding	ensembl_havana	chr17:65651729-65772752:-	973.002075	0.69849238	0.125281654	1.26E-09	1.10E-07	yes	1467	3479	250	3479
ENSMUSG00000085385	7	Snhg17	lncRNA	havana	chr2:158353700-158361580:-	189.4745762	0.698270584	0.173989847	2.21E-06	5.96E-05	yes	1469	10454	816	10454
ENSMUSG00000074766	10	Ism1	protein_coding	ensembl_havana	chr2:139678178-139758581:+	1215.500723	0.697807492	0.146147745	7.94E-08	3.74E-06	yes	1472	2695	466	2695
ENSMUSG00000020387	15	Jade2	protein_coding	ensembl_havana	chr11:51813455-51857653:-	1168.261119	0.697418088	0.179089871	3.55E-06	8.69E-05	yes	1475	2825	896	2825
ENSMUSG00000087516	7	Tbx3os1	lncRNA	havana	chr5:119570130-119671365:-	68.29221598	0.697243174	0.201915706	1.78E-05	3.20E-04	yes	1476	13503	1218	13503
ENSMUSG00000030088	15	Aldh1l1	protein_coding	ensembl_havana	chr6:90486427-90600203:+	424.2893696	0.696916099	0.411419705	0.001721338	0.011438919	yes	1477	7097	3302	7097
ENSMUSG00000066554	6	Gm10167	processed_pseudogene	havana	chr5:148182899-148184377:-	311.2006904	0.696198853	0.139273997	2.68E-08	1.51E-06	yes	1479	8480	390	8480
ENSMUSG00000054855	13	Rnd1	protein_coding	ensembl_havana	chr15:98663421-98677461:-	527.882205	0.695948164	0.261047224	1.99E-04	0.00216005	yes	1480	6073	2024	6073
ENSMUSG00000035164	8	Zc3h12c	protein_coding	ensembl_havana	chr9:52111344-52168572:-	340.1982417	0.695947085	0.184515446	5.70E-06	1.28E-04	yes	1481	8098	974	8098
ENSMUSG00000022584	14	Ly6c2	protein_coding	ensembl_havana	chr15:75108158-75111970:-	1794.654109	0.695731123	0.202811434	1.94E-05	3.43E-04	yes	1482	1626	1241	1626
ENSMUSG00000105161	1	Gm42595	lncRNA	havana	chr5:110661392-110662998:+	41.30702321	0.695161537	0.265470495	2.27E-04	0.002392437	yes	1485	14716	2083	14716
ENSMUSG00000038415	10	Foxq1	protein_coding	ensembl_havana	chr13:31556134-31560976:+	149.7965099	0.694784286	0.164861762	9.89E-07	3.12E-05	yes	1486	11228	696	11228
ENSMUSG00000048572	5	Tmem252	protein_coding	ensembl_havana	chr19:24674008-24682233:+	263.8715196	0.694449488	0.527295235	0.003212756	0.018505831	yes	1487	9172	3809	9172
ENSMUSG00000045045	7	Lrfn4	protein_coding	ensembl_havana	chr19:4611785-4615667:-	382.371677	0.69426505	0.179573482	4.02E-06	9.66E-05	yes	1488	7591	911	7591
ENSMUSG00000028889	17	Yrdc	protein_coding	ensembl_havana	chr4:124850679-124855242:+	289.227905	0.693839699	0.168473995	1.48E-06	4.28E-05	yes	1490	8783	757	8783
ENSMUSG00000054321	7	Taf4b	protein_coding	ensembl_havana	chr18:14783245-14900359:+	140.5552724	0.693487176	0.176535336	3.17E-06	7.93E-05	yes	1491	11439	877	11439
ENSMUSG00000037872	5	Ackr1	protein_coding	ensembl_havana	chr1:173331886-173333750:-	15.83427117	0.693023071	0.549738924	0.003516458	0.01988702	yes	1493	16965	3880	16965
ENSMUSG00000032014	6	Oaf	protein_coding	ensembl_havana	chr9:43221235-43239911:-	119.903457	0.692955886	0.183603984	5.73E-06	1.29E-04	yes	1495	11939	977	11939
ENSMUSG00000033554	17	Dph5	protein_coding	ensembl_havana	chr3:115887837-115934361:+	109.7979998	0.69244521	0.179903227	4.33E-06	1.02E-04	yes	1499	12207	928	12207
ENSMUSG00000024640	9	Psat1	protein_coding	ensembl_havana	chr19:15904678-15947337:-	412.2707492	0.692296374	0.298797876	4.91E-04	0.004370584	yes	1500	7238	2463	7238
ENSMUSG00000052837	6	Junb	protein_coding	ensembl_havana	chr8:84974484-84978718:-	1126.539224	0.691806286	0.197913635	1.58E-05	2.92E-04	yes	1502	2955	1189	2955
ENSMUSG00000039911	13	Spsb1	protein_coding	ensembl_havana	chr4:149896283-149955043:-	603.6369035	0.691641364	0.280111927	3.40E-04	0.003291776	yes	1503	5507	2267	5507
ENSMUSG00000107667	2	C530044C16Rik	lncRNA	havana	chr6:50776115-50815033:+	5.661998294	0.689731552	0.892006976	0.006843564	0.03331891	yes	1510	19356	4507	19356
ENSMUSG00000069922	12	Ces3a	protein_coding	ensembl_havana	chr8:105048601-105058413:+	70.73266234	0.689635439	1.188837514	0.005471282	0.028070221	yes	1512	13424	4277	13424
ENSMUSG00000037797	14	Adh4	protein_coding	ensembl_havana	chr3:138415466-138430892:+	4.011171215	0.689161439	1.188033389	0.005486045	0.028119667	yes	1515	20199	4281	20199
ENSMUSG00000087443	1	Ppp1r18os	lncRNA	havana	chr17:35860918-35866886:-	7.384795595	0.689074131	0.507389255	0.003095511	0.017983795	yes	1516	18728	3776	18728
ENSMUSG00000041592	16	Sdk2	protein_coding	ensembl_havana	chr11:113776374-114067046:-	45.03184991	0.688797721	0.270400158	2.83E-04	0.002851852	yes	1518	14489	2181	14489
ENSMUSG00000109644	1	0610005C13Rik	lncRNA	havana	chr7:45567794-45575327:-	5.258685912	0.68854367	1.138360306	0.006209579	0.030939325	yes	1519	19522	4404	19522
ENSMUSG00000027351	14	Spred1	protein_coding	ensembl_havana	chr2:117121374-117182279:+	1912.579432	0.68828296	0.147142328	1.31E-07	5.71E-06	yes	1522	1494	502	1522
ENSMUSG00000000787	12	Ddx3x	protein_coding	ensembl_havana	chrX:13280970-13294052:+	5901.068338	0.688212958	0.130774943	7.15E-09	4.87E-07	yes	1523	288	322	1523
ENSMUSG00000024131	8	Slc3a1	protein_coding	ensembl_havana	chr17:85028376-85064236:+	19.4569722	0.688184846	0.585319825	0.004061818	0.022217634	yes	1524	16461	4010	16461
ENSMUSG00000117011	1	E130008D07Rik	lncRNA	havana	chr17:43146041-43158291:-	15.00172365	0.688173822	0.454770499	0.002442514	0.014920959	yes	1525	17102	3591	17102
ENSMUSG00000026955	13	Sapcd2	protein_coding	ensembl_havana	chr2:25372321-25378213:+	55.73971626	0.687599385	0.548209809	0.003634955	0.02038901	yes	1529	13986	3912	13986
ENSMUSG00000097990	1	Gm19557	lncRNA	havana	chr19:47512982-47516578:+	25.63214674	0.686066884	0.287640536	4.32E-04	0.003969035	yes	1532	15858	2386	15858
ENSMUSG00000033350	7	Chst2	protein_coding	ensembl_havana	chr9:95399292-95406722:-	318.3455442	0.685926013	0.138381688	3.44E-08	1.85E-06	yes	1534	8393	409	8393
ENSMUSG00000042041	7	2010003K11Rik	protein_coding	ensembl_havana	chr19:4496788-4498583:-	16.99902509	0.685615695	0.862770156	0.006798944	0.033123716	yes	1535	16787	4503	16787
ENSMUSG00000022369	13	Mtbp	protein_coding	ensembl_havana	chr15:55557408-55626423:+	103.9919042	0.685450497	0.138184402	3.39E-08	1.83E-06	yes	1536	12389	407	12389
ENSMUSG00000042677	7	Zc3h12a	protein_coding	ensembl_havana	chr4:125118423-125127840:-	200.3237045	0.685339303	0.201284655	2.23E-05	3.88E-04	yes	1537	10258	1261	10258
ENSMUSG00000030103	11	Bhlhe40	protein_coding	ensembl_havana	chr6:108660629-108666925:+	1428.636166	0.685278832	0.129160526	5.76E-09	4.06E-07	yes	1538	2217	311	2217
ENSMUSG00000016552	13	Foxred2	protein_coding	ensembl_havana	chr15:77940522-77956722:-	41.58926564	0.684889736	0.221983698	6.30E-05	8.83E-04	yes	1539	14696	1564	14696
ENSMUSG00000115196	1	Gm6212	processed_pseudogene	havana	chr14:119644012-119644231:+	101.9836042	0.684797386	0.237797991	1.17E-04	0.001418101	yes	1540	12451	1804	12451
ENSMUSG00000028430	14	Nol6	protein_coding	ensembl_havana	chr4:41114427-41124455:-	610.9817725	0.684211017	0.105735923	5.91E-12	1.16E-09	yes	1543	5454	112	5454
ENSMUSG00000028211	11	Trp53inp1	protein_coding	ensembl_havana	chr4:11156431-11174379:+	1943.85503	0.684182498	0.252019878	1.86E-04	0.002044051	yes	1544	1456	2000	2000
ENSMUSG00000096995	2	2810029C07Rik	lncRNA	havana	chr12:111572317-111574402:-	34.09986726	0.6839498	0.279189082	3.73E-04	0.003545006	yes	1545	15182	2307	15182
ENSMUSG00000032717	14	Mdfi	protein_coding	ensembl_havana	chr17:47815328-47834691:-	103.6799491	0.68391605	0.205948488	2.98E-05	4.85E-04	yes	1546	12401	1346	12401
ENSMUSG00000061589	14	Dot1l	protein_coding	ensembl_havana	chr10:80755206-80795461:+	882.4574198	0.682955543	0.154217476	4.14E-07	1.50E-05	yes	1550	3881	607	3881
ENSMUSG00000112980	1	D430020J02Rik	lncRNA	havana	chr12:116401947-116405210:-	16.91777652	0.682954537	0.308994038	6.61E-04	0.005463035	yes	1551	16799	2656	16799
ENSMUSG00000029802	13	Abcg2	protein_coding	ensembl_havana	chr6:58584523-58695676:+	503.925986	0.682712088	0.143218337	8.77E-08	4.06E-06	yes	1552	6306	474	6306
ENSMUSG00000061024	8	Rrs1	protein_coding	ensembl_havana	chr1:9545408-9547455:+	331.0293219	0.68229975	0.137256723	3.26E-08	1.77E-06	yes	1555	8211	402	8211
ENSMUSG00000036356	15	Csgalnact1	protein_coding	ensembl_havana	chr8:68356781-68735146:-	404.6803489	0.682165025	0.158482211	7.14E-07	2.33E-05	yes	1556	7328	671	7328
ENSMUSG00000048120	16	Entpd1	protein_coding	ensembl_havana	chr19:40612366-40741602:+	2052.456502	0.681523659	0.145245594	1.25E-07	5.52E-06	yes	1560	1341	499	1560
ENSMUSG00000026694	19	Eef1aknmt	protein_coding	ensembl_havana	chr1:162532127-162548551:-	193.7551015	0.681006945	0.094847103	4.60E-14	2.10E-11	yes	1561	10368	48	10368
ENSMUSG00000025375	15	Aatk	protein_coding	ensembl_havana	chr11:120007313-120047167:-	283.0105908	0.680185986	0.135310447	2.48E-08	1.40E-06	yes	1562	8885	388	8885
ENSMUSG00000083049	1	Gm14822	processed_pseudogene	havana	chrX:104746482-104746772:+	17.94595647	0.680053058	0.286621344	4.60E-04	0.004162696	yes	1563	16650	2427	16650
ENSMUSG00000021950	15	Anxa8	protein_coding	ensembl_havana	chr14:34085981-34100571:+	1146.200193	0.679884472	0.150549611	2.84E-07	1.10E-05	yes	1564	2892	568	2892
ENSMUSG00000006301	17	Tmbim1	protein_coding	ensembl_havana	chr1:74288247-74305622:-	4227.247883	0.679807988	0.093220567	2.04E-14	1.15E-11	yes	1565	469	38	1565
ENSMUSG00000014542	3	Clec4f	protein_coding	ensembl_havana	chr6:83644542-83656187:-	5.274736137	0.679677897	1.182499442	0.005608983	0.028576254	yes	1566	19516	4307	19516
ENSMUSG00000027540	13	Ptpn1	protein_coding	ensembl_havana	chr2:167932057-167979385:+	1641.959953	0.679565695	0.15699603	6.50E-07	2.16E-05	yes	1567	1813	661	1813
ENSMUSG00000031955	10	Bcar1	protein_coding	ensembl_havana	chr8:111710474-111743809:-	798.5080695	0.679206492	0.085248775	1.14E-16	1.25E-13	yes	1568	4273	20	4273
ENSMUSG00000115843	1	Gm17873	processed_pseudogene	havana	chr15:3929985-3930560:+	14.94979953	0.679200823	0.385736589	0.001681537	0.011237914	yes	1569	17107	3283	17107
ENSMUSG00000038540	14	Tmc3	protein_coding	ensembl_havana	chr7:83584927-83625614:+	19.16171382	0.679118991	0.481471759	0.002999773	0.017557756	yes	1570	16500	3749	16500
ENSMUSG00000033685	13	Ucp2	protein_coding	ensembl_havana	chr7:100493337-100502020:+	8109.570785	0.678330841	0.245034705	1.66E-04	0.001863797	yes	1573	185	1953	1953
ENSMUSG00000031891	6	Hsd11b2	protein_coding	ensembl_havana	chr8:105518755-105523988:+	40.28131305	0.677548953	0.513425514	0.003459282	0.01963559	yes	1578	14772	3863	14772
ENSMUSG00000005824	7	Tnfsf14	protein_coding	ensembl_havana	chr17:57189492-57194177:-	40.09817934	0.677335522	0.441846224	0.002502012	0.015191378	yes	1580	14779	3614	14779
ENSMUSG00000003545	3	Fosb	protein_coding	ensembl_havana	chr7:19302696-19310051:-	162.7675206	0.676492016	0.436726315	0.002449196	0.014957616	yes	1583	10973	3593	10973
ENSMUSG00000078763	2	Slfn1	protein_coding	ensembl_havana	chr11:83116849-83122670:+	117.6703083	0.67640042	0.35329686	0.001279395	0.009165449	yes	1584	11994	3063	11994
ENSMUSG00000070704	10	Ugt2b36	protein_coding	ensembl_havana	chr5:87065927-87092555:-	24.3137528	0.674690857	1.202757409	0.005242104	0.027238332	yes	1586	15979	4222	15979
ENSMUSG00000064780	1	Snord95	snoRNA	ensembl	chr11:48803139-48803206:+	3.198493497	0.673588982	0.79631867	0.006689113	0.032712105	yes	1590	20775	4487	20775
ENSMUSG00000110397	1	Gm45540	TEC	havana	chr8:56311304-56314909:+	110.539321	0.672479428	0.382665917	0.001756467	0.011640641	yes	1595	12185	3311	12185
ENSMUSG00000054808	15	Actn4	protein_coding	ensembl_havana	chr7:28893248-28962340:-	6825.737658	0.671786916	0.119448001	1.06E-09	9.48E-08	yes	1597	235	245	1597
ENSMUSG00000038335	13	Tsr1	protein_coding	ensembl_havana	chr11:74898071-74909342:+	592.1819237	0.670930745	0.216565388	6.51E-05	9.06E-04	yes	1599	5589	1577	5589
ENSMUSG00000106239	1	Gm9260	processed_pseudogene	havana	chr12:115982263-115993370:-	156.359115	0.670711575	0.176013454	5.54E-06	1.25E-04	yes	1600	11099	970	11099
ENSMUSG00000024524	17	Gnal	protein_coding	ensembl_havana	chr18:67088216-67226792:+	43.30471836	0.670583079	0.3011282	6.84E-04	0.005606742	yes	1601	14585	2674	14585
ENSMUSG00000029415	4	Sdad1	protein_coding	ensembl_havana	chr5:92284010-92310479:-	373.0395078	0.670577692	0.147125523	2.44E-07	9.71E-06	yes	1602	7706	551	7706
ENSMUSG00000111521	1	Gm48529	lncRNA	havana	chr9:45930112-45933738:+	65.84131799	0.670522251	0.202782418	3.34E-05	5.32E-04	yes	1603	13587	1376	13587
ENSMUSG00000060950	12	Trmt61a	protein_coding	ensembl_havana	chr12:111678105-111683902:+	178.8135218	0.669761252	0.311658435	8.17E-04	0.006479293	yes	1606	10667	2768	10667
ENSMUSG00000041482	17	Piezo2	protein_coding	ensembl_havana	chr18:63010213-63387183:-	450.8121377	0.669563859	0.213963526	5.94E-05	8.44E-04	yes	1607	6824	1545	6824
ENSMUSG00000029449	11	Rhof	protein_coding	ensembl_havana	chr5:123103044-123132692:-	240.1229697	0.669441717	0.35416674	0.001395585	0.009771325	yes	1608	9543	3133	9543
ENSMUSG00000085873	1	Ttc39aos1	lncRNA	havana	chr4:109403794-109406155:-	9.978002547	0.669359609	0.449045336	0.002788156	0.016521876	yes	1609	18024	3703	18024
ENSMUSG00000059248	13	Sep 09	protein_coding	ensembl_havana	chr11:117199661-117362325:+	1163.841722	0.667753604	0.101858873	3.59E-12	7.62E-10	yes	1612	2842	103	2842
ENSMUSG00000097134	2	1110002J07Rik	lncRNA	havana	chr10:66912489-66920258:-	3.144638747	0.666669558	0.805786895	0.006992383	0.033855664	yes	1618	20816	4532	20816
ENSMUSG00000028868	13	Wasf2	protein_coding	ensembl_havana	chr4:133130505-133199756:+	2692.102562	0.666570525	0.136539743	5.36E-08	2.70E-06	yes	1619	883	436	1619
ENSMUSG00000032966	14	Fkbp1a	protein_coding	ensembl_havana	chr2:151542483-151561692:+	5006.305922	0.666037162	0.103469927	7.84E-12	1.50E-09	yes	1621	369	115	1621
ENSMUSG00000030598	15	Fbxo17	protein_coding	ensembl_havana	chr7:28716804-28738144:+	84.79928443	0.665871295	0.266179857	3.62E-04	0.003462451	yes	1622	12949	2295	12949
ENSMUSG00000090394	8	4930523C07Rik	protein_coding	ensembl_havana	chr1:160044382-160080208:+	1934.090869	0.665784389	0.153006718	6.23E-07	2.10E-05	yes	1623	1470	651	1623
ENSMUSG00000029328	15	Hnrnpdl	protein_coding	ensembl_havana	chr5:100033577-100039664:-	2025.197232	0.665509758	0.136469487	5.53E-08	2.76E-06	yes	1624	1365	438	1624
ENSMUSG00000022469	17	Rapgef3	protein_coding	ensembl_havana	chr15:97744770-97767972:-	1187.088234	0.665322602	0.110393346	1.03E-10	1.38E-08	yes	1627	2779	163	2779
ENSMUSG00000040867	13	Begain	protein_coding	ensembl_havana	chr12:109032187-109068217:-	38.40610661	0.664825377	0.242988949	1.95E-04	0.00212056	yes	1630	14892	2020	14892
ENSMUSG00000021130	8	Galnt16	protein_coding	ensembl_havana	chr12:80518277-80630972:+	66.49248478	0.664119695	0.164582529	2.36E-06	6.25E-05	yes	1632	13564	828	13564
ENSMUSG00000042594	16	Sh2b3	protein_coding	ensembl_havana	chr5:121815488-121837646:-	1019.876895	0.663479422	0.108926447	6.98E-11	1.03E-08	yes	1634	3309	149	3309
ENSMUSG00000060716	7	Plekhh1	protein_coding	ensembl_havana	chr12:79029163-79081655:+	411.643598	0.663305264	0.187238903	1.54E-05	2.85E-04	yes	1636	7245	1182	7245
ENSMUSG00000066361	3	Serpina3c	protein_coding	ensembl_havana	chr12:104146382-104153870:-	255.5337019	0.66241312	0.252164218	2.66E-04	0.002717226	yes	1638	9308	2151	9308
ENSMUSG00000028859	14	Csf3r	protein_coding	ensembl_havana	chr4:126024550-126044440:+	477.0502805	0.661785416	0.418218633	0.002511282	0.0152266	yes	1641	6569	3619	6569
ENSMUSG00000016559	14	H3f3b	protein_coding	ensembl_havana	chr11:116021912-116027962:-	7813.207887	0.661674786	0.171071777	4.63E-06	1.08E-04	yes	1643	196	941	1643
ENSMUSG00000040463	16	Mybbp1a	protein_coding	ensembl_havana	chr11:72441355-72451768:+	1366.4301	0.661455373	0.15435365	8.44E-07	2.72E-05	yes	1645	2352	681	2352
ENSMUSG00000025533	15	Asl	protein_coding	ensembl_havana	chr5:130011258-130029247:-	354.0501099	0.66126246	0.336593792	0.001264071	0.009088307	yes	1646	7939	3052	7939
ENSMUSG00000063683	12	Glyat	protein_coding	ensembl_havana	chr19:12633308-12653911:+	11.93921161	0.661068242	1.036703581	0.007600147	0.036120863	yes	1647	17623	4617	17623
ENSMUSG00000038181	16	Chpf2	protein_coding	ensembl_havana	chr5:24586741-24594556:+	817.4718493	0.660057594	0.122862162	4.41E-09	3.27E-07	yes	1651	4186	296	4186
ENSMUSG00000087129	1	Gm16316	lncRNA	havana	chr2:163685004-163692279:-	16.11886956	0.658621549	0.529539032	0.004209438	0.022874616	yes	1656	16915	4038	16915
ENSMUSG00000003882	5	Il7r	protein_coding	ensembl_havana	chr15:9505788-9530176:-	146.9085818	0.657452495	0.266800806	4.18E-04	0.003869665	yes	1661	11284	2368	11284
ENSMUSG00000092203	7	1110038B12Rik	lncRNA	havana	chr17:34950238-34952471:-	106.4079671	0.657410309	0.208803116	5.95E-05	8.44E-04	yes	1662	12311	1546	12311
ENSMUSG00000034765	6	Dusp5	protein_coding	ensembl_havana	chr19:53529109-53542431:+	217.4866186	0.657076093	0.196655958	3.17E-05	5.11E-04	yes	1663	9950	1363	9950
ENSMUSG00000044434	5	Gm9791	processed_pseudogene	havana	chr3:34005017-34005463:-	98.72795264	0.656841173	0.18345397	1.38E-05	2.62E-04	yes	1665	12551	1157	12551
ENSMUSG00000052749	9	Trim30b	protein_coding	ensembl_havana	chr7:104355382-104369884:-	101.2943188	0.655420227	0.408130494	0.002503776	0.015197884	yes	1674	12467	3615	12467
ENSMUSG00000022987	12	Zfp641	protein_coding	ensembl_havana	chr15:98285585-98296161:-	464.3584494	0.655406953	0.173857288	6.92E-06	1.51E-04	yes	1675	6695	1007	6695
ENSMUSG00000055723	6	Rras2	protein_coding	ensembl_havana	chr7:114046782-114117781:-	1670.805598	0.654975817	0.187055499	1.85E-05	3.30E-04	yes	1677	1777	1227	1777
ENSMUSG00000025804	5	Ccr1	protein_coding	ensembl_havana	chr9:123962124-123968692:-	228.3393322	0.65475981	0.386648115	0.002171439	0.013648781	yes	1678	9772	3488	9772
ENSMUSG00000109495	1	Gm47692	processed_pseudogene	havana	chr7:5127396-5129356:-	106.4476857	0.654456432	0.161228181	2.23E-06	5.99E-05	yes	1679	12309	817	12309
ENSMUSG00000032501	9	Trib1	protein_coding	ensembl_havana	chr15:59648350-59657099:+	1169.990498	0.653078608	0.23190627	1.66E-04	0.001864191	yes	1683	2820	1954	2820
ENSMUSG00000015961	8	Adss	protein_coding	ensembl_havana	chr1:177762962-177796511:-	1791.187921	0.652850575	0.153498884	1.00E-06	3.15E-05	yes	1684	1635	698	1684
ENSMUSG00000028796	17	Phc2	protein_coding	ensembl_havana	chr4:128654702-128752881:+	2269.845898	0.652605916	0.140095326	1.64E-07	6.98E-06	yes	1685	1140	516	1685
ENSMUSG00000020869	8	Lrrc59	protein_coding	ensembl_havana	chr11:94629767-94645216:+	1679.365637	0.651555659	0.170463884	5.76E-06	1.29E-04	yes	1689	1759	978	1759
ENSMUSG00000020758	15	Itgb4	protein_coding	ensembl_havana	chr11:115974709-116008412:+	637.3529378	0.650926687	0.160610491	2.32E-06	6.18E-05	yes	1691	5267	825	5267
ENSMUSG00000021620	4	Acot12	protein_coding	ensembl_havana	chr13:91741512-91786148:+	5.689625452	0.650770435	1.001873316	0.008027074	0.037492142	yes	1693	19343	4698	19343
ENSMUSG00000022947	8	Cbr3	protein_coding	ensembl_havana	chr16:93683215-93690990:+	444.5818982	0.650515603	0.416437476	0.00276006	0.01641317	yes	1695	6898	3686	6898
ENSMUSG00000032051	9	Fdx1	protein_coding	ensembl_havana	chr9:51943306-51963556:-	1080.796633	0.650427853	0.229740209	1.61E-04	0.001819228	yes	1696	3095	1944	3095
ENSMUSG00000074978	4	Actg-ps1	processed_pseudogene	havana	chr8:46228994-46230117:+	638.0239841	0.650177652	0.133242613	5.74E-08	2.85E-06	yes	1697	5261	442	5261
ENSMUSG00000029161	7	Cgref1	protein_coding	ensembl_havana	chr5:30933143-30945591:-	28.36498453	0.650009927	0.304701776	9.49E-04	0.007255089	yes	1698	15627	2869	15627
ENSMUSG00000022877	9	Hrg	protein_coding	ensembl_havana	chr16:22951072-22961656:+	43.63000415	0.649034166	1.191569137	0.0054344	0.027954456	yes	1701	14571	4259	14571
ENSMUSG00000061039	5	Olfr920	protein_coding	ensembl_havana	chr9:38752299-38760117:+	43.3595421	0.647884048	0.32766432	0.00133227	0.009460845	yes	1706	14580	3089	14580
ENSMUSG00000003053	17	Cyp2c29	protein_coding	ensembl_havana	chr19:39269405-39330713:+	36.13635195	0.647027204	1.199326284	0.005249682	0.027258344	yes	1711	15049	4226	15049
ENSMUSG00000046841	5	Ckap4	protein_coding	ensembl_havana	chr10:84526305-84534062:-	894.7215948	0.646729078	0.16098005	2.73E-06	6.97E-05	yes	1712	3819	857	3819
ENSMUSG00000039046	15	Usp6nl	protein_coding	ensembl_havana	chr2:6322667-6446390:+	891.8684649	0.646700872	0.103945472	3.26E-11	5.12E-09	yes	1714	3830	139	3830
ENSMUSG00000032834	11	Pwp2	protein_coding	ensembl_havana	chr10:78170909-78185149:-	355.6220766	0.646374542	0.166861083	4.83E-06	1.12E-04	yes	1716	7923	947	7923
ENSMUSG00000027200	17	Sema6d	protein_coding	ensembl_havana	chr2:124089969-124667770:+	1057.196856	0.645691424	0.155372178	1.55E-06	4.46E-05	yes	1720	3167	762	3167
ENSMUSG00000100017	2	2410022M11Rik	lncRNA	havana	chr14:56811989-56813899:+	35.81993977	0.64481236	0.272156825	5.67E-04	0.004878046	yes	1723	15065	2552	15065
ENSMUSG00000031966	7	Glb1l3	protein_coding	ensembl_havana	chr9:26817953-26860890:-	32.89429897	0.644775358	0.206444908	6.86E-05	9.49E-04	yes	1724	15270	1588	15270
ENSMUSG00000020692	14	Nle1	protein_coding	ensembl_havana	chr11:82900768-82908411:-	133.510548	0.644683715	0.171813802	7.74E-06	1.66E-04	yes	1725	11630	1023	11630
ENSMUSG00000043091	9	Tuba1c	protein_coding	ensembl_havana	chr15:99029891-99038110:+	2629.33341	0.642482047	0.144599999	4.54E-07	1.62E-05	yes	1733	921	617	1733
ENSMUSG00000035621	13	Midn	protein_coding	ensembl_havana	chr10:80148272-80158368:+	1648.86565	0.641537527	0.1028869	3.03E-11	4.89E-09	yes	1737	1804	136	1804
ENSMUSG00000015176	11	Nolc1	protein_coding	ensembl_havana	chr19:46075863-46085530:+	867.441971	0.641429552	0.122516667	9.69E-09	6.35E-07	yes	1738	3947	335	3947
ENSMUSG00000032852	3	Rspo4	protein_coding	ensembl_havana	chr2:151842927-151874668:+	7.994549184	0.641272988	0.533920528	0.004837213	0.02557323	yes	1740	18523	4148	18523
ENSMUSG00000057160	2	Gm16372	processed_pseudogene	ensembl_havana	chr12:24493207-24493656:-	28.5982669	0.640781209	0.223667329	1.54E-04	0.001751676	yes	1745	15602	1926	15602
ENSMUSG00000028069	16	Gpatch4	protein_coding	ensembl_havana	chr3:88043108-88055993:+	360.8632887	0.640575804	0.175799568	1.18E-05	2.32E-04	yes	1746	7859	1118	7859
ENSMUSG00000068335	6	Dok1	protein_coding	ensembl_havana	chr6:83030934-83033471:-	382.8692729	0.639673833	0.206768075	7.73E-05	0.001037794	yes	1751	7586	1634	7586
ENSMUSG00000100106	1	Gm28856	lncRNA	havana	chr1:130766384-130784433:+	10.01430343	0.639028784	0.506585294	0.004520011	0.024226334	yes	1752	18014	4093	18014
ENSMUSG00000036718	17	Micall2	protein_coding	ensembl_havana	chr5:139706696-139736336:-	140.350493	0.638826107	0.142993438	4.13E-07	1.49E-05	yes	1753	11444	605	11444
ENSMUSG00000028747	10	Htr6	protein_coding	ensembl_havana	chr4:139061108-139075570:-	2.004504992	0.637640099	0.935184052	0.008548939	0.039252849	yes	1757	22045	4779	22045
ENSMUSG00000038656	5	Cyp3a16	protein_coding	ensembl_havana	chr5:145436309-145469723:-	6.663736912	0.637631669	1.138279329	0.006583315	0.032338858	yes	1758	18983	4467	18983
ENSMUSG00000045319	13	Proser2	protein_coding	ensembl_havana	chr2:6097607-6130211:-	204.2889545	0.637227571	0.219590725	1.41E-04	0.001638451	yes	1760	10185	1881	10185
ENSMUSG00000028671	16	Gale	protein_coding	ensembl_havana	chr4:135963727-135968178:+	306.4069311	0.637204448	0.226868565	1.84E-04	0.002029788	yes	1762	8543	1993	8543
ENSMUSG00000015312	9	Gadd45b	protein_coding	ensembl_havana	chr10:80930073-80932204:+	1418.89295	0.637152515	0.137191864	1.85E-07	7.71E-06	yes	1763	2242	525	2242
ENSMUSG00000116305	1	Lncppara	lncRNA	havana	chr15:85653616-85707524:+	37.70234119	0.63504285	0.240519113	2.99E-04	0.002971129	yes	1770	14931	2205	14931
ENSMUSG00000024065	8	Ehd3	protein_coding	ensembl_havana	chr17:73804134-73832094:+	252.382745	0.634362426	0.165186688	5.77E-06	1.29E-04	yes	1775	9365	979	9365
ENSMUSG00000045730	4	Adrb2	protein_coding	ensembl_havana	chr18:62177816-62179959:-	1219.972908	0.633793544	0.250972855	4.08E-04	0.003803336	yes	1777	2677	2353	2677
ENSMUSG00000038668	14	Lpar1	protein_coding	ensembl_havana	chr4:58435255-58553898:-	467.6330083	0.633785903	0.148929838	1.06E-06	3.31E-05	yes	1778	6655	705	6655
ENSMUSG00000032087	10	Dscaml1	protein_coding	ensembl_havana	chr9:45426628-45753712:+	9.842080462	0.633702098	0.458114807	0.003942976	0.021678958	yes	1779	18055	3990	18055
ENSMUSG00000041506	15	Rrp9	protein_coding	ensembl_havana	chr9:106475963-106485424:+	352.8608539	0.633402242	0.148000551	9.60E-07	3.04E-05	yes	1781	7958	692	7958
ENSMUSG00000027412	12	Lpin3	protein_coding	ensembl_havana	chr2:160880670-160906002:+	221.641907	0.632779094	0.164302025	5.56E-06	1.25E-04	yes	1784	9883	971	9883
ENSMUSG00000024404	7	Riok3	protein_coding	ensembl_havana	chr18:12128741-12157387:+	2235.707151	0.63273236	0.125113531	2.50E-08	1.41E-06	yes	1785	1171	389	1785
ENSMUSG00000059991	7	Nptx2	protein_coding	ensembl_havana	chr5:144545902-144557478:+	4.888624571	0.632624471	0.539247319	0.005223886	0.027162969	yes	1787	19699	4220	19699
ENSMUSG00000026473	16	Glul	protein_coding	ensembl_havana	chr1:153899944-153909723:+	7696.268145	0.632006538	0.211869635	1.13E-04	0.001391965	yes	1793	199	1783	1793
ENSMUSG00000034159	12	Mab21l4	protein_coding	ensembl_havana	chr1:93151349-93160948:-	1490.194536	0.631830727	0.200208196	6.59E-05	9.15E-04	yes	1796	2096	1581	2096
ENSMUSG00000037376	14	Trmt6	protein_coding	ensembl_havana	chr2:132804207-132816055:-	239.3523258	0.630350864	0.146528306	8.82E-07	2.83E-05	yes	1798	9563	684	9563
ENSMUSG00000033294	11	Noc4l	protein_coding	ensembl_havana	chr5:110648418-110653417:-	274.5667475	0.629869255	0.144540041	6.92E-07	2.28E-05	yes	1799	9006	666	9006
ENSMUSG00000017493	12	Igfbp4	protein_coding	ensembl_havana	chr11:99041244-99054392:+	2475.586696	0.628941611	0.149948478	1.40E-06	4.10E-05	yes	1803	1001	751	1803
ENSMUSG00000020788	15	Atp2a3	protein_coding	ensembl_havana	chr11:72961169-72993044:+	3707.01144	0.628758226	0.120911559	1.21E-08	7.73E-07	yes	1806	551	343	1806
ENSMUSG00000062760	10	Shisal1	protein_coding	ensembl_havana	chr15:84379203-84447097:-	36.83352271	0.627668152	0.247920683	0.000415001	0.003852208	yes	1810	15000	2362	15000
ENSMUSG00000115643	1	Gm49011	processed_pseudogene	havana	chr14:79105709-79105879:+	15.41561894	0.627351235	0.534762057	0.005358491	0.027731454	yes	1812	17034	4239	17034
ENSMUSG00000026020	9	Nop58	protein_coding	ensembl_havana	chr1:59684971-59719044:+	727.2087384	0.626797432	0.208399687	1.08E-04	0.001339057	yes	1816	4678	1763	4678
ENSMUSG00000035372	2	1810055G02Rik	protein_coding	ensembl_havana	chr19:3708293-3717881:+	262.5077726	0.625324327	0.196500253	6.24E-05	8.78E-04	yes	1819	9189	1560	9189
ENSMUSG00000030341	17	Tnfrsf1a	protein_coding	ensembl_havana	chr6:125349362-125362484:+	2258.153042	0.625199281	0.140588293	4.73E-07	1.67E-05	yes	1820	1150	620	1820
ENSMUSG00000061086	12	Myl4	protein_coding	ensembl_havana	chr11:104550663-104595753:+	892.9650907	0.624741092	0.215590896	1.52E-04	0.001738586	yes	1821	3825	1914	3825
ENSMUSG00000024899	7	Papss2	protein_coding	ensembl_havana	chr19:32595790-32667187:+	738.4037615	0.624704004	0.146855691	1.11E-06	3.40E-05	yes	1822	4609	713	4609
ENSMUSG00000028195	4	Ccn1	protein_coding	ensembl_havana	chr3:145646976-145649981:-	3669.998717	0.624120103	0.318603912	0.001591466	0.010778251	yes	1825	560	3240	3240
ENSMUSG00000033467	12	Crlf2	protein_coding	ensembl_havana	chr5:109554709-109558993:-	200.7210754	0.623975067	0.175269223	1.72E-05	3.12E-04	yes	1826	10250	1206	10250
ENSMUSG00000108294	1	Gm44429	processed_pseudogene	havana	chr6:102937353-102937538:-	230.5650645	0.623481597	0.172380466	1.40E-05	2.65E-04	yes	1829	9731	1160	9731
ENSMUSG00000026669	14	Mcm10	protein_coding	ensembl_havana	chr2:4989714-5012791:-	26.14899311	0.623007564	0.276159334	8.42E-04	0.006616797	yes	1832	15814	2791	15814
ENSMUSG00000017929	13	B4galt5	protein_coding	ensembl_havana	chr2:167298444-167349183:-	649.3401022	0.621196792	0.175742944	1.91E-05	3.38E-04	yes	1836	5192	1237	5192
ENSMUSG00000034674	18	Tdg	protein_coding	ensembl_havana	chr10:82629828-82650799:+	177.3875216	0.620992	0.124423784	3.61E-08	1.93E-06	yes	1838	10696	410	10696
ENSMUSG00000032038	7	St3gal4	protein_coding	ensembl_havana	chr9:35046576-35119268:-	930.5079921	0.620204969	0.235908714	3.34E-04	0.003239838	yes	1842	3657	2260	3657
ENSMUSG00000031605	8	Klhl2	protein_coding	ensembl_havana	chr8:64739675-64850017:-	808.383888	0.61934529	0.162251083	6.70E-06	1.46E-04	yes	1846	4227	1003	4227
ENSMUSG00000118291	1	Csf1r-ps	processed_pseudogene	havana	chr19:60079432-60087657:+	29.2248564	0.619286057	0.435578981	0.004047392	0.022153136	yes	1847	15549	4009	15549
ENSMUSG00000023087	15	Noct	protein_coding	ensembl_havana	chr3:51224447-51251644:+	499.8554448	0.619022127	0.256517153	5.90E-04	0.005005094	yes	1849	6350	2585	6350
ENSMUSG00000009566	12	Fpgs	protein_coding	ensembl_havana	chr2:32682609-32704145:-	284.5651758	0.618073952	0.150131946	2.02E-06	5.55E-05	yes	1853	8861	799	8861
ENSMUSG00000071562	6	Stfa1	protein_coding	ensembl_havana	chr16:36276951-36285373:+	3.324174314	0.618060806	0.649568637	0.00726743	0.034892157	yes	1854	20664	4570	20664
ENSMUSG00000021070	6	Bdkrb2	protein_coding	ensembl_havana	chr12:105563226-105595237:+	113.8001691	0.617882075	0.236751561	3.56E-04	0.003411913	yes	1855	12083	2289	12083
ENSMUSG00000102964	1	9430034N14Rik	TEC	havana	chr1:156026223-156030007:-	4.63163365	0.617748425	0.676086658	0.007593112	0.036095248	yes	1857	19840	4616	19840
ENSMUSG00000090564	9	A430057M04Rik	lncRNA	ensembl_havana	chr14:21847578-21856931:+	5.891651418	0.617687014	0.483960935	0.004948295	0.02597618	yes	1859	19250	4180	19250
ENSMUSG00000003555	8	Cyp17a1	protein_coding	ensembl_havana	chr19:46667165-46673172:-	3.294478028	0.617679499	1.040077267	0.008452062	0.03888941	yes	1860	20685	4768	20685
ENSMUSG00000054277	8	Arfgap3	protein_coding	ensembl_havana	chr15:83299739-83350247:-	713.6309061	0.617617817	0.10890911	9.42E-10	8.61E-08	yes	1861	4775	240	4775
ENSMUSG00000085666	3	Gm9855	processed_pseudogene	havana	chr10:42054113-42055306:-	16.90288352	0.616528741	0.346367451	0.002337255	0.014446871	yes	1869	16803	3550	16803
ENSMUSG00000037762	6	Slc16a9	protein_coding	ensembl_havana	chr10:70245100-70285968:+	1548.259551	0.616279395	0.163124596	7.88E-06	1.68E-04	yes	1870	1966	1028	1966
ENSMUSG00000090698	2	Apold1	protein_coding	ensembl_havana	chr6:134981718-134986836:+	41.54345899	0.615649213	0.367967246	0.002824276	0.016704336	yes	1871	14701	3710	14701
ENSMUSG00000022554	7	Hgh1	protein_coding	ensembl_havana	chr15:76368898-76371437:+	135.9629719	0.614918612	0.147165198	1.58E-06	4.52E-05	yes	1872	11571	766	11571
ENSMUSG00000110697	1	Gm31718	lncRNA	havana	chr8:126812640-126908215:-	20.89987617	0.614874135	0.371552028	0.002923871	0.017200673	yes	1873	16312	3728	16312
ENSMUSG00000029594	12	Rbm19	protein_coding	ensembl_havana	chr5:120116465-120198981:+	274.3333109	0.614428159	0.145144407	1.25E-06	3.72E-05	yes	1875	9010	738	9010
ENSMUSG00000042729	11	Wdr74	protein_coding	ensembl_havana	chr19:8735827-8740624:+	354.885717	0.614385124	0.128221352	9.82E-08	4.45E-06	yes	1876	7929	484	7929
ENSMUSG00000029674	13	Limk1	protein_coding	ensembl_havana	chr5:134656039-134688598:-	350.1160446	0.614321605	0.208557382	1.38E-04	0.001619688	yes	1877	7987	1875	7987
ENSMUSG00000074141	13	Il4i1	protein_coding	ensembl_havana	chr7:44816387-44840809:+	89.86923206	0.613762383	0.39540827	0.003459472	0.01963559	yes	1881	12787	3863	12787
ENSMUSG00000045404	16	Kcnk13	protein_coding	ensembl_havana	chr12:99964499-100062682:+	78.33828627	0.612976376	0.318921739	0.001830682	0.011991238	yes	1884	13157	3349	13157
ENSMUSG00000001305	5	Rrp15	protein_coding	ensembl_havana	chr1:186720978-186749358:-	185.6312896	0.612923369	0.191242924	6.14E-05	8.66E-04	yes	1885	10524	1557	10524
ENSMUSG00000034255	17	Arhgap27	protein_coding	ensembl_havana	chr11:103331497-103363692:-	865.0218413	0.612558501	0.099533267	5.33E-11	8.01E-09	yes	1886	3960	146	3960
ENSMUSG00000064030	15	Pym1	protein_coding	ensembl_havana	chr10:128747889-128766564:+	297.5971648	0.611494004	0.157681549	5.44E-06	1.23E-04	yes	1892	8663	967	8663
ENSMUSG00000018381	15	Abi3	protein_coding	ensembl_havana	chr11:95830074-95842476:-	542.8025957	0.611061575	0.136122372	4.09E-07	1.49E-05	yes	1894	5943	602	5943
ENSMUSG00000097180	5	2700038G22Rik	lncRNA	havana	chr5:23850597-23855038:+	27.12010701	0.610764918	0.339608839	0.002341482	0.014452641	yes	1895	15735	3552	15735
ENSMUSG00000023043	7	Krt18	protein_coding	ensembl_havana	chr15:102028180-102032027:+	5873.186144	0.610115184	0.301988882	0.001527789	0.010437196	yes	1896	290	3212	3212
ENSMUSG00000108183	1	Gm44227	processed_pseudogene	havana	chr6:122305948-122306188:+	80.03141234	0.610084079	0.154586522	4.17E-06	9.93E-05	yes	1897	13110	920	13110
ENSMUSG00000038167	6	Plekhg6	protein_coding	ensembl_havana	chr6:125362660-125380793:-	72.26533491	0.609902506	0.288074394	0.001244521	0.008971264	yes	1899	13373	3044	13373
ENSMUSG00000027368	6	Dusp2	protein_coding	ensembl_havana	chr2:127336159-127338376:+	41.70344554	0.609791508	0.387722673	0.003433025	0.019520829	yes	1900	14688	3859	14688
ENSMUSG00000115143	1	Fkbp1a-ps1	processed_pseudogene	havana	chr14:76636537-76636864:-	44.22095453	0.609622901	0.232733099	3.63E-04	0.003462961	yes	1903	14532	2298	14532
ENSMUSG00000020075	8	Ddx21	protein_coding	ensembl_havana	chr10:62580251-62602281:-	1424.135096	0.609228363	0.170651893	1.76E-05	3.18E-04	yes	1904	2234	1215	2234
ENSMUSG00000026596	13	Abl2	protein_coding	ensembl_havana	chr1:156558786-156649568:+	762.8037591	0.608466236	0.091445163	2.13E-12	4.81E-10	yes	1906	4476	97	4476
ENSMUSG00000078651	8	Aoc2	protein_coding	ensembl_havana	chr11:101325063-101329702:+	59.98675826	0.608351545	0.202824515	1.21E-04	0.001462894	yes	1907	13802	1814	13802
ENSMUSG00000035104	14	Eva1a	protein_coding	ensembl_havana	chr6:82041043-82093099:+	116.1240094	0.608222055	0.172259396	2.04E-05	3.58E-04	yes	1909	12034	1250	12034
ENSMUSG00000059195	10	Gm12715	processed_pseudogene	havana	chr4:103563402-103564529:+	4121.038775	0.607432906	0.132061495	2.49E-07	9.85E-06	yes	1913	482	554	1913
ENSMUSG00000045394	9	Epcam	protein_coding	ensembl_havana	chr17:87635979-87651129:+	1548.938343	0.607320121	0.19348985	7.82E-05	0.001046638	yes	1915	1962	1640	1962
ENSMUSG00000070690	7	Albfm1	protein_coding	ensembl_havana	chr5:90561107-90597871:+	2.860304621	0.607319324	1.070078398	0.008152627	0.037877004	yes	1916	21049	4723	21049
ENSMUSG00000026558	13	Uck2	protein_coding	ensembl_havana	chr1:167222883-167285320:-	538.356365	0.607244985	0.160452692	7.95E-06	1.69E-04	yes	1917	5979	1030	5979
ENSMUSG00000026582	6	Sele	protein_coding	ensembl_havana	chr1:164048234-164057677:+	38.09189043	0.606460836	0.429048916	0.00440389	0.023702371	yes	1923	14909	4077	14909
ENSMUSG00000064210	7	Ano6	protein_coding	ensembl_havana	chr15:95790843-95974751:+	2711.030154	0.606452473	0.110918535	3.02E-09	2.37E-07	yes	1924	871	280	1924
ENSMUSG00000032437	10	Stt3b	protein_coding	ensembl_havana	chr9:115242581-115310421:-	2989.58186	0.606221985	0.139202437	7.57E-07	2.47E-05	yes	1928	757	673	1928
ENSMUSG00000021823	10	Vcl	protein_coding	ensembl_havana	chr14:20929398-21033676:+	5612.691005	0.605997214	0.102688586	2.51E-10	2.90E-08	yes	1929	317	190	1929
ENSMUSG00000041237	12	Pklr	protein_coding	ensembl_havana	chr3:89136142-89146784:+	22.83337274	0.605654525	0.584882296	0.006982366	0.033822086	yes	1931	16104	4529	16104
ENSMUSG00000032041	15	Tirap	protein_coding	ensembl_havana	chr9:35184551-35200291:-	307.1066639	0.605623576	0.161163434	8.87E-06	1.85E-04	yes	1932	8532	1049	8532
ENSMUSG00000046733	7	Gprc5a	protein_coding	ensembl_havana	chr6:135065651-135084709:+	15510.40439	0.605611305	0.133137052	3.16E-07	1.19E-05	yes	1933	68	583	1933
ENSMUSG00000043740	15	B430306N03Rik	protein_coding	ensembl_havana	chr17:48316141-48327024:+	45.97346053	0.605307391	0.448917965	0.004830735	0.025560841	yes	1935	14446	4147	14446
ENSMUSG00000027375	14	Mal	protein_coding	ensembl_havana	chr2:127633226-127656695:-	942.5919592	0.605102879	0.21994464	2.57E-04	0.002645481	yes	1937	3603	2134	3603
ENSMUSG00000075463	3	4930594M22Rik	lncRNA	havana	chr14:122913030-122937469:+	3.684542547	0.604938083	0.642320304	0.007765883	0.036670474	yes	1938	20393	4646	20393
ENSMUSG00000071192	6	Wfikkn1	protein_coding	ensembl_havana	chr17:25877628-25880858:-	12.07752812	0.604721062	0.449884795	0.00487296	0.025709872	yes	1940	17583	4159	17583
ENSMUSG00000084081	3	Gm12057	processed_pseudogene	havana	chr11:22758599-22760025:-	6.272463942	0.604604884	0.487496427	0.005546471	0.028338767	yes	1941	19112	4292	19112
ENSMUSG00000064109	8	Hcst	protein_coding	ensembl_havana	chr7:30417712-30419854:-	39.06890156	0.604316954	0.276189947	0.001098394	0.008112437	yes	1943	14843	2971	14843
ENSMUSG00000039167	12	Adgrl4	protein_coding	ensembl_havana	chr3:151437887-151545086:+	4202.690805	0.604285203	0.137544667	6.42E-07	2.14E-05	yes	1944	476	657	1944
ENSMUSG00000047139	9	Cd24a	protein_coding	ensembl_havana	chr10:43578284-43584265:+	7166.206303	0.60427111	0.203719992	1.37E-04	0.001603633	yes	1945	222	1868	1945
ENSMUSG00000020604	13	Arsg	protein_coding	ensembl_havana	chr11:109473374-109573330:+	84.4289113	0.603939365	0.191551505	7.59E-05	0.001024427	yes	1948	12960	1626	12960
ENSMUSG00000041062	7	Mslnl	protein_coding	ensembl_havana	chr17:25736042-25748330:+	6.819326444	0.603104723	0.636547712	0.007779748	0.036710814	yes	1952	18928	4650	18928
ENSMUSG00000070639	5	Lrrc8b	protein_coding	ensembl_havana	chr5:105415775-105490074:+	1103.645739	0.603103896	0.121866258	4.66E-08	2.39E-06	yes	1953	3018	427	3018
ENSMUSG00000004393	10	Ddx56	protein_coding	ensembl_havana	chr11:6258919-6267772:-	434.3312066	0.603035933	0.092629554	5.56E-12	1.10E-09	yes	1954	7002	111	7002
ENSMUSG00000036110	14	Slc17a2	protein_coding	ensembl_havana	chr13:23806993-23825180:+	17.89916172	0.602380854	0.718771614	0.008748846	0.039886956	yes	1959	16659	4813	16659
ENSMUSG00000070002	7	Ell	protein_coding	ensembl_havana	chr8:70539457-70592858:+	573.7075433	0.601316816	0.110505148	3.52E-09	2.72E-07	yes	1963	5723	284	5723
ENSMUSG00000030378	15	Sult2a8	protein_coding	ensembl_havana	chr7:14410686-14446769:-	22.6667766	0.599827397	1.127741496	0.006898275	0.033525767	yes	1969	16124	4515	16124
ENSMUSG00000029344	14	Tpst2	protein_coding	ensembl_havana	chr5:112276691-112315361:+	677.8821014	0.597381732	0.146215178	2.47E-06	6.47E-05	yes	1981	5019	836	5019
ENSMUSG00000075511	9	1700001L05Rik	lncRNA	ensembl_havana	chr15:83353847-83367282:-	110.9767569	0.597143562	0.180938257	4.80E-05	7.13E-04	yes	1984	12168	1476	12168
ENSMUSG00000044231	3	Nhlrc1	protein_coding	ensembl_havana	chr13:47012557-47014850:-	87.82780461	0.596792194	0.187405365	7.07E-05	9.72E-04	yes	1988	12842	1595	12842
ENSMUSG00000040688	16	Tbl3	protein_coding	ensembl_havana	chr17:24697949-24707660:-	503.227036	0.596523898	0.09298116	1.04E-11	1.90E-09	yes	1991	6312	120	6312
ENSMUSG00000008307	11	1700109H08Rik	protein_coding	ensembl_havana	chr5:3571566-3584356:+	14.79583169	0.596122761	0.528270025	0.006596329	0.032366558	yes	1992	17130	4472	17130
ENSMUSG00000023827	8	Agpat4	protein_coding	ensembl_havana	chr17:12118704-12219645:+	949.5537349	0.59530279	0.130171084	2.91E-07	1.12E-05	yes	1995	3574	570	3574
ENSMUSG00000041378	2	Cldn5	protein_coding	ensembl_havana	chr16:18776847-18778262:+	4713.305233	0.593952746	0.214310421	2.57E-04	0.002644815	yes	2003	407	2133	2133
ENSMUSG00000028978	12	Nos3	protein_coding	ensembl_havana	chr5:24364810-24384474:+	436.8499433	0.593201939	0.157173176	8.72E-06	1.84E-04	yes	2005	6973	1043	6973
ENSMUSG00000063586	1	Gm5513	processed_pseudogene	ensembl	chr19:14959549-14960766:-	11.17771735	0.592433793	0.397923976	0.004312334	0.023309526	yes	2006	17790	4058	17790
ENSMUSG00000082718	1	Gm14928	processed_pseudogene	havana	chrX:120178939-120179415:+	32.70155353	0.592288788	0.238558032	5.73E-04	0.004911529	yes	2007	15281	2562	15281
ENSMUSG00000098987	1	Gm8982	processed_pseudogene	havana	chr7:106123174-106124730:+	26.78954958	0.592266255	0.261364185	9.83E-04	0.007436085	yes	2008	15765	2902	15765
ENSMUSG00000021943	7	Gdf10	protein_coding	ensembl_havana	chr14:33923587-33937983:+	95.44453367	0.591779011	0.180962063	5.44E-05	7.84E-04	yes	2009	12626	1522	12626
ENSMUSG00000062825	15	Actg1	protein_coding	ensembl_havana	chr11:120345690-120348542:-	10266.55558	0.591613685	0.176290828	4.06E-05	6.22E-04	yes	2010	128	1433	2010
ENSMUSG00000033721	16	Vav3	protein_coding	ensembl_havana	chr3:109340653-109685698:+	227.8439958	0.591350139	0.12729441	2.09E-07	8.57E-06	yes	2011	9782	536	9782
ENSMUSG00000028185	12	Dnase2b	protein_coding	ensembl_havana	chr3:146580985-146615596:-	1.792409432	0.590248624	1.085697421	0.007989448	0.037380057	yes	2020	22372	4690	22372
ENSMUSG00000024091	9	Vapa	protein_coding	ensembl_havana	chr17:65578327-65613555:-	2985.43078	0.589762431	0.169626539	2.67E-05	4.47E-04	yes	2023	760	1311	2023
ENSMUSG00000027377	2	Mall	protein_coding	ensembl_havana	chr2:127704386-127729932:-	286.2207942	0.589612591	0.187523003	8.34E-05	0.001099056	yes	2024	8832	1665	8832
ENSMUSG00000030522	14	Mtmr10	protein_coding	ensembl_havana	chr7:64287653-64340806:+	924.2623655	0.589295962	0.100168521	2.87E-10	3.18E-08	yes	2025	3681	198	3681
ENSMUSG00000020599	13	Rgs9	protein_coding	ensembl_havana	chr11:109225355-109298129:-	224.3953134	0.589230112	0.226256918	4.22E-04	0.003902917	yes	2026	9841	2371	9841
ENSMUSG00000058818	13	Pirb	protein_coding	ensembl_havana	chr7:3711409-3720391:-	428.0858897	0.588607192	0.24600224	7.37E-04	0.005972675	yes	2027	7065	2708	7065
ENSMUSG00000063232	16	Serpina11	protein_coding	ensembl_havana	chr12:103980243-103989957:-	6.748229198	0.587901768	1.085321354	0.008013427	0.037460295	yes	2030	18958	4694	18958
ENSMUSG00000045180	13	Shroom2	protein_coding	ensembl_havana	chrX:152609509-152769465:-	440.0218854	0.587002468	0.107310088	3.08E-09	2.41E-07	yes	2034	6938	281	6938
ENSMUSG00000085830	1	Grin1os	lncRNA	ensembl_havana	chr2:25291220-25298925:+	37.95187745	0.58627633	0.293982052	0.001862944	0.012119892	yes	2037	14919	3370	14919
ENSMUSG00000093577	1	Gm20632	lncRNA	havana	chr3:96239393-96241819:+	35.00654206	0.586243001	0.373521306	0.003981557	0.021836368	yes	2038	15111	4001	15111
ENSMUSG00000028121	8	Bcar3	protein_coding	ensembl_havana	chr3:122294136-122530191:+	1783.18196	0.586081372	0.246286782	7.72E-04	0.006193253	yes	2040	1644	2736	2736
ENSMUSG00000024754	13	Cemip2	protein_coding	ensembl_havana	chr19:21778342-21858360:+	2778.669685	0.585978895	0.159076242	1.27E-05	2.44E-04	yes	2043	844	1137	2043
ENSMUSG00000027359	16	Slc27a2	protein_coding	ensembl_havana	chr2:126552407-126588243:+	125.0458445	0.585111597	0.57105126	0.007787936	0.036733215	yes	2046	11819	4652	11819
ENSMUSG00000022388	14	Ttll8	protein_coding	ensembl_havana	chr15:88890633-88954418:-	25.88433944	0.58478115	0.349234305	0.003405141	0.019377338	yes	2047	15840	3854	15840
ENSMUSG00000029377	5	Ereg	protein_coding	ensembl_havana	chr5:91074622-91093646:+	24.77177662	0.584034971	0.402635152	0.004784675	0.025359932	yes	2050	15920	4140	15920
ENSMUSG00000049791	4	Fzd4	protein_coding	ensembl_havana	chr7:89404355-89413134:+	2469.764541	0.583764302	0.136689594	1.17E-06	3.53E-05	yes	2052	1004	727	2052
ENSMUSG00000049076	12	Acap2	protein_coding	ensembl_havana	chr16:31092412-31201245:-	1448.080895	0.583712314	0.105482036	2.17E-09	1.79E-07	yes	2053	2187	267	2187
ENSMUSG00000035640	18	Cbarp	protein_coding	ensembl_havana	chr10:80130451-80140835:-	380.6231695	0.583308101	0.145408258	3.51E-06	8.62E-05	yes	2054	7619	892	7619
ENSMUSG00000003644	17	Rps6ka1	protein_coding	ensembl_havana	chr4:133847290-133887797:-	838.9194615	0.583054451	0.142067963	2.39E-06	6.31E-05	yes	2055	4090	832	4090
ENSMUSG00000032085	5	Tagln	protein_coding	ensembl_havana	chr9:45929619-45936058:-	2702.387865	0.583034338	0.124081975	1.66E-07	7.03E-06	yes	2056	878	517	2056
ENSMUSG00000035498	10	Cdcp1	protein_coding	ensembl_havana	chr9:123170824-123216038:-	658.3328089	0.582767569	0.111447983	1.15E-08	7.38E-07	yes	2058	5128	340	5128
ENSMUSG00000004451	14	Ralb	protein_coding	ensembl_havana	chr1:119470305-119504794:-	1288.53781	0.582672223	0.111300788	1.11E-08	7.19E-07	yes	2059	2516	339	2516
ENSMUSG00000024659	15	Anxa1	protein_coding	ensembl_havana	chr19:20373428-20390944:-	9454.892463	0.582604807	0.246483673	8.20E-04	0.006492006	yes	2060	144	2771	2771
ENSMUSG00000032000	17	Birc3	protein_coding	ensembl_havana	chr9:7848699-7873186:-	667.9076224	0.582466531	0.137456757	1.36E-06	3.99E-05	yes	2062	5071	745	5071
ENSMUSG00000026343	6	Gpr39	protein_coding	ensembl_havana	chr1:125676995-125873862:+	128.9203716	0.582339163	0.171735384	3.74E-05	5.87E-04	yes	2063	11726	1396	11726
ENSMUSG00000047347	7	Tdg-ps	processed_pseudogene	ensembl_havana	chr15:82516311-82519278:+	89.90889848	0.581600514	0.157614576	1.26E-05	2.43E-04	yes	2068	12786	1135	12786
ENSMUSG00000047604	3	Frat2	protein_coding	ensembl_havana	chr19:41845972-41848132:-	63.96460613	0.581497861	0.209897929	2.75E-04	0.002783855	yes	2070	13662	2165	13662
ENSMUSG00000115276	1	9930017N22Rik	TEC	havana	chr15:34126944-34130688:+	17.14470643	0.581444159	0.364751794	0.003951621	0.021715606	yes	2071	16767	3993	16767
ENSMUSG00000027761	4	Aadac	protein_coding	ensembl_havana	chr3:60025717-60040160:+	33.01568627	0.581230081	1.054733892	0.008787252	0.040028786	yes	2072	15261	4817	15261
ENSMUSG00000026975	10	Dph7	protein_coding	ensembl_havana	chr2:24962400-24972163:+	195.2160956	0.581101762	0.140067837	1.99E-06	5.50E-05	yes	2074	10351	795	10351
ENSMUSG00000015468	14	Notch4	protein_coding	ensembl_havana	chr17:34564268-34588503:+	1731.939718	0.580498581	0.197814265	1.69E-04	0.001890561	yes	2078	1699	1962	2078
ENSMUSG00000084361	1	Gm8202	processed_pseudogene	havana	chrX:144236903-144237212:-	13.70806236	0.57992334	0.368485489	0.004114537	0.022447859	yes	2080	17294	4022	17294
ENSMUSG00000111684	1	Gm8543	processed_pseudogene	havana	chr9:39074102-39075735:+	584.0414556	0.579852991	0.152620439	8.30E-06	1.76E-04	yes	2081	5632	1034	5632
ENSMUSG00000091655	3	Gm8741	processed_pseudogene	havana	chr17:35335909-35336292:+	17.0490319	0.579836192	0.294812611	0.002049912	0.013065518	yes	2082	16779	3441	16779
ENSMUSG00000031776	17	Arl2bp	protein_coding	ensembl_havana	chr8:94666600-94674425:+	1806.133255	0.579801139	0.117541831	5.32E-08	2.69E-06	yes	2083	1607	434	2083
ENSMUSG00000026970	16	Rbms1	protein_coding	ensembl_havana	chr2:60750193-60963192:-	3238.554647	0.579122574	0.080159544	3.99E-14	1.91E-11	yes	2088	684	46	2088
ENSMUSG00000089999	1	Gm6485	transcribed_processed_pseudogene	havana	chr3:104752727-104753165:-	350.0938224	0.578439811	0.167153337	2.97E-05	4.84E-04	yes	2093	7989	1344	7989
ENSMUSG00000097195	10	Snhg5	lncRNA	havana	chr9:88495268-88523562:-	278.5528177	0.578232697	0.143533268	3.32E-06	8.24E-05	yes	2095	8946	885	8946
ENSMUSG00000020534	14	Shmt1	protein_coding	ensembl_havana	chr11:60788104-60811718:-	203.4595508	0.577305738	0.181114628	7.64E-05	0.001030084	yes	2101	10205	1628	10205
ENSMUSG00000004508	6	Gab2	protein_coding	ensembl_havana	chr7:97081586-97308946:+	888.9839088	0.576613216	0.152039793	8.62E-06	1.82E-04	yes	2104	3851	1039	3851
ENSMUSG00000043889	6	Gm8399	processed_pseudogene	havana	chr13:81064684-81065800:+	2360.358305	0.576331481	0.131243727	7.01E-07	2.30E-05	yes	2107	1076	670	2107
ENSMUSG00000021135	8	Slc10a1	protein_coding	ensembl_havana	chr12:80953183-80968705:-	24.2457092	0.576246895	1.112534282	0.007282864	0.034923052	yes	2108	15981	4574	15981
ENSMUSG00000029287	14	Tgfbr3	protein_coding	ensembl_havana	chr5:107106570-107289629:-	1916.516065	0.575063382	0.152077044	9.05E-06	1.88E-04	yes	2114	1492	1056	2114
ENSMUSG00000032420	8	Nt5e	protein_coding	ensembl_havana	chr9:88327197-88372092:+	2483.983419	0.574952766	0.180632069	7.84E-05	0.001047728	yes	2115	998	1641	2115
ENSMUSG00000027985	14	Lef1	protein_coding	ensembl_havana	chr3:131110471-131224356:+	77.81915364	0.574486019	0.248616379	9.79E-04	0.007417461	yes	2117	13170	2895	13170
ENSMUSG00000015837	15	Sqstm1	protein_coding	ensembl_havana	chr11:50199366-50210827:-	7365.857542	0.574217248	0.09971104	6.08E-10	6.03E-08	yes	2119	211	221	2119
ENSMUSG00000036430	8	Tbcc	protein_coding	ensembl_havana	chr17:46890684-46891847:+	226.4433843	0.573937408	0.138212987	2.00E-06	5.51E-05	yes	2120	9801	798	9801
ENSMUSG00000044103	4	Il1f9	protein_coding	ensembl_havana	chr2:24186476-24193568:+	68.83967	0.57383866	0.488262811	0.007060724	0.034126313	yes	2121	13479	4540	13479
ENSMUSG00000035875	15	AI182371	protein_coding	ensembl_havana	chr2:35081861-35101543:-	63.10066936	0.573743133	0.343534124	0.00367615	0.020543785	yes	2122	13693	3926	13693
ENSMUSG00000049892	7	Rasd1	protein_coding	ensembl_havana	chr11:59963181-59964944:-	110.2755311	0.573707945	0.388247993	0.004913577	0.025848256	yes	2123	12196	4167	12196
ENSMUSG00000055835	10	Zfp1	protein_coding	ensembl_havana	chr8:111643401-111671011:+	149.5826665	0.573649014	0.162012742	2.26E-05	3.92E-04	yes	2124	11235	1266	11235
ENSMUSG00000031871	9	Cdh5	protein_coding	ensembl_havana	chr8:104101625-104144511:+	8494.150342	0.573477724	0.1566049	1.44E-05	2.71E-04	yes	2126	167	1168	2126
ENSMUSG00000057541	14	Pus7	protein_coding	ensembl_havana	chr5:23740648-23783711:-	251.7107137	0.573311152	0.153308859	1.07E-05	2.15E-04	yes	2127	9372	1093	9372
ENSMUSG00000032094	8	Cd3d	protein_coding	ensembl_havana	chr9:44981786-44987339:+	69.35625016	0.573244559	0.29303656	0.002181085	0.013693719	yes	2128	13463	3492	13463
ENSMUSG00000000339	14	Rtca	protein_coding	ensembl_havana	chr3:116488963-116508208:-	397.2957756	0.573033329	0.119146162	9.94E-08	4.50E-06	yes	2129	7413	485	7413
ENSMUSG00000038214	15	Bend3	protein_coding	ensembl_havana	chr10:43478831-43515396:+	181.8927494	0.572743709	0.117535204	7.27E-08	3.45E-06	yes	2130	10605	462	10605
ENSMUSG00000047150	8	1700001C19Rik	protein_coding	ensembl_havana	chr17:47412734-47437376:-	2.272844032	0.572438915	0.833132051	0.010998626	0.047489739	yes	2131	21723	5082	21723
ENSMUSG00000045587	9	Lypd10	protein_coding	ensembl_havana	chr7:24709242-24714535:+	8.189774117	0.571812621	0.49960319	0.007373648	0.035281284	yes	2132	18468	4586	18468
ENSMUSG00000114733	1	Gm4815	processed_pseudogene	havana	chr13:98613501-98614494:+	207.5507471	0.571036406	0.128358089	5.48E-07	1.88E-05	yes	2134	10123	641	10123
ENSMUSG00000020038	10	Cry1	protein_coding	ensembl_havana	chr10:85131700-85185064:-	290.9063873	0.570454228	0.2094416	3.33E-04	0.003232583	yes	2138	8755	2259	8755
ENSMUSG00000029648	13	Flt1	protein_coding	ensembl_havana	chr5:147561604-147726011:-	3304.760785	0.570161404	0.152165876	1.05E-05	2.12E-04	yes	2140	658	1090	2140
ENSMUSG00000108414	1	Snhg1	lncRNA	havana	chr19:8723475-8726443:+	354.1325335	0.570098173	0.202288406	2.53E-04	0.002611658	yes	2141	7938	2124	7938
ENSMUSG00000097099	2	Gm9917	lncRNA	havana	chr9:107558809-107568415:-	761.0293901	0.570095302	0.152089563	1.05E-05	2.11E-04	yes	2142	4487	1088	4487
ENSMUSG00000041608	8	Entpd3	protein_coding	ensembl_havana	chr9:120539818-120568327:+	135.6361039	0.569968726	0.217533072	4.47E-04	0.004067662	yes	2143	11576	2412	11576
ENSMUSG00000022500	15	Litaf	protein_coding	ensembl_havana	chr16:10959275-11066157:-	1162.370701	0.569868834	0.193211196	1.70E-04	0.001898951	yes	2144	2849	1963	2849
ENSMUSG00000095159	2	Tubb4b-ps1	processed_pseudogene	havana	chr5:7179365-7180700:+	951.416449	0.569621335	0.175331312	6.43E-05	8.99E-04	yes	2145	3559	1570	3559
ENSMUSG00000072653	14	Zfp783	transcribed_unprocessed_pseudogene	ensembl_havana	chr6:47943171-47955913:+	50.88539182	0.569029239	0.229074958	6.50E-04	0.005403332	yes	2148	14219	2638	14219
ENSMUSG00000049907	8	Rasl11b	protein_coding	ensembl_havana	chr5:74195286-74199481:+	475.5491682	0.568753996	0.174149528	6.09E-05	8.62E-04	yes	2153	6579	1551	6579
ENSMUSG00000036693	12	Nop14	protein_coding	ensembl_havana	chr5:34638536-34660148:-	440.0746169	0.568486545	0.102291161	1.94E-09	1.63E-07	yes	2155	6937	262	6937
ENSMUSG00000035934	16	Pknox2	protein_coding	ensembl_havana	chr9:36890982-37147407:-	327.265225	0.568027707	0.242370748	9.36E-04	0.007185529	yes	2159	8265	2859	8265
ENSMUSG00000001025	8	S100a6	protein_coding	ensembl_havana	chr3:90612882-90624181:+	7837.662823	0.567508103	0.193409117	1.80E-04	0.001987803	yes	2161	194	1988	2161
ENSMUSG00000031502	11	Col4a1	protein_coding	ensembl_havana	chr8:11198423-11312826:-	15806.22508	0.567036784	0.145825451	6.10E-06	1.35E-04	yes	2165	66	988	2165
ENSMUSG00000019876	15	Pkib	protein_coding	ensembl_havana	chr10:57631981-57741112:+	72.24357519	0.56651943	0.290443167	0.002299958	0.014259939	yes	2170	13376	3538	13376
ENSMUSG00000043702	9	Pde12	protein_coding	ensembl_havana	chr14:26659958-26669883:-	332.7577501	0.566408947	0.149149623	8.76E-06	1.84E-04	yes	2172	8188	1044	8188
ENSMUSG00000031445	5	Proz	protein_coding	ensembl_havana	chr8:13060914-13076026:+	56.58432788	0.566126138	0.520288149	0.008049947	0.037551018	yes	2175	13949	4704	13949
ENSMUSG00000016763	15	Scube1	protein_coding	ensembl_havana	chr15:83604999-83725021:-	174.0579594	0.565554054	0.172329062	5.85E-05	8.31E-04	yes	2178	10764	1543	10764
ENSMUSG00000049409	9	Prokr1	protein_coding	ensembl_havana	chr6:87578591-87590743:-	19.77240053	0.565530787	0.416454629	0.006034596	0.030273692	yes	2179	16424	4374	16424
ENSMUSG00000032402	12	Smad3	protein_coding	ensembl_havana	chr9:63646767-63757994:-	1125.714601	0.565407931	0.134244566	1.59E-06	4.55E-05	yes	2180	2957	768	2957
ENSMUSG00000036216	5	Leap2	protein_coding	ensembl_havana	chr11:53422181-53423170:-	9.595965031	0.565093744	1.148482019	0.005992642	0.030097628	yes	2182	18120	4369	18120
ENSMUSG00000020812	18	Snhg16	lncRNA	ensembl_havana	chr11:116671604-116685072:+	87.72483687	0.564904793	0.179388287	9.17E-05	0.001182683	yes	2186	12847	1700	12847
ENSMUSG00000074305	9	Peak1	protein_coding	ensembl_havana	chr9:56201126-56418067:-	1771.713853	0.564862234	0.119983893	1.66E-07	7.03E-06	yes	2187	1659	517	2187
ENSMUSG00000058717	8	Lypd11	protein_coding	ensembl_havana	chr7:24715023-24726908:-	16.16787947	0.564685369	0.395087732	0.005546872	0.028338767	yes	2188	16908	4292	16908
ENSMUSG00000111818	1	Gm17749	lncRNA	havana	chr9:65521106-65529806:-	2.231122143	0.562762796	0.920850483	0.011245672	0.048328198	yes	2199	21768	5106	21768
ENSMUSG00000104126	1	Gm37486	processed_pseudogene	havana	chr1:178299396-178299800:+	428.2672433	0.562626935	0.149279629	9.93E-06	2.02E-04	yes	2200	7064	1076	7064
ENSMUSG00000031504	6	Rab20	protein_coding	ensembl_havana	chr8:11453518-11478710:-	289.732777	0.562606106	0.259672778	0.00147598	0.010178326	yes	2201	8772	3182	8772
ENSMUSG00000066363	12	Serpina3f	protein_coding	ensembl_havana	chr12:104214544-104221129:+	261.0502454	0.562567517	0.395084556	0.005660258	0.028784016	yes	2202	9213	4315	9213
ENSMUSG00000039813	14	Tbc1d2	protein_coding	ensembl_havana	chr4:46604390-46650209:-	435.7174048	0.562271279	0.224390879	6.36E-04	0.005321929	yes	2203	6987	2623	6987
ENSMUSG00000043008	9	Klhl6	protein_coding	ensembl_havana	chr16:19946496-19983037:-	239.5391058	0.562138746	0.187581234	1.52E-04	0.00173904	yes	2204	9555	1915	9555
ENSMUSG00000019997	11	Ccn2	protein_coding	ensembl_havana	chr10:24595442-24598683:+	2878.331433	0.562014358	0.213394481	4.49E-04	0.004078672	yes	2205	803	2415	2415
ENSMUSG00000118140	1	Gm4949	processed_pseudogene	havana	chr18:38359441-38360538:-	109.6146159	0.561851946	0.227114463	6.94E-04	0.005673343	yes	2206	12209	2683	12209
ENSMUSG00000020098	7	Pcbd1	protein_coding	ensembl_havana	chr10:61089331-61094324:+	124.4037756	0.561848502	0.27508124	0.001953696	0.012575783	yes	2207	11839	3408	11839
ENSMUSG00000040026	8	Saa3	protein_coding	ensembl_havana	chr7:46711998-46715700:-	165.1509372	0.561675032	0.539191641	0.008619817	0.039446225	yes	2210	10925	4794	10925
ENSMUSG00000052632	16	Asap2	protein_coding	ensembl_havana	chr12:20990459-21270171:+	634.2392911	0.560970147	0.14011638	3.89E-06	9.40E-05	yes	2213	5289	908	5289
ENSMUSG00000072664	11	Ugt3a1	protein_coding	ensembl_havana	chr15:9276888-9315032:+	4.633808615	0.560966392	0.995091928	0.010354422	0.045405094	yes	2214	19837	5003	19837
ENSMUSG00000001249	14	Hpn	protein_coding	ensembl_havana	chr7:31098725-31115290:-	226.6474039	0.560237306	0.193342217	2.09E-04	0.002238388	yes	2217	9797	2044	9797
ENSMUSG00000019122	8	Ccl9	protein_coding	ensembl_havana	chr11:83572919-83578636:-	568.7778398	0.558554295	0.255743314	0.001452053	0.010070291	yes	2223	5746	3164	5746
ENSMUSG00000118093	1	Gm17802	processed_pseudogene	havana	chr19:12273011-12274610:+	102.0086175	0.558449119	0.183303854	1.32E-04	0.001560311	yes	2225	12448	1854	12448
ENSMUSG00000031750	15	Il34	protein_coding	ensembl_havana	chr8:110741829-110805924:-	309.5629199	0.558188082	0.19233906	2.08E-04	0.002232907	yes	2228	8500	2043	8500
ENSMUSG00000000303	12	Cdh1	protein_coding	ensembl_havana	chr8:106603351-106670246:+	9114.457054	0.557720802	0.130390561	1.22E-06	3.66E-05	yes	2231	152	734	2231
ENSMUSG00000019823	17	Mical1	protein_coding	ensembl_havana	chr10:41476314-41487032:+	702.5874223	0.557620411	0.135175944	2.36E-06	6.25E-05	yes	2232	4860	828	4860
ENSMUSG00000087141	1	Plcxd2	protein_coding	ensembl_havana	chr16:45959263-46010218:-	84.28147273	0.557532343	0.299777371	0.002908764	0.017130166	yes	2233	12968	3726	12968
ENSMUSG00000034780	6	B3galt1	protein_coding	ensembl_havana	chr2:67565871-68122689:+	25.05770958	0.55725937	0.398806814	0.006053859	0.030342581	yes	2234	15897	4378	15897
ENSMUSG00000026234	12	Ncl	protein_coding	ensembl_havana	chr1:86344719-86359400:-	5125.244997	0.557126178	0.088069933	1.91E-11	3.13E-09	yes	2235	352	134	2235
ENSMUSG00000009614	16	Sardh	protein_coding	ensembl_havana	chr2:27188393-27248337:-	203.3879837	0.556983918	0.320754832	0.003656959	0.020475799	yes	2237	10207	3919	10207
ENSMUSG00000115681	1	Gm2682	lncRNA	havana	chr15:60120540-60187408:-	15.5554941	0.556925911	0.377934293	0.005493734	0.028139355	yes	2239	17000	4284	17000
ENSMUSG00000058922	7	Gm10052	processed_pseudogene	havana	chr9:123689233-123690192:-	248.0397796	0.556768073	0.119292262	2.05E-07	8.42E-06	yes	2241	9421	534	9421
ENSMUSG00000002814	15	Top3a	protein_coding	ensembl_havana	chr11:60740058-60777365:-	184.2708914	0.556762452	0.160030026	3.02E-05	4.91E-04	yes	2242	10558	1350	10558
ENSMUSG00000114267	1	Gm48600	TEC	havana	chr14:11904679-11909158:+	7.857521183	0.55544568	0.502511844	0.008393395	0.038686182	yes	2246	18565	4759	18565
ENSMUSG00000022951	16	Rcan1	protein_coding	ensembl_havana	chr16:92391953-92470867:-	880.378449	0.555058781	0.174771029	8.76E-05	0.001139761	yes	2248	3890	1686	3890
ENSMUSG00000021367	8	Edn1	protein_coding	ensembl_havana	chr13:42301476-42307990:+	567.7408711	0.554942392	0.258810957	0.001625927	0.010967637	yes	2250	5754	3250	5754
ENSMUSG00000032350	9	Gclc	protein_coding	ensembl_havana	chr9:77754535-77794485:+	6032.268571	0.554520223	0.451981627	0.007478518	0.035678757	yes	2252	277	4599	4599
ENSMUSG00000030681	18	Mvp	protein_coding	ensembl_havana	chr7:126986860-127014621:-	2147.305319	0.553989727	0.086432218	1.11E-11	2.00E-09	yes	2253	1250	122	2253
ENSMUSG00000025405	9	Inhbc	protein_coding	ensembl_havana	chr10:127356322-127370431:-	3.026242547	0.553957937	1.085690891	0.008069422	0.037609881	yes	2254	20906	4705	20906
ENSMUSG00000026749	11	Nek6	protein_coding	ensembl_havana	chr2:38511643-38594606:+	581.8778392	0.553933972	0.173571115	8.36E-05	0.001099813	yes	2255	5647	1667	5647
ENSMUSG00000071001	4	Hrct1	protein_coding	ensembl_havana	chr4:43727188-43728639:+	115.8505744	0.553733374	0.201696388	3.40E-04	0.003291776	yes	2259	12039	2267	12039
ENSMUSG00000026288	14	Inpp5d	protein_coding	ensembl_havana	chr1:87620312-87720507:+	817.4662063	0.553577935	0.110722346	3.99E-08	2.09E-06	yes	2260	4187	415	4187
ENSMUSG00000028445	7	Enho	protein_coding	ensembl_havana	chr4:41638144-41640324:-	268.5159258	0.552449814	0.180799037	1.32E-04	0.001558242	yes	2266	9091	1850	9091
ENSMUSG00000028063	15	Lmna	protein_coding	ensembl_havana	chr3:88480147-88509956:-	3627.399856	0.55235683	0.191881683	2.30E-04	0.002410978	yes	2267	566	2091	2267
ENSMUSG00000057037	8	Cfhr1	protein_coding	ensembl_havana	chr1:139547053-139560272:-	5.635912654	0.552177453	1.107842257	0.007287843	0.03493929	yes	2270	19367	4577	19367
ENSMUSG00000028857	16	Tmem222	protein_coding	ensembl_havana	chr4:133266045-133277792:-	571.2587254	0.552069266	0.108064401	2.28E-08	1.30E-06	yes	2271	5729	385	5729
ENSMUSG00000024812	11	Tjp2	protein_coding	ensembl_havana	chr19:24094505-24225030:-	3084.94867	0.550961534	0.113796537	8.87E-08	4.08E-06	yes	2276	729	476	2276
ENSMUSG00000002897	5	Il17ra	protein_coding	ensembl_havana	chr6:120463247-120487559:+	657.6568339	0.549071306	0.170527016	7.75E-05	0.001039998	yes	2289	5132	1635	5132
ENSMUSG00000028318	14	Polr1e	protein_coding	ensembl_havana	chr4:45018583-45036565:+	121.7922605	0.549063678	0.20259349	3.86E-04	0.003642649	yes	2290	11904	2324	11904
ENSMUSG00000095061	1	E030018B13Rik	protein_coding	ensembl_havana	chr7:63916857-63920539:+	1.825486853	0.548554165	0.992139779	0.010699488	0.046408158	yes	2293	22321	5059	22321
ENSMUSG00000036395	15	Glb1l2	protein_coding	ensembl_havana	chr9:26763044-26806468:-	516.5111966	0.548372758	0.135946151	3.57E-06	8.73E-05	yes	2294	6183	897	6183
ENSMUSG00000038279	10	Nop2	protein_coding	ensembl_havana	chr6:125131909-125144753:+	467.1855254	0.547831641	0.161272726	4.20E-05	6.41E-04	yes	2295	6663	1440	6663
ENSMUSG00000022018	7	Rgcc	protein_coding	ensembl_havana	chr14:79288756-79301645:-	3830.530186	0.547799103	0.270854942	0.002221966	0.013910583	yes	2296	529	3505	3505
ENSMUSG00000105081	1	Gm43110	processed_pseudogene	havana	chr5:22472767-22472992:-	61.14723583	0.547646815	0.184017055	1.73E-04	0.001929241	yes	2298	13758	1973	13758
ENSMUSG00000023988	8	Bysl	protein_coding	ensembl_havana	chr17:47599331-47611492:-	286.5385235	0.547281953	0.196187414	3.08E-04	0.003047813	yes	2302	8824	2218	8824
ENSMUSG00000021751	13	Acox2	protein_coding	ensembl_havana	chr14:8225511-8259353:-	312.7600993	0.54680086	0.25120621	0.001583095	0.010732266	yes	2308	8458	3236	8458
ENSMUSG00000025059	16	Gk	protein_coding	ensembl_havana	chrX:85701937-85776819:-	348.5963833	0.546714109	0.171495241	8.72E-05	0.001136918	yes	2309	8000	1683	8000
ENSMUSG00000055370	3	Gm9968	lncRNA	havana	chr16:43345887-43363666:-	12.10096196	0.546676792	0.343144035	0.004942609	0.025952543	yes	2310	17573	4179	17573
ENSMUSG00000116940	1	Gm7450	processed_pseudogene	havana	chr17:15575999-15577151:-	8.453447278	0.546607327	0.392049172	0.006503912	0.03200613	yes	2312	18393	4457	18393
ENSMUSG00000106317	1	Gm43848	lncRNA	havana	chr3:105725901-105727147:-	39.48294839	0.54599374	0.294761513	0.003174211	0.018343881	yes	2315	14813	3796	14813
ENSMUSG00000064141	14	Zfp69	protein_coding	ensembl_havana	chr4:120930137-120951699:-	40.21081077	0.54572698	0.258303352	0.001845026	0.012067182	yes	2317	14775	3355	14775
ENSMUSG00000010095	13	Slc3a2	protein_coding	ensembl_havana	chr19:8706882-8723369:-	3435.506073	0.544072632	0.151760531	2.14E-05	3.75E-04	yes	2323	622	1255	2323
ENSMUSG00000106068	1	Gm9497	processed_pseudogene	havana	chr5:143456903-143457440:+	23.53185269	0.544020802	0.257131762	0.001851432	0.012094664	yes	2324	16046	3358	16046
ENSMUSG00000065954	11	Tacc1	protein_coding	ensembl_havana	chr8:25154552-25256588:-	3503.238977	0.542829529	0.104789257	1.59E-08	9.71E-07	yes	2329	598	358	2329
ENSMUSG00000106139	1	Gm30648	lncRNA	havana	chr3:134199948-134213238:+	13.9858548	0.542613089	0.376480621	0.006289736	0.031232334	yes	2331	17243	4419	17243
ENSMUSG00000047230	6	Cldn2	protein_coding	ensembl_havana	chrX:139800828-139811386:+	39.52973002	0.542215298	0.394706447	0.006859126	0.033387269	yes	2332	14809	4508	14809
ENSMUSG00000022149	17	C9	protein_coding	ensembl_havana	chr15:6445327-6498751:+	34.4853503	0.542171394	1.076082359	0.008360821	0.038607219	yes	2333	15151	4752	15151
ENSMUSG00000008318	10	Relt	protein_coding	ensembl_havana	chr7:100845847-100863446:-	101.0702593	0.542155245	0.245651993	0.001514948	0.01037531	yes	2334	12474	3203	12474
ENSMUSG00000044162	12	Tnip3	protein_coding	ensembl_havana	chr6:65525313-65634040:+	49.28765112	0.541759246	0.265823908	0.002229553	0.013946144	yes	2337	14298	3508	14298
ENSMUSG00000056486	18	Chn1	protein_coding	ensembl_havana	chr2:73610660-73775346:-	309.5883368	0.54156676	0.137611705	5.47E-06	1.24E-04	yes	2338	8498	968	8498
ENSMUSG00000107950	1	Gm6375	processed_pseudogene	havana	chr6:133761445-133763062:-	215.7435696	0.54122398	0.166206868	7.07E-05	9.72E-04	yes	2341	9981	1595	9981
ENSMUSG00000031613	9	Hpgd	protein_coding	ensembl_havana	chr8:56294585-56321043:+	9505.928339	0.541030671	0.193594619	3.13E-04	0.003072083	yes	2342	142	2234	2342
ENSMUSG00000082100	1	Glns-ps1	processed_pseudogene	havana	chr11:19720355-19721472:+	435.7163563	0.540606468	0.208333745	5.60E-04	0.00483014	yes	2343	6988	2542	6988
ENSMUSG00000025872	5	Thoc3	protein_coding	ensembl_havana	chr13:54458837-54468849:-	375.9959523	0.540323234	0.110195063	6.66E-08	3.22E-06	yes	2345	7669	452	7669
ENSMUSG00000051397	5	Tacstd2	protein_coding	ensembl_havana	chr6:67534062-67535796:-	1598.242828	0.53998832	0.225021086	9.50E-04	0.007257526	yes	2346	1875	2871	2871
ENSMUSG00000118537	1	Shld3	protein_coding	ensembl_havana	chr13:104173722-104178439:-	23.63130514	0.539868658	0.424504367	0.007807839	0.036805031	yes	2347	16037	4655	16037
ENSMUSG00000022003	7	Slc25a30	protein_coding	ensembl_havana	chr14:75760117-75787037:-	303.9649704	0.539667944	0.100079582	5.07E-09	3.66E-07	yes	2348	8586	303	8586
ENSMUSG00000018001	18	Cyth3	protein_coding	ensembl_havana	chr5:143622447-143710250:+	2962.339985	0.539625968	0.164780728	6.68E-05	9.24E-04	yes	2349	768	1585	2349
ENSMUSG00000074252	2	Gm10654	TEC	ensembl_havana	chr8:70931405-70933037:+	3.531687266	0.538495194	0.756198321	0.012561284	0.052822066	yes	2353	20508	5218	20508
ENSMUSG00000104664	1	Gm35570	processed_pseudogene	havana	chr5:87369803-87370483:-	52.35734842	0.538289537	0.264412082	0.002288394	0.014204875	yes	2358	14154	3535	14154
ENSMUSG00000027397	14	Slc20a1	protein_coding	ensembl_havana	chr2:129198764-129211616:+	884.9637356	0.537944124	0.145163724	1.38E-05	2.62E-04	yes	2360	3869	1157	3869
ENSMUSG00000056656	6	Apol8	protein_coding	ensembl_havana	chr15:77747798-77757003:-	3.201102822	0.537369643	0.855106003	0.012764484	0.053371011	yes	2362	20772	5248	20772
ENSMUSG00000036752	4	Tubb4b	protein_coding	ensembl_havana	chr2:25222160-25224702:-	6123.786195	0.53693844	0.161507918	5.68E-05	8.11E-04	yes	2366	268	1536	2366
ENSMUSG00000020607	7	Lratd1	protein_coding	ensembl_havana	chr12:14146830-14152054:-	409.3705164	0.536542688	0.252214363	0.001885666	0.012234527	yes	2368	7279	3382	7279
ENSMUSG00000065295	1	Gm24134	snoRNA	ensembl	chr2:26912530-26912600:+	9.04683317	0.536529475	0.39025428	0.007107621	0.034315188	yes	2369	18243	4545	18243
ENSMUSG00000105201	1	Gm43362	TEC	havana	chr3:158033940-158036409:-	4.49220132	0.535399668	0.545012839	0.010446793	0.045645956	yes	2373	19917	5022	19917
ENSMUSG00000054932	6	Afp	protein_coding	ensembl_havana	chr5:90490737-90508907:+	21.86259915	0.535190972	0.429980842	0.008269846	0.038301585	yes	2375	16213	4737	16213
ENSMUSG00000048387	8	Osr1	protein_coding	ensembl_havana	chr12:9570116-9581500:+	132.0538428	0.534993951	0.235478997	0.001349764	0.009540335	yes	2378	11662	3104	11662
ENSMUSG00000032508	8	Myd88	protein_coding	ensembl_havana	chr9:119335934-119341411:-	930.7263819	0.534776847	0.153461092	3.22E-05	5.17E-04	yes	2379	3656	1366	3656
ENSMUSG00000029075	6	Tnfrsf4	protein_coding	ensembl_havana	chr4:156013843-156016612:+	33.77202473	0.534709286	0.282808295	0.003163569	0.018301659	yes	2380	15207	3793	15207
ENSMUSG00000047250	13	Ptgs1	protein_coding	ensembl_havana	chr2:36230426-36252272:+	1745.226831	0.534585399	0.128708439	2.24E-06	6.00E-05	yes	2383	1691	818	2383
ENSMUSG00000089958	1	Gm16165	processed_pseudogene	havana	chr9:22669734-22670528:-	722.6210834	0.534233284	0.200075868	4.67E-04	0.004206557	yes	2385	4707	2434	4707
ENSMUSG00000006218	4	Fam131c	protein_coding	ensembl_havana	chr4:141368220-141384175:+	15.74010943	0.534024438	0.284249561	0.003253497	0.018693763	yes	2386	16974	3818	16974
ENSMUSG00000001632	16	Brpf1	protein_coding	ensembl_havana	chr6:113307137-113324860:+	611.073158	0.533614851	0.085322573	3.06E-11	4.89E-09	yes	2389	5453	137	5453
ENSMUSG00000039356	15	Exosc2	protein_coding	ensembl_havana	chr2:31670715-31681349:+	271.8198512	0.533599585	0.119826063	5.90E-07	2.01E-05	yes	2390	9048	645	9048
ENSMUSG00000024286	8	Ccny	protein_coding	ensembl_havana	chr18:9312304-9450154:-	2082.059086	0.533300923	0.1331988	4.23E-06	1.01E-04	yes	2394	1322	922	2394
ENSMUSG00000090305	2	Gm5459	processed_pseudogene	havana	chr14:31076638-31077435:-	8.179347889	0.533242186	0.43744741	0.008588565	0.039344234	yes	2395	18472	4790	18472
ENSMUSG00000036208	13	Nepro	protein_coding	ensembl_havana	chr16:44724301-44737284:+	139.3715697	0.532554012	0.160996379	6.13E-05	8.64E-04	yes	2400	11471	1554	11471
ENSMUSG00000006235	6	Epor	protein_coding	ensembl_havana	chr9:21958897-21963506:-	68.75724819	0.53174027	0.311233502	0.004519995	0.024226334	yes	2406	13484	4093	13484
ENSMUSG00000028413	13	B4galt1	protein_coding	ensembl_havana	chr4:40804602-40854005:-	2803.663159	0.531579274	0.151235969	2.92E-05	4.79E-04	yes	2407	827	1335	2407
ENSMUSG00000031078	15	Cttn	protein_coding	ensembl_havana	chr7:144435733-144471009:-	2664.415909	0.531336979	0.094022197	1.19E-09	1.05E-07	yes	2410	900	248	2410
ENSMUSG00000007041	9	Clic1	protein_coding	ensembl_havana	chr17:35049966-35058749:+	2961.306627	0.531136189	0.113350654	1.98E-07	8.20E-06	yes	2411	769	530	2411
ENSMUSG00000052852	8	Reep1	protein_coding	ensembl_havana	chr6:71707561-71810710:+	215.3467214	0.530924957	0.275652159	0.003017572	0.017624326	yes	2413	9990	3757	9990
ENSMUSG00000111067	1	Gm48714	TEC	havana	chr10:19873007-19874447:-	2.204563452	0.530805313	0.835154734	0.013179292	0.054688579	yes	2414	21798	5287	21798
ENSMUSG00000020255	8	D10Wsu102e	protein_coding	ensembl_havana	chr10:83360221-83488505:+	353.5534349	0.530677823	0.089499269	2.30E-10	2.71E-08	yes	2416	7947	185	7947
ENSMUSG00000111264	1	E030022I16Rik	TEC	havana	chr9:44618253-44621018:+	10.49714929	0.530518542	0.365878603	0.006734758	0.032869395	yes	2418	17925	4496	17925
ENSMUSG00000017679	16	Ttpal	protein_coding	ensembl_havana	chr2:163602314-163619013:+	689.8975233	0.530266809	0.103062802	1.95E-08	1.14E-06	yes	2419	4944	376	4944
ENSMUSG00000032135	15	Mcam	protein_coding	ensembl_havana	chr9:44134469-44142727:+	3295.255363	0.53018768	0.148459031	2.38E-05	4.09E-04	yes	2420	662	1274	2420
ENSMUSG00000027845	15	Dclre1b	protein_coding	ensembl_havana	chr3:103800605-103809444:-	180.2407903	0.529895413	0.141610093	1.23E-05	2.40E-04	yes	2423	10640	1128	10640
ENSMUSG00000026475	7	Rgs16	protein_coding	ensembl_havana	chr1:153740349-153745468:+	66.93211735	0.529803756	0.543526855	0.010834767	0.046874466	yes	2425	13548	5072	13548
ENSMUSG00000000568	15	Hnrnpd	protein_coding	ensembl_havana	chr5:99955935-99978938:-	1202.752453	0.529502833	0.079466711	2.09E-12	4.78E-10	yes	2427	2741	95	2741
ENSMUSG00000001156	9	Mxd1	protein_coding	ensembl_havana	chr6:86647042-86669161:-	769.6940599	0.528910621	0.16710016	1.02E-04	0.001286648	yes	2430	4436	1731	4436
ENSMUSG00000056209	7	Npm3	protein_coding	ensembl_havana	chr19:45747734-45749591:-	275.389238	0.528847563	0.154621054	4.17E-05	6.35E-04	yes	2431	8995	1439	8995
ENSMUSG00000025743	14	Sdc3	protein_coding	ensembl_havana	chr4:130792537-130826319:+	1341.586356	0.528103392	0.114729352	2.97E-07	1.13E-05	yes	2434	2399	575	2434
ENSMUSG00000044442	11	N6amt1	protein_coding	ensembl_havana	chr16:87354185-87368742:+	181.6711051	0.527826285	0.169576435	1.22E-04	0.001471449	yes	2436	10608	1816	10608
ENSMUSG00000022476	8	Polr3h	protein_coding	ensembl_havana	chr15:81888228-81926240:-	181.5848669	0.527613456	0.113552003	2.41E-07	9.66E-06	yes	2439	10612	548	10612
ENSMUSG00000022871	13	Fetub	protein_coding	ensembl_havana	chr16:22918334-22939778:+	187.0636978	0.527543321	0.412088329	0.008374363	0.038653481	yes	2441	10499	4754	10499
ENSMUSG00000027230	9	Creb3l1	protein_coding	ensembl_havana	chr2:91982328-92024502:-	507.1908772	0.527328168	0.16841288	1.15E-04	0.00140398	yes	2443	6276	1792	6276
ENSMUSG00000117385	1	Gm20147	processed_pseudogene	havana	chr18:8227514-8228006:-	141.8511497	0.526863775	0.117150809	4.89E-07	1.72E-05	yes	2446	11400	625	11400
ENSMUSG00000104560	1	Gm8115	processed_pseudogene	havana	chr5:57261272-57262007:+	33.09031996	0.526799014	0.20926556	7.46E-04	0.00602628	yes	2448	15257	2716	15257
ENSMUSG00000073758	10	Sh3d21	protein_coding	ensembl_havana	chr4:126150602-126163491:-	403.8186866	0.526278025	0.224999226	0.001198901	0.008731328	yes	2454	7339	3013	7339
ENSMUSG00000028982	9	Slc25a33	protein_coding	ensembl_havana	chr4:149744036-149774277:-	208.3946829	0.525982496	0.230113027	0.00137339	0.009649789	yes	2456	10111	3123	10111
ENSMUSG00000064797	1	Gm24357	snoRNA	ensembl	chr9:15315522-15315595:+	6.83218359	0.525432916	0.417857645	0.0086894	0.039681894	yes	2457	18918	4805	18918
ENSMUSG00000046865	7	Fbl	protein_coding	ensembl_havana	chr7:28169710-28179269:+	378.6640775	0.524800591	0.172243639	1.53E-04	0.001749947	yes	2462	7645	1922	7645
ENSMUSG00000097107	1	Platr6	lncRNA	havana	chr10:21830499-21844851:-	3.961180741	0.524542952	0.649058949	0.01261283	0.052979199	yes	2464	20228	5224	20228
ENSMUSG00000073834	10	Mup11	protein_coding	ensembl_havana	chr4:60658466-60662411:-	261.680043	0.524053761	0.968387134	0.011825168	0.050329221	yes	2465	9200	5155	9200
ENSMUSG00000021464	14	Ror2	protein_coding	ensembl_havana	chr13:53109312-53286124:-	52.30081477	0.523297016	0.226846566	0.001322832	0.009405993	yes	2472	14159	3086	14159
ENSMUSG00000026437	11	Cdk18	protein_coding	ensembl_havana	chr1:132112237-132139684:-	456.533341	0.522509572	0.144201857	2.00E-05	3.53E-04	yes	2474	6752	1247	6752
ENSMUSG00000103558	1	Gm38220	TEC	havana	chr17:71391838-71393284:-	2.50808736	0.522319504	0.713934412	0.013371168	0.055338275	yes	2476	21429	5302	21429
ENSMUSG00000081013	1	Gm14497	processed_pseudogene	havana	chr2:154086835-154087414:-	12.59042224	0.521765135	0.317621942	0.005388231	0.027832852	yes	2480	17481	4248	17481
ENSMUSG00000001349	5	Cnn1	protein_coding	ensembl_havana	chr9:22099216-22109630:+	623.0515254	0.521618581	0.16496272	1.06E-04	0.001322243	yes	2482	5383	1759	5383
ENSMUSG00000033099	10	Nol12	protein_coding	ensembl_havana	chr15:78934933-78943638:+	282.1947771	0.521433744	0.162052082	8.77E-05	0.001141146	yes	2483	8900	1687	8900
ENSMUSG00000015652	9	Steap1	protein_coding	ensembl_havana	chr5:5736317-5749326:-	48.52532388	0.521292765	0.273700279	0.003348898	0.019151647	yes	2484	14330	3837	14330
ENSMUSG00000031549	16	Ido2	protein_coding	ensembl_havana	chr8:24531892-24576333:-	4.164939068	0.521140224	0.788100154	0.013786224	0.056586441	yes	2486	20109	5346	20109
ENSMUSG00000028965	13	Tnfrsf9	protein_coding	ensembl_havana	chr4:150914562-150946102:+	37.50786985	0.520923136	0.375973331	0.00778116	0.036710814	yes	2488	14947	4650	14947
ENSMUSG00000024742	15	Fen1	protein_coding	ensembl_havana	chr19:10199132-10204169:-	161.1421902	0.520506703	0.184021838	3.12E-04	0.003067546	yes	2489	11008	2232	11008
ENSMUSG00000064816	1	Gm22357	snoRNA	ensembl	chr1:161036057-161036139:+	28.43354697	0.520413406	0.323910096	0.005758622	0.029176043	yes	2492	15622	4331	15622
ENSMUSG00000074505	6	Fat3	protein_coding	ensembl_havana	chr9:15910189-16501285:-	104.7511424	0.520366639	0.19171185	4.40E-04	0.004020741	yes	2494	12372	2403	12372
ENSMUSG00000033114	11	Slc35d2	protein_coding	ensembl_havana	chr13:64096308-64129368:-	123.6305896	0.520203366	0.124338377	2.04E-06	5.59E-05	yes	2497	11864	802	11864
ENSMUSG00000028633	7	Ctps	protein_coding	ensembl_havana	chr4:120539868-120570276:-	1203.041207	0.518997676	0.255409957	0.002596084	0.015644847	yes	2503	2740	3641	3641
ENSMUSG00000042807	15	Hecw2	protein_coding	ensembl_havana	chr1:53806876-54195168:-	714.041195	0.518813137	0.202134017	6.79E-04	0.005573453	yes	2504	4771	2670	4771
ENSMUSG00000043885	14	Slc36a4	protein_coding	ensembl_havana	chr9:15709738-15743361:+	680.6653078	0.518737449	0.13037246	4.91E-06	1.13E-04	yes	2506	5008	950	5008
ENSMUSG00000031444	16	F10	protein_coding	ensembl_havana	chr8:13037308-13056676:+	146.9912063	0.517940902	0.376236873	0.00802267	0.037487532	yes	2509	11281	4696	11281
ENSMUSG00000058881	13	Zfp516	protein_coding	ensembl_havana	chr18:82910663-83005314:+	625.5275515	0.517083378	0.150843359	4.24E-05	6.46E-04	yes	2514	5368	1442	5368
ENSMUSG00000033985	17	Tesk2	protein_coding	ensembl_havana	chr4:116720948-116805956:+	82.84694263	0.516954996	0.177680779	2.47E-04	0.002561877	yes	2515	13024	2115	13024
ENSMUSG00000042851	17	Zc3h6	protein_coding	ensembl_havana	chr2:128967402-129018563:+	70.66090877	0.516542533	0.256829811	0.002757961	0.01641317	yes	2518	13425	3686	13425
ENSMUSG00000041483	14	Zfp281	protein_coding	ensembl_havana	chr1:136624901-136630053:+	625.8608437	0.516375846	0.115007803	5.19E-07	1.80E-05	yes	2520	5362	633	5362
ENSMUSG00000113521	1	Gm29787	processed_pseudogene	havana	chr13:51205263-51206111:-	41.27700205	0.516250832	0.237192934	0.001895888	0.012289944	yes	2521	14719	3384	14719
ENSMUSG00000047443	14	Erfe	protein_coding	ensembl_havana	chr1:91366430-91374217:+	6.751954601	0.516173731	0.482635044	0.010879883	0.047041828	yes	2523	18957	5075	18957
ENSMUSG00000038418	7	Egr1	protein_coding	ensembl_havana	chr18:34859823-34864984:+	534.3284636	0.516115548	0.254722639	0.002676308	0.016014791	yes	2524	6014	3667	6014
ENSMUSG00000056888	11	Glipr1	protein_coding	ensembl_havana	chr10:111985448-112002631:-	376.0325486	0.516066416	0.251566622	0.00253195	0.015334966	yes	2525	7668	3623	7668
ENSMUSG00000023911	12	Flywch2	protein_coding	ensembl_havana	chr17:23776916-23786081:-	39.18148611	0.515881635	0.256198589	0.002754907	0.016404595	yes	2526	14829	3685	14829
ENSMUSG00000029171	12	Pgm2	protein_coding	ensembl_havana	chr5:64092950-64128351:+	415.4777099	0.515782498	0.111849314	2.93E-07	1.12E-05	yes	2527	7194	573	7194
ENSMUSG00000023800	15	Tiam2	protein_coding	ensembl_havana	chr17:3326573-3531344:+	35.24664193	0.515327283	0.262370736	0.003074017	0.017882595	yes	2530	15096	3772	15096
ENSMUSG00000019889	10	Ptprk	protein_coding	ensembl_havana	chr10:28074820-28597397:+	1572.836863	0.515141134	0.088947554	5.33E-10	5.39E-08	yes	2532	1918	217	2532
ENSMUSG00000032291	8	Crabp1	protein_coding	ensembl_havana	chr9:54764748-54773110:+	4.350010385	0.514178563	0.531510453	0.011883324	0.050514487	yes	2536	19995	5162	19995
ENSMUSG00000033499	14	Larp4b	protein_coding	ensembl_havana	chr13:9093881-9174451:+	2363.907972	0.51393926	0.139982328	1.72E-05	3.12E-04	yes	2538	1073	1206	2538
ENSMUSG00000030530	15	Furin	protein_coding	ensembl_havana	chr7:80388585-80405436:-	1935.767156	0.513931603	0.103824702	5.53E-08	2.76E-06	yes	2540	1469	438	2540
ENSMUSG00000041679	9	Lrrc29	protein_coding	ensembl_havana	chr8:105312265-105326278:-	54.4905204	0.513872392	0.232401324	0.00176893	0.011709092	yes	2541	14046	3315	14046
ENSMUSG00000025723	12	Nmb	protein_coding	ensembl_havana	chr7:80902227-80905076:-	45.49796418	0.513574781	0.319393351	0.006016531	0.030203784	yes	2542	14466	4371	14466
ENSMUSG00000021282	17	Eif5	protein_coding	ensembl_havana	chr12:111538016-111546752:+	3964.730845	0.51322167	0.125595295	3.18E-06	7.93E-05	yes	2546	501	878	2546
ENSMUSG00000065353	1	Snora73b	snoRNA	ensembl	chr4:132352322-132352526:-	12.11587883	0.51316568	0.355055966	0.007614936	0.03616944	yes	2547	17570	4619	17570
ENSMUSG00000098234	7	Snhg6	lncRNA	havana	chr1:9941959-9944118:-	160.7225679	0.513148017	0.155060624	6.60E-05	9.15E-04	yes	2548	11017	1582	11017
ENSMUSG00000022602	14	Arc	protein_coding	ensembl_havana	chr15:74669083-74672570:-	21.37227238	0.513042131	0.346671766	0.007281236	0.034923052	yes	2549	16262	4574	16262
ENSMUSG00000028073	15	Pear1	protein_coding	ensembl_havana	chr3:87747890-87824306:-	711.2058836	0.512815953	0.105271003	8.25E-08	3.85E-06	yes	2550	4796	470	4796
ENSMUSG00000049152	11	Ugt3a2	protein_coding	ensembl_havana	chr15:9335550-9370955:+	15.46718129	0.512686861	0.960372727	0.01232127	0.051920678	yes	2553	17019	5207	17019
ENSMUSG00000062591	5	Tubb4a	protein_coding	ensembl_havana	chr17:57080066-57087782:-	195.7219283	0.512605127	0.207368914	9.11E-04	0.00705278	yes	2554	10338	2834	10338
ENSMUSG00000026436	15	Elk4	protein_coding	ensembl_havana	chr1:132007607-132032612:+	462.781422	0.512338622	0.209508091	9.80E-04	0.007417461	yes	2555	6706	2895	6706
ENSMUSG00000022523	10	Fgf12	protein_coding	ensembl_havana	chr16:28160098-28753068:-	22.80086364	0.512243527	0.320234174	0.006150851	0.030709371	yes	2556	16108	4395	16108
ENSMUSG00000085584	3	Rtl9	protein_coding	ensembl_havana	chrX:143099594-143104297:+	3.734408447	0.512217483	0.590139308	0.012876929	0.053772877	yes	2557	20351	5253	20351
ENSMUSG00000008393	9	Carhsp1	protein_coding	ensembl_havana	chr16:8658580-8672155:-	2054.210111	0.511905351	0.160507867	1.01E-04	0.001279033	yes	2560	1339	1728	2560
ENSMUSG00000041870	16	Ankrd13a	protein_coding	ensembl_havana	chr5:114774677-114806200:+	2668.236185	0.511504558	0.099202482	1.90E-08	1.12E-06	yes	2565	898	370	2565
ENSMUSG00000107879	1	9330102E08Rik	lncRNA	havana	chr6:128169704-128183803:-	15.89133219	0.511078387	0.379413015	0.008693926	0.039686045	yes	2569	16958	4807	16958
ENSMUSG00000098120	1	Gm5914	lncRNA	havana	chr8:105624336-105637485:-	8.464157728	0.510711282	0.386371009	0.008960231	0.040580879	yes	2571	18390	4845	18390
ENSMUSG00000054598	13	9130230L23Rik	protein_coding	ensembl_havana	chr5:65979358-66004285:-	58.78354143	0.510588629	0.219742378	0.001362085	0.009604186	yes	2572	13844	3112	13844
ENSMUSG00000028524	21	Sgip1	protein_coding	ensembl_havana	chr4:102741297-102973628:+	166.9743794	0.510430658	0.153430106	6.27E-05	8.81E-04	yes	2574	10888	1562	10888
ENSMUSG00000045094	8	Arhgef37	protein_coding	ensembl_havana	chr18:61491657-61536594:-	87.5405217	0.510156275	0.29469069	0.005006357	0.026212	yes	2576	12854	4191	12854
ENSMUSG00000104682	1	Gm42636	TEC	havana	chr5:145292770-145295008:+	27.04509264	0.510136834	0.355702814	0.007885537	0.037069183	yes	2578	15742	4666	15742
ENSMUSG00000031939	16	Taf1d	protein_coding	ensembl_havana	chr9:15306214-15316991:+	141.1080613	0.509758878	0.139449777	1.86E-05	3.31E-04	yes	2580	11419	1229	11419
ENSMUSG00000058542	3	Gm15590	processed_pseudogene	ensembl_havana	chr17:6131854-6132405:-	913.9340318	0.509276974	0.160760442	1.10E-04	0.001358453	yes	2583	3736	1769	3736
ENSMUSG00000017999	16	Ddx27	protein_coding	ensembl_havana	chr2:167015193-167034947:+	502.2972865	0.509245158	0.12808461	5.13E-06	1.17E-04	yes	2584	6322	959	6322
ENSMUSG00000048612	16	Myof	protein_coding	ensembl_havana	chr19:37899036-38043577:-	3741.77559	0.508827953	0.132882309	9.37E-06	1.93E-04	yes	2587	545	1063	2587
ENSMUSG00000068227	9	Il2rb	protein_coding	ensembl_havana	chr15:78479256-78495271:-	124.9738547	0.508810049	0.211119113	0.001097992	0.008112198	yes	2588	11822	2970	11822
ENSMUSG00000063235	16	Ptpmt1	protein_coding	ensembl_havana	chr2:90908716-90918258:-	339.5388721	0.508661842	0.113090773	5.10E-07	1.77E-05	yes	2589	8106	632	8106
ENSMUSG00000023286	16	Ube2j2	protein_coding	ensembl_havana	chr4:155943831-155959604:+	441.9573903	0.508650583	0.135892598	1.32E-05	2.53E-04	yes	2590	6917	1146	6917
ENSMUSG00000028381	8	Ugcg	protein_coding	ensembl_havana	chr4:59189257-59222833:+	932.2527429	0.508243815	0.114692987	6.95E-07	2.28E-05	yes	2591	3651	668	3651
ENSMUSG00000026479	13	Lamc2	protein_coding	ensembl_havana	chr1:153122756-153186447:-	5797.592074	0.507812592	0.179944714	3.39E-04	0.00327978	yes	2595	296	2265	2595
ENSMUSG00000037166	5	Ppp1r14a	protein_coding	ensembl_havana	chr7:29289308-29293801:+	403.0011524	0.507729771	0.175257095	2.68E-04	0.002730213	yes	2596	7353	2155	7353
ENSMUSG00000035547	14	Capn5	protein_coding	ensembl_havana	chr7:98121559-98178274:-	368.1748879	0.507699885	0.167853371	1.78E-04	0.001970192	yes	2598	7766	1983	7766
ENSMUSG00000044813	15	Shb	protein_coding	ensembl_havana	chr4:45423278-45532470:-	666.6027939	0.507584862	0.183294413	3.98E-04	0.003736863	yes	2599	5081	2338	5081
ENSMUSG00000072621	13	Slfn10-ps	transcribed_unprocessed_pseudogene	ensembl_havana	chr11:83028130-83040042:-	8.296297909	0.507505814	0.434778092	0.01061368	0.046146378	yes	2600	18435	5045	18435
ENSMUSG00000022382	15	Wnt7b	protein_coding	ensembl_havana	chr15:85535437-85582473:-	227.4786223	0.507246293	0.226752999	0.001725504	0.011463138	yes	2602	9786	3303	9786
ENSMUSG00000054827	12	Cyp2c50	protein_coding	ensembl_havana	chr19:40089688-40113950:+	19.01920965	0.507163657	1.031237037	0.009972611	0.044136549	yes	2603	16512	4958	16512
ENSMUSG00000005667	8	Mthfd2	protein_coding	ensembl_havana	chr6:83305691-83325908:-	125.097257	0.506132455	0.282399138	0.00459608	0.024556071	yes	2610	11817	4107	11817
ENSMUSG00000029552	19	Tes	protein_coding	ensembl_havana	chr6:17065149-17105828:+	692.7049011	0.506099812	0.177746672	3.16E-04	0.003094224	yes	2611	4926	2239	4926
ENSMUSG00000020092	9	Pald1	protein_coding	ensembl_havana	chr10:61319656-61383530:-	1083.441801	0.505638142	0.1271138	5.14E-06	1.18E-04	yes	2614	3086	960	3086
ENSMUSG00000062202	14	Btbd9	protein_coding	ensembl_havana	chr17:30215524-30576488:-	448.2435912	0.504586866	0.13592069	1.51E-05	2.81E-04	yes	2623	6851	1180	6851
ENSMUSG00000055633	6	Zfp580	protein_coding	ensembl_havana	chr7:5051538-5053723:+	61.64145109	0.504238852	0.244011087	0.002629876	0.015805905	yes	2624	13741	3651	13741
ENSMUSG00000079563	10	Pglyrp2	protein_coding	ensembl_havana	chr17:32412459-32424167:-	29.7158801	0.504012449	0.475022356	0.011798327	0.050231022	yes	2627	15511	5153	15511
ENSMUSG00000011877	13	Git1	protein_coding	ensembl_havana	chr11:77493562-77507786:+	1191.448507	0.503871412	0.132644619	1.08E-05	2.16E-04	yes	2629	2769	1095	2769
ENSMUSG00000093009	1	Snord52	snoRNA	ensembl	chr17:34950952-34951017:-	2.251407296	0.503623863	0.842889683	0.014708622	0.059449491	yes	2632	21745	5429	21745
ENSMUSG00000049482	16	Ctu2	protein_coding	ensembl_havana	chr8:122476143-122484138:+	233.1666735	0.503425788	0.153253513	7.49E-05	0.001013623	yes	2636	9668	1621	9668
ENSMUSG00000027610	17	Gss	protein_coding	ensembl_havana	chr2:155563181-155592810:-	774.3735403	0.502787284	0.154947275	8.64E-05	0.001128496	yes	2639	4401	1678	4401
ENSMUSG00000001507	16	Itga3	protein_coding	ensembl_havana	chr11:95044474-95076801:-	5245.777745	0.502261134	0.127194284	5.87E-06	1.31E-04	yes	2646	341	982	2646
ENSMUSG00000049307	6	Fut4	protein_coding	ensembl_havana	chr9:14748320-14752393:-	152.1045768	0.502148276	0.205041199	0.001025694	0.007663193	yes	2647	11180	2937	11180
ENSMUSG00000026692	12	Fmo4	protein_coding	ensembl_havana	chr1:162793188-162813972:-	78.26002492	0.501871178	0.205233696	0.001037421	0.007727131	yes	2649	13160	2946	13160
ENSMUSG00000035559	9	Mpv17l2	protein_coding	ensembl_havana	chr8:70758649-70760946:-	275.527423	0.501658875	0.184274361	4.72E-04	0.004236689	yes	2651	8994	2445	8994
ENSMUSG00000026074	15	Map4k4	protein_coding	ensembl_havana	chr1:39900913-40026310:+	2476.472659	0.501652312	0.124689719	4.31E-06	1.02E-04	yes	2652	1000	927	2652
ENSMUSG00000070419	11	Cyp3a57	protein_coding	ensembl_havana	chr5:145345279-145390926:+	1.815362573	0.501644988	0.853215424	0.014727273	0.059492	yes	2653	22337	5431	22337
ENSMUSG00000000157	16	Itgb2l	protein_coding	ensembl_havana	chr16:96422288-96443619:-	2.542582183	0.501545203	1.003011583	0.011120084	0.047910466	yes	2654	21386	5092	21386
ENSMUSG00000046908	5	Ltb4r1	protein_coding	ensembl_havana	chr14:55765962-55768494:+	26.17071563	0.501542821	0.309207847	0.006380888	0.031535093	yes	2655	15810	4436	15810
ENSMUSG00000030222	13	Rerg	protein_coding	ensembl_havana	chr6:137054825-137170497:-	264.8648826	0.501062245	0.150492083	6.46E-05	9.01E-04	yes	2658	9154	1572	9154
ENSMUSG00000022146	12	Osmr	protein_coding	ensembl_havana	chr15:6813577-6874969:-	1787.015139	0.500913063	0.20361489	0.001001961	0.007528394	yes	2659	1638	2918	2918
ENSMUSG00000029003	11	Mad2l2	protein_coding	ensembl_havana	chr4:148130384-148145699:+	207.064626	0.500602721	0.138261686	2.20E-05	3.83E-04	yes	2662	10131	1258	10131
ENSMUSG00000009647	13	Mcu	protein_coding	ensembl_havana	chr10:59446984-59616692:-	547.8361038	0.500525271	0.133603723	1.34E-05	2.56E-04	yes	2663	5898	1150	5898
ENSMUSG00000030041	9	M1ap	protein_coding	ensembl_havana	chr6:82946902-83030309:+	35.33919213	0.500425345	0.253380457	0.003294981	0.018878311	yes	2664	15089	3829	15089
ENSMUSG00000047446	18	Arl4a	protein_coding	ensembl_havana	chr12:40005447-40038025:-	596.2234208	0.500228732	0.203122074	9.99E-04	0.007511749	yes	2665	5555	2917	5555
ENSMUSG00000053158	10	Fes	protein_coding	ensembl_havana	chr7:80377756-80387946:-	507.2269724	0.500177255	0.147516688	5.20E-05	7.56E-04	yes	2667	6275	1509	6275
ENSMUSG00000065087	1	Snord22	snoRNA	ensembl	chr19:8725866-8725991:+	12.11213635	0.499967558	0.367292922	0.009232859	0.041490197	yes	2669	17571	4883	17571
ENSMUSG00000022351	14	Sqle	protein_coding	ensembl_havana	chr15:59315077-59331192:+	749.3713292	0.499690547	0.166079218	1.95E-04	0.002114219	yes	2671	4539	2019	4539
ENSMUSG00000030888	14	Rrp8	protein_coding	ensembl_havana	chr7:105731730-105737385:-	366.5195434	0.499587344	0.151736615	7.41E-05	0.001005413	yes	2672	7790	1617	7790
ENSMUSG00000047832	9	Cdca4	protein_coding	ensembl_havana	chr12:112820229-112829423:-	278.3901877	0.499048075	0.09310363	6.44E-09	4.46E-07	yes	2677	8951	317	8951
ENSMUSG00000055322	15	Tns1	protein_coding	ensembl_havana	chr1:73910231-74124449:-	29617.19326	0.498395375	0.169669453	2.46E-04	0.002558362	yes	2682	29	2114	2682
ENSMUSG00000045777	14	Ifitm10	protein_coding	ensembl_havana	chr7:142325837-142373753:-	116.4592021	0.497503977	0.232483306	0.002309394	0.014298825	yes	2691	12024	3544	12024
ENSMUSG00000083681	1	Gm6640	processed_pseudogene	havana	chr16:23717169-23718755:-	7.059392608	0.497246203	0.417280634	0.011127081	0.047919592	yes	2693	18833	5095	18833
ENSMUSG00000041438	8	Utp4	protein_coding	ensembl_havana	chr8:106893636-106923088:+	345.8883473	0.496855925	0.15117683	7.65E-05	0.001030084	yes	2697	8033	1628	8033
ENSMUSG00000038704	12	Aspdh	protein_coding	ensembl_havana	chr7:44465391-44467758:+	11.03929599	0.496787738	1.024349641	0.010232921	0.045007212	yes	2699	17822	4989	17822
ENSMUSG00000038957	13	Edc3	protein_coding	ensembl_havana	chr9:57708540-57752499:+	599.673725	0.496767913	0.13292503	1.41E-05	2.66E-04	yes	2700	5530	1163	5530
ENSMUSG00000053560	5	Ier2	protein_coding	ensembl_havana	chr8:84661331-84662854:-	629.5487283	0.496659185	0.147002639	5.51E-05	7.92E-04	yes	2702	5329	1527	5329
ENSMUSG00000094793	1	Mup12	protein_coding	ensembl_havana	chr4:60737383-60741326:-	273.2204971	0.495792853	0.927131807	0.013697213	0.0562948	yes	2708	9027	5338	9027
ENSMUSG00000037375	16	Hhat	protein_coding	ensembl_havana	chr1:192496711-192771223:-	18.01748386	0.495309805	0.26493497	0.004239379	0.023003138	yes	2713	16639	4044	16639
ENSMUSG00000006732	14	Mettl1	protein_coding	ensembl_havana	chr10:127041414-127046365:+	185.9585926	0.495245519	0.236233879	0.002592021	0.015625469	yes	2714	10518	3640	10518
ENSMUSG00000086229	3	Gm4887	processed_pseudogene	ensembl_havana	chr7:104821204-104822256:+	102.7194356	0.495092037	0.17787815	4.06E-04	0.003789133	yes	2715	12428	2349	12428
ENSMUSG00000032578	7	Cish	protein_coding	ensembl_havana	chr9:107296026-107302784:+	849.1476564	0.495040006	0.162868442	1.80E-04	0.001984388	yes	2716	4040	1985	4040
ENSMUSG00000026819	15	Slc25a25	protein_coding	ensembl_havana	chr2:32414487-32451445:-	794.3869329	0.49485894	0.232531872	0.002412355	0.01479612	yes	2717	4295	3576	4295
ENSMUSG00000082838	1	Gm14519	processed_pseudogene	havana	chrX:15365179-15365490:+	173.7810699	0.494597387	0.138614823	2.75E-05	4.57E-04	yes	2719	10766	1320	10766
ENSMUSG00000021210	16	Akr1c6	protein_coding	ensembl_havana	chr13:4434306-4457877:+	33.46893956	0.49396009	1.014046454	0.010681261	0.046347423	yes	2724	15234	5057	15234
ENSMUSG00000079889	4	Gm11951	processed_pseudogene	havana	chr11:3633012-3633442:-	75.10422705	0.493575304	0.208253606	0.001327458	0.009432774	yes	2728	13271	3088	13271
ENSMUSG00000027395	15	Polr1b	protein_coding	ensembl_havana	chr2:129100995-129126594:+	297.7453446	0.493291688	0.145255925	5.24E-05	7.61E-04	yes	2731	8661	1511	8661
ENSMUSG00000081669	1	Npm3-ps1	processed_pseudogene	havana	chr6:85076192-85076719:+	56.33292565	0.493102815	0.196649102	9.17E-04	0.00708521	yes	2733	13962	2840	13962
ENSMUSG00000030595	15	Nfkbib	protein_coding	ensembl_havana	chr7:28758251-28767512:-	348.3911414	0.492883666	0.138517579	2.87E-05	4.74E-04	yes	2735	8002	1328	8002
ENSMUSG00000074846	3	Gm10774	processed_pseudogene	havana	chr2:126709354-126709557:-	271.3569815	0.492673667	0.1373085	2.56E-05	4.34E-04	yes	2737	9055	1297	9055
ENSMUSG00000101188	1	Eif4a-ps4	processed_pseudogene	havana	chr1:60703932-60705149:+	1320.36258	0.492264542	0.154548297	1.11E-04	0.001371606	yes	2742	2450	1779	2742
ENSMUSG00000061742	12	Slc22a12	protein_coding	ensembl_havana	chr19:6535845-6543032:-	16.34821814	0.492071063	0.411402815	0.011480505	0.04916487	yes	2743	16883	5123	16883
ENSMUSG00000024037	13	Wdr4	protein_coding	ensembl_havana	chr17:31494322-31519980:-	328.8235786	0.492067303	0.090453533	4.18E-09	3.14E-07	yes	2744	8247	292	8247
ENSMUSG00000069833	13	Ahnak	protein_coding	ensembl_havana	chr19:8989284-9076914:+	48111.85014	0.491795161	0.165853425	2.32E-04	0.002435786	yes	2748	17	2094	2748
ENSMUSG00000018387	12	Shroom1	protein_coding	ensembl_havana	chr11:53457205-53467766:+	43.51668382	0.491732937	0.34530238	0.009070767	0.040895798	yes	2749	14575	4866	14575
ENSMUSG00000030095	10	Tmem43	protein_coding	ensembl_havana	chr6:91473703-91488463:+	2881.16304	0.491647445	0.149543974	7.79E-05	0.001043933	yes	2750	800	1638	2750
ENSMUSG00000036002	12	Fam214b	protein_coding	ensembl_havana	chr4:43032414-43046220:-	626.5580308	0.490936009	0.084154592	4.28E-10	4.43E-08	yes	2752	5357	212	5357
ENSMUSG00000037235	13	Mxd4	protein_coding	ensembl_havana	chr5:34173883-34187720:-	4517.367622	0.490751417	0.14899998	7.66E-05	0.00103021	yes	2753	425	1631	2753
ENSMUSG00000045991	19	Onecut2	protein_coding	ensembl_havana	chr18:64340020-64400987:+	4.452928931	0.490498361	0.786289539	0.015898452	0.063222135	yes	2754	19943	5518	19943
ENSMUSG00000004317	14	Clcn5	protein_coding	ensembl_havana	chrX:7153810-7319358:-	284.7530879	0.490325722	0.118161935	2.59E-06	6.71E-05	yes	2756	8854	848	8854
ENSMUSG00000025489	5	Ifitm5	protein_coding	ensembl_havana	chr7:140948958-140950291:-	15.05992097	0.490205537	0.306525941	0.00714771	0.034432974	yes	2758	17093	4555	17093
ENSMUSG00000025287	15	Acot9	protein_coding	ensembl_havana	chrX:155262443-155297654:+	850.4383805	0.49020307	0.14686437	6.56E-05	9.11E-04	yes	2759	4033	1578	4033
ENSMUSG00000113768	1	Gm9237	unprocessed_pseudogene	havana	chr12:18681374-18684265:+	17.99397115	0.490182054	0.320057467	0.007924809	0.037184271	yes	2760	16643	4674	16643
ENSMUSG00000041747	3	Utp15	protein_coding	ensembl_havana	chr13:98246845-98263041:-	309.251824	0.490032697	0.11726656	2.28E-06	6.11E-05	yes	2761	8503	821	8503
ENSMUSG00000028392	15	Bspry	protein_coding	ensembl_havana	chr4:62480053-62497298:+	423.8240514	0.489911085	0.194695458	9.10E-04	0.007049939	yes	2763	7099	2833	7099
ENSMUSG00000042087	5	4933440N22Rik	TEC	ensembl_havana	chr6:117905808-117907760:-	11.39648506	0.48948121	0.371294462	0.010410389	0.045550381	yes	2765	17747	5015	17747
ENSMUSG00000058897	18	Col25a1	protein_coding	ensembl_havana	chr3:130131501-130599877:+	5.789897764	0.489038126	0.503321631	0.013739199	0.056435651	yes	2768	19296	5342	19296
ENSMUSG00000071078	6	Nr2c2ap	protein_coding	ensembl_havana	chr8:70131333-70133749:+	253.7444761	0.488994092	0.11598128	1.94E-06	5.39E-05	yes	2769	9340	791	9340
ENSMUSG00000014725	16	Adam28	protein_coding	ensembl_havana	chr14:68606027-68655842:-	386.8668578	0.48809452	0.218313041	0.001932766	0.012495783	yes	2772	7531	3394	7531
ENSMUSG00000069662	5	Marcks	protein_coding	ensembl_havana	chr10:37133375-37138920:-	3090.331692	0.48785763	0.163757923	2.26E-04	0.002385179	yes	2773	727	2082	2773
ENSMUSG00000000204	16	Slfn4	protein_coding	ensembl_havana	chr11:83175186-83190216:+	215.3205054	0.487437002	0.409223696	0.011900035	0.05056593	yes	2776	9992	5164	9992
ENSMUSG00000020901	13	Pik3r5	protein_coding	ensembl_havana	chr11:68432121-68497849:+	245.2513964	0.487373259	0.154296618	1.24E-04	0.001494832	yes	2778	9461	1827	9461
ENSMUSG00000034164	17	Emid1	protein_coding	ensembl_havana	chr11:5106265-5152257:-	157.571262	0.487190315	0.193260497	9.12E-04	0.00705278	yes	2779	11072	2834	11072
ENSMUSG00000023903	8	Mmp25	protein_coding	ensembl_havana	chr17:23628311-23645277:-	20.14770184	0.486869619	0.32942652	0.008746743	0.039885657	yes	2782	16380	4812	16380
ENSMUSG00000098557	1	Kctd12	protein_coding	havana	chr14:102976581-102982637:-	1251.732364	0.486262946	0.125558534	8.49E-06	1.80E-04	yes	2785	2600	1037	2785
ENSMUSG00000046561	9	Arsj	protein_coding	ensembl_havana	chr3:126363684-126440375:+	23.69025288	0.486117813	0.275054041	0.005489715	0.028125336	yes	2787	16032	4282	16032
ENSMUSG00000044026	3	Slc35g1	protein_coding	ensembl_havana	chr19:38395980-38405610:+	93.83192304	0.486041599	0.21220295	0.001702998	0.011337235	yes	2788	12675	3296	12675
ENSMUSG00000085049	1	Parvaos	lncRNA	havana	chr7:112526972-112535683:-	2.030357787	0.486027736	0.816449218	0.016043815	0.063650231	yes	2789	22007	5530	22007
ENSMUSG00000034796	14	Cpne7	protein_coding	ensembl_havana	chr8:123117374-123135182:+	10.09922494	0.485988172	0.364051589	0.01048148	0.045742861	yes	2791	17995	5027	17995
ENSMUSG00000110617	1	Gm5910	processed_pseudogene	havana	chr8:83477471-83479216:-	55.85965545	0.48597268	0.174651079	4.25E-04	0.003927822	yes	2792	13981	2376	13981
ENSMUSG00000045302	13	Preb	protein_coding	ensembl_havana	chr5:30950853-30960361:-	1245.267129	0.485893456	0.101849015	1.45E-07	6.27E-06	yes	2793	2614	508	2793
ENSMUSG00000083997	1	Gm12920	processed_pseudogene	havana	chr4:10813543-10814728:+	90.44742089	0.485804297	0.23919811	0.003187105	0.018399011	yes	2794	12772	3801	12772
ENSMUSG00000115961	1	Gm41409	lncRNA	havana	chr16:3770454-3785729:+	2.958206107	0.48577426	0.607819237	0.015440244	0.061856948	yes	2796	20973	5477	20973
ENSMUSG00000038296	14	Galnt18	protein_coding	ensembl_havana	chr7:111471661-111779977:-	2102.564433	0.485561702	0.138357253	3.55E-05	5.62E-04	yes	2797	1296	1388	2797
ENSMUSG00000113918	1	Gm6566	lncRNA	havana	chr12:87149475-87155486:-	13.92106463	0.485388243	0.391069724	0.011555634	0.049437567	yes	2799	17261	5129	17261
ENSMUSG00000028850	2	Gpatch3	protein_coding	ensembl_havana	chr4:133574745-133584243:+	89.69776717	0.485004693	0.18990908	8.40E-04	0.006608424	yes	2802	12791	2790	12791
ENSMUSG00000023039	17	Krt7	protein_coding	ensembl_havana	chr15:101411043-101430313:+	13232.68251	0.48494797	0.198714147	0.001152617	0.008450339	yes	2805	88	2993	2993
ENSMUSG00000034394	14	Lif	protein_coding	ensembl_havana	chr11:4257557-4272514:+	142.0074225	0.484890729	0.313164778	0.008018726	0.037477082	yes	2806	11396	4695	11396
ENSMUSG00000032593	5	Amigo3	protein_coding	ensembl_havana	chr9:108053159-108055701:+	31.05974609	0.48467676	0.28678397	0.006377161	0.031535093	yes	2811	15397	4436	15397
ENSMUSG00000079620	13	Muc4	protein_coding	ensembl_havana	chr16:32735886-32782391:+	1267.892342	0.484185685	0.272037823	0.005430208	0.027954456	yes	2814	2559	4259	4259
ENSMUSG00000107318	1	Gm30003	lncRNA	havana	chr5:134747042-134822967:+	2.822707497	0.484009084	0.636203268	0.015886603	0.063186466	yes	2816	21084	5517	21084
ENSMUSG00000113128	1	Gm47813	TEC	havana	chr13:3899209-3900248:-	3.349084186	0.483990805	0.566295672	0.015138294	0.060849567	yes	2817	20641	5459	20641
ENSMUSG00000022372	14	Sla	protein_coding	ensembl_havana	chr15:66780819-66831829:-	376.231192	0.483940027	0.237543125	0.003178017	0.018351374	yes	2818	7666	3799	7666
ENSMUSG00000032911	6	Cspg4	protein_coding	ensembl_havana	chr9:56865033-56899870:+	285.0278986	0.483674215	0.19097232	8.99E-04	0.006976608	yes	2821	8848	2826	8848
ENSMUSG00000009687	14	Fxyd5	protein_coding	ensembl_havana	chr7:31032722-31042481:-	1383.030072	0.483176719	0.153758303	1.34E-04	0.00158241	yes	2824	2320	1859	2824
ENSMUSG00000027848	12	Olfml3	protein_coding	ensembl_havana	chr3:103722222-103738001:-	783.8931608	0.483045243	0.182912701	6.60E-04	0.005457677	yes	2825	4355	2655	4355
ENSMUSG00000030498	15	Gas2	protein_coding	ensembl_havana	chr7:51862015-51994975:+	40.40995293	0.482619304	0.206494582	0.001538259	0.010497101	yes	2827	14767	3215	14767
ENSMUSG00000044006	8	Cilp2	protein_coding	ensembl_havana	chr8:69880369-69887687:-	5.568572383	0.482420202	0.478049722	0.01399639	0.057234957	yes	2828	19396	5366	19396
ENSMUSG00000028793	15	Rnf19b	protein_coding	ensembl_havana	chr4:129058271-129085886:+	770.9832234	0.482255416	0.18064277	6.09E-04	0.005136211	yes	2829	4424	2602	4424
ENSMUSG00000102602	1	A930004J17Rik	TEC	havana	chr4:131878628-131883237:+	62.45510691	0.482133528	0.255354686	0.00443965	0.023871416	yes	2830	13716	4081	13716
ENSMUSG00000056952	13	Tatdn2	protein_coding	ensembl_havana	chr6:113697050-113711069:+	815.6707592	0.481955448	0.109008083	7.85E-07	2.55E-05	yes	2833	4191	676	4191
ENSMUSG00000029229	8	Chic2	protein_coding	ensembl_havana	chr5:74997988-75044774:-	577.0541602	0.481569195	0.130035944	1.71E-05	3.11E-04	yes	2836	5695	1205	5695
ENSMUSG00000050708	16	Ftl1	protein_coding	ensembl_havana	chr7:45457944-45459884:-	9179.355052	0.48149927	0.137670102	3.78E-05	5.90E-04	yes	2837	149	1406	2837
ENSMUSG00000085246	1	Gm15893	lncRNA	havana	chr11:88356291-88363947:+	3.154021263	0.481465991	0.67254305	0.016408204	0.064744692	yes	2838	20810	5561	20810
ENSMUSG00000011263	16	Exoc3l2	protein_coding	ensembl_havana	chr7:19463331-19496762:+	31.22308638	0.48141381	0.277682594	0.006027513	0.030251995	yes	2840	15382	4372	15382
ENSMUSG00000027261	2	Hao1	protein_coding	ensembl_havana	chr2:134497361-134554368:-	12.97212901	0.481279611	0.926527821	0.014198613	0.05788929	yes	2841	17429	5382	17429
ENSMUSG00000107092	1	Gm7993	processed_pseudogene	havana	chr5:95974240-95975623:+	83.78187538	0.481273005	0.20868467	0.001680046	0.01123463	yes	2842	12983	3281	12983
ENSMUSG00000097766	1	5730420D15Rik	lncRNA	havana	chr10:95417375-95428640:+	5.704368346	0.481218647	0.520532447	0.01480834	0.059753478	yes	2843	19332	5438	19332
ENSMUSG00000026622	15	Nek2	protein_coding	ensembl_havana	chr1:191821444-191833050:+	269.8742469	0.481129527	0.284201532	0.006497842	0.03200242	yes	2844	9070	4455	9070
ENSMUSG00000029656	13	C8b	protein_coding	ensembl_havana	chr4:104766317-104804548:+	19.17278613	0.481029403	1.026011046	0.010009538	0.044250164	yes	2847	16497	4962	16497
ENSMUSG00000050721	9	Plekho2	protein_coding	ensembl_havana	chr9:65552698-65580040:-	642.7739994	0.480996621	0.177802488	5.51E-04	0.004775878	yes	2848	5231	2531	5231
ENSMUSG00000108571	1	Gm6855	processed_pseudogene	havana	chr7:4638536-4639325:+	4.394633529	0.480991905	0.486004164	0.014288997	0.058151612	yes	2849	19979	5391	19979
ENSMUSG00000033706	13	Smyd5	protein_coding	ensembl_havana	chr6:85431989-85446435:+	239.5262304	0.480863843	0.184690848	7.44E-04	0.006016734	yes	2852	9557	2713	9557
ENSMUSG00000099997	1	Tubb4b-ps2	processed_pseudogene	havana	chr1:24594087-24595423:-	354.7233713	0.480715465	0.176144656	5.14E-04	0.004522424	yes	2853	7932	2493	7932
ENSMUSG00000031995	9	St14	protein_coding	ensembl_havana	chr9:31089402-31131853:-	1310.707664	0.480315842	0.150557869	1.15E-04	0.001408052	yes	2855	2467	1795	2855
ENSMUSG00000018076	12	Med13l	protein_coding	ensembl_havana	chr5:118560679-118765438:+	955.0769185	0.48027934	0.133466027	2.59E-05	4.36E-04	yes	2857	3545	1300	3545
ENSMUSG00000048534	7	Jaml	protein_coding	ensembl_havana	chr9:45079183-45108534:+	119.7261597	0.480242299	0.214375307	0.001999791	0.012819578	yes	2859	11946	3423	11946
ENSMUSG00000029231	15	Pdgfra	protein_coding	ensembl_havana	chr5:75152292-75198215:+	4932.205602	0.480234319	0.144583866	7.25E-05	9.89E-04	yes	2860	382	1607	2860
ENSMUSG00000015647	9	Lama5	protein_coding	ensembl_havana	chr2:180176373-180225859:-	4253.651643	0.480092168	0.16492969	2.93E-04	0.002920468	yes	2861	462	2199	2861
ENSMUSG00000025196	4	Cpn1	protein_coding	ensembl_havana	chr19:43956307-43986556:-	66.69465843	0.479537439	0.349865735	0.010542907	0.045946975	yes	2864	13555	5034	13555
ENSMUSG00000029507	16	Pus1	protein_coding	ensembl_havana	chr5:110773667-110780659:-	222.8201837	0.479439243	0.15013611	1.14E-04	0.001401446	yes	2866	9864	1790	9864
ENSMUSG00000030518	17	Fam189a1	protein_coding	ensembl_havana	chr7:64756091-65156570:-	3.250400739	0.479301498	0.560798267	0.015547415	0.062168027	yes	2868	20725	5486	20725
ENSMUSG00000021814	17	Anxa7	protein_coding	ensembl_havana	chr14:20455260-20480133:-	3258.559449	0.47901269	0.089999393	8.26E-09	5.59E-07	yes	2874	675	324	2874
ENSMUSG00000096403	2	Gm9825	processed_pseudogene	havana	chr6:7982541-7983383:-	143.0240597	0.478620956	0.154676975	1.61E-04	0.001819228	yes	2877	11371	1944	11371
ENSMUSG00000026348	7	Acmsd	protein_coding	ensembl_havana	chr1:127729413-127767978:+	6.200935633	0.478618955	0.757466389	0.016891271	0.066186637	yes	2878	19145	5600	19145
ENSMUSG00000027293	13	Ehd4	protein_coding	ensembl_havana	chr2:120089175-120154606:-	6115.233924	0.478589315	0.161630122	2.51E-04	0.002594311	yes	2879	269	2121	2879
ENSMUSG00000041488	16	Stx3	protein_coding	ensembl_havana	chr19:11775118-11819403:-	1059.407583	0.478401647	0.111220618	1.37E-06	4.04E-05	yes	2881	3160	747	3160
ENSMUSG00000033644	5	Piwil2	protein_coding	ensembl_havana	chr14:70372477-70429383:-	18.68656702	0.478249379	0.295772967	0.007539034	0.035900394	yes	2884	16553	4608	16553
ENSMUSG00000091952	3	Gm17709	processed_pseudogene	havana	chr8:121972727-121973822:-	24.02855432	0.477272409	0.256997431	0.004879445	0.025737898	yes	2887	15999	4160	15999
ENSMUSG00000085241	7	Snhg3	lncRNA	havana	chr4:132348014-132353686:-	136.1416572	0.477168315	0.157063997	1.96E-04	0.002126435	yes	2888	11562	2022	11562
ENSMUSG00000038371	15	Sbf2	protein_coding	ensembl_havana	chr7:110308013-110614922:-	1078.61207	0.476525526	0.14523899	8.52E-05	0.001116305	yes	2893	3098	1673	3098
ENSMUSG00000029513	14	Prkab1	protein_coding	ensembl_havana	chr5:116013586-116024508:-	921.7245956	0.475559616	0.132258198	2.66E-05	4.46E-04	yes	2895	3692	1310	3692
ENSMUSG00000038357	10	Camp	protein_coding	ensembl_havana	chr9:109847379-109849617:-	6.601797478	0.47555092	0.735662161	0.017167882	0.066929912	yes	2896	19004	5628	19004
ENSMUSG00000031089	7	Slc6a14	protein_coding	ensembl_havana	chrX:21714896-21742355:+	2790.637283	0.475396286	0.194407805	0.001197904	0.008726959	yes	2898	834	3012	3012
ENSMUSG00000008348	9	Ubc	protein_coding	ensembl_havana	chr5:125385965-125390202:-	11708.75506	0.4748911	0.170310079	4.41E-04	0.004024753	yes	2901	108	2404	2901
ENSMUSG00000042797	9	Aqp11	protein_coding	ensembl_havana	chr7:97724006-97738289:-	69.32452199	0.474849157	0.173832536	5.25E-04	0.004593055	yes	2902	13464	2509	13464
ENSMUSG00000001240	13	Ramp2	protein_coding	ensembl_havana	chr11:101246028-101259546:+	3944.406215	0.474819326	0.168260739	3.98E-04	0.003736146	yes	2903	507	2336	2903
ENSMUSG00000025171	2	Ubtd1	protein_coding	ensembl_havana	chr19:41981763-42034643:+	212.3421404	0.474733885	0.132992502	2.95E-05	4.83E-04	yes	2905	10042	1341	10042
ENSMUSG00000070533	11	Wfdc8	protein_coding	ensembl_havana	chr2:164596458-164613626:-	51.34237946	0.474532731	0.260218193	0.005311791	0.027515727	yes	2908	14201	4236	14201
ENSMUSG00000042724	8	Map3k9	protein_coding	ensembl_havana	chr12:81721010-81781175:-	197.2471803	0.474443492	0.145385215	9.15E-05	0.001181891	yes	2909	10313	1698	10313
ENSMUSG00000047821	16	Trim16	protein_coding	ensembl_havana	chr11:62820231-62850808:+	2350.291433	0.474020561	0.207703232	0.001862425	0.012119892	yes	2913	1082	3370	3370
ENSMUSG00000074607	11	Tox2	protein_coding	ensembl_havana	chr2:163203125-163324170:+	298.9184434	0.47385785	0.23416385	0.003485823	0.019756788	yes	2915	8644	3871	8644
ENSMUSG00000046434	16	Hnrnpa1	protein_coding	ensembl_havana	chr15:103240432-103246692:+	1528.792566	0.473820898	0.080884397	3.82E-10	4.01E-08	yes	2916	1997	209	2916
ENSMUSG00000061175	12	Fnip2	protein_coding	ensembl_havana	chr3:79455974-79567796:-	356.8138662	0.473732429	0.121563149	8.04E-06	1.71E-04	yes	2917	7911	1031	7911
ENSMUSG00000040731	13	Eif4h	protein_coding	ensembl_havana	chr5:134619721-134639490:-	7332.348223	0.473715979	0.153707226	1.72E-04	0.001915648	yes	2919	212	1968	2919
ENSMUSG00000051439	7	Cd14	protein_coding	ensembl_havana	chr18:36725067-36726798:-	969.7620369	0.473627011	0.235133851	0.003565046	0.020094481	yes	2920	3490	3893	3893
ENSMUSG00000074340	9	Ovgp1	protein_coding	ensembl_havana	chr3:105973711-105987423:+	25.04028881	0.473432564	0.251829776	0.004771897	0.025316668	yes	2924	15899	4136	15899
ENSMUSG00000030022	14	Adamts9	protein_coding	ensembl_havana	chr6:92772699-92943492:-	491.9906619	0.473212748	0.175219867	5.81E-04	0.004958917	yes	2925	6431	2573	6431
ENSMUSG00000077734	1	Snord83b	snoRNA	ensembl	chr15:80078498-80078591:-	5.695806478	0.473148339	0.440287439	0.014289744	0.058151612	yes	2927	19339	5391	19339
ENSMUSG00000022895	16	Ets2	protein_coding	ensembl_havana	chr16:95702075-95721051:+	2674.11174	0.473137324	0.069976693	1.12E-12	2.85E-10	yes	2928	891	86	2928
ENSMUSG00000021109	13	Hif1a	protein_coding	ensembl_havana	chr12:73901375-73947530:+	1196.394122	0.472322248	0.11490281	3.27E-06	8.11E-05	yes	2935	2755	884	2935
ENSMUSG00000064120	14	Mocs1	protein_coding	ensembl_havana	chr17:49428362-49455435:+	594.7764118	0.472262458	0.143885763	8.64E-05	0.001128496	yes	2936	5562	1678	5562
ENSMUSG00000001098	15	Kctd10	protein_coding	ensembl_havana	chr5:114363567-114380508:-	5826.172784	0.472212745	0.158377457	2.42E-04	0.002514894	yes	2937	292	2109	2937
ENSMUSG00000030189	15	Ybx3	protein_coding	ensembl_havana	chr6:131364855-131388476:-	1716.593736	0.471709772	0.10249943	3.45E-07	1.29E-05	yes	2944	1723	586	2944
ENSMUSG00000032300	7	1700017B05Rik	protein_coding	ensembl_havana	chr9:57253117-57262612:-	376.4239412	0.47103418	0.145734286	1.04E-04	0.001301198	yes	2953	7664	1748	7664
ENSMUSG00000081643	1	Gm11605	processed_pseudogene	havana	chr1:63364720-63365365:-	60.46627891	0.470579368	0.167615378	4.25E-04	0.003926559	yes	2955	13781	2375	13781
ENSMUSG00000081120	1	Gm12458	processed_pseudogene	havana	chr4:50050909-50051403:-	82.52420332	0.470464302	0.153529639	1.85E-04	0.002032731	yes	2957	13034	1999	13034
ENSMUSG00000027315	13	Spint1	protein_coding	ensembl_havana	chr2:119237362-119249527:+	1206.819057	0.470075261	0.153992695	1.93E-04	0.002102466	yes	2959	2728	2014	2959
ENSMUSG00000068758	8	Il3ra	protein_coding	ensembl_havana	chr14:14346275-14356011:+	215.1829346	0.469509397	0.177877546	7.11E-04	0.005796264	yes	2967	9995	2692	9995
ENSMUSG00000053038	8	Gm6180	processed_pseudogene	havana	chr8:42246911-42247408:+	734.202239	0.469443234	0.103286725	4.57E-07	1.62E-05	yes	2970	4631	619	4631
ENSMUSG00000024566	10	Atp9b	protein_coding	ensembl_havana	chr18:80734141-80934060:-	1099.660625	0.468966697	0.084766061	2.61E-09	2.10E-07	yes	2971	3028	272	3028
ENSMUSG00000035247	16	Hectd1	protein_coding	ensembl_havana	chr12:51743722-51829536:-	3098.123965	0.468351099	0.121479723	9.75E-06	1.99E-04	yes	2974	724	1075	2974
ENSMUSG00000112368	1	Gm49376	unprocessed_pseudogene	havana	chr12:55275381-55278714:+	56.73605911	0.468125433	0.195163462	0.001415946	0.009888641	yes	2977	13940	3142	13940
ENSMUSG00000038780	14	Smurf1	protein_coding	ensembl_havana	chr5:144876495-144965847:-	1096.176301	0.46801397	0.112645652	2.74E-06	6.98E-05	yes	2978	3039	859	3039
ENSMUSG00000118458	1	Gm10599	transcribed_unprocessed_pseudogene	havana	chr4:42242630-42244913:+	9.056656955	0.467492	0.47410894	0.015620084	0.062431966	yes	2981	18240	5490	18240
ENSMUSG00000034320	14	Slc26a2	protein_coding	ensembl_havana	chr18:61192919-61211612:-	899.8400936	0.467344279	0.196017361	0.001478563	0.010192935	yes	2983	3792	3183	3792
ENSMUSG00000058006	12	Mdn1	protein_coding	ensembl_havana	chr4:32657119-32775217:+	477.7881207	0.467224455	0.21400862	0.002485725	0.01511759	yes	2984	6563	3606	6563
ENSMUSG00000017781	17	Pitpna	protein_coding	ensembl_havana	chr11:75588097-75628804:+	2565.163183	0.467156967	0.102329728	4.18E-07	1.51E-05	yes	2985	955	608	2985
ENSMUSG00000025867	8	Cplx2	protein_coding	ensembl_havana	chr13:54371349-54383917:+	177.2205625	0.4666553	0.145715935	1.17E-04	0.001424907	yes	2987	10702	1806	10702
ENSMUSG00000020023	18	Tmcc3	protein_coding	ensembl_havana	chr10:94311949-94590956:+	1949.034398	0.466506436	0.20169022	0.001794475	0.011831779	yes	2988	1445	3328	3328
ENSMUSG00000103593	1	Gm37352	TEC	havana	chr8:84200869-84203049:+	21.25741491	0.466456594	0.27676983	0.00726847	0.034892157	yes	2989	16278	4570	16278
ENSMUSG00000036067	12	Slc2a6	protein_coding	ensembl_havana	chr2:27021363-27027998:-	63.54048846	0.466314656	0.302526664	0.009223003	0.041471383	yes	2990	13682	4880	13682
ENSMUSG00000022218	16	Tgm1	protein_coding	ensembl_havana	chr14:55700009-55713926:-	193.3232304	0.465803912	0.322639574	0.01062831	0.046172444	yes	2995	10378	5051	10378
ENSMUSG00000027597	15	Ahcy	protein_coding	ensembl_havana	chr2:155059310-155074497:-	419.5267427	0.465763666	0.283556381	0.007867131	0.037020899	yes	2996	7145	4663	7145
ENSMUSG00000021273	11	Fdft1	protein_coding	ensembl_havana	chr14:63145150-63179578:-	631.1461351	0.465755286	0.099291747	2.29E-07	9.24E-06	yes	2997	5313	542	5313
ENSMUSG00000110018	2	5430437J10Rik	transcribed_processed_pseudogene	havana	chr15:5496266-5594984:+	13.31809077	0.465627943	0.352233934	0.012296278	0.051838544	yes	3000	17363	5203	17363
ENSMUSG00000096755	2	Ftl1-ps2	processed_pseudogene	havana	chr10:130592157-130592705:-	419.1451538	0.465560648	0.14857702	1.50E-04	0.001719514	yes	3001	7150	1912	7150
ENSMUSG00000032271	13	Nnmt	protein_coding	ensembl_havana	chr9:48591877-48605153:-	237.3192533	0.465415892	0.367919358	0.013034673	0.054266848	yes	3002	9596	5270	9596
ENSMUSG00000031430	8	Vsig1	protein_coding	ensembl_havana	chrX:140907608-140939472:+	12.49235762	0.46540806	0.42468538	0.014871047	0.059951383	yes	3003	17497	5443	17497
ENSMUSG00000058625	6	Gm17383	processed_pseudogene	havana	chr18:82338462-82339816:+	1208.076634	0.465206759	0.128426953	2.51E-05	4.25E-04	yes	3004	2723	1293	3004
ENSMUSG00000021645	16	Smn1	protein_coding	ensembl_havana	chr13:100124852-100137690:+	230.0664864	0.46509561	0.119671855	8.68E-06	1.83E-04	yes	3005	9739	1041	9739
ENSMUSG00000111914	1	Gm8796	processed_pseudogene	havana	chr10:106065857-106066792:+	63.43478384	0.46472752	0.157177319	2.72E-04	0.002761211	yes	3009	13686	2160	13686
ENSMUSG00000110626	1	Gm45805	lncRNA	havana	chr8:126755571-126758334:-	20.26574179	0.464528461	0.331149636	0.011300153	0.048495844	yes	3010	16371	5113	16371
ENSMUSG00000056201	8	Cfl1	protein_coding	ensembl_havana	chr19:5490455-5495201:+	6213.962865	0.464449506	0.093393054	5.54E-08	2.76E-06	yes	3011	262	438	3011
ENSMUSG00000042248	4	Cyp2c37	protein_coding	ensembl_havana	chr19:39992424-40012243:+	16.11271536	0.464268585	1.008151323	0.010725611	0.04649389	yes	3013	16917	5062	16917
ENSMUSG00000037833	14	Sh2d4b	protein_coding	ensembl_havana	chr14:40813789-40893266:-	21.87639526	0.46420668	0.347810963	0.01225579	0.051707134	yes	3015	16210	5201	16210
ENSMUSG00000022564	7	Grina	protein_coding	ensembl_havana	chr15:76246764-76249904:+	1536.801995	0.464167083	0.096683213	1.33E-07	5.81E-06	yes	3016	1982	503	3016
ENSMUSG00000026971	15	Itgb6	protein_coding	ensembl_havana	chr2:60598292-60722643:-	1583.60715	0.464098254	0.201250175	0.001852274	0.012096559	yes	3018	1894	3360	3360
ENSMUSG00000054690	17	Emcn	protein_coding	ensembl_havana	chr3:137341067-137432185:+	649.9780143	0.463716805	0.161753198	3.65E-04	0.003481225	yes	3022	5187	2300	5187
ENSMUSG00000091269	2	Gm6682	processed_pseudogene	havana	chr12:4782170-4783515:+	1184.098152	0.463599645	0.131972217	3.84E-05	5.97E-04	yes	3025	2786	1413	3025
ENSMUSG00000073842	10	Mup7	protein_coding	ensembl_havana	chr4:60066469-60070475:-	114.3241719	0.463442011	0.89795832	0.015746124	0.062821309	yes	3027	12070	5500	12070
ENSMUSG00000079659	5	Tmem243	protein_coding	ensembl_havana	chr5:9100668-9160986:+	1096.782251	0.463387766	0.186011834	0.001125971	0.008282663	yes	3028	3035	2983	3035
ENSMUSG00000030986	13	Dhx32	protein_coding	ensembl_havana	chr7:133720942-133782726:-	615.7077209	0.463059715	0.115336745	5.10E-06	1.17E-04	yes	3031	5426	958	5426
ENSMUSG00000021385	10	Ippk	protein_coding	ensembl_havana	chr13:49421249-49464573:+	328.5023948	0.46288396	0.136941958	6.32E-05	8.86E-04	yes	3032	8251	1566	8251
ENSMUSG00000061613	13	U2af1	protein_coding	ensembl_havana	chr17:31647081-31658892:-	742.7280176	0.462878396	0.114127517	4.29E-06	1.02E-04	yes	3033	4589	925	4589
ENSMUSG00000009378	4	Slc16a12	protein_coding	ensembl_havana	chr19:34668403-34747289:-	211.4459657	0.462738134	0.141192776	9.17E-05	0.001182683	yes	3035	10055	1700	10055
ENSMUSG00000034987	4	Hrh2	protein_coding	ensembl_havana	chr13:54192129-54236180:+	36.59108691	0.462737181	0.279137884	0.007824399	0.036851427	yes	3036	15017	4659	15017
ENSMUSG00000102504	1	Gm21955	TEC	havana	chr4:42714926-42719893:+	36.22168112	0.462670314	0.24300183	0.004858688	0.025665428	yes	3037	15041	4154	15041
ENSMUSG00000033352	11	Map2k4	protein_coding	ensembl_havana	chr11:65688243-65788297:-	899.9799638	0.462554344	0.122828971	1.44E-05	2.70E-04	yes	3038	3789	1166	3789
ENSMUSG00000062012	14	Zfp13	protein_coding	ensembl_havana	chr17:23575844-23599487:-	75.3974559	0.462550516	0.156078561	2.69E-04	0.002731216	yes	3039	13261	2157	13261
ENSMUSG00000059796	16	Eif4a1	protein_coding	ensembl_havana	chr11:69666936-69672423:-	5055.057942	0.462490708	0.156881136	2.83E-04	0.002850185	yes	3041	363	2175	3041
ENSMUSG00000020458	16	Rtn4	protein_coding	ensembl_havana	chr11:29692947-29744331:+	3258.21925	0.462391331	0.12508275	1.89E-05	3.36E-04	yes	3043	676	1235	3043
ENSMUSG00000112650	1	Gm5184	processed_pseudogene	havana	chr12:56189414-56191115:+	10.77359259	0.461916324	0.327690878	0.011418158	0.048935283	yes	3045	17869	5120	17869
ENSMUSG00000020905	11	Usp43	protein_coding	ensembl_havana	chr11:67854523-67922153:-	287.4691837	0.461911172	0.144784152	1.25E-04	0.001500096	yes	3046	8809	1830	8809
ENSMUSG00000008384	8	Sertad1	protein_coding	ensembl_havana	chr7:27486910-27490316:+	628.5567214	0.461752157	0.179804657	9.12E-04	0.00705278	yes	3048	5343	2834	5343
ENSMUSG00000081833	1	Gm13669	processed_pseudogene	havana	chr2:75808358-75808814:+	91.51341357	0.461631994	0.198281936	0.001772529	0.011725837	yes	3049	12742	3316	12742
ENSMUSG00000020893	17	Per1	protein_coding	ensembl_havana	chr11:69095217-69109960:+	1928.889848	0.461613951	0.266822505	0.006922032	0.033611451	yes	3050	1477	4519	4519
ENSMUSG00000004709	14	Cd244a	protein_coding	ensembl_havana	chr1:171559193-171609746:+	85.72772133	0.461488507	0.23805465	0.004544388	0.024327278	yes	3051	12920	4099	12920
ENSMUSG00000021670	14	Hmgcr	protein_coding	ensembl_havana	chr13:96648967-96670936:-	1024.316858	0.461075587	0.141832928	1.02E-04	0.001286648	yes	3053	3289	1731	3289
ENSMUSG00000044258	10	Ctla2a	protein_coding	ensembl_havana	chr13:60934155-60936625:-	2532.412262	0.461052639	0.212201558	0.002644956	0.01585745	yes	3054	974	3660	3660
ENSMUSG00000060803	6	Gstp1	protein_coding	ensembl_havana	chr19:4035407-4037985:-	1762.34411	0.460651299	0.139856822	8.73E-05	0.001138015	yes	3057	1667	1684	3057
ENSMUSG00000080717	10	B230307C23Rik	protein_coding	ensembl_havana	chr16:97997315-98031801:+	53.15941738	0.460636911	0.173031546	6.96E-04	0.005689337	yes	3058	14111	2685	14111
ENSMUSG00000062382	9	Ftl1-ps1	protein_coding	ensembl_havana	chr13:74399694-74407346:+	6626.262731	0.460169513	0.138911987	8.18E-05	0.001081501	yes	3062	242	1658	3062
ENSMUSG00000083311	3	Gm5643	processed_pseudogene	havana	chrX:142297565-142298530:+	134.1442522	0.46008355	0.121482436	1.33E-05	2.54E-04	yes	3063	11608	1147	11608
ENSMUSG00000039929	14	Urb1	protein_coding	ensembl_havana	chr16:90751527-90810413:-	310.5273484	0.460061059	0.142319143	1.09E-04	0.001350986	yes	3064	8485	1767	8485
ENSMUSG00000027134	4	Lpcat4	protein_coding	ensembl_havana	chr2:112239468-112247111:+	388.5560621	0.459915501	0.152192826	2.24E-04	0.00236944	yes	3065	7509	2078	7509
ENSMUSG00000055675	6	Kbtbd11	protein_coding	ensembl_havana	chr8:15011025-15033333:+	666.1070465	0.459842022	0.173571441	7.27E-04	0.005907078	yes	3066	5082	2699	5082
ENSMUSG00000028599	10	Tnfrsf1b	protein_coding	ensembl_havana	chr4:145213463-145246870:-	780.234272	0.459774717	0.164806047	4.74E-04	0.004250242	yes	3067	4374	2448	4374
ENSMUSG00000044469	8	Tnfaip8l1	protein_coding	ensembl_havana	chr17:56162477-56173955:+	46.96270608	0.459766904	0.201941997	0.002049016	0.013065518	yes	3068	14395	3441	14395
ENSMUSG00000051177	16	Plcb1	protein_coding	ensembl_havana	chr2:134786067-135475258:+	200.374071	0.459708462	0.266147644	0.007046729	0.034079701	yes	3069	10256	4537	10256
ENSMUSG00000024498	16	Tcerg1	protein_coding	ensembl_havana	chr18:42511487-42575793:+	611.795534	0.458202263	0.102216412	6.37E-07	2.13E-05	yes	3079	5446	655	5446
ENSMUSG00000096592	1	Gm15801	processed_pseudogene	havana	chr19:40560537-40561058:-	24.92474143	0.458004216	0.246854562	0.005541339	0.028336889	yes	3081	15912	4291	15912
ENSMUSG00000025317	7	Car5a	protein_coding	ensembl_havana	chr8:121916126-121944904:-	1.956647527	0.457870712	0.934352537	0.014520168	0.058883024	yes	3082	22121	5411	22121
ENSMUSG00000012519	14	Mlkl	protein_coding	ensembl_havana	chr8:111311797-111338177:-	112.2798263	0.457233757	0.146828442	1.67E-04	0.001868201	yes	3086	12127	1955	12127
ENSMUSG00000026994	9	Galnt3	protein_coding	ensembl_havana	chr2:66082766-66124994:-	334.5673559	0.457057391	0.19620997	0.001812877	0.011899482	yes	3088	8172	3341	8172
ENSMUSG00000074813	14	Morrbid	lncRNA	ensembl_havana	chr2:128178319-128502765:-	83.12729337	0.456917803	0.165332162	5.22E-04	0.004577637	yes	3090	13007	2501	13007
ENSMUSG00000049091	6	Sephs2	protein_coding	ensembl_havana	chr7:127271879-127274055:-	445.2228904	0.456818484	0.188934427	0.001430514	0.009966124	yes	3092	6894	3149	6894
ENSMUSG00000095078	2	Gm5866	processed_pseudogene	havana	chr5:52582074-52583046:+	18.66390744	0.456581183	0.263388688	0.007111888	0.034328235	yes	3094	16559	4546	16559
ENSMUSG00000034684	12	Sema3f	protein_coding	ensembl_havana	chr9:107681500-107710475:-	2546.848697	0.456363289	0.140283332	1.03E-04	0.001297052	yes	3096	966	1741	3096
ENSMUSG00000051652	4	Lrrc3	protein_coding	ensembl_havana	chr10:77897575-77902536:-	15.90964822	0.45626551	0.362641951	0.014025395	0.057306559	yes	3097	16953	5370	16953
ENSMUSG00000112045	1	Gm5649	processed_pseudogene	havana	chr10:26383144-26384094:-	4.737072702	0.456157	0.504474198	0.017477	0.06761245	yes	3098	19780	5672	19780
ENSMUSG00000029622	16	Arpc1b	protein_coding	ensembl_havana	chr5:145114215-145130705:+	2516.82221	0.456124802	0.099423343	3.90E-07	1.43E-05	yes	3099	983	596	3099
ENSMUSG00000021733	11	Slc4a7	protein_coding	ensembl_havana	chr14:14702279-14799940:+	271.840082	0.456089546	0.152611094	2.55E-04	0.00263059	yes	3102	9046	2130	9046
ENSMUSG00000051435	11	Fhad1	protein_coding	ensembl_havana	chr4:141890438-142015082:-	712.289256	0.456069185	0.194635863	0.001757637	0.011644874	yes	3103	4790	3312	4790
ENSMUSG00000047407	17	Tgif1	protein_coding	ensembl_havana	chr17:70844205-70853546:-	282.172497	0.455879547	0.126520445	2.81E-05	4.66E-04	yes	3104	8901	1323	8901
ENSMUSG00000092341	3	Malat1	lncRNA	havana	chr19:5795690-5802672:-	6425.631989	0.455786202	0.202849874	0.002263526	0.014089723	yes	3105	247	3525	3525
ENSMUSG00000032231	14	Anxa2	protein_coding	ensembl_havana	chr9:69453620-69491795:+	19309.05653	0.455786158	0.180491456	0.001065452	0.007901053	yes	3106	51	2958	3106
ENSMUSG00000004356	8	Utp20	protein_coding	ensembl_havana	chr10:88746607-88826804:-	478.9717166	0.455480445	0.18695989	0.001370099	0.009632839	yes	3109	6553	3121	6553
ENSMUSG00000024039	15	Cbs	protein_coding	ensembl_havana	chr17:31608894-31637238:-	154.1324828	0.455006185	0.395927031	0.01545913	0.06189011	yes	3113	11141	5481	11141
ENSMUSG00000035783	9	Acta2	protein_coding	ensembl_havana	chr19:34241090-34255590:-	1895.914078	0.454974246	0.213450447	0.003032428	0.017692255	yes	3114	1509	3761	3761
ENSMUSG00000025964	15	Adam23	protein_coding	ensembl_havana	chr1:63445891-63596276:+	86.7224973	0.454965545	0.173939962	8.24E-04	0.006509624	yes	3115	12894	2775	12894
ENSMUSG00000087445	1	Gm14286	lncRNA	havana	chr2:157544266-157545469:-	25.08876653	0.454384148	0.310708662	0.01124983	0.048336599	yes	3121	15894	5107	15894
ENSMUSG00000054555	11	Adam12	protein_coding	ensembl_havana	chr7:133883199-134232146:-	38.1949152	0.453636572	0.330377716	0.01267606	0.053183705	yes	3126	14903	5230	14903
ENSMUSG00000095098	2	Ccdc85b	protein_coding	ensembl_havana	chr19:5453180-5457894:-	741.8999582	0.453440012	0.109303718	2.97E-06	7.51E-05	yes	3128	4594	868	4594
ENSMUSG00000117239	1	Gpr31c	transcribed_processed_pseudogene	havana	chr17:13341241-13345880:-	1.913966593	0.453326626	0.82835128	0.018126522	0.069476031	yes	3129	22178	5725	22178
ENSMUSG00000029155	16	Spata18	protein_coding	ensembl_havana	chr5:73651379-73679512:+	319.5193825	0.453255811	0.262005201	0.00731956	0.035076023	yes	3131	8371	4579	8371
ENSMUSG00000031530	6	Dusp4	protein_coding	ensembl_havana	chr8:34807297-34819894:+	122.5637707	0.452915811	0.18715206	0.001453146	0.010074689	yes	3136	11886	3165	11886
ENSMUSG00000056749	7	Nfil3	protein_coding	ensembl_havana	chr13:52967209-52981073:-	136.19949	0.452736106	0.250763859	0.006344961	0.031414144	yes	3137	11561	4432	11561
ENSMUSG00000038145	17	Snrk	protein_coding	ensembl_havana	chr9:122117266-122169702:+	1982.003349	0.451684378	0.153364761	3.01E-04	0.002988444	yes	3145	1402	2210	3145
ENSMUSG00000070729	5	Gm12966	processed_pseudogene	ensembl_havana	chr4:129899093-129899902:+	751.7256639	0.451558716	0.148677717	2.22E-04	0.00234994	yes	3146	4527	2074	4527
ENSMUSG00000057561	10	Eif1a	protein_coding	ensembl_havana	chr18:46597701-46616456:+	1529.477839	0.451427529	0.181626493	0.001221287	0.008844575	yes	3148	1996	3029	3148
ENSMUSG00000009214	9	Mymk	protein_coding	ensembl_havana	chr2:27061636-27072179:-	2.425415009	0.451031931	0.716858294	0.019487453	0.073334452	yes	3150	21530	5831	21530
ENSMUSG00000025283	15	Sat1	protein_coding	ensembl_havana	chrX:155213132-155216449:-	2782.205519	0.450916227	0.169707207	7.44E-04	0.006016734	yes	3152	840	2713	3152
ENSMUSG00000035085	5	1700020L24Rik	protein_coding	ensembl_havana	chr11:83437677-83441233:+	2.486351066	0.450734734	0.651376841	0.019438071	0.073268538	yes	3153	21452	5821	21452
ENSMUSG00000051864	10	Tbc1d22a	protein_coding	ensembl_havana	chr15:86214459-86498503:+	536.8535845	0.450369486	0.153235178	3.09E-04	0.003049281	yes	3157	5992	2224	5992
ENSMUSG00000028841	14	Cnksr1	protein_coding	ensembl_havana	chr4:134228041-134238399:-	480.5543544	0.45014369	0.137306678	9.69E-05	0.001236017	yes	3158	6529	1720	6529
ENSMUSG00000006731	10	B4galnt1	protein_coding	ensembl_havana	chr10:127165225-127172330:+	1035.374948	0.449869582	0.15348034	3.18E-04	0.003113388	yes	3161	3249	2241	3249
ENSMUSG00000027852	14	Nras	protein_coding	ensembl_havana	chr3:103058285-103067914:+	1815.367615	0.449842242	0.073294683	7.25E-11	1.05E-08	yes	3162	1597	150	3162
ENSMUSG00000095315	2	Gm10130	protein_coding	ensembl_havana	chr2:150311431-150363071:+	30.93129643	0.449772007	0.229981655	0.004709602	0.025029871	yes	3164	15407	4125	15407
ENSMUSG00000118138	1	Gm50322	lncRNA	havana	chr19:9864924-9868995:-	8.244011502	0.449627439	0.396928344	0.016260482	0.064312142	yes	3165	18450	5548	18450
ENSMUSG00000004633	17	Chn2	protein_coding	ensembl_havana	chr6:54039554-54301810:+	183.1896429	0.449617299	0.25229945	0.006782498	0.033065618	yes	3166	10581	4501	10581
ENSMUSG00000096157	2	Gm5472	processed_pseudogene	havana	chr15:45978360-45980037:-	54.23796368	0.449212956	0.17306568	9.01E-04	0.006988624	yes	3173	14066	2828	14066
ENSMUSG00000065124	1	Snora65	snoRNA	ensembl	chr2:32963291-32963420:+	24.91472978	0.448451136	0.314010796	0.012294499	0.051838544	yes	3182	15914	5203	15914
ENSMUSG00000020635	8	Fkbp1b	protein_coding	ensembl_havana	chr12:4833174-4841591:-	68.14593265	0.448383049	0.262609975	0.007886385	0.037069183	yes	3183	13512	4666	13512
ENSMUSG00000083962	1	Gm15707	processed_pseudogene	havana	chr6:145315613-145316608:-	9.68333618	0.447919531	0.35476482	0.014859262	0.059914881	yes	3188	18107	5442	18107
ENSMUSG00000057337	13	Chst3	protein_coding	ensembl_havana	chr10:60181532-60219260:-	412.2376119	0.447786492	0.243358303	0.006107674	0.030535589	yes	3190	7239	4388	7239
ENSMUSG00000016356	18	Col20a1	protein_coding	ensembl_havana	chr2:180986535-181018363:+	113.0165185	0.447705161	0.185801985	0.001539564	0.010501293	yes	3192	12107	3217	12107
ENSMUSG00000027285	13	Haus2	protein_coding	ensembl_havana	chr2:120609383-120621560:+	329.5611488	0.447557245	0.108456559	3.35E-06	8.29E-05	yes	3194	8228	887	8228
ENSMUSG00000044641	7	Pard6b	protein_coding	ensembl_havana	chr2:168081004-168101203:+	2222.042277	0.447518656	0.174853829	0.001010152	0.007580631	yes	3195	1189	2923	3195
ENSMUSG00000066278	6	Vps37b	protein_coding	ensembl_havana	chr5:124004641-124032270:-	367.0374728	0.447384258	0.080494202	2.40E-09	1.96E-07	yes	3196	7783	269	7783
ENSMUSG00000062421	13	Arf2	protein_coding	ensembl_havana	chr11:103966739-103985337:+	1166.383781	0.447237604	0.143339009	1.71E-04	0.001911582	yes	3197	2832	1965	3197
ENSMUSG00000038342	15	Mlxip	protein_coding	ensembl_havana	chr5:123394798-123457932:+	1370.416426	0.447231203	0.126427719	3.76E-05	5.89E-04	yes	3198	2343	1399	3198
ENSMUSG00000026205	8	Slc23a3	protein_coding	ensembl_havana	chr1:75125541-75133890:-	54.30342274	0.447187083	0.326743346	0.013360944	0.055306393	yes	3200	14057	5301	14057
ENSMUSG00000071477	10	Zfp777	protein_coding	ensembl_havana	chr6:48024188-48048911:-	368.1077915	0.446810189	0.103052065	1.32E-06	3.89E-05	yes	3203	7767	742	7767
ENSMUSG00000047090	13	Tmem198b	protein_coding	ensembl_havana	chr10:128800036-128804370:-	184.024075	0.446710432	0.127138639	4.13E-05	6.31E-04	yes	3206	10562	1436	10562
ENSMUSG00000041959	14	S100a10	protein_coding	ensembl_havana	chr3:93555080-93564643:+	3482.793754	0.446594579	0.221929784	0.004227129	0.022948019	yes	3208	607	4042	4042
ENSMUSG00000026377	12	Nifk	protein_coding	ensembl_havana	chr1:118321839-118333822:+	526.1694213	0.446382896	0.148456109	2.52E-04	0.002606677	yes	3210	6085	2122	6085
ENSMUSG00000022637	11	Cblb	protein_coding	ensembl_havana	chr16:52031225-52208048:+	720.2698175	0.445987492	0.129784234	5.54E-05	7.95E-04	yes	3219	4722	1529	4722
ENSMUSG00000000782	16	Tcf7	protein_coding	ensembl_havana	chr11:52252371-52283331:-	311.2204133	0.445945467	0.180950732	0.001335306	0.009471542	yes	3221	8479	3091	8479
ENSMUSG00000026478	14	Lamc1	protein_coding	ensembl_havana	chr1:153218922-153332786:-	3464.308933	0.445825138	0.124246189	3.11E-05	5.03E-04	yes	3223	613	1359	3223
ENSMUSG00000000739	14	Sult5a1	protein_coding	ensembl_havana	chr8:123140192-123158315:-	138.7355749	0.445805996	0.146039087	2.17E-04	0.002306793	yes	3224	11490	2063	11490
ENSMUSG00000092035	8	Peg10	protein_coding	ensembl_havana	chr6:4747306-4760517:+	106.4662956	0.445491927	0.280366563	0.009896266	0.043922685	yes	3225	12307	4942	12307
ENSMUSG00000005107	13	Slc2a9	protein_coding	ensembl_havana	chr5:38349273-38503143:-	74.18343374	0.444822874	0.22336148	0.004481667	0.024050189	yes	3231	13300	4089	13300
ENSMUSG00000117465	1	Gm49980	lncRNA	havana	chr18:30267249-30272133:+	21.51564556	0.444799113	0.315963333	0.012962327	0.054033498	yes	3232	16246	5264	16246
ENSMUSG00000030225	11	Dera	protein_coding	ensembl_havana	chr6:137754546-137857340:+	170.7975247	0.444362506	0.119669019	1.92E-05	3.40E-04	yes	3234	10827	1238	10827
ENSMUSG00000020715	9	Ern1	protein_coding	ensembl_havana	chr11:106394650-106487852:-	934.999766	0.444275332	0.10663084	2.85E-06	7.24E-05	yes	3235	3640	864	3640
ENSMUSG00000058873	1	Gm5582	processed_pseudogene	ensembl_havana	chr6:131253528-131254049:-	56.72104634	0.444232362	0.182647667	0.001474932	0.010174295	yes	3237	13942	3181	13942
ENSMUSG00000111713	1	Gm20234	lncRNA	havana	chr11:83065752-83071246:-	2.402487149	0.444130636	0.638499398	0.020149966	0.075234081	yes	3238	21560	5875	21560
ENSMUSG00000033898	17	Cfhr2	protein_coding	ensembl_havana	chr1:139804167-139858718:-	77.61204847	0.443800748	0.376893948	0.016454367	0.064851433	yes	3245	13180	5567	13180
ENSMUSG00000003208	9	Yju2	protein_coding	ensembl_havana	chr17:55959099-55968285:+	168.4054557	0.443761155	0.136435195	1.10E-04	0.001358453	yes	3246	10864	1769	10864
ENSMUSG00000114980	1	4933432I03Rik	lncRNA	havana	chr14:102987412-103033803:-	2.33250401	0.443700208	0.719428537	0.020231845	0.075449929	yes	3247	21657	5884	21657
ENSMUSG00000067995	4	Gtf2f2	protein_coding	ensembl_havana	chr14:75896937-76010865:-	240.7812829	0.443319815	0.161213568	5.84E-04	0.004973035	yes	3255	9538	2578	9538
ENSMUSG00000033166	11	Dis3	protein_coding	ensembl_havana	chr14:99075206-99099770:-	257.2560726	0.442892224	0.155831092	4.39E-04	0.004009096	yes	3259	9275	2401	9275
ENSMUSG00000025580	15	Eif4a3	protein_coding	ensembl_havana	chr11:119288363-119300089:-	795.2205684	0.44288532	0.105989065	2.72E-06	6.96E-05	yes	3260	4290	856	4290
ENSMUSG00000081251	1	Gm12164	processed_pseudogene	havana	chr11:45829319-45829869:+	534.5151955	0.442884133	0.157146602	4.73E-04	0.004243928	yes	3261	6011	2446	6011
ENSMUSG00000038860	15	Garnl3	protein_coding	ensembl_havana	chr2:32986224-33131654:-	149.8631285	0.442592209	0.12848817	5.46E-05	7.87E-04	yes	3263	11225	1523	11225
ENSMUSG00000100121	1	1700025N23Rik	lncRNA	havana	chr6:39063878-39067598:-	2.688130858	0.442329698	0.672885545	0.020450782	0.076046689	yes	3265	21223	5901	21223
ENSMUSG00000113022	1	Gm9544	processed_pseudogene	havana	chr12:74346341-74348822:+	20.01189375	0.442291923	0.258299727	0.00814037	0.037842915	yes	3266	16393	4720	16393
ENSMUSG00000048779	5	P2ry6	protein_coding	ensembl_havana	chr7:100937630-100974649:-	193.5975537	0.441912817	0.165448625	7.49E-04	0.006044752	yes	3267	10372	2717	10372
ENSMUSG00000028262	13	Clca3a2	protein_coding	ensembl_havana	chr3:144796559-144819494:-	12.92937028	0.44171649	0.349499412	0.015546936	0.062168027	yes	3269	17435	5486	17435
ENSMUSG00000018697	14	Aatf	protein_coding	ensembl_havana	chr11:84422855-84513522:-	241.0343419	0.44154118	0.096164082	4.04E-07	1.48E-05	yes	3272	9535	600	9535
ENSMUSG00000070834	5	Gm13015	processed_pseudogene	havana	chr4:117148923-117149126:+	57.9288364	0.441527628	0.191039468	0.002078608	0.013209063	yes	3273	13878	3453	13878
ENSMUSG00000029162	15	Khk	protein_coding	ensembl_havana	chr5:30921431-30931248:+	324.2329023	0.441397723	0.23723262	0.00609708	0.030510427	yes	3276	8304	4385	8304
ENSMUSG00000038068	15	Rnf144b	protein_coding	ensembl_havana	chr13:47122656-47247991:+	904.0236662	0.441363339	0.190185713	0.002028747	0.012959763	yes	3278	3772	3435	3772
ENSMUSG00000085894	1	Gm15832	lncRNA	havana	chr1:39547570-39552002:-	47.23468107	0.44118759	0.268644978	0.009311828	0.04175984	yes	3280	14382	4891	14382
ENSMUSG00000117980	1	Gm30571	TEC	havana	chr17:31912666-31913320:+	94.93620001	0.44108996	0.28336218	0.010754051	0.046571175	yes	3281	12635	5067	12635
ENSMUSG00000084925	8	1810062O18Rik	lncRNA	havana	chr14:20546079-20570687:+	7.162231275	0.440972586	0.374423444	0.016804529	0.065940948	yes	3282	18790	5592	18790
ENSMUSG00000025469	10	Msx3	protein_coding	ensembl_havana	chr7:140046157-140049089:-	1.934408089	0.440867217	0.820797276	0.019168958	0.072409098	yes	3284	22149	5809	22149
ENSMUSG00000058761	5	Rnf169	protein_coding	ensembl_havana	chr7:99920254-99980448:-	620.0682976	0.440851262	0.137027213	1.26E-04	0.001506796	yes	3285	5402	1834	5402
ENSMUSG00000022827	14	Rabl3	protein_coding	ensembl_havana	chr16:37539885-37572385:+	124.2092126	0.44082808	0.178773676	0.001368479	0.00962453	yes	3287	11848	3120	11848
ENSMUSG00000002983	17	Relb	protein_coding	ensembl_havana	chr7:19606217-19629438:-	371.0076527	0.44069184	0.19846746	0.002643813	0.015854927	yes	3288	7736	3659	7736
ENSMUSG00000036180	15	Gatad2a	protein_coding	ensembl_havana	chr8:69907076-69996384:-	1482.517976	0.440678951	0.081748503	6.34E-09	4.40E-07	yes	3289	2109	316	3289
ENSMUSG00000029430	13	Ran	protein_coding	ensembl_havana	chr5:129020069-129024323:+	1213.252279	0.440645654	0.141036114	1.74E-04	0.001935939	yes	3290	2706	1975	3290
ENSMUSG00000037876	17	Jmjd1c	protein_coding	ensembl_havana	chr10:67096125-67256326:+	1318.049042	0.440222267	0.106928535	3.60E-06	8.81E-05	yes	3293	2453	898	3293
ENSMUSG00000017707	9	Serinc3	protein_coding	ensembl_havana	chr2:163623272-163645131:-	22231.80043	0.439835491	0.105776437	3.01E-06	7.61E-05	yes	3295	44	869	3295
ENSMUSG00000022623	17	Shank3	protein_coding	ensembl_havana	chr15:89499623-89560261:+	1919.686198	0.439828865	0.179522782	0.001438625	0.010015151	yes	3296	1487	3152	3296
ENSMUSG00000076031	1	Gm22751	miRNA	ensembl	chr11:45829779-45829887:+	545.8080385	0.439554661	0.166310291	8.25E-04	0.006514786	yes	3298	5920	2777	5920
ENSMUSG00000005054	7	Cstb	protein_coding	ensembl_havana	chr10:78425669-78427622:+	958.714569	0.43949312	0.16909189	9.40E-04	0.007201202	yes	3301	3531	2862	3531
ENSMUSG00000039308	6	Ndst2	protein_coding	ensembl_havana	chr14:20723730-20734562:-	399.1251555	0.439306094	0.099503988	9.42E-07	3.00E-05	yes	3305	7395	690	7395
ENSMUSG00000058126	7	Tpm3-rs7	protein_coding	ensembl_havana	chr14:113314608-113316754:+	975.4644481	0.439187985	0.094219788	2.91E-07	1.12E-05	yes	3307	3474	570	3474
ENSMUSG00000096049	1	Gm2075	protein_coding	ensembl_havana	chr12:88011848-88012282:+	19.47979093	0.438688037	0.31181497	0.013571593	0.055988243	yes	3311	16458	5319	16458
ENSMUSG00000065663	1	Gm22579	snoRNA	ensembl	chr9:15316676-15316808:+	12.47903645	0.438624999	0.317154488	0.013989358	0.057216867	yes	3313	17499	5364	17499
ENSMUSG00000027460	7	Angpt4	protein_coding	ensembl_havana	chr2:151911210-151945337:+	12.55994789	0.438573297	0.345108049	0.015814468	0.06297947	yes	3314	17488	5510	17488
ENSMUSG00000024529	14	Lox	protein_coding	ensembl_havana	chr18:52516067-52529867:-	2018.692399	0.438318864	0.20986033	0.003716426	0.020715394	yes	3316	1368	3936	3936
ENSMUSG00000069456	4	Rdh16	protein_coding	ensembl_havana	chr10:127801152-127846565:+	4.850956988	0.438274311	0.881436221	0.017374423	0.067422409	yes	3317	19721	5654	19721
ENSMUSG00000118516	1	AC118710.1	polymorphic_pseudogene	havana	chr15:82636187-82642046:-	8.212036728	0.438128254	0.861402562	0.01814672	0.069529155	yes	3318	18459	5727	18459
ENSMUSG00000039754	10	Alkbh4	protein_coding	ensembl_havana	chr5:136136146-136141615:+	140.2502463	0.437941963	0.139449228	1.67E-04	0.001871768	yes	3319	11447	1959	11447
ENSMUSG00000002289	16	Angptl4	protein_coding	ensembl_havana	chr17:33773750-33781830:-	1453.579833	0.437549676	0.275592175	0.010481317	0.045742861	yes	3324	2170	5027	5027
ENSMUSG00000050747	14	Trim15	protein_coding	ensembl_havana	chr17:36860691-36867210:-	20.50474619	0.437531545	0.454861516	0.019360692	0.073020224	yes	3325	16349	5818	16349
ENSMUSG00000046079	16	Lrrc8d	protein_coding	ensembl_havana	chr5:105699969-105832436:+	586.0511246	0.437058534	0.137568422	1.48E-04	0.001700948	yes	3330	5621	1907	5621
ENSMUSG00000021134	17	Srsf5	protein_coding	ensembl_havana	chr12:80945504-80950507:+	4265.386342	0.436697279	0.135108371	1.22E-04	0.001472538	yes	3331	461	1817	3331
ENSMUSG00000064145	12	Arih2	protein_coding	ensembl_havana	chr9:108602942-108649386:-	713.3851697	0.436578921	0.105064809	3.10E-06	7.76E-05	yes	3332	4780	875	4780
ENSMUSG00000078134	1	Gm12355	processed_pseudogene	havana	chr11:98624351-98625661:-	282.3398294	0.436161207	0.106609831	4.11E-06	9.84E-05	yes	3334	8897	916	8897
ENSMUSG00000028370	7	Pappa	protein_coding	ensembl_havana	chr4:65124174-65357509:+	50.75754812	0.436012422	0.254920412	0.00852107	0.039149464	yes	3335	14228	4776	14228
ENSMUSG00000111424	1	Gm48478	TEC	havana	chr9:22228978-22231302:+	1.785145587	0.435975003	0.688425513	0.021173182	0.078017012	yes	3336	22381	5953	22381
ENSMUSG00000037406	7	Htra4	protein_coding	ensembl_havana	chr8:25024929-25038962:-	42.20278916	0.435931683	0.207561474	0.003666165	0.020506415	yes	3337	14659	3923	14659
ENSMUSG00000024360	8	Etf1	protein_coding	ensembl_havana	chr18:34902785-34932007:-	2557.629399	0.435915303	0.130361399	8.19E-05	0.001082219	yes	3339	957	1660	3339
ENSMUSG00000100113	1	Gm28592	lncRNA	havana	chr10:111506575-111507662:-	2.410773927	0.435535802	0.659436603	0.021239371	0.078157895	yes	3343	21548	5962	21548
ENSMUSG00000005732	14	Ranbp1	protein_coding	ensembl_havana	chr16:18239784-18248732:-	380.0480406	0.435318054	0.156762101	5.61E-04	0.004835338	yes	3344	7623	2543	7623
ENSMUSG00000001785	13	Pwp1	protein_coding	ensembl_havana	chr10:85829494-85889096:+	483.4475056	0.435231703	0.132139112	9.86E-05	0.001255865	yes	3345	6504	1722	6504
ENSMUSG00000078122	4	F630028O10Rik	lncRNA	havana	chrX:96239926-96243636:+	136.4940717	0.435191668	0.246557331	0.007711231	0.036506481	yes	3346	11551	4635	11551
ENSMUSG00000065392	1	Gm25894	snoRNA	ensembl	chr19:8724251-8724325:+	2.959627424	0.435122103	0.631585282	0.02123162	0.078155583	yes	3348	20971	5961	20971
ENSMUSG00000028961	15	Pgd	protein_coding	ensembl_havana	chr4:149149991-149166771:-	2406.963384	0.435086939	0.144137895	2.57E-04	0.002643659	yes	3349	1047	2132	3349
ENSMUSG00000022103	10	Gfra2	protein_coding	ensembl_havana	chr14:70890120-70979838:+	139.4183858	0.434766566	0.168360815	0.001012944	0.007591202	yes	3351	11467	2928	11467
ENSMUSG00000003549	9	Ercc1	protein_coding	ensembl_havana	chr7:19344778-19356524:+	346.6554752	0.43476612	0.102300614	2.05E-06	5.59E-05	yes	3352	8024	803	8024
ENSMUSG00000014353	15	Tmem87b	protein_coding	ensembl_havana	chr2:128818118-128854261:+	942.5605733	0.434742393	0.08671336	4.99E-08	2.53E-06	yes	3353	3604	432	3604
ENSMUSG00000057315	14	Arhgap24	protein_coding	ensembl_havana	chr5:102481391-102897937:+	336.6932231	0.434610607	0.146745786	3.11E-04	0.00305953	yes	3356	8142	2231	8142
ENSMUSG00000097994	1	Gm26982	lncRNA	havana	chr6:113714971-113716121:+	99.82598816	0.434465475	0.192352615	0.002484916	0.01511759	yes	3357	12519	3606	12519
ENSMUSG00000114858	1	Gm5790	processed_pseudogene	havana	chr13:47009533-47010945:-	14.34727886	0.43423385	0.301360005	0.013405595	0.055429943	yes	3361	17196	5305	17196
ENSMUSG00000033272	12	Slc35a4	protein_coding	ensembl_havana	chr18:36679215-36683861:+	912.2101162	0.433935752	0.065546113	3.24E-12	7.05E-10	yes	3362	3741	101	3741
ENSMUSG00000070526	2	Peg12	protein_coding	ensembl_havana	chr7:62461871-62464510:-	28.80714323	0.43375016	0.219459486	0.004966883	0.02604261	yes	3363	15583	4185	15583
ENSMUSG00000083287	4	Gm13502	processed_pseudogene	havana	chr2:53696121-53696804:-	89.62967205	0.433748962	0.224327534	0.00546827	0.028061882	yes	3364	12795	4275	12795
ENSMUSG00000107756	1	Gm44164	TEC	havana	chr6:145238667-145241227:-	11.12990428	0.43364329	0.350911961	0.016951974	0.066328138	yes	3366	17801	5608	17801
ENSMUSG00000061979	8	Rcc1l	protein_coding	ensembl_havana	chr5:134148054-134176774:-	271.7684957	0.433260675	0.148866435	3.70E-04	0.003525554	yes	3368	9049	2305	9049
ENSMUSG00000077440	1	Gm23130	snoRNA	ensembl	chr10:23786470-23786543:-	11.77564146	0.433206709	0.361772334	0.017557217	0.067783259	yes	3369	17666	5683	17666
ENSMUSG00000025068	8	Gsto1	protein_coding	ensembl_havana	chr19:47854970-47864790:+	4911.694106	0.43248751	0.233799831	0.006604084	0.032390125	yes	3373	385	4474	4474
ENSMUSG00000038697	15	Taf5l	protein_coding	ensembl_havana	chr8:123996318-124021397:-	428.9028328	0.432071469	0.113860455	1.46E-05	2.74E-04	yes	3377	7055	1171	7055
ENSMUSG00000052684	4	Jun	protein_coding	ensembl_havana	chr4:95049034-95052222:-	2690.633731	0.432071423	0.11114263	9.96E-06	2.03E-04	yes	3378	884	1077	3378
ENSMUSG00000030353	15	Tead4	protein_coding	ensembl_havana	chr6:128224288-128300823:-	364.041838	0.432064261	0.141360432	2.30E-04	0.002410816	yes	3379	7825	2089	7825
ENSMUSG00000067818	6	Myl9	protein_coding	ensembl_havana	chr2:156775420-156781658:+	1131.76792	0.43132609	0.135127781	1.44E-04	0.001672153	yes	3388	2938	1895	3388
ENSMUSG00000022952	17	Runx1	protein_coding	ensembl_havana	chr16:92601466-92826149:-	1195.222035	0.431093537	0.139692013	2.09E-04	0.002238388	yes	3391	2758	2044	3391
ENSMUSG00000020027	18	Socs2	protein_coding	ensembl_havana	chr10:95385362-95417180:-	1754.470875	0.431057931	0.137226482	1.73E-04	0.001921065	yes	3392	1678	1972	3392
ENSMUSG00000056076	13	Eif3b	protein_coding	ensembl_havana	chr5:140419328-140443360:+	3341.214714	0.43103788	0.108141889	6.62E-06	1.45E-04	yes	3394	650	1001	3394
ENSMUSG00000103041	1	Gm37305	lncRNA	havana	chr3:65957758-65962036:+	102.4726612	0.431027213	0.128932846	8.42E-05	0.001105096	yes	3395	12434	1671	12434
ENSMUSG00000022503	10	Nubp1	protein_coding	ensembl_havana	chr16:10411948-10424428:+	369.8631178	0.430939767	0.122241578	4.26E-05	6.47E-04	yes	3397	7747	1443	7747
ENSMUSG00000046411	2	Rps4l-ps	processed_pseudogene	ensembl_havana	chr7:114926959-114927726:-	13.75278431	0.430900591	0.311861051	0.014837195	0.059847899	yes	3398	17283	5440	17283
ENSMUSG00000055407	14	Map6	protein_coding	ensembl_havana	chr7:99267447-99337137:+	856.5886292	0.430635521	0.189040338	0.002416063	0.014812981	yes	3399	3996	3579	3996
ENSMUSG00000051341	6	Zfp52	protein_coding	ensembl_havana	chr17:21535539-21562601:+	176.5528809	0.43058883	0.22855817	0.006216984	0.030955135	yes	3400	10718	4407	10718
ENSMUSG00000030055	16	Rab43	protein_coding	ensembl_havana	chr6:87788853-87812164:-	11.14599733	0.430520832	0.348082421	0.017344151	0.067335937	yes	3401	17796	5652	17796
ENSMUSG00000020717	19	Pecam1	protein_coding	ensembl_havana	chr11:106654217-106750628:-	10584.74325	0.430519677	0.130973548	1.03E-04	0.001298663	yes	3402	123	1743	3402
ENSMUSG00000068587	10	Mgam	protein_coding	ensembl_havana	chr6:40628831-40769123:+	22.49246858	0.430502147	0.509070872	0.021078774	0.077775609	yes	3403	16150	5947	16150
ENSMUSG00000078673	10	Mup19	protein_coding	ensembl_havana	chr4:61778324-61782269:-	28.09623278	0.430219678	0.912291644	0.016133144	0.063923722	yes	3405	15644	5538	15644
ENSMUSG00000096688	1	Mup17	protein_coding	ensembl_havana	chr4:61591929-61595871:-	64.94266343	0.43017101	0.856630575	0.018742153	0.071189035	yes	3406	13628	5777	13628
ENSMUSG00000041607	17	Mbp	protein_coding	ensembl_havana	chr18:82475146-82585637:+	1147.703963	0.430101689	0.133950409	1.36E-04	0.001601749	yes	3408	2890	1861	3408
ENSMUSG00000082809	3	Gm14150	processed_pseudogene	havana	chr2:151458956-151460309:+	914.3428195	0.430032509	0.135481592	1.55E-04	0.001759725	yes	3409	3729	1930	3729
ENSMUSG00000022586	11	Ly6i	protein_coding	ensembl_havana	chr15:74979534-74983430:-	125.747454	0.429681639	0.179777188	0.001798452	0.011843765	yes	3413	11804	3331	11804
ENSMUSG00000048007	4	Timm8a1	protein_coding	ensembl_havana	chrX:134537256-134541865:-	102.8455704	0.42958852	0.163338496	9.05E-04	0.007013376	yes	3414	12423	2832	12423
ENSMUSG00000097336	8	Fendrr	lncRNA	havana	chr8:121054882-121083110:-	2048.688506	0.429479164	0.163750655	9.26E-04	0.007138834	yes	3416	1343	2845	3416
ENSMUSG00000019873	8	Reep3	protein_coding	ensembl_havana	chr10:67009189-67096945:-	1291.002522	0.429431175	0.07609142	1.56E-09	1.33E-07	yes	3418	2508	258	3418
ENSMUSG00000031778	13	Cx3cl1	protein_coding	ensembl_havana	chr8:94772009-94782427:+	541.442871	0.429033242	0.117359744	2.59E-05	4.37E-04	yes	3422	5958	1301	5958
ENSMUSG00000022833	7	Ccdc14	protein_coding	ensembl_havana	chr16:34690616-34725202:+	118.0250514	0.428709876	0.159852804	7.78E-04	0.006234283	yes	3425	11986	2739	11986
ENSMUSG00000105008	1	Gm43652	TEC	havana	chr3:127863184-127863858:-	5.88804361	0.428669067	0.394237336	0.019540826	0.073477928	yes	3426	19252	5834	19252
ENSMUSG00000027940	18	Tpm3	protein_coding	ensembl_havana	chr3:90072649-90100902:+	5863.81932	0.428649955	0.095431293	6.89E-07	2.27E-05	yes	3427	291	665	3427
ENSMUSG00000029580	14	Actb	protein_coding	ensembl_havana	chr5:142903115-142906754:-	31827.03013	0.428245643	0.12069248	3.95E-05	6.08E-04	yes	3429	24	1424	3429
ENSMUSG00000045377	5	Tmem88	protein_coding	ensembl_havana	chr11:69396519-69398234:-	122.2810466	0.428226584	0.172743519	0.001415297	0.009887252	yes	3430	11893	3141	11893
ENSMUSG00000105189	1	Gm7774	processed_pseudogene	havana	chr5:126025941-126026473:-	37.25150282	0.427704714	0.182974918	0.002098224	0.013306744	yes	3437	14973	3460	14973
ENSMUSG00000027035	10	Cers6	protein_coding	ensembl_havana	chr2:68861441-69114282:+	712.6883625	0.427688974	0.131435593	1.18E-04	0.001432628	yes	3438	4788	1809	4788
ENSMUSG00000026358	13	Rgs1	protein_coding	ensembl_havana	chr1:144242296-144249242:-	23.82343542	0.427374117	0.30544758	0.014899481	0.060043951	yes	3441	16017	5445	16017
ENSMUSG00000112850	1	Gm9176	processed_pseudogene	havana	chr10:128549694-128550813:-	9.44847382	0.4271288	0.346198077	0.017848596	0.068602511	yes	3447	18153	5709	18153
ENSMUSG00000005716	16	Pvalb	protein_coding	ensembl_havana	chr15:78191114-78206400:-	107.2440261	0.427115728	0.906336225	0.01652082	0.06507353	yes	3448	12278	5569	12278
ENSMUSG00000023088	17	Abcc1	protein_coding	ensembl_havana	chr16:14361558-14475737:+	865.5073284	0.426937694	0.132352127	1.31E-04	0.001556633	yes	3453	3955	1848	3955
ENSMUSG00000074738	2	Fndc10	protein_coding	havana	chr4:155694342-155696481:+	76.24588686	0.426853006	0.254497642	0.00964075	0.043006049	yes	3455	13231	4919	13231
ENSMUSG00000029313	18	Aff1	protein_coding	ensembl_havana	chr5:103692374-103855322:+	2731.415551	0.426798078	0.106499355	6.16E-06	1.36E-04	yes	3457	863	991	3457
ENSMUSG00000026981	15	Il1rn	protein_coding	ensembl_havana	chr2:24336853-24351494:+	138.7466672	0.426458396	0.210022017	0.004585834	0.024513264	yes	3459	11488	4105	11488
ENSMUSG00000031982	5	Arv1	protein_coding	ensembl_havana	chr8:124722139-124734123:+	64.10612297	0.426400798	0.161423771	8.90E-04	0.006922383	yes	3460	13652	2822	13652
ENSMUSG00000052310	9	Slc39a1	protein_coding	ensembl_havana	chr3:90248172-90253612:+	1305.857978	0.42631271	0.119958171	3.90E-05	6.03E-04	yes	3462	2474	1418	3462
ENSMUSG00000085733	1	Arhgap27os1	lncRNA	havana	chr11:103363213-103364651:+	25.13019398	0.426254889	0.298215719	0.01443689	0.058577789	yes	3464	15892	5407	15892
ENSMUSG00000115801	1	AC160336.1	lncRNA	havana	chr14:44544055-44637201:-	917.6277804	0.426064079	0.245962534	0.008734622	0.039855233	yes	3465	3711	4808	4808
ENSMUSG00000033356	3	Pus7l	protein_coding	ensembl_havana	chr15:94522688-94543547:-	57.11657015	0.42602861	0.210325461	0.004651914	0.024806062	yes	3467	13918	4115	13918
ENSMUSG00000096472	2	Cdkn2d	protein_coding	ensembl_havana	chr9:21288410-21291407:-	328.859135	0.425982403	0.130070597	1.11E-04	0.001365291	yes	3468	8245	1775	8245
ENSMUSG00000029833	17	Trim24	protein_coding	ensembl_havana	chr6:37870811-37966296:+	514.5593756	0.425973034	0.140586516	2.59E-04	0.002660955	yes	3469	6193	2138	6193
ENSMUSG00000031383	8	Dusp9	protein_coding	ensembl_havana	chrX:73639419-73643514:+	16.98693072	0.425565547	0.32905026	0.017069643	0.066638078	yes	3476	16792	5620	16792
ENSMUSG00000041696	14	Rasl12	protein_coding	ensembl_havana	chr9:65398506-65414853:+	642.0821348	0.425318211	0.117175973	2.92E-05	4.79E-04	yes	3480	5233	1337	5233
ENSMUSG00000052040	10	Klf13	protein_coding	ensembl_havana	chr7:63886351-63938915:-	2227.151559	0.425149039	0.152412725	5.69E-04	0.004888041	yes	3482	1181	2556	3482
ENSMUSG00000111394	1	Gm49759	TEC	havana	chr9:59672814-59676700:+	217.5858458	0.42497798	0.16881265	0.001291564	0.009235713	yes	3484	9946	3068	9946
ENSMUSG00000026259	14	Ngef	protein_coding	ensembl_havana	chr1:87476834-87573870:-	382.3420838	0.42473723	0.143786756	3.36E-04	0.003259773	yes	3487	7592	2262	7592
ENSMUSG00000041313	14	Slc7a1	protein_coding	ensembl_havana	chr5:148327410-148399904:-	512.263997	0.424578524	0.216401036	0.005434363	0.027954456	yes	3488	6218	4259	6218
ENSMUSG00000051022	7	Hs3st1	protein_coding	ensembl_havana	chr5:39613935-39755475:-	534.8996074	0.424441575	0.161318359	9.28E-04	0.007152533	yes	3492	6005	2848	6005
ENSMUSG00000039942	15	Ptger4	protein_coding	ensembl_havana	chr15:5206661-5244187:-	99.23029761	0.424278707	0.209595582	0.004716633	0.025053761	yes	3493	12534	4131	12534
ENSMUSG00000029777	10	Gars	protein_coding	ensembl_havana	chr6:55038007-55079500:+	1243.129263	0.423950306	0.100295298	2.39E-06	6.30E-05	yes	3497	2620	830	3497
ENSMUSG00000025371	12	Chmp6	protein_coding	ensembl_havana	chr11:119913441-119919548:+	409.5854535	0.423847826	0.117762966	3.32E-05	5.29E-04	yes	3498	7276	1375	7276
ENSMUSG00000068036	16	Afdn	protein_coding	ensembl_havana	chr17:13760539-13906150:+	3377.230335	0.423700155	0.08821624	1.54E-07	6.59E-06	yes	3500	639	512	3500
ENSMUSG00000041992	9	Rapgef5	protein_coding	ensembl_havana	chr12:117516479-117759737:+	3076.662433	0.423555258	0.14779736	4.51E-04	0.004090339	yes	3502	732	2416	3502
ENSMUSG00000033538	13	Casp4	protein_coding	ensembl_havana	chr9:5308828-5336783:+	274.0408153	0.423515219	0.235224171	0.007753491	0.036627525	yes	3503	9015	4645	9015
ENSMUSG00000031503	13	Col4a2	protein_coding	ensembl_havana	chr8:11312805-11449287:+	13956.46295	0.422852444	0.145169663	3.89E-04	0.003665922	yes	3511	80	2326	3511
ENSMUSG00000030020	13	Prickle2	protein_coding	ensembl_havana	chr6:92370908-92706155:-	1428.119399	0.422292528	0.150559762	5.51E-04	0.004775878	yes	3516	2220	2531	3516
ENSMUSG00000027843	13	Ptpn22	protein_coding	ensembl_havana	chr3:103859795-103912247:+	87.364407	0.421990512	0.319316454	0.017020506	0.066467513	yes	3518	12861	5619	12861
ENSMUSG00000068876	15	Cgn	protein_coding	ensembl_havana	chr3:94760069-94786515:-	2731.624957	0.421742364	0.168968375	0.001398961	0.009788713	yes	3522	862	3136	3522
ENSMUSG00000018569	12	Cldn7	protein_coding	ensembl_havana	chr11:69964779-69967885:+	1092.984183	0.421616279	0.178791595	0.002055647	0.01309729	yes	3524	3055	3444	3524
ENSMUSG00000028794	13	A3galt2	protein_coding	ensembl_havana	chr4:128755364-128769298:+	18.21492343	0.421577342	0.372742603	0.020120327	0.075161789	yes	3526	16614	5874	16614
ENSMUSG00000032035	16	Ets1	protein_coding	ensembl_havana	chr9:32636221-32757820:+	2622.646144	0.4215484	0.124214696	7.33E-05	9.96E-04	yes	3527	928	1615	3527
ENSMUSG00000033658	16	Ddx19b	protein_coding	ensembl_havana	chr8:111003188-111031751:-	567.8693432	0.421225036	0.103082892	4.51E-06	1.05E-04	yes	3531	5753	936	5753
ENSMUSG00000039660	16	Spout1	protein_coding	ensembl_havana	chr2:30173453-30178459:-	267.7007265	0.420884306	0.093607524	7.00E-07	2.29E-05	yes	3533	9106	669	9106
ENSMUSG00000035811	10	Ugt2b35	protein_coding	ensembl_havana	chr5:87000860-87013275:+	4.925027113	0.42087585	0.820985956	0.020603168	0.076380353	yes	3534	19690	5919	19690
ENSMUSG00000046993	6	Gm5637	processed_pseudogene	ensembl_havana	chrX:60045111-60046229:-	192.3970728	0.420796208	0.143248001	3.62E-04	0.003462451	yes	3535	10404	2295	10404
ENSMUSG00000036160	13	Surf6	protein_coding	ensembl_havana	chr2:26888628-26902879:-	309.8077747	0.419782973	0.125522788	8.88E-05	0.001152715	yes	3544	8493	1690	8493
ENSMUSG00000025602	13	Zfp202	protein_coding	ensembl_havana	chr9:40192316-40213604:+	61.4867148	0.419746214	0.203233334	0.00439986	0.023686487	yes	3545	13746	4076	13746
ENSMUSG00000024042	7	Sik1	protein_coding	ensembl_havana	chr17:31844250-31855804:-	1814.598254	0.419614908	0.169900387	0.001525677	0.010429265	yes	3550	1600	3208	3550
ENSMUSG00000027074	14	Slc43a3	protein_coding	ensembl_havana	chr2:84936579-84958509:+	5998.503075	0.419320202	0.116174198	3.26E-05	5.22E-04	yes	3555	282	1372	3555
ENSMUSG00000091730	1	Gm17230	processed_pseudogene	havana	chr10:20625635-20629576:+	8.99109793	0.419121993	0.349053387	0.01951963	0.073430351	yes	3558	18257	5833	18257
ENSMUSG00000022280	9	Rnf19a	protein_coding	ensembl_havana	chr15:36239933-36283147:-	1450.918322	0.418839248	0.151227286	6.27E-04	0.005260035	yes	3560	2178	2617	3560
ENSMUSG00000031681	16	Smad1	protein_coding	ensembl_havana	chr8:79338395-79399518:-	393.8024305	0.418416402	0.081974811	3.33E-08	1.80E-06	yes	3567	7452	405	7452
ENSMUSG00000030064	16	Frmd4b	protein_coding	ensembl_havana	chr6:97286867-97617541:-	1002.014477	0.418344839	0.133772298	1.94E-04	0.002109832	yes	3568	3381	2015	3568
ENSMUSG00000108436	1	Gm44851	lncRNA	havana	chr7:80404269-80406577:+	2.703678043	0.417964066	0.561681845	0.023351428	0.083972532	yes	3572	21213	6102	21213
ENSMUSG00000049526	8	Tmem202	protein_coding	ensembl_havana	chr9:59518685-59539847:-	16.09463855	0.417625057	0.297398337	0.015910839	0.063259926	yes	3576	16922	5519	16922
ENSMUSG00000026368	6	F13b	protein_coding	ensembl_havana	chr1:139501702-139523752:+	4.992556104	0.417498026	0.896559101	0.017273848	0.067154518	yes	3578	19665	5639	19665
ENSMUSG00000026509	15	Capn2	protein_coding	ensembl_havana	chr1:182467260-182517608:-	5680.18993	0.417361737	0.122982097	7.50E-05	0.001014085	yes	3582	306	1622	3582
ENSMUSG00000022184	8	Fbxo4	protein_coding	ensembl_havana	chr15:3965445-3979573:-	316.4588934	0.416856438	0.129591971	1.43E-04	0.00165859	yes	3585	8419	1886	8419
ENSMUSG00000038550	10	Ciart	protein_coding	ensembl_havana	chr3:95878503-95882251:-	242.0674723	0.416726551	0.186661494	0.002952497	0.017331901	yes	3589	9513	3738	9513
ENSMUSG00000034390	16	Cmip	protein_coding	ensembl_havana	chr8:117257064-117459430:+	522.8165613	0.416672334	0.151019825	6.56E-04	0.005431336	yes	3591	6109	2651	6109
ENSMUSG00000031578	5	Mak16	protein_coding	ensembl_havana	chr8:31159463-31168764:-	401.9666784	0.416584831	0.137983901	2.83E-04	0.002850185	yes	3594	7361	2175	7361
ENSMUSG00000031917	12	Nip7	protein_coding	ensembl_havana	chr8:107056877-107060931:+	415.7591668	0.416479195	0.169566449	0.00161446	0.010913768	yes	3595	7190	3246	7190
ENSMUSG00000022221	14	Ripk3	protein_coding	ensembl_havana	chr14:55784995-55788865:-	100.8717331	0.41647297	0.134252125	2.13E-04	0.002276542	yes	3596	12483	2057	12483
ENSMUSG00000007836	6	Hnrnpa0	protein_coding	ensembl_havana	chr13:58125879-58128556:-	1573.419041	0.416459188	0.122507772	7.37E-05	0.00100109	yes	3597	1915	1616	3597
ENSMUSG00000039747	11	Orai2	protein_coding	ensembl_havana	chr5:136147459-136170713:-	245.1212423	0.416451515	0.139940637	3.27E-04	0.003187726	yes	3598	9464	2251	9464
ENSMUSG00000039783	15	Kmo	protein_coding	ensembl_havana	chr1:175620381-175662116:+	94.8907518	0.416433459	0.283413264	0.014659027	0.059303656	yes	3599	12636	5424	12636
ENSMUSG00000070420	4	Zscan25	protein_coding	ensembl_havana	chr5:145280500-145291278:+	167.2753652	0.416415131	0.116739965	3.91E-05	6.03E-04	yes	3600	10886	1418	10886
ENSMUSG00000025380	2	Fscn2	protein_coding	ensembl_havana	chr11:120361534-120368168:+	4.092887458	0.416218883	0.443967872	0.02275635	0.082345414	yes	3603	20146	6064	20146
ENSMUSG00000079614	4	Seh1l	protein_coding	ensembl_havana	chr18:67774876-67795487:+	1164.847689	0.416186054	0.073430495	1.44E-09	1.24E-07	yes	3604	2838	255	3604
ENSMUSG00000028683	14	Eif2b3	protein_coding	ensembl_havana	chr4:117019402-117087306:+	231.4904536	0.416073636	0.125865147	1.04E-04	0.001303097	yes	3607	9710	1755	9710
ENSMUSG00000004864	13	Mapk13	protein_coding	ensembl_havana	chr17:28769297-28780233:+	288.6480002	0.416071942	0.175760561	0.002071035	0.01317238	yes	3608	8795	3449	8795
ENSMUSG00000005103	12	Wdr1	protein_coding	ensembl_havana	chr5:38526813-38563221:-	2783.438982	0.41591996	0.079374721	1.62E-08	9.86E-07	yes	3609	839	361	3609
ENSMUSG00000037185	9	Krt80	protein_coding	ensembl_havana	chr15:101347444-101370162:-	3341.895937	0.415901558	0.186089405	0.002948422	0.017312612	yes	3610	649	3737	3737
ENSMUSG00000057789	14	Bak1	protein_coding	ensembl_havana	chr17:27019810-27029009:-	452.4354238	0.415497948	0.104263657	7.17E-06	1.55E-04	yes	3611	6804	1015	6804
ENSMUSG00000057762	6	Gm6169	protein_coding	ensembl_havana	chr13:97098208-97099237:-	338.4059714	0.415416619	0.129869025	1.53E-04	0.001749947	yes	3612	8125	1922	8125
ENSMUSG00000004837	2	Grap	protein_coding	ensembl_havana	chr11:61653265-61672784:+	2308.058709	0.415405482	0.143686732	4.34E-04	0.003980543	yes	3613	1108	2394	3613
ENSMUSG00000023809	10	Rps6ka2	protein_coding	ensembl_havana	chr17:7170115-7303315:+	284.5133687	0.41533602	0.206034835	0.005084096	0.026574633	yes	3614	8863	4198	8863
ENSMUSG00000024168	8	Tmem204	protein_coding	ensembl_havana	chr17:25057702-25083591:-	2732.518789	0.415291015	0.134427662	2.24E-04	0.002369474	yes	3615	861	2079	3615
ENSMUSG00000039886	8	Tmem120a	protein_coding	ensembl_havana	chr5:135735485-135744448:-	318.132057	0.415109353	0.180412257	0.002491039	0.015141516	yes	3618	8397	3610	8397
ENSMUSG00000020706	13	Ftsj3	protein_coding	ensembl_havana	chr11:106249142-106256079:-	676.2224404	0.415061642	0.177388467	0.002244466	0.014003504	yes	3619	5030	3516	5030
ENSMUSG00000105565	1	Gm43566	lncRNA	havana	chr5:23674739-23675546:-	3.50614596	0.41505731	0.588874475	0.023889971	0.085307996	yes	3620	20534	6145	20534
ENSMUSG00000078812	10	Eif5a	protein_coding	ensembl_havana	chr11:69916714-69921958:-	4324.014538	0.415013956	0.09470915	1.23E-06	3.67E-05	yes	3621	452	735	3621
ENSMUSG00000104693	1	Gm42941	lncRNA	havana	chr3:101595810-101597130:-	1.903275008	0.414936838	0.687386127	0.023736345	0.084994554	yes	3622	22200	6128	22200
ENSMUSG00000061898	10	Rbak	protein_coding	ensembl_havana	chr5:143172186-143180775:-	223.9787145	0.414804674	0.120701134	6.47E-05	9.01E-04	yes	3623	9849	1576	9849
ENSMUSG00000029084	5	Cd38	protein_coding	ensembl_havana	chr5:43868553-43912375:+	502.7329526	0.414667264	0.168278815	0.001594889	0.01079144	yes	3627	6316	3242	6316
ENSMUSG00000029829	4	Tmem213	protein_coding	ensembl_havana	chr6:38109255-38115809:+	20.95021209	0.414528862	0.356130619	0.020799542	0.076944123	yes	3629	16307	5931	16307
ENSMUSG00000100287	1	Gm28068	lncRNA	havana	chr15:75007303-75024410:+	2.324118978	0.414337558	0.55038131	0.023871745	0.085283136	yes	3633	21662	6142	21662
ENSMUSG00000022768	17	Ccdc116	protein_coding	ensembl_havana	chr16:17139064-17147229:-	15.54508576	0.414228782	0.292351003	0.016043338	0.063650231	yes	3634	17002	5530	17002
ENSMUSG00000024772	9	Ehd1	protein_coding	ensembl_havana	chr19:6276725-6300096:+	2979.401976	0.41422001	0.100516715	4.01E-06	9.66E-05	yes	3635	763	911	3635
ENSMUSG00000117545	1	Gm30794	lncRNA	havana	chr17:87454969-87460364:-	6.717951892	0.414013317	0.388071621	0.022103799	0.080595492	yes	3637	18970	6018	18970
ENSMUSG00000042165	8	Gm9774	protein_coding	ensembl_havana	chr3:92428032-92429423:-	469.0269073	0.413660128	0.121381009	7.25E-05	9.89E-04	yes	3640	6641	1607	6641
ENSMUSG00000086443	1	4933421A08Rik	lncRNA	havana	chr4:122961309-122963475:+	2.34394597	0.413581418	0.636397643	0.024134536	0.0859296	yes	3641	21634	6163	21634
ENSMUSG00000021938	12	Pspc1	protein_coding	ensembl_havana	chr14:56720710-56778316:-	324.3954588	0.413247817	0.120053251	6.39E-05	8.95E-04	yes	3644	8299	1567	8299
ENSMUSG00000117439	1	Gm50083	processed_pseudogene	havana	chr18:17828819-17829020:+	20.22966242	0.413083299	0.306679239	0.017687307	0.06812578	yes	3645	16375	5693	16375
ENSMUSG00000057425	3	Ugt2b37	protein_coding	ensembl_havana	chr5:87240493-87254804:-	3.403884476	0.413059468	0.896118756	0.017383042	0.067426409	yes	3646	20604	5656	20604
ENSMUSG00000085401	2	Slc39a1-ps	processed_pseudogene	havana	chr2:30159398-30160366:+	208.0240392	0.41243614	0.153433828	8.36E-04	0.006587158	yes	3650	10117	2786	10117
ENSMUSG00000003051	13	Elf3	protein_coding	ensembl_havana	chr1:135253575-135258568:-	682.2643171	0.412305522	0.194773379	0.004062213	0.022217634	yes	3652	5000	4010	5000
ENSMUSG00000115632	1	Gm17922	processed_pseudogene	havana	chr14:93202100-93202901:-	13.55282465	0.412072946	0.283588454	0.015494963	0.062010939	yes	3656	17322	5483	17322
ENSMUSG00000032207	10	Lipc	protein_coding	ensembl_havana	chr9:70798128-70952226:-	14.18947167	0.412050795	0.642248881	0.0243408	0.086537618	yes	3658	17219	6172	17219
ENSMUSG00000018821	3	Avpi1	protein_coding	ensembl_havana	chr19:42123273-42129059:-	918.0201617	0.411922434	0.144390811	5.01E-04	0.004440677	yes	3659	3709	2476	3709
ENSMUSG00000024436	16	Mrps18b	protein_coding	ensembl_havana	chr17:35910379-35916389:-	343.8813492	0.411518296	0.171969513	0.001982055	0.012720744	yes	3664	8059	3419	8059
ENSMUSG00000024352	12	Spata24	protein_coding	ensembl_havana	chr18:35656689-35662186:-	43.87612011	0.411206827	0.208849125	0.005816572	0.029374691	yes	3669	14555	4345	14555
ENSMUSG00000087541	1	Hopxos	lncRNA	havana	chr5:77094532-77102303:+	18.23659015	0.410894142	0.283223367	0.015680704	0.062605837	yes	3672	16611	5496	16611
ENSMUSG00000000826	16	Dnajc5	protein_coding	ensembl_havana	chr2:181520485-181555133:+	1992.785809	0.410877396	0.075486382	5.39E-09	3.87E-07	yes	3673	1391	305	3673
ENSMUSG00000103439	1	Gm7019	processed_pseudogene	havana	chr12:115244185-115244553:-	30.18338993	0.410850123	0.240922865	0.010185205	0.044869293	yes	3674	15471	4981	15471
ENSMUSG00000038515	10	Grtp1	protein_coding	ensembl_havana	chr8:13172022-13200620:-	246.6305662	0.410693762	0.157756541	0.001090073	0.008067275	yes	3675	9442	2965	9442
ENSMUSG00000020432	12	Tcn2	protein_coding	ensembl_havana	chr11:3917192-3932159:-	3438.725438	0.4104635	0.144021437	5.10E-04	0.004498739	yes	3676	618	2486	3676
ENSMUSG00000021846	9	Peli2	protein_coding	ensembl_havana	chr14:48120823-48281575:+	304.7784385	0.410136351	0.149324255	7.08E-04	0.005770883	yes	3681	8574	2691	8574
ENSMUSG00000034681	17	Rnps1	protein_coding	ensembl_havana	chr17:24414565-24425901:+	532.1982492	0.40989737	0.104429036	9.53E-06	1.95E-04	yes	3683	6034	1071	6034
ENSMUSG00000034675	17	Dbn1	protein_coding	ensembl_havana	chr13:55473429-55488111:-	203.6231519	0.409869354	0.18361382	0.003078343	0.017903015	yes	3684	10199	3773	10199
ENSMUSG00000038467	15	Chmp4b	protein_coding	ensembl_havana	chr2:154651705-154694785:+	2812.327923	0.409627361	0.114360538	3.82E-05	5.94E-04	yes	3688	825	1412	3688
ENSMUSG00000092202	1	Stk19-ps1	unprocessed_pseudogene	havana	chr17:34744753-34747154:-	25.35400401	0.409584385	0.240753677	0.010352601	0.045405094	yes	3689	15879	5003	15879
ENSMUSG00000094162	1	Ccl19-ps3	unprocessed_pseudogene	havana	chr4:42132559-42134171:+	15.511774	0.409576619	0.348961045	0.021476584	0.078781066	yes	3690	17009	5980	17009
ENSMUSG00000034371	9	Tkfc	protein_coding	ensembl_havana	chr19:10587791-10605654:-	147.5946259	0.40952417	0.32744833	0.020144405	0.075234081	yes	3691	11270	5875	11270
ENSMUSG00000028191	11	Bcl10	protein_coding	ensembl_havana	chr3:145922804-145934356:+	619.3330196	0.409344083	0.095087147	1.81E-06	5.07E-05	yes	3694	5405	782	5405
ENSMUSG00000020297	10	Nsg2	protein_coding	ensembl_havana	chr11:32000463-32059202:+	25.35641835	0.409254892	0.285721645	0.016291785	0.064412726	yes	3697	15878	5550	15878
ENSMUSG00000034612	7	Chst11	protein_coding	ensembl_havana	chr10:82985498-83195900:+	297.3920347	0.409171202	0.115911558	4.68E-05	6.99E-04	yes	3698	8665	1470	8665
ENSMUSG00000020325	10	Fstl3	protein_coding	ensembl_havana	chr10:79777272-79782630:+	634.6333883	0.408945346	0.149253888	7.27E-04	0.005912254	yes	3699	5285	2700	5285
ENSMUSG00000031328	16	Flna	protein_coding	ensembl_havana	chrX:74223461-74249820:-	9472.097513	0.408591474	0.138939425	3.84E-04	0.003629317	yes	3703	143	2320	3703
ENSMUSG00000028041	17	Adam15	protein_coding	ensembl_havana	chr3:89338542-89349996:-	2377.986141	0.408441574	0.118512032	6.46E-05	9.01E-04	yes	3705	1063	1572	3705
ENSMUSG00000106858	1	Gm43844	TEC	havana	chr6:17914996-17920600:+	3.300120708	0.407938589	0.568344534	0.024963001	0.088213977	yes	3710	20684	6207	20684
ENSMUSG00000087286	1	Gm9013	processed_pseudogene	havana	chr14:60039610-60040491:-	47.80452208	0.407915671	0.228592719	0.008872918	0.04029355	yes	3712	14366	4832	14366
ENSMUSG00000003484	4	Cyp4f18	protein_coding	ensembl_havana	chr8:71988482-72009626:-	181.2223529	0.407898447	0.211843349	0.0065542	0.032207499	yes	3713	10618	4465	10618
ENSMUSG00000093904	2	Tomm20	protein_coding	ensembl_havana	chr8:126930667-126945844:-	1048.904715	0.407660877	0.110501076	2.53E-05	4.29E-04	yes	3715	3199	1295	3715
ENSMUSG00000037570	16	Mcrs1	protein_coding	ensembl_havana	chr15:99242817-99251961:-	485.1244769	0.407532174	0.133874876	2.73E-04	0.002772462	yes	3717	6487	2164	6487
ENSMUSG00000015214	14	Mtmr1	protein_coding	ensembl_havana	chrX:71364760-71419196:+	546.8093385	0.407219669	0.098175743	3.70E-06	9.01E-05	yes	3720	5912	901	5912
ENSMUSG00000008373	16	Prpf31	protein_coding	ensembl_havana	chr7:3629985-3642486:+	551.7032633	0.407111852	0.089904616	6.45E-07	2.15E-05	yes	3723	5874	658	5874
ENSMUSG00000032440	13	Tgfbr2	protein_coding	ensembl_havana	chr9:116084293-116175360:-	4695.450293	0.406947587	0.106973813	1.60E-05	2.94E-04	yes	3724	410	1192	3724
ENSMUSG00000052520	7	Cyp2j5	protein_coding	ensembl_havana	chr4:96628773-96664154:-	24.99187473	0.406751183	0.842377853	0.020622191	0.076425054	yes	3725	15903	5921	15903
ENSMUSG00000116908	1	Gm49599	TEC	havana	chr16:36875140-36880234:+	15.95586129	0.406164846	0.396254939	0.023924023	0.085401796	yes	3732	16943	6147	16943
ENSMUSG00000001946	14	Esam	protein_coding	ensembl_havana	chr9:37528078-37538319:+	3647.14045	0.405706578	0.131635312	2.43E-04	0.002525071	yes	3737	564	2110	3737
ENSMUSG00000005087	17	Cd44	protein_coding	ensembl_havana	chr2:102811141-102901665:-	2418.176728	0.40537613	0.15259594	9.59E-04	0.007294655	yes	3744	1033	2883	3744
ENSMUSG00000048087	6	Gm4737	protein_coding	ensembl_havana	chr16:46152985-46155077:-	192.121882	0.405364319	0.283895625	0.016871584	0.066133113	yes	3745	10408	5598	10408
ENSMUSG00000110618	1	Gm39822	lncRNA	havana	chr11:51898966-51909624:+	113.7941514	0.405148866	0.21286244	0.007007368	0.03390827	yes	3747	12084	4534	12084
ENSMUSG00000031400	10	G6pdx	protein_coding	ensembl_havana	chrX:74409483-74429194:-	835.6306906	0.405140657	0.135892254	3.42E-04	0.003307843	yes	3749	4106	2270	4106
ENSMUSG00000092389	2	Gm20483	lncRNA	havana	chr17:35651828-35660367:+	7.505456626	0.405014349	0.40669239	0.024380597	0.086614626	yes	3752	18693	6176	18693
ENSMUSG00000114547	1	Gm3226	processed_pseudogene	havana	chr13:112593743-112595084:-	1241.488243	0.404988059	0.137387481	3.83E-04	0.003623346	yes	3754	2622	2316	3754
ENSMUSG00000052397	8	Ezr	protein_coding	ensembl_havana	chr17:6738041-6782784:-	8583.485781	0.404919806	0.191925382	0.004324689	0.023349634	yes	3756	163	4063	4063
ENSMUSG00000022408	7	Fam83f	protein_coding	ensembl_havana	chr15:80671847-80700425:+	33.28507051	0.404898995	0.277409492	0.016173482	0.064014199	yes	3757	15244	5543	15244
ENSMUSG00000034893	9	Cog3	protein_coding	ensembl_havana	chr14:75702350-75754558:-	765.6957034	0.404728919	0.061410705	4.53E-12	9.21E-10	yes	3759	4453	108	4453
ENSMUSG00000083199	1	Gm9432	processed_pseudogene	havana	chrX:12619474-12620232:-	54.06490126	0.404414128	0.235362875	0.010370033	0.045437229	yes	3760	14076	5007	14076
ENSMUSG00000009418	16	Nav1	protein_coding	ensembl_havana	chr1:135434580-135688105:-	926.0523284	0.404199455	0.160099334	0.001425609	0.009944673	yes	3762	3672	3144	3762
ENSMUSG00000035047	9	Kri1	protein_coding	ensembl_havana	chr9:21273457-21287969:-	498.814514	0.404063809	0.128740662	2.02E-04	0.002181074	yes	3763	6360	2029	6360
ENSMUSG00000052562	15	Slc22a30	protein_coding	ensembl_havana	chr19:8335371-8405111:-	6.363490593	0.403996516	0.801637296	0.022576249	0.081855689	yes	3764	19079	6052	19079
ENSMUSG00000042331	13	Specc1	protein_coding	ensembl_havana	chr11:61956763-62223013:+	966.14498	0.403986844	0.129634509	2.18E-04	0.002313427	yes	3765	3502	2067	3765
ENSMUSG00000022534	14	Mefv	protein_coding	ensembl_havana	chr16:3707218-3718097:-	39.46138552	0.403894852	0.394657539	0.024370885	0.086602482	yes	3767	14814	6175	14814
ENSMUSG00000024841	8	Eif1ad	protein_coding	ensembl_havana	chr19:5366741-5371526:+	467.3617521	0.403879789	0.078335863	2.72E-08	1.53E-06	yes	3768	6658	391	6658
ENSMUSG00000025165	12	Sectm1a	protein_coding	ensembl_havana	chr11:121067407-121081220:-	3.377808556	0.40340826	0.610021052	0.025703462	0.090140813	yes	3773	20623	6257	20623
ENSMUSG00000066170	7	E230001N04Rik	lncRNA	ensembl_havana	chr17:28522720-28525398:+	11.40024947	0.403234831	0.416230088	0.024911876	0.088111106	yes	3777	17746	6204	17746
ENSMUSG00000016946	6	Kctd5	protein_coding	ensembl_havana	chr17:24047734-24073485:-	418.7957951	0.403169154	0.08608772	3.11E-07	1.18E-05	yes	3779	7158	581	7158
ENSMUSG00000037295	7	Ldlrap1	protein_coding	ensembl_havana	chr4:134741554-134768024:-	692.4822727	0.403104597	0.09133442	1.13E-06	3.46E-05	yes	3780	4928	719	4928
ENSMUSG00000025885	18	Myo5b	protein_coding	ensembl_havana	chr18:74440936-74771493:+	1920.243305	0.403076219	0.151860207	9.78E-04	0.007416652	yes	3781	1485	2894	3781
ENSMUSG00000024014	8	Pim1	protein_coding	ensembl_havana	chr17:29490753-29496112:+	534.6304266	0.403059735	0.141435153	5.32E-04	0.004641864	yes	3782	6008	2516	6008
ENSMUSG00000078789	9	Dph1	protein_coding	ensembl_havana	chr11:75177643-75191241:-	87.72998038	0.403043713	0.152719512	0.001024032	0.007655787	yes	3783	12846	2935	12846
ENSMUSG00000020472	14	Zkscan17	protein_coding	ensembl_havana	chr11:59485520-59526751:-	508.4709546	0.402856119	0.11005601	2.92E-05	4.79E-04	yes	3785	6259	1336	6259
ENSMUSG00000091523	1	AU040972	lncRNA	havana	chr11:79481719-79484031:-	638.8790751	0.402848027	0.294554402	0.018630946	0.070840211	yes	3786	5254	5771	5771
ENSMUSG00000020099	8	Unc5b	protein_coding	ensembl_havana	chr10:60762593-60831581:-	320.3653527	0.402770807	0.170848703	0.002301041	0.014259939	yes	3788	8354	3538	8354
ENSMUSG00000063897	3	CAAA01118383.1	protein_coding	ensembl	chr4_GL456216_random:15881-36183:+	257.9019983	0.402535769	0.161184701	0.00155758	0.010591257	yes	3792	9262	3227	9262
ENSMUSG00000056458	16	Mok	protein_coding	ensembl_havana	chr12:110807798-110840939:-	163.9560225	0.40237304	0.188131621	0.00408752	0.022322661	yes	3793	10954	4018	10954
ENSMUSG00000087373	7	Gm15892	lncRNA	havana	chr11:88059066-88067476:+	2.516804473	0.402271536	0.685675422	0.025429964	0.089353035	yes	3794	21418	6245	21418
ENSMUSG00000045455	8	Gm9797	transcribed_processed_pseudogene	havana	chr10:11609223-11609835:+	115.0072104	0.402162262	0.174028786	0.002619661	0.015753146	yes	3796	12063	3649	12063
ENSMUSG00000068141	5	Gm10232	processed_pseudogene	havana	chr17:3044014-3044733:-	184.2720427	0.401962265	0.135021715	3.54E-04	0.003392171	yes	3799	10557	2287	10557
ENSMUSG00000057963	9	Itpk1	protein_coding	ensembl_havana	chr12:102568582-102704930:-	482.7010941	0.401872808	0.14700024	7.72E-04	0.006193253	yes	3800	6511	2736	6511
ENSMUSG00000109429	1	Gm45223	TEC	havana	chr7:90132492-90137629:+	1.939778409	0.401832469	0.695387452	0.025373528	0.089169015	yes	3802	22140	6243	22140
ENSMUSG00000057074	6	Ces1g	protein_coding	ensembl_havana	chr8:93302369-93337308:-	267.9615986	0.401766051	0.439783726	0.025493387	0.089504221	yes	3803	9100	6250	9100
ENSMUSG00000014959	12	Gorasp2	protein_coding	ensembl_havana	chr2:70661576-70712636:+	1723.070365	0.401639279	0.095657849	3.05E-06	7.65E-05	yes	3806	1713	874	3806
ENSMUSG00000047040	9	Prr15l	protein_coding	ensembl_havana	chr11:96928104-96937830:+	1975.463654	0.401423526	0.197052331	0.005270803	0.027348602	yes	3809	1415	4229	4229
ENSMUSG00000025646	9	Atrip	protein_coding	ensembl_havana	chr9:109057933-109074124:-	181.5312955	0.401319333	0.120215294	1.00E-04	0.001276934	yes	3811	10614	1726	10614
ENSMUSG00000046675	7	Tmem251	protein_coding	ensembl_havana	chr12:102743762-102747561:+	179.5443624	0.401269778	0.159048947	0.001457783	0.010097265	yes	3813	10657	3168	10657
ENSMUSG00000029260	15	Ugt2b34	protein_coding	ensembl_havana	chr5:86889767-86906937:-	28.71083387	0.401244563	0.707689463	0.02527786	0.088932514	yes	3814	15589	6237	15589
ENSMUSG00000115069	1	Gm7382	processed_pseudogene	havana	chr15:40537321-40538425:+	40.90191302	0.401038411	0.20083961	0.005811772	0.029363966	yes	3817	14738	4343	14738
ENSMUSG00000031843	2	Mphosph6	protein_coding	ensembl_havana	chr8:117791645-117801943:-	244.5652324	0.400449247	0.156463775	0.001317382	0.009377773	yes	3821	9470	3082	9470
ENSMUSG00000036402	13	Gng12	protein_coding	ensembl_havana	chr6:66896397-67021350:+	1509.86014	0.400340452	0.069256452	8.04E-10	7.54E-08	yes	3822	2051	234	3822
ENSMUSG00000031904	5	Slc7a6	protein_coding	ensembl_havana	chr8:106168857-106198706:+	480.5435481	0.399699459	0.141739784	5.97E-04	0.005051777	yes	3829	6530	2593	6530
ENSMUSG00000028843	8	Sh3bgrl3	protein_coding	ensembl_havana	chr4:134127406-134128789:-	1391.490902	0.399622423	0.128740716	2.33E-04	0.002441799	yes	3831	2305	2095	3831
ENSMUSG00000019214	14	Chtf18	protein_coding	ensembl_havana	chr17:25718926-25727419:-	22.77253743	0.399600329	0.248447803	0.013163557	0.054664635	yes	3835	16112	5284	16112
ENSMUSG00000031898	9	Dpep3	protein_coding	ensembl_havana	chr8:105973513-105979429:-	5.53446198	0.399470959	0.424155938	0.025811038	0.09043136	yes	3836	19407	6263	19407
ENSMUSG00000050908	12	Tvp23a	protein_coding	ensembl_havana	chr16:10420557-10447362:-	8.453923969	0.399192668	0.355615561	0.024142825	0.085945166	yes	3841	18392	6164	18392
ENSMUSG00000009293	17	Ube2g2	protein_coding	ensembl_havana	chr10:77622275-77645993:+	1081.457637	0.399076845	0.143215989	6.66E-04	0.005488931	yes	3843	3093	2661	3843
ENSMUSG00000077797	1	Snord19	snoRNA	ensembl	chr14:31016206-31016281:-	2.877929033	0.398979627	0.601821606	0.026432971	0.091993446	yes	3844	21036	6303	21036
ENSMUSG00000023947	8	Nfkbie	protein_coding	ensembl_havana	chr17:45555703-45563169:+	143.1325857	0.398793436	0.221041562	0.009042384	0.040822217	yes	3845	11369	4857	11369
ENSMUSG00000021024	14	Psma6	protein_coding	ensembl_havana	chr12:55384222-55418454:+	1453.988982	0.398360419	0.113681158	5.50E-05	7.91E-04	yes	3850	2168	1526	3850
ENSMUSG00000031825	16	Crispld2	protein_coding	ensembl_havana	chr8:119992438-120052793:+	2157.657484	0.398109094	0.154546781	0.001272161	0.009131114	yes	3853	1238	3056	3853
ENSMUSG00000021922	17	Itih4	protein_coding	ensembl_havana	chr14:30886476-30902353:+	1279.109726	0.397836799	0.351677878	0.024277959	0.08634218	yes	3857	2541	6170	6170
ENSMUSG00000040723	14	Rcsd1	protein_coding	ensembl_havana	chr1:165646516-165709757:-	976.2164463	0.397697858	0.169610967	0.002455723	0.014989465	yes	3858	3469	3594	3858
ENSMUSG00000037035	5	Inhbb	protein_coding	ensembl_havana	chr1:119415465-119422248:-	410.751438	0.397696986	0.215311434	0.00831331	0.038474751	yes	3859	7255	4741	7255
ENSMUSG00000032878	16	Ccdc85a	protein_coding	ensembl_havana	chr11:28385685-28584324:-	534.3386501	0.397675811	0.216087326	0.008435645	0.038838304	yes	3860	6013	4766	6013
ENSMUSG00000018171	9	Vmp1	protein_coding	ensembl_havana	chr11:86583865-86683836:-	2086.56252	0.39708645	0.180364578	0.003600392	0.020231344	yes	3869	1317	3905	3905
ENSMUSG00000051557	15	Pusl1	protein_coding	ensembl_havana	chr4:155887879-155891781:-	121.2449892	0.397025441	0.168899351	0.002426427	0.014864066	yes	3870	11912	3582	11912
ENSMUSG00000059900	14	Tmem40	protein_coding	ensembl_havana	chr6:115729131-115762410:-	46.43690001	0.396935204	0.29230108	0.019722126	0.073938597	yes	3872	14416	5853	14416
ENSMUSG00000070284	10	Gmppb	protein_coding	ensembl_havana	chr9:108049242-108052801:+	287.1153138	0.396616611	0.137755276	5.03E-04	0.004450728	yes	3875	8814	2479	8814
ENSMUSG00000025351	14	Cd63	protein_coding	ensembl_havana	chr10:128900989-128912822:+	3055.583727	0.396508332	0.139842365	5.79E-04	0.004946736	yes	3877	739	2567	3877
ENSMUSG00000081999	3	Gm13461	processed_pseudogene	havana	chr2:41987473-41988829:-	493.0051512	0.39650719	0.125002769	1.88E-04	0.002054884	yes	3878	6416	2002	6416
ENSMUSG00000058755	3	Osm	protein_coding	ensembl_havana	chr11:4236420-4241026:+	32.24856897	0.396369978	0.336544795	0.02378682	0.085102998	yes	3880	15314	6132	15314
ENSMUSG00000053581	13	Zfand2a	protein_coding	ensembl_havana	chr5:139471211-139484549:-	604.6072945	0.396355155	0.098012836	6.20E-06	1.37E-04	yes	3881	5500	993	5500
ENSMUSG00000098506	2	Phf20-ps	processed_pseudogene	havana	chr7:14304780-14307665:+	25.08609355	0.396286225	0.260871912	0.015691477	0.062626061	yes	3882	15895	5498	15895
ENSMUSG00000024238	15	Zeb1	protein_coding	ensembl_havana	chr18:5591860-5775467:+	1475.168717	0.396152957	0.16433252	0.002067364	0.013156663	yes	3884	2126	3448	3884
ENSMUSG00000042918	17	Mamstr	protein_coding	ensembl_havana	chr7:45639977-45646521:+	57.38821571	0.39586452	0.191261689	0.005044403	0.026386017	yes	3889	13909	4194	13909
ENSMUSG00000047547	14	Cltb	protein_coding	ensembl_havana	chr13:54592401-54611344:-	2238.565185	0.395833602	0.137304017	4.99E-04	0.004426234	yes	3890	1169	2474	3890
ENSMUSG00000063146	11	Clip2	protein_coding	ensembl_havana	chr5:134489383-134552434:-	401.5339523	0.395715906	0.13448592	4.11E-04	0.003824564	yes	3891	7370	2358	7370
ENSMUSG00000022438	6	Parvb	protein_coding	ensembl_havana	chr15:84232043-84315688:+	1210.350586	0.395703613	0.140866147	6.33E-04	0.005298561	yes	3893	2717	2620	3893
ENSMUSG00000091867	2	Cyp2a22	protein_coding	ensembl_havana	chr7:26931631-26939384:-	3.038161987	0.395513795	0.885341869	0.018362582	0.07018429	yes	3895	20898	5741	20898
ENSMUSG00000035493	10	Tgfbi	protein_coding	ensembl_havana	chr13:56609523-56639562:+	1187.949082	0.395504804	0.171487794	0.002760814	0.01641317	yes	3896	2775	3686	3896
ENSMUSG00000072825	11	Cep170b	protein_coding	ensembl_havana	chr12:112720455-112746592:+	2273.968129	0.395404534	0.132446297	3.57E-04	0.003421915	yes	3899	1135	2291	3899
ENSMUSG00000025207	16	Sema4g	protein_coding	ensembl_havana	chr19:44989101-45003397:+	68.68122922	0.395170279	0.588270499	0.027102823	0.093567847	yes	3901	13489	6356	13489
ENSMUSG00000057897	14	Camk2b	protein_coding	ensembl_havana	chr11:5969644-6066362:-	96.57084863	0.395168462	0.3243478	0.023229263	0.083697818	yes	3902	12604	6087	12604
ENSMUSG00000009585	18	Apobec3	protein_coding	ensembl_havana	chr15:79891659-79915906:+	733.0269154	0.395128392	0.116987363	9.02E-05	0.001168026	yes	3903	4640	1693	4640
ENSMUSG00000032487	8	Ptgs2	protein_coding	ensembl_havana	chr1:150100031-150108227:+	334.8402685	0.395073627	0.213612835	0.008411913	0.038753433	yes	3904	8170	4763	8170
ENSMUSG00000024273	8	2700062C07Rik	protein_coding	ensembl_havana	chr18:24470850-24477798:+	104.364152	0.395013795	0.160736001	0.001824855	0.011960211	yes	3905	12380	3348	12380
ENSMUSG00000058248	12	Kcnh1	protein_coding	ensembl_havana	chr1:192190774-192510159:+	115.1756511	0.394995445	0.244482851	0.01341294	0.055437964	yes	3906	12057	5309	12057
ENSMUSG00000027405	16	Nop56	protein_coding	ensembl_havana	chr2:130274430-130279313:+	535.2809291	0.394993177	0.182166433	0.003970458	0.021780939	yes	3907	6002	4000	6002
ENSMUSG00000003526	12	Prodh	protein_coding	ensembl_havana	chr16:18060357-18090203:-	378.5841453	0.394702757	0.13930956	5.89E-04	0.005004073	yes	3912	7646	2584	7646
ENSMUSG00000115026	1	Gm49041	lncRNA	havana	chr6:39207068-39207611:+	8.725838085	0.394639177	0.384992177	0.026228642	0.09147093	yes	3913	18328	6292	18328
ENSMUSG00000033022	8	Cdo1	protein_coding	ensembl_havana	chr18:46713193-46728395:-	3184.055279	0.39461302	0.145605709	8.67E-04	0.006788605	yes	3916	701	2802	3916
ENSMUSG00000097970	1	Gm27028	lncRNA	havana	chr1:23291537-23291935:+	15.33271817	0.394598079	0.303366302	0.021490137	0.078816327	yes	3917	17046	5983	17046
ENSMUSG00000020407	13	Upp1	protein_coding	ensembl_havana	chr11:9118103-9136170:+	194.3333235	0.394544195	0.18770459	0.004700685	0.025011426	yes	3918	10364	4122	10364
ENSMUSG00000026305	15	Lrrfip1	protein_coding	ensembl_havana	chr1:90998737-91128944:+	2740.393214	0.394379132	0.11215339	5.37E-05	7.77E-04	yes	3920	858	1517	3920
ENSMUSG00000025481	12	Urah	protein_coding	ensembl_havana	chr7:140835018-140837966:+	116.2945424	0.394339059	0.178860207	0.00363188	0.020376974	yes	3921	12029	3911	12029
ENSMUSG00000028391	16	Wdr31	protein_coding	ensembl_havana	chr4:62448653-62470896:-	102.8232257	0.394182201	0.209880436	0.007948101	0.037259679	yes	3923	12425	4680	12425
ENSMUSG00000000420	15	Galnt1	protein_coding	ensembl_havana	chr18:24205344-24286818:+	1905.446424	0.394058478	0.070157872	2.19E-09	1.79E-07	yes	3925	1501	268	3925
ENSMUSG00000083283	3	Gm15361	processed_pseudogene	havana	chrX:74494379-74494822:-	125.711897	0.394046958	0.176901864	0.00343023	0.01950999	yes	3926	11805	3857	11805
ENSMUSG00000071713	6	Csf2rb	protein_coding	ensembl_havana	chr15:78325752-78353847:+	498.2689098	0.393921326	0.191361263	0.005246788	0.027252599	yes	3929	6367	4224	6367
ENSMUSG00000106022	1	Gm42929	TEC	havana	chr3:121428046-121429331:+	9.139067713	0.393808162	0.375818608	0.026180691	0.091361786	yes	3932	18221	6288	18221
ENSMUSG00000040133	2	Gpr176	protein_coding	ensembl_havana	chr2:118277110-118373419:-	27.09278852	0.393314387	0.313687063	0.022803722	0.082476029	yes	3940	15737	6066	15737
ENSMUSG00000000295	13	Hddc2	protein_coding	ensembl_havana	chr10:31313383-31328204:+	107.2320467	0.393076537	0.197494943	0.006204017	0.030925657	yes	3944	12279	4401	12279
ENSMUSG00000094403	1	Mir692-2	miRNA	mirbase	chr4:125504749-125504857:+	43.02291644	0.392612921	0.263955872	0.016945931	0.066317918	yes	3946	14602	5607	14602
ENSMUSG00000106664	1	Gm17936	processed_pseudogene	havana	chr5:8912971-8913958:+	119.961705	0.392459998	0.15734885	0.001669191	0.011184598	yes	3949	11937	3267	11937
ENSMUSG00000078964	2	Ces1b	protein_coding	ensembl_havana	chr8:93056728-93080017:-	37.73944645	0.392413464	0.419750909	0.027313607	0.094073534	yes	3952	14930	6371	14930
ENSMUSG00000051339	10	2900026A02Rik	protein_coding	ensembl_havana	chr5:113086323-113221236:-	1188.876139	0.392340431	0.127647103	2.70E-04	0.002745727	yes	3957	2774	2159	3957
ENSMUSG00000035769	9	Xylb	protein_coding	ensembl_havana	chr9:119357381-119393797:+	139.9833108	0.392046688	0.182512909	0.004255823	0.023052459	yes	3959	11454	4050	11454
ENSMUSG00000073433	11	Arhgdig	protein_coding	ensembl_havana	chr17:26199183-26207786:-	460.100071	0.391823806	0.142243043	7.68E-04	0.006171357	yes	3964	6722	2732	6722
ENSMUSG00000038591	3	Colec10	protein_coding	ensembl_havana	chr15:54410774-54466358:+	2.1512902	0.391730151	0.629862336	0.027499843	0.094448122	yes	3965	21862	6389	21862
ENSMUSG00000026434	12	Nucks1	protein_coding	ensembl_havana	chr1:131910534-131936321:+	1776.599448	0.391506632	0.087547562	9.23E-07	2.95E-05	yes	3967	1649	687	3967
ENSMUSG00000065444	1	Mir27a	miRNA	mirbase	chr8:84208672-84208758:+	2.746518024	0.391499324	0.552064161	0.027817424	0.09518131	yes	3968	21165	6413	21165
ENSMUSG00000083853	1	Gm15696	processed_pseudogene	havana	chr16:31970362-31970806:-	3.713791997	0.391468926	0.458737732	0.027760058	0.095073975	yes	3969	20367	6406	20367
ENSMUSG00000031661	12	Nkd1	protein_coding	ensembl_havana	chr8:88521354-88594884:+	2090.698178	0.391370577	0.162775735	0.00216582	0.013629079	yes	3971	1311	3487	3971
ENSMUSG00000094410	8	Gm38394	protein_coding	ensembl_havana	chr1:133619940-133661318:-	513.8575602	0.391369914	0.272282657	0.018449481	0.07041371	yes	3972	6198	5749	6198
ENSMUSG00000046275	2	Trarg1	protein_coding	ensembl_havana	chr11:76679808-76698664:+	245.368731	0.391132569	0.206871714	0.007883455	0.037069183	yes	3976	9458	4666	9458
ENSMUSG00000021149	8	Gtpbp4	protein_coding	ensembl_havana	chr13:8966331-8996083:-	942.1362661	0.390904145	0.124523465	2.17E-04	0.002310049	yes	3978	3606	2065	3978
ENSMUSG00000030397	11	Mark4	protein_coding	ensembl_havana	chr7:19424775-19458821:-	493.4153648	0.390875956	0.129381738	3.26E-04	0.003176121	yes	3979	6414	2250	6414
ENSMUSG00000036672	5	Cenpt	protein_coding	ensembl_havana	chr8:105844673-105853278:-	156.4156118	0.390748939	0.142323939	7.96E-04	0.006334961	yes	3982	11098	2755	11098
ENSMUSG00000067614	5	Krt86	protein_coding	ensembl_havana	chr15:101473478-101479986:+	1.940424646	0.390733611	0.61802341	0.027740395	0.095036299	yes	3983	22139	6404	22139
ENSMUSG00000022538	20	Lsg1	protein_coding	ensembl_havana	chr16:30560494-30587592:-	394.1358905	0.390704145	0.104642803	2.34E-05	4.04E-04	yes	3984	7448	1270	7448
ENSMUSG00000046034	8	Otulin	protein_coding	ensembl_havana	chr15:27542635-27630693:-	393.1647467	0.390674398	0.113955715	7.67E-05	0.00103021	yes	3985	7457	1631	7457
ENSMUSG00000095567	8	Noc2l	protein_coding	ensembl_havana	chr4:156235919-156247616:+	922.6526858	0.390603047	0.138151057	6.15E-04	0.005175946	yes	3987	3688	2609	3987
ENSMUSG00000102570	1	Gm37968	TEC	havana	chr3:51489620-51492820:+	5.204857199	0.390392948	0.455139024	0.027980054	0.095529224	yes	3994	19555	6427	19555
ENSMUSG00000050157	6	Gm867	protein_coding	ensembl_havana	chr10:75937723-75940672:-	247.1613698	0.390330989	0.199734126	0.006863717	0.033402204	yes	3995	9438	4509	9438
ENSMUSG00000083555	1	Gm12035	processed_pseudogene	havana	chr11:20574567-20575189:-	16.05542822	0.3902565	0.262650314	0.01727906	0.067154518	yes	3996	16928	5639	16928
ENSMUSG00000040663	9	Clcf1	protein_coding	ensembl_havana	chr19:4214238-4223490:+	176.0016005	0.390237879	0.153684006	0.001485301	0.010220118	yes	3997	10730	3189	10730
ENSMUSG00000001844	10	Zdhhc4	protein_coding	ensembl_havana	chr5:143316489-143329256:-	385.2132153	0.390214407	0.145563195	9.74E-04	0.007400267	yes	3998	7553	2889	7553
ENSMUSG00000022678	16	Nde1	protein_coding	ensembl_havana	chr16:14163275-14192928:+	781.7125432	0.38967391	0.094975296	5.00E-06	1.15E-04	yes	4005	4366	953	4366
ENSMUSG00000034709	8	Ppp1r21	protein_coding	ensembl_havana	chr17:88530118-88588367:+	581.512724	0.389648075	0.1354261	5.27E-04	0.004609245	yes	4006	5650	2511	5650
ENSMUSG00000090101	1	Snhg9	lncRNA	havana	chr17:24719531-24719965:-	7.572404713	0.389512273	0.374796801	0.027205601	0.093760405	yes	4008	18674	6367	18674
ENSMUSG00000033909	17	Usp36	protein_coding	ensembl_havana	chr11:118259651-118290244:-	762.5430807	0.389381391	0.096275737	6.45E-06	1.42E-04	yes	4010	4478	998	4478
ENSMUSG00000016554	9	Eif3d	protein_coding	ensembl_havana	chr15:77958998-77970813:-	1408.924621	0.389320143	0.090617945	2.11E-06	5.74E-05	yes	4011	2264	807	4011
ENSMUSG00000031161	15	Hdac6	protein_coding	ensembl_havana	chrX:7930120-7947889:-	276.6720486	0.389274762	0.116410315	1.06E-04	0.001318954	yes	4013	8974	1758	8974
ENSMUSG00000056708	5	Ier5	protein_coding	ensembl_havana	chr1:155096361-155099636:-	881.5414024	0.389029628	0.157197158	0.001801585	0.01185728	yes	4015	3884	3334	4015
ENSMUSG00000006476	19	Nsmf	protein_coding	ensembl_havana	chr2:25054355-25062881:+	720.6623584	0.388805811	0.080592831	1.68E-07	7.08E-06	yes	4018	4719	520	4719
ENSMUSG00000097585	2	E230029C05Rik	lncRNA	ensembl_havana	chr7:89980723-90049069:+	18.15294322	0.388720615	0.258046125	0.016906773	0.066211909	yes	4019	16625	5602	16625
ENSMUSG00000024863	6	Mbl2	protein_coding	ensembl_havana	chr19:30232942-30239687:+	25.15500137	0.388511232	0.9133301	0.016016517	0.063564919	yes	4020	15891	5529	15891
ENSMUSG00000108701	1	Gm44616	TEC	havana	chr7:55927177-55928908:-	11.47469255	0.388367026	0.373449217	0.027455134	0.094309329	yes	4024	17723	6382	17723
ENSMUSG00000081783	2	Gm15599	processed_pseudogene	havana	chr17:5110766-5112110:-	909.8174028	0.388294875	0.12919973	3.49E-04	0.003356929	yes	4025	3754	2279	4025
ENSMUSG00000062995	12	Ica1	protein_coding	ensembl_havana	chr6:8630527-8778488:-	417.7237389	0.388124212	0.099398571	1.18E-05	2.31E-04	yes	4030	7171	1117	7171
ENSMUSG00000046811	3	Gltpd2	protein_coding	ensembl_havana	chr11:70519196-70520736:+	3.428068075	0.388070019	0.947983771	0.012755038	0.053351065	yes	4031	20590	5245	20590
ENSMUSG00000041481	17	Serpina3g	protein_coding	havana	chr12:104236245-104241939:+	246.2646103	0.387967601	0.348633549	0.026601042	0.092371642	yes	4033	9450	6318	9450
ENSMUSG00000030235	17	Slco1c1	protein_coding	ensembl_havana	chr6:141524368-141570177:+	5.05517922	0.387951669	0.485037267	0.028548831	0.096812328	yes	4036	19635	6470	19635
ENSMUSG00000064666	1	Snora52	snoRNA	ensembl	chr7:141448803-141448939:+	6.296889415	0.387780083	0.403232828	0.028207987	0.096038459	yes	4037	19106	6445	19106
ENSMUSG00000020430	12	Pes1	protein_coding	ensembl_havana	chr11:3963975-3980004:+	924.8345231	0.387344162	0.087876248	1.28E-06	3.79E-05	yes	4040	3678	740	4040
ENSMUSG00000071633	11	Gm4952	protein_coding	ensembl_havana	chr19:12599974-12628251:+	2.733198958	0.387095213	0.776826048	0.025045776	0.088356826	yes	4044	21180	6219	21180
ENSMUSG00000082195	3	Gm13034	processed_pseudogene	havana	chr4:146067752-146070928:+	73.86382712	0.38687494	0.171702498	0.003352022	0.019164518	yes	4046	13315	3838	13315
ENSMUSG00000027999	15	Pla2g12a	protein_coding	ensembl_havana	chr3:129878606-129895825:+	343.6371063	0.386664504	0.198149827	0.007072639	0.034168852	yes	4050	8062	4541	8062
ENSMUSG00000043099	4	Hic1	protein_coding	ensembl_havana	chr11:75164565-75169519:-	258.0415646	0.386532535	0.19362538	0.00637622	0.031535093	yes	4055	9261	4436	9261
ENSMUSG00000019978	16	Epb41l2	protein_coding	ensembl_havana	chr10:25359798-25523519:+	2988.318306	0.386459909	0.108844999	4.94E-05	7.29E-04	yes	4057	758	1489	4057
ENSMUSG00000024843	15	Chka	protein_coding	ensembl_havana	chr19:3851773-3894369:+	1580.320907	0.386419865	0.198677261	0.007188755	0.03459273	yes	4059	1899	4560	4560
ENSMUSG00000096957	1	E230013L22Rik	lncRNA	havana	chr8:11477929-11480241:+	44.84904149	0.386087223	0.306001468	0.023948565	0.085447699	yes	4062	14500	6149	14500
ENSMUSG00000031803	8	B3gnt3	protein_coding	ensembl_havana	chr8:71690756-71701789:-	370.3670836	0.386073602	0.159964734	0.002180795	0.013693719	yes	4063	7741	3492	7741
ENSMUSG00000025155	15	Dus1l	protein_coding	ensembl_havana	chr11:120789201-120796403:-	433.6265856	0.386053377	0.087277138	1.20E-06	3.60E-05	yes	4064	7012	731	7012
ENSMUSG00000001300	16	Efnb2	protein_coding	ensembl_havana	chr8:8617434-8661242:-	2125.895552	0.385877188	0.133790733	5.28E-04	0.004609245	yes	4065	1269	2511	4065
ENSMUSG00000041769	13	Ppp2r2d	protein_coding	ensembl_havana	chr7:138846079-138883057:+	483.9020241	0.385601545	0.142924747	9.51E-04	0.007258393	yes	4072	6500	2874	6500
ENSMUSG00000024312	10	Wdr46	protein_coding	ensembl_havana	chr17:33940660-33949697:+	236.262953	0.385268613	0.185568934	0.005306772	0.027502718	yes	4074	9612	4234	9612
ENSMUSG00000117278	1	Gm36684	lncRNA	havana	chr17:13330748-13333842:+	71.46136497	0.385201303	0.212153044	0.009645248	0.043008672	yes	4076	13403	4921	13403
ENSMUSG00000025877	14	Hk3	protein_coding	ensembl_havana	chr13:55005985-55021385:-	72.77375846	0.384905575	0.275033246	0.020430929	0.075998621	yes	4083	13359	5899	13359
ENSMUSG00000001995	9	Sipa1l2	protein_coding	ensembl_havana	chr8:125418063-125569808:-	1055.482675	0.384812048	0.11761761	1.41E-04	0.001645432	yes	4084	3173	1883	4084
ENSMUSG00000026796	16	Fam129b	protein_coding	ensembl_havana	chr2:32876114-32925254:+	9159.739723	0.38471215	0.136663139	6.63E-04	0.005476309	yes	4086	151	2658	4086
ENSMUSG00000033732	10	Sf3b3	protein_coding	ensembl_havana	chr8:110810239-110846787:-	1485.596522	0.384477038	0.09781068	1.08E-05	2.16E-04	yes	4090	2104	1097	4090
ENSMUSG00000022489	6	Pde1b	protein_coding	ensembl_havana	chr15:103503034-103530052:+	142.4279655	0.384220904	0.142955104	9.89E-04	0.007464565	yes	4097	11382	2907	11382
ENSMUSG00000057895	11	Zfp105	protein_coding	ensembl_havana	chr9:122923072-122931028:+	107.8561154	0.384056604	0.127247451	3.43E-04	0.003311253	yes	4100	12259	2272	12259
ENSMUSG00000024590	8	Lmnb1	protein_coding	ensembl_havana	chr18:56707813-56753424:+	323.8389713	0.383797611	0.142581004	9.80E-04	0.007417461	yes	4104	8309	2895	8309
ENSMUSG00000020755	9	Sap30bp	protein_coding	ensembl_havana	chr11:115933282-115966725:+	625.3858122	0.383719301	0.08804263	1.65E-06	4.67E-05	yes	4105	5372	773	5372
ENSMUSG00000041859	10	Mcm3	protein_coding	ensembl_havana	chr1:20802968-20820312:-	290.9618502	0.383718335	0.114162691	1.03E-04	0.001295319	yes	4106	8753	1739	8753
ENSMUSG00000064968	1	Snord47	snoRNA	ensembl	chr1:161038082-161038158:+	14.79213251	0.383669906	0.313887823	0.025370051	0.089169015	yes	4108	17132	6243	17132
ENSMUSG00000038510	12	Rpf2	protein_coding	ensembl_havana	chr10:40223246-40247036:-	177.6390572	0.3836584	0.18998845	0.006148087	0.030702656	yes	4109	10691	4394	10691
ENSMUSG00000035299	16	Mid1	protein_coding	ensembl_havana	chrX:169685199-170005736:+	219.0492587	0.383635408	0.275323327	0.020800827	0.076944123	yes	4111	9930	5931	9930
ENSMUSG00000106419	1	Gm5550	processed_pseudogene	havana	chr3:157816720-157817795:-	85.56673832	0.383607321	0.144471868	0.001095966	0.008100858	yes	4113	12926	2968	12926
ENSMUSG00000089952	1	4933413C19Rik	lncRNA	havana	chr19:28580533-28583294:-	4.29658934	0.38312706	0.519280853	0.02951499	0.099028529	yes	4119	20022	6539	20022
ENSMUSG00000039463	14	Slc9a8	protein_coding	ensembl_havana	chr2:167421712-167477000:+	542.7366269	0.382872691	0.085953382	1.06E-06	3.30E-05	yes	4125	5944	704	5944
ENSMUSG00000064177	8	Ghrl	protein_coding	ensembl_havana	chr6:113716119-113719880:-	25.25223562	0.38283301	0.289695685	0.022973693	0.082981356	yes	4127	15885	6075	15885
ENSMUSG00000112596	1	Gm48804	TEC	havana	chr10:121829018-121832058:-	7.180005305	0.382812763	0.414865261	0.029540657	0.099069331	yes	4128	18785	6543	18785
ENSMUSG00000021595	18	Nsun2	protein_coding	ensembl_havana	chr13:69533746-69635780:+	1043.225988	0.382766746	0.107435741	4.83E-05	7.15E-04	yes	4129	3213	1480	4129
ENSMUSG00000031976	14	Urb2	protein_coding	ensembl_havana	chr8:124021508-124048505:+	220.7347768	0.382751428	0.167162651	0.003121455	0.018100975	yes	4130	9905	3782	9905
ENSMUSG00000024533	17	Spire1	protein_coding	ensembl_havana	chr18:67488209-67610790:-	278.238736	0.382747654	0.138127752	7.72E-04	0.006190374	yes	4132	8953	2733	8953
ENSMUSG00000001380	7	Hars	protein_coding	ensembl_havana	chr18:36766528-36783205:-	890.297099	0.382518635	0.083997852	6.61E-07	2.19E-05	yes	4133	3839	662	4133
ENSMUSG00000085939	3	Cd63-ps	transcribed_processed_pseudogene	havana	chr18:50134726-50135600:+	317.5581175	0.382196937	0.154260832	0.001863692	0.012120625	yes	4136	8405	3374	8405
ENSMUSG00000019892	13	Lrriq1	protein_coding	ensembl_havana	chr10:103046031-103236322:-	62.40813773	0.382057491	0.240282871	0.015361062	0.061576137	yes	4138	13719	5474	13719
ENSMUSG00000108823	1	Gm18959	processed_pseudogene	havana	chr7:99945062-99945716:+	38.00747283	0.382018221	0.199923312	0.007991584	0.037382079	yes	4140	14916	4691	14916
ENSMUSG00000049858	8	Suox	protein_coding	ensembl_havana	chr10:128669894-128674073:-	496.5594261	0.381953601	0.189069427	0.006203114	0.030925657	yes	4141	6377	4401	6377
ENSMUSG00000108624	1	Gm45091	lncRNA	havana	chr7:35118044-35119605:-	5.912578727	0.381860216	0.446946946	0.02988635	0.099862368	yes	4143	19239	6566	19239
ENSMUSG00000041801	5	Phlda3	protein_coding	ensembl_havana	chr1:135766119-135769136:+	764.2623406	0.38170538	0.167177998	0.003196473	0.018443391	yes	4146	4466	3803	4466
ENSMUSG00000059089	4	Fcgr4	protein_coding	ensembl_havana	chr1:171018920-171029761:+	105.5874713	0.381677095	0.286567512	0.02288612	0.082703109	yes	4148	12344	6072	12344
ENSMUSG00000085006	7	BC021767	transcribed_unprocessed_pseudogene	havana	chr3:94661830-94670696:-	444.8418423	0.381423767	0.200237814	0.008130854	0.037820201	yes	4150	6897	4715	6897
ENSMUSG00000081871	1	Gm11488	processed_pseudogene	havana	chr4:73497615-73498477:-	21.31957242	0.381311971	0.23847704	0.015194766	0.061009835	yes	4151	16269	5464	16269
ENSMUSG00000026584	14	Scyl3	protein_coding	ensembl_havana	chr1:163929100-163955126:+	322.9464257	0.381301955	0.099405524	1.64E-05	3.00E-04	yes	4152	8318	1199	8318
ENSMUSG00000072235	6	Tuba1a	protein_coding	ensembl_havana	chr15:98949837-98953703:-	2553.13217	0.381232696	0.148988505	0.001482205	0.010205216	yes	4153	963	3187	4153
ENSMUSG00000087057	7	Gm11730	lncRNA	havana	chr11:117094948-117097067:-	32.68112234	0.381084044	0.302526773	0.024965082	0.088213977	yes	4155	15283	6207	15283
ENSMUSG00000021770	11	Samd8	protein_coding	ensembl_havana	chr14:21750531-21798726:+	642.297433	0.380620719	0.094887791	7.86E-06	1.68E-04	yes	4157	5232	1027	5232
ENSMUSG00000017733	4	Eppin	protein_coding	ensembl_havana	chr2:164588343-164593594:-	7.124428856	0.380503282	0.377736897	0.029618642	0.099237665	yes	4159	18811	6548	18811
ENSMUSG00000105804	1	Gm43654	TEC	havana	chr3:127829555-127832971:-	2.001037136	0.380398548	0.69597883	0.028364643	0.096407276	yes	4160	22048	6456	22048
ENSMUSG00000086290	9	Snhg12	lncRNA	havana	chr4:132308623-132311024:+	156.729131	0.380372366	0.164599668	0.002992987	0.017527384	yes	4161	11091	3747	11091
ENSMUSG00000026435	15	Slc45a3	protein_coding	ensembl_havana	chr1:131962967-131982969:+	266.4680688	0.380079192	0.154849433	0.002016498	0.012896534	yes	4164	9125	3431	9125
ENSMUSG00000116010	1	Gm36026	lncRNA	havana	chr15:102004212-102009442:+	12.30639227	0.380067986	0.336246093	0.028082846	0.095716354	yes	4165	17534	6437	17534
ENSMUSG00000022752	9	Tomm70a	protein_coding	ensembl_havana	chr16:57121703-57156705:+	1106.014277	0.379569595	0.104022776	3.52E-05	5.57E-04	yes	4171	3012	1386	4171
ENSMUSG00000055491	14	Pprc1	protein_coding	ensembl_havana	chr19:46044886-46072915:+	593.8803046	0.379182024	0.21188276	0.010603992	0.046130728	yes	4175	5568	5044	5568
ENSMUSG00000026657	17	Frmd4a	protein_coding	ensembl_havana	chr2:4017717-4614043:+	1086.671136	0.379145655	0.11165111	9.30E-05	0.001195109	yes	4176	3073	1707	4176
ENSMUSG00000049988	5	Lrrc25	protein_coding	ensembl_havana	chr8:70616155-70621483:+	63.55937228	0.378498876	0.247899258	0.017579824	0.067854719	yes	4180	13680	5685	13680
ENSMUSG00000029036	18	Atad3a	protein_coding	ensembl_havana	chr4:155740641-155761093:-	347.8724274	0.378488449	0.17946636	0.005108198	0.026668855	yes	4181	8010	4202	8010
ENSMUSG00000047428	14	Dlk2	protein_coding	ensembl_havana	chr17:46297421-46303271:+	23.88840538	0.378320115	0.358064772	0.029641202	0.099259537	yes	4183	16011	6551	16011
ENSMUSG00000034321	14	Exosc1	protein_coding	ensembl_havana	chr19:41922292-41933423:-	261.6695306	0.37817188	0.120834909	2.43E-04	0.00252705	yes	4184	9201	2111	9201
ENSMUSG00000050244	9	Heatr1	protein_coding	ensembl_havana	chr13:12395027-12440289:+	671.0786145	0.378095868	0.168884053	0.003676591	0.020543785	yes	4186	5057	3926	5057
ENSMUSG00000106205	1	C230096K16Rik	TEC	havana	chr5:64804014-64805735:+	22.36780379	0.377771434	0.258256176	0.019607721	0.073648103	yes	4191	16165	5842	16165
ENSMUSG00000051639	3	Gm5812	processed_pseudogene	ensembl_havana	chr17:6121208-6122164:-	253.9044771	0.377543353	0.161803777	0.00286701	0.016916052	yes	4194	9338	3719	9338
ENSMUSG00000055730	16	Ces2a	protein_coding	ensembl_havana	chr8:104734003-104741634:+	35.81600499	0.377488089	0.877836352	0.019046295	0.072007728	yes	4196	15066	5804	15066
ENSMUSG00000030662	10	Ipo5	protein_coding	ensembl_havana	chr14:120911224-120947999:+	1965.463233	0.377021951	0.126100335	3.94E-04	0.003706738	yes	4203	1428	2332	4203
ENSMUSG00000048938	12	Nr1h5	protein_coding	ensembl_havana	chr3:102939658-102964133:-	8.831007457	0.376906429	0.322808833	0.028069794	0.095701599	yes	4205	18299	6435	18299
ENSMUSG00000062480	12	Acat3	protein_coding	ensembl_havana	chr17:12923813-12940600:-	146.8883396	0.376904419	0.271525155	0.022035739	0.080400767	yes	4206	11286	6014	11286
ENSMUSG00000081895	3	Rpl17-ps10	processed_pseudogene	ensembl_havana	chr7:72648757-72649311:-	11.73966434	0.376719295	0.300781416	0.026035502	0.09105786	yes	4208	17673	6274	17673
ENSMUSG00000041771	14	Slc24a4	protein_coding	ensembl_havana	chr12:102128733-102267091:+	239.3274676	0.376641754	0.158097146	0.002521157	0.015282251	yes	4209	9564	3620	9564
ENSMUSG00000108083	1	Mug4-ps	unprocessed_pseudogene	havana	chr6:121916430-121956147:+	8.791612949	0.376493073	0.948502707	0.011988264	0.050852208	yes	4211	18310	5173	18310
ENSMUSG00000032369	13	Plscr1	protein_coding	ensembl_havana	chr9:92249750-92272278:+	775.9403289	0.37633677	0.107831634	6.65E-05	9.21E-04	yes	4214	4394	1583	4394
[truncated: 4,569 more rows]
