# Supplementary material for: Small Extracellular Vesicles Propagate the Inflammatory Response After Trauma
Source: Adv Sci (Weinh). 2021 Oct 28;8(24):2102381. doi: 10.1002/advs.202102381 (PMC8693079; doi:10.1002/advs.202102381)
Supplement: Supplementary file 9 — Supplemental Data 6 [file ADVS-8-2102381-s014.tsv]

gene_id	gene_version	gene_name	gene_biotype	gene_source	location	baseMean	log2FoldChange	lfcSE	pvalue	padj	significant	rank_log2_fold_change	rank_base_mean	rank_padj	max_rank
ENSMUSG00000057163	3	Prss2	protein_coding	ensembl_havana	chr6:41521787-41525079:+	109.1585394	9.63447652	1.898595693	3.06E-09	8.47E-06	yes	22	12226	7	12226		significantly regulated genes
ENSMUSG00000096770	2	Amy2a4	protein_coding	ensembl_havana	chr3:113279843-113291449:-	108.5252667	9.126405726	1.748000884	2.26E-09	7.30E-06	yes	23	12246	6	12246		74
ENSMUSG00000031957	6	Ctrb1	protein_coding	ensembl_havana	chr8:111686519-111691010:-	296.1746255	8.674605978	1.418862559	2.03E-11	1.97E-07	yes	24	8679	2	8679		up > log2 2
ENSMUSG00000093931	2	Amy2a3	protein_coding	ensembl_havana	chr3:113312455-113324052:-	399.321855	8.638948645	1.450115781	5.55E-11	2.69E-07	yes	25	7393	4	7393		25
ENSMUSG00000074268	4	Amy2a5	protein_coding	ensembl_havana	chr3:113247178-113258837:-	480.1269599	8.460844692	1.394306549	3.40E-11	2.20E-07	yes	27	6533	3	6533		down< log2 -2
ENSMUSG00000084174	3	Sycn	protein_coding	ensembl_havana	chr7:28540885-28542209:+	33.51747382	7.953259179	1.725701841	1.01E-07	1.22E-04	yes	30	15229	16	15229		10
ENSMUSG00000046008	8	Pnlip	protein_coding	ensembl_havana	chr19:58652498-58681788:+	205.933276	7.793417199	1.601940703	4.29E-08	5.94E-05	yes	31	10149	12	10149
ENSMUSG00000083079	4	Amy2b	unprocessed_pseudogene	havana	chr3:113147656-113156727:-	372.9210062	7.61757056	1.093072202	2.03E-13	3.94E-09	yes	32	7708	1	7708
ENSMUSG00000058579	5	Cela2a	protein_coding	ensembl_havana	chr4:141814962-141826160:-	258.2385269	7.550370017	1.420185686	6.28E-09	1.35E-05	yes	33	9257	9	9257
ENSMUSG00000026818	5	Cel	protein_coding	ensembl_havana	chr2:28555795-28563403:-	99.77840671	7.417347581	1.471899107	2.73E-08	4.80E-05	yes	34	12522	11	12522
ENSMUSG00000023433	8	Cela3b	protein_coding	ensembl_havana	chr4:137420999-137430540:-	84.01550752	7.374749076	1.491031132	4.25E-08	5.94E-05	yes	35	12976	12	12976
ENSMUSG00000054106	7	Try4	protein_coding	ensembl_havana	chr6:41302269-41305532:+	56.03467144	7.213012442	3.289442707	8.76E-06	0.007079689	yes	36	13976	24	13976
ENSMUSG00000029882	5	2210010C04Rik	protein_coding	ensembl_havana	chr6:41030268-41035509:-	142.4150335	6.948187964	3.366459099	1.10E-05	0.008523642	yes	37	11383	25	11383
ENSMUSG00000070360	5	Amy2a1	protein_coding	havana	chr3:113529403-113532428:-	127.7037832	6.779111197	1.238072624	5.06E-09	1.23E-05	yes	40	11763	8	11763
ENSMUSG00000054446	8	Cpa1	protein_coding	ensembl_havana	chr6:30639218-30645363:+	130.5048872	6.538094175	1.484307865	4.25E-07	4.58E-04	yes	42	11692	18	11692
ENSMUSG00000049350	6	Zg16	protein_coding	ensembl_havana	chr7:127050156-127087328:-	102.0163661	6.142585951	1.191561053	3.87E-08	5.94E-05	yes	45	12447	12	12447
ENSMUSG00000071553	10	Cpa2	protein_coding	ensembl_havana	chr6:30541582-30564476:+	31.89487606	6.032900766	2.099131811	6.07E-06	0.005347874	yes	46	15333	22	15333
ENSMUSG00000023031	8	Cela1	protein_coding	ensembl_havana	chr15:100674421-100687921:-	224.6658932	4.889574814	0.796114155	3.04E-10	1.18E-06	yes	51	9834	5	9834
ENSMUSG00000011463	5	Cpb1	protein_coding	ensembl_havana	chr3:20248264-20275733:-	136.2849915	4.880830377	0.884884877	1.20E-08	2.33E-05	yes	52	11557	10	11557
ENSMUSG00000047517	12	Dmbt1	protein_coding	ensembl_havana	chr7:131032046-131121628:+	85.14004069	4.843235446	1.06856224	5.69E-07	5.81E-04	yes	53	12941	19	12941
ENSMUSG00000031896	7	Ctrl	protein_coding	ensembl_havana	chr8:105932003-105933862:-	88.31608994	4.681941402	0.916185761	9.11E-08	1.18E-04	yes	54	12829	15	12829
ENSMUSG00000042179	6	Pnliprp1	protein_coding	ensembl_havana	chr19:58728887-58744169:+	70.78752615	4.451333748	0.906027321	2.07E-07	2.36E-04	yes	57	13421	17	13421
ENSMUSG00000036938	17	Try5	protein_coding	ensembl_havana	chr6:41311233-41316841:-	85.44295399	4.305589524	3.589703884	6.79E-05	0.036567193	yes	58	12929	35	12929
ENSMUSG00000024225	5	Clps	protein_coding	ensembl_havana	chr17:28558149-28560766:-	60.51458371	3.858195816	3.286842952	8.43E-05	0.043301942	yes	65	13777	37	13777
ENSMUSG00000035896	5	Rnase1	protein_coding	ensembl_havana	chr14:51144998-51146785:-	49.83080374	2.138792721	2.441538323	2.36E-04	0.082789244	yes	120	14271	54	14271
ENSMUSG00000025091	4	Pnliprp2	protein_coding	ensembl_havana	chr19:58759719-58777534:+	11.08145315	1.923641663	3.135586273	3.70E-04	0.099891275	yes	128	17811	70	17811
ENSMUSG00000024503	3	Spink1	protein_coding	ensembl_havana	chr18:43728082-43737557:-	12.07590503	1.689350358	1.654348323	1.62E-04	0.064118484	yes	145	17584	48	17584
ENSMUSG00000063903	5	Klk1	protein_coding	ensembl_havana	chr7:44225360-44229618:+	46.87561115	1.035110759	1.357939021	3.04E-04	0.092149194	yes	179	14400	64	14400
ENSMUSG00000074505	6	Fat3	protein_coding	ensembl_havana	chr9:15910189-16501285:-	104.7511424	0.224541802	0.288505259	1.11E-04	0.04903226	yes	335	12372	43	12372
ENSMUSG00000010044	12	Zmynd10	protein_coding	ensembl_havana	chr9:107547298-107551319:+	294.62572	0.181687091	0.099849327	3.14E-05	0.019624359	yes	359	8701	31	8701
ENSMUSG00000090626	9	Tex9	protein_coding	ensembl_havana	chr9:72450394-72492212:-	112.5597387	0.175571712	0.144553529	6.62E-05	0.036567193	yes	364	12121	35	12121
ENSMUSG00000037259	15	Dzank1	protein_coding	ensembl_havana	chr2:144470557-144527414:-	233.8203297	0.170741197	0.188176305	1.17E-04	0.050326491	yes	372	9653	45	9653
ENSMUSG00000036832	5	Lpar3	protein_coding	ensembl_havana	chr3:146220963-146286186:+	348.6315434	0.166363581	0.210698351	1.61E-04	0.064118484	yes	376	7999	48	7999
ENSMUSG00000070044	15	Fam149a	protein_coding	ensembl_havana	chr8:45336717-45382291:-	499.4568958	0.163002273	0.063330505	5.63E-05	0.032074859	yes	379	6353	34	6353
ENSMUSG00000037166	5	Ppp1r14a	protein_coding	ensembl_havana	chr7:29289308-29293801:+	403.0011524	0.152906538	0.203048111	2.10E-04	0.077356967	yes	390	7353	52	7353
ENSMUSG00000097290	9	1300002E11Rik	lncRNA	havana	chr16:21794318-21809040:+	261.4898036	0.133113155	0.093585583	2.94E-04	0.090476826	yes	418	9203	62	9203
ENSMUSG00000020175	15	Rab36	protein_coding	ensembl_havana	chr10:75037058-75054748:+	230.3493004	0.12809958	0.091512883	3.76E-04	0.099891275	yes	430	9735	70	9735
ENSMUSG00000031377	11	Bmx	protein_coding	ensembl_havana	chrX:164192842-164258193:-	182.03941	0.125403746	0.184963693	3.81E-04	0.099891275	yes	435	10600	70	10600
ENSMUSG00000022037	15	Clu	protein_coding	ensembl_havana	chr14:65968483-65981547:+	5008.04054	-0.125333562	0.121984104	3.19E-04	0.095023832	yes	436	368	65	436
ENSMUSG00000037907	16	Ankrd13b	protein_coding	ensembl_havana	chr11:77470485-77489678:-	147.6170268	-0.126495688	0.164552869	3.31E-04	0.095903738	yes	432	11269	66	11269
ENSMUSG00000049327	17	Kmt5a	protein_coding	ensembl_havana	chr5:124439930-124462308:+	954.1455499	-0.133868077	0.139993547	2.43E-04	0.082789244	yes	415	3551	54	3551
ENSMUSG00000015944	9	Castor2	protein_coding	ensembl_havana	chr5:134099711-134144343:+	708.328198	-0.13818363	0.092025342	2.41E-04	0.082789244	yes	409	4817	54	4817
ENSMUSG00000048920	8	Fkrp	protein_coding	ensembl_havana	chr7:16809246-16816732:-	403.7200884	-0.140450315	0.103653819	1.98E-04	0.07540016	yes	406	7342	51	7342
ENSMUSG00000032418	15	Me1	protein_coding	ensembl_havana	chr9:86581371-86695953:-	1673.328074	-0.143095497	0.204926768	2.73E-04	0.086810752	yes	399	1769	61	1769
ENSMUSG00000026279	14	Thap4	protein_coding	ensembl_havana	chr1:93701935-93754864:-	299.4262838	-0.143316696	0.075165489	2.40E-04	0.082789244	yes	398	8639	54	8639
ENSMUSG00000059316	2	Slc27a4	protein_coding	ensembl_havana	chr2:29802634-29817522:+	609.6388798	-0.150686021	0.060578855	1.28E-04	0.053831456	yes	391	5464	46	5464
ENSMUSG00000038388	14	Mpp6	protein_coding	ensembl_havana	chr6:50110241-50198939:+	304.5382463	-0.168683137	0.295953223	3.41E-04	0.097143045	yes	374	8578	68	8578
ENSMUSG00000040502	5	March9	protein_coding	ensembl_havana	chr10:127055011-127060184:-	107.2040123	-0.255474143	0.194153527	1.43E-05	0.010635096	yes	319	12281	26	12281
ENSMUSG00000081593	1	Gm11841	processed_pseudogene	havana	chr4:12125290-12127252:+	55.65900764	-0.298074308	0.536446559	3.81E-04	0.099891275	yes	302	13991	70	13991
ENSMUSG00000050953	10	Gja1	protein_coding	ensembl_havana	chr10:56377330-56402513:+	1991.528708	-0.339318324	0.410840162	8.93E-05	0.043301942	yes	295	1393	37	1393
ENSMUSG00000021250	13	Fos	protein_coding	ensembl_havana	chr12:85473890-85477273:+	449.7678856	-0.369026611	0.463405345	1.09E-04	0.04903226	yes	285	6831	43	6831
ENSMUSG00000030137	8	Tuba8	protein_coding	ensembl_havana	chr6:121210696-121226854:+	394.4948217	-0.412078115	0.633023413	2.61E-04	0.085692565	yes	276	7444	58	7444
ENSMUSG00000022218	16	Tgm1	protein_coding	ensembl_havana	chr14:55700009-55713926:-	193.3232304	-0.444194266	0.635881832	2.11E-04	0.077356967	yes	263	10378	52	10378
ENSMUSG00000113637	1	Gm7049	processed_pseudogene	havana	chr13:62813076-62814787:+	266.0671055	-0.468680254	0.381305433	2.13E-05	0.013789576	yes	257	9132	27	9132
ENSMUSG00000063767	4	S100a7a	protein_coding	ensembl_havana	chr3:90654017-90658669:+	24.32458934	-0.485907418	0.717756318	2.57E-04	0.085692565	yes	251	15977	58	15977
ENSMUSG00000025271	13	Pfkfb1	protein_coding	ensembl_havana	chrX:150588229-150643878:+	51.9996587	-0.63891891	0.917224007	2.91E-04	0.090476826	yes	220	14174	62	14174
ENSMUSG00000036655	8	Colec11	protein_coding	ensembl_havana	chr12:28594173-28623377:-	20.5746459	-0.697264317	1.013906321	3.27E-04	0.095903738	yes	216	16343	66	16343
ENSMUSG00000041476	12	Smpx	protein_coding	ensembl_havana	chrX:157698910-157752591:+	134.0507894	-0.862425613	1.236823296	3.63E-04	0.099891275	yes	200	11610	70	11610
ENSMUSG00000031519	4	Asb5	protein_coding	ensembl_havana	chr8:54529580-54587875:+	20.11837108	-1.12731634	1.530700429	3.54E-04	0.099377331	yes	172	16383	69	16383
ENSMUSG00000061100	5	Retnla	protein_coding	ensembl_havana	chr16:48842551-48844461:+	4557.741439	-1.470710382	1.239793667	9.52E-05	0.043935039	yes	154	420	41	420
ENSMUSG00000025488	9	Cox8b	protein_coding	ensembl_havana	chr7:140898945-140900446:-	209.7687434	-1.69895285	1.602599994	1.46E-04	0.060189235	yes	143	10093	47	10093
ENSMUSG00000044938	8	Klhl31	protein_coding	ensembl_havana	chr9:77636500-77660127:+	45.02309407	-1.701232927	2.008225447	2.67E-04	0.086421426	yes	141	14490	60	14490
ENSMUSG00000018566	14	Slc2a4	protein_coding	ensembl_havana	chr11:69942539-69948188:-	232.3789709	-1.771497752	1.744179586	1.67E-04	0.064910361	yes	136	9684	50	9684
ENSMUSG00000035105	5	Egln3	protein_coding	ensembl_havana	chr12:54178981-54203860:-	64.59358836	-1.788668347	1.040451491	3.52E-05	0.021323893	yes	135	13636	32	13636
ENSMUSG00000028396	5	2310002L09Rik	protein_coding	ensembl_havana	chr4:73939371-73950846:-	20.85608112	-2.443664844	1.884611517	9.37E-05	0.043935039	yes	109	16316	41	16316
ENSMUSG00000050359	7	Sprr1a	protein_coding	ensembl_havana	chr3:92483952-92485895:-	396.9871998	-2.689496148	1.182562004	1.93E-05	0.013789576	yes	102	7415	27	7415
ENSMUSG00000107689	1	Gm44386	lncRNA	havana	chr6:86513891-86516273:-	15.94904681	-2.754534282	1.648694729	4.84E-05	0.028432134	yes	98	16944	33	16944
ENSMUSG00000030399	2	Ckm	protein_coding	ensembl_havana	chr7:19404776-19422841:+	1231.121888	-2.826054887	2.142282095	8.92E-05	0.043301942	yes	93	2645	37	2645
ENSMUSG00000043430	5	Psapl1	protein_coding	ensembl_havana	chr5:36204021-36206568:+	57.49286408	-3.123556683	0.703902819	8.71E-07	8.44E-04	yes	85	13903	20	13903
ENSMUSG00000056328	14	Myh1	protein_coding	ensembl_havana	chr11:67200052-67224575:+	367.527377	-3.414931724	2.647934741	8.50E-05	0.043301942	yes	77	7775	37	7775
ENSMUSG00000019577	6	Pdk4	protein_coding	ensembl_havana	chr6:5483351-5496309:-	1409.149142	-3.545470864	1.193485113	8.34E-06	0.007025797	yes	72	2262	23	2262
ENSMUSG00000039518	7	Cdsn	protein_coding	ensembl_havana	chr17:35552128-35557180:+	18.23032093	-3.633553645	1.621094022	2.12E-05	0.013789576	yes	71	16612	27	16612
ENSMUSG00000036731	7	Cysrt1	protein_coding	ensembl_havana	chr2:25238818-25242452:-	18.01313582	-3.837073324	1.711897839	2.09E-05	0.013789576	yes	68	16640	27	16640
ENSMUSG00000055775	16	Myh8	protein_coding	ensembl_havana	chr11:67277124-67308634:+	247.8308816	-6.765233288	2.431928557	5.29E-06	0.004885628	yes	41	9424	21	9424
