# Supplementary material for: Small Extracellular Vesicles Propagate the Inflammatory Response After Trauma
Source: Adv Sci (Weinh). 2021 Oct 28;8(24):2102381. doi: 10.1002/advs.202102381 (PMC8693079; doi:10.1002/advs.202102381)
Supplement: Supplementary file 10 — Supplemental Data 7 [file ADVS-8-2102381-s005.xlsx]

## Sheet: MS_raw_all
id	Protein IDs	Protein names	Gene names	Fasta headers	Number of proteins	Peptides	Unique peptides	Sequence coverage [%]	Mol. weight [kDa]	Sequence length	Q-value	Score	Intensity	LFQ intensity SG06	LFQ intensity SG07	LFQ intensity SG08	LFQ intensity SG09	LFQ intensity SG10	LFQ intensity SV06	LFQ intensity SV07	LFQ intensity SV08	LFQ intensity SV09	LFQ intensity SV10	LFQ intensity SV1-1	LFQ intensity SV1-2	LFQ intensity SV1-3	LFQ intensity SV1-4	LFQ intensity SV1-5	LFQ intensity TG08	LFQ intensity TG09	LFQ intensity TG10	LFQ intensity TG11	LFQ intensity TG12	LFQ intensity TV08	LFQ intensity TV09	LFQ intensity TV10	LFQ intensity TV11	LFQ intensity TV1-1	LFQ intensity TV12	LFQ intensity TV1-2	LFQ intensity TV1-3	LFQ intensity TV1-4	LFQ intensity TV1-5	MS/MS count	Only identified by site	Potential contaminant	GlyGly (K) site IDs	Phospho (STY) site IDs	GlyGly (K) site positions
1119	P54923	[Protein ADP-ribosylarginine] hydrolase	Adprh	sp|P54923|ADPRH_MOUSE [Protein ADP-ribosylarginine] hydrolase OS=Mus musculus OX=10090 GN=Adprh PE=1 SV=1	1	1	1	5	40.068	362	0	2.74	1555300	0	0	0	0	0	0	0	0	0	0	47148	0	0	0	70638	0	0	0	58182	0	39554	0	0	0	0	0	0	0	0	0	2
3274	Q9D6Y9	1,4-alpha-glucan-branching enzyme	Gbe1	sp|Q9D6Y9|GLGB_MOUSE 1,4-alpha-glucan-branching enzyme OS=Mus musculus OX=10090 GN=Gbe1 PE=1 SV=1	1	2	2	3.6	80.363	702	0	3.6808	7873900	0	0	0	0	0	0	0	0	0	0	147110	201180	107460	0	181760	0	0	0	0	0	200460	0	0	0	0	63489	0	0	259430	0	6
1932	Q64433;Q9JI95	10 kDa heat shock protein, mitochondrial	Hspe1;Cpn10-rs1	sp|Q64433|CH10_MOUSE 10 kDa heat shock protein, mitochondrial OS=Mus musculus OX=10090 GN=Hspe1 PE=1 SV=2;tr|Q9JI95|Q9JI95_MOUSE CPN10-like protein OS=Mus musculus OX=10090 GN=Hspe1-rs1 PE=3 SV=1	2	4	4	42.2	10.963	102	0	14.969	1493900000	25152000	36626000	27474000	24910000	31571000	17584000	26768000	23342000	19530000	24280000	8004100	7158700	21126000	43310000	14801000	26694000	15772000	20978000	11520000	26119000	9481100	20606000	26374000	26389000	20128000	10196000	17850000	33913000	16123000	20470000	132
3316	Q9DAK9	14 kDa phosphohistidine phosphatase	Phpt1	sp|Q9DAK9|PHP14_MOUSE 14 kDa phosphohistidine phosphatase OS=Mus musculus OX=10090 GN=Phpt1 PE=1 SV=1	1	3	3	30.6	13.996	124	0	15.834	18944000	465810	321430	632730	589480	675730	435620	434100	0	535390	0	0	0	0	0	0	556210	332540	334880	0	264400	150840	430650	428510	588670	360600	445080	0	0	0	0	19
3121	Q9CQV8	14-3-3 protein beta/alpha;14-3-3 protein beta/alpha, N-terminally processed	Ywhab	sp|Q9CQV8|1433B_MOUSE 14-3-3 protein beta/alpha OS=Mus musculus OX=10090 GN=Ywhab PE=1 SV=3	1	10	7	57.3	28.086	246	0	323.31	955920000	14691000	14611000	17255000	12321000	14998000	14369000	14783000	12796000	18782000	10908000	11030000	9845000	5942800	10112000	7225400	11423000	14525000	8566100	11765000	8418000	6975200	14937000	9071600	12385000	10148000	13827000	8554400	7813600	9791300	9891900	344			538		51
1233	P62259	14-3-3 protein epsilon	Ywhae	sp|P62259|1433E_MOUSE 14-3-3 protein epsilon OS=Mus musculus OX=10090 GN=Ywhae PE=1 SV=1	1	15	13	56.5	29.174	255	0	323.31	3126900000	45230000	36138000	47683000	20144000	52664000	42988000	51482000	29998000	49253000	26730000	27067000	16104000	23627000	33652000	24742000	73635000	42065000	42013000	37389000	50280000	19524000	52558000	48579000	48319000	28480000	39370000	12841000	26643000	30217000	22927000	352			339		50
1314	P68510	14-3-3 protein eta	Ywhah	sp|P68510|1433F_MOUSE 14-3-3 protein eta OS=Mus musculus OX=10090 GN=Ywhah PE=1 SV=2	1	12	9	54.1	28.211	246	0	323.31	358630000	5490900	3674400	4476800	5533100	4946200	6649200	5298700	1952100	5594200	2554900	3115600	3193200	2838800	1515700	3172800	3979900	4831500	4744500	4849600	3926300	4786600	3803700	3854600	4209600	1803300	5271800	3270700	3252000	3747600	3394900	258			538		50
1223	P61982	14-3-3 protein gamma;14-3-3 protein gamma, N-terminally processed	Ywhag	sp|P61982|1433G_MOUSE 14-3-3 protein gamma OS=Mus musculus OX=10090 GN=Ywhag PE=1 SV=2	1	9	6	49.8	28.302	247	0	323.31	491590000	8735300	4777900	5654300	4181300	6689200	3611200	5172200	4317400	7761500	4580300	7802500	3970100	4897800	3944700	4693400	5849300	6787200	7045700	6708500	5761900	3996800	2628900	5987500	5577300	2714800	6091300	842340	5608300	6289900	3530600	166			538		50
524	O70456	14-3-3 protein sigma	Sfn	sp|O70456|1433S_MOUSE 14-3-3 protein sigma OS=Mus musculus OX=10090 GN=Sfn PE=1 SV=2	1	8	6	47.2	27.706	248	0	32.589	42543000	1323700	650810	842060	1212100	1208300	306220	644500	0	656020	1084000	0	392360	585070	0	554130	963220	0	1490500	479510	2057800	408980	491700	1119800	1450300	0	654690	0	0	609970	0	33			339		49
1310	P68254	14-3-3 protein theta	Ywhaq	sp|P68254|1433T_MOUSE 14-3-3 protein theta OS=Mus musculus OX=10090 GN=Ywhaq PE=1 SV=1	1	14	12	52.7	27.778	245	0	323.31	946720000	10401000	9674800	12853000	10286000	8634000	13100000	11171000	12565000	12683000	7481100	9846900	6516800	8148500	7332400	8333300	14943000	11457000	9207200	10798000	10698000	8696000	12540000	9720000	11420000	6927300	14118000	8242900	6823700	8330500	7247300	327			339		49
1292	P63101	14-3-3 protein zeta/delta	Ywhaz	sp|P63101|1433Z_MOUSE 14-3-3 protein zeta/delta OS=Mus musculus OX=10090 GN=Ywhaz PE=1 SV=1	1	15	12	58.4	27.771	245	0	323.31	3692200000	45105000	42791000	65269000	33950000	57231000	56926000	43810000	39202000	45635000	33109000	40999000	30690000	33914000	39752000	25531000	57099000	55895000	56277000	40241000	55474000	26626000	53726000	50967000	56418000	35102000	45053000	21958000	38697000	36579000	36824000	527			538;543;544		49;103;115
3448	Q9ERR7	15 kDa selenoprotein	Selenof	sp|Q9ERR7|SEP15_MOUSE Selenoprotein F OS=Mus musculus OX=10090 GN=Selenof PE=1 SV=3	1	2	2	15.4	17.806	162	0	60.278	10155000	0	0	0	0	0	121050	0	0	0	0	0	0	157410	0	0	191510	179840	0	227480	393210	0	0	202860	726090	0	264240	0	116310	205350	0	18
2752	Q8VCC1	15-hydroxyprostaglandin dehydrogenase [NAD(+)]	Hpgd	sp|Q8VCC1|PGDH_MOUSE 15-hydroxyprostaglandin dehydrogenase [NAD(+)] OS=Mus musculus OX=10090 GN=Hpgd PE=1 SV=1	1	7	7	32.3	29.18	269	0	38.071	36901000	0	0	158350	0	0	0	0	0	0	0	797030	1810200	372830	0	377250	0	0	0	321990	0	1379400	0	0	0	0	609210	0	0	614490	0	35
1168	P58871	182 kDa tankyrase-1-binding protein	Tnks1bp1	sp|P58871|TB182_MOUSE 182 kDa tankyrase-1-binding protein OS=Mus musculus OX=10090 GN=Tnks1bp1 PE=1 SV=2	1	19	19	19.4	181.82	1720	0	271.46	231020000	5880400	18164000	4154700	580930	8267700	1631100	5947900	0	273710	451940	1030300	680560	4862600	1268300	2544300	2683900	1740900	3212100	3905100	4182100	3292900	2744300	6731900	6587400	10485000	3943600	219570	1188000	1611000	678580	192
2665	Q8K4X7	1-acyl-sn-glycerol-3-phosphate acyltransferase delta	Agpat4	sp|Q8K4X7|PLCD_MOUSE 1-acyl-sn-glycerol-3-phosphate acyltransferase delta OS=Mus musculus OX=10090 GN=Agpat4 PE=1 SV=1	1	1	1	3.7	43.81	378	0.0094675	1.7629	116180	0	0	0	0	0	0	0	0	0	0	0	104350	0	0	0	0	0	0	0	0	0	0	0	0	0	0	0	0	0	0	4
110	A3KGF7	1-phosphatidylinositol 4,5-bisphosphate phosphodiesterase beta-2	Plcb2	sp|A3KGF7|PLCB2_MOUSE 1-phosphatidylinositol 4,5-bisphosphate phosphodiesterase beta-2 OS=Mus musculus OX=10090 GN=Plcb2 PE=1 SV=1	1	3	3	4.9	134.54	1181	0.0068631	1.8951	1081200	396810	0	0	0	220050	0	0	0	0	0	0	0	0	0	0	0	0	0	0	0	0	0	0	0	0	0	0	0	0	0	1				1861;1862;3092
2720	Q8R3B1	1-phosphatidylinositol 4,5-bisphosphate phosphodiesterase delta-1	Plcd1	sp|Q8R3B1|PLCD1_MOUSE 1-phosphatidylinositol 4,5-bisphosphate phosphodiesterase delta-1 OS=Mus musculus OX=10090 GN=Plcd1 PE=1 SV=2	1	3	3	6.6	85.872	756	0	9.9277	6765900	67452	0	151640	0	0	0	89159	0	0	0	0	184250	0	0	132870	76165	77849	133760	152580	122090	88427	0	128490	0	0	153930	0	0	0	0	15
2657	Q8K4D7	1-phosphatidylinositol 4,5-bisphosphate phosphodiesterase zeta-1	Plcz1	sp|Q8K4D7|PLCZ1_MOUSE 1-phosphatidylinositol 4,5-bisphosphate phosphodiesterase zeta-1 OS=Mus musculus OX=10090 GN=Plcz1 PE=1 SV=1	1	1	1	2.5	74.613	647	1	-2	0	0	0	0	0	0	0	0	0	0	0	0	0	0	0	0	0	0	0	0	0	0	0	0	0	0	0	0	0	0	0	0	+		1198	1348	381
3085	Q9CQ62	2,4-dienoyl-CoA reductase, mitochondrial	Decr1	sp|Q9CQ62|DECR_MOUSE 2,4-dienoyl-CoA reductase, mitochondrial OS=Mus musculus OX=10090 GN=Decr1 PE=1 SV=1	1	8	8	25.4	36.213	335	0	124.08	102390000	444850	229350	657080	386300	0	508640	0	0	408130	733200	2217800	4296700	1295500	0	2672100	0	0	187720	2351000	0	2668900	0	206950	49034	1124900	929680	1426200	988730	1529700	689230	81
1473	Q05921	2-5A-dependent ribonuclease	Rnasel	sp|Q05921|RN5A_MOUSE 2-5A-dependent ribonuclease OS=Mus musculus OX=10090 GN=Rnasel PE=1 SV=2	1	1	1	3	83.274	735	1	-2	0	0	0	0	0	0	0	0	0	0	0	0	0	0	0	0	0	0	0	0	0	0	0	0	0	0	0	0	0	0	0	0	+		597;598	622	494;495
1246	P62334	26S protease regulatory subunit 10B	Psmc6	sp|P62334|PRS10_MOUSE 26S proteasome regulatory subunit 10B OS=Mus musculus OX=10090 GN=Psmc6 PE=1 SV=1	1	5	5	15.7	44.172	389	0	12.188	7438200	90951	0	122760	0	0	0	0	0	0	0	434650	608830	223880	0	408630	0	0	0	604690	0	0	0	0	0	0	257680	353300	0	297340	0	19
554	O88685	26S protease regulatory subunit 6A	Psmc3	sp|O88685|PRS6A_MOUSE 26S proteasome regulatory subunit 6A OS=Mus musculus OX=10090 GN=Psmc3 PE=1 SV=2	1	4	4	13.3	49.548	442	0	87.633	23392000	0	0	176770	0	0	0	0	0	0	0	859940	1113900	465410	0	632060	118740	127970	135800	727360	280710	229470	0	82985	187160	215380	464300	0	288210	623100	168770	49
1115	P54775	26S protease regulatory subunit 6B	Psmc4	sp|P54775|PRS6B_MOUSE 26S proteasome regulatory subunit 6B OS=Mus musculus OX=10090 GN=Psmc4 PE=1 SV=2	1	4	4	19.1	47.408	418	0	74.084	22821000	145930	316550	362840	0	0	0	0	0	0	313870	0	0	209480	0	283880	0	249850	393750	331470	232730	381470	0	0	674340	275590	198940	0	0	223790	0	31
1004	P46471	26S protease regulatory subunit 7	Psmc2	sp|P46471|PRS7_MOUSE 26S proteasome regulatory subunit 7 OS=Mus musculus OX=10090 GN=Psmc2 PE=1 SV=5	1	6	6	18.5	48.647	433	0	10.652	38710000	562680	347670	466100	784830	609170	0	445130	1043600	711320	658040	634080	950560	486270	624210	619680	569120	0	264940	1022600	716270	726350	0	693310	605230	897060	603280	0	701110	458410	0	26
1228	P62196	26S protease regulatory subunit 8	Psmc5	sp|P62196|PRS8_MOUSE 26S proteasome regulatory subunit 8 OS=Mus musculus OX=10090 GN=Psmc5 PE=1 SV=1	1	2	2	7.9	45.626	406	0	6.9501	5754300	0	0	0	0	0	0	0	0	0	0	202780	0	141460	0	166400	0	0	0	91707	0	174780	0	0	0	0	150220	0	136930	0	0	2
1553	Q3TXS7;J3QN38	26S proteasome non-ATPase regulatory subunit 1	Psmd1	sp|Q3TXS7|PSMD1_MOUSE 26S proteasome non-ATPase regulatory subunit 1 OS=Mus musculus OX=10090 GN=Psmd1 PE=1 SV=1	2	7	7	9.9	105.73	953	0	15.087	8551700	0	0	0	0	0	0	0	0	0	0	207670	198550	125070	142650	0	0	190140	342870	70328	374080	111030	0	201730	171500	169250	138280	0	0	211040	0	18			638;639	671;2283	827;838
2282	Q8BG32	26S proteasome non-ATPase regulatory subunit 11	Psmd11	sp|Q8BG32|PSD11_MOUSE 26S proteasome non-ATPase regulatory subunit 11 OS=Mus musculus OX=10090 GN=Psmd11 PE=1 SV=3	1	4	4	11.8	47.436	422	0	30.309	19674000	0	0	135390	0	0	0	0	0	0	0	0	272840	500150	0	345680	0	0	172240	372660	89453	352290	0	124460	0	203500	319440	0	214120	380690	266990	17
3303	Q9D8W5	26S proteasome non-ATPase regulatory subunit 12	Psmd12	sp|Q9D8W5|PSD12_MOUSE 26S proteasome non-ATPase regulatory subunit 12 OS=Mus musculus OX=10090 GN=Psmd12 PE=1 SV=4	1	4	4	12.3	52.895	456	0	71.304	6995100	0	0	0	0	0	0	0	0	0	0	99899	0	127280	0	115160	0	0	0	319530	0	118650	0	0	0	0	67402	0	0	0	0	10
441	O35593	26S proteasome non-ATPase regulatory subunit 14	Psmd14	sp|O35593|PSDE_MOUSE 26S proteasome non-ATPase regulatory subunit 14 OS=Mus musculus OX=10090 GN=Psmd14 PE=1 SV=2	1	1	1	4.2	34.577	310	0.0049	1.9774	8893800	0	0	0	120210	0	0	0	0	0	0	212030	295870	180710	0	187490	0	0	0	99816	0	286340	0	0	0	134850	0	0	0	190160	0	7
2782	Q8VDM4	26S proteasome non-ATPase regulatory subunit 2	Psmd2	sp|Q8VDM4|PSMD2_MOUSE 26S proteasome non-ATPase regulatory subunit 2 OS=Mus musculus OX=10090 GN=Psmd2 PE=1 SV=1	1	4	4	5.5	100.2	908	0	6.1046	6752300	0	0	0	0	0	0	0	0	0	0	0	238260	171850	0	197740	0	0	0	96098	0	154960	0	0	0	0	145550	0	0	168170	0	12
747	P14685	26S proteasome non-ATPase regulatory subunit 3	Psmd3	sp|P14685|PSMD3_MOUSE 26S proteasome non-ATPase regulatory subunit 3 OS=Mus musculus OX=10090 GN=Psmd3 PE=1 SV=3	1	5	5	12.6	60.718	530	0	16.078	21185000	0	0	152250	0	0	0	0	0	0	0	498690	696980	383410	0	363510	0	0	0	417430	0	418910	0	0	0	452470	307640	285480	0	336510	0	26
427	O35226	26S proteasome non-ATPase regulatory subunit 4	Psmd4	sp|O35226|PSMD4_MOUSE 26S proteasome non-ATPase regulatory subunit 4 OS=Mus musculus OX=10090 GN=Psmd4 PE=1 SV=1	1	6	6	25.8	40.703	376	0	17.586	73078000	812120	1172200	881650	0	1566100	1568100	1180100	0	914290	690240	972160	669900	943220	1261800	912680	1144200	956760	921240	1077000	974590	834670	819840	782170	1421300	0	844600	0	661110	585680	771880	44
2352	Q8BJY1	26S proteasome non-ATPase regulatory subunit 5	Psmd5	sp|Q8BJY1|PSMD5_MOUSE 26S proteasome non-ATPase regulatory subunit 5 OS=Mus musculus OX=10090 GN=Psmd5 PE=1 SV=4	1	7	7	15.3	55.971	504	0	26.746	6490700	0	0	0	0	0	0	0	0	0	0	325470	313470	0	0	264360	0	0	0	124810	0	0	0	0	0	0	132290	0	0	0	0	14
2974	Q99JI4	26S proteasome non-ATPase regulatory subunit 6	Psmd6	sp|Q99JI4|PSMD6_MOUSE 26S proteasome non-ATPase regulatory subunit 6 OS=Mus musculus OX=10090 GN=Psmd6 PE=1 SV=1	1	5	5	14.1	45.536	389	0	5.3612	2231400	0	0	0	0	0	0	0	0	0	0	108010	0	0	0	109370	0	0	0	92710	0	0	0	0	0	0	87195	0	0	0	0	10
865	P26516	26S proteasome non-ATPase regulatory subunit 7	Psmd7	sp|P26516|PSMD7_MOUSE 26S proteasome non-ATPase regulatory subunit 7 OS=Mus musculus OX=10090 GN=Psmd7 PE=1 SV=2	1	2	2	10.9	36.539	321	0.0017101	2.3283	8526300	0	0	0	0	0	0	0	0	0	0	301320	201920	193530	0	253680	0	0	0	228340	0	194480	0	0	0	0	152410	0	0	0	0	5
3160	Q9CX56	26S proteasome non-ATPase regulatory subunit 8	Psmd8	sp|Q9CX56|PSMD8_MOUSE 26S proteasome non-ATPase regulatory subunit 8 OS=Mus musculus OX=10090 GN=Psmd8 PE=1 SV=2	1	3	3	15.3	39.93	353	0	6.1482	10772000	0	0	0	0	0	0	0	0	0	0	0	0	0	0	186830	87141	0	141080	238070	55638	196740	187800	0	0	0	131400	0	0	175010	0	12
3125	Q9CR00	26S proteasome non-ATPase regulatory subunit 9	Psmd9	sp|Q9CR00|PSMD9_MOUSE 26S proteasome non-ATPase regulatory subunit 9 OS=Mus musculus OX=10090 GN=Psmd9 PE=1 SV=1	1	6	6	30.6	24.72	222	0	26.025	65965000	1369100	1260500	1213900	1165500	2286800	1190700	1101200	1497600	809020	1289000	651690	502160	0	1218000	0	1836100	0	831470	558540	1005300	619440	1154400	1728500	1168100	1194100	492760	1077100	2001700	0	1010800	37				1525
1594	Q3UHX2	28 kDa heat- and acid-stable phosphoprotein	Pdap1	sp|Q3UHX2|HAP28_MOUSE 28 kDa heat- and acid-stable phosphoprotein OS=Mus musculus OX=10090 GN=Pdap1 PE=1 SV=1	1	6	6	34.8	20.605	181	0	79.644	277660000	6280500	7091500	4694800	4294900	6125900	4993300	4849800	5647700	4857400	4609400	2715000	2079800	2778200	4760600	1927300	4288300	3120500	2874000	2150600	2842200	1775800	5359000	4312800	4847000	4113700	2829200	1347300	3783300	2535500	5515500	118
3047	Q99N85	28S ribosomal protein S18a, mitochondrial	Mrps18a	sp|Q99N85|RT18A_MOUSE 28S ribosomal protein S18a, mitochondrial OS=Mus musculus OX=10090 GN=Mrps18a PE=2 SV=1	1	1	1	5.6	22.321	196	1	-2	0	0	0	0	0	0	0	0	0	0	0	0	0	0	0	0	0	0	0	0	0	0	0	0	0	0	0	0	0	0	0	0	+		1326;1327;1328	1520	157;160;164
2357	Q8BK72	28S ribosomal protein S27, mitochondrial	Mrps27	sp|Q8BK72|RT27_MOUSE 28S ribosomal protein S27, mitochondrial OS=Mus musculus OX=10090 GN=Mrps27 PE=1 SV=2	1	1	1	3.4	47.778	415	1	-2	0	0	0	0	0	0	0	0	0	0	0	0	0	0	0	0	0	0	0	0	0	0	0	0	0	0	0	0	0	0	0	0	+		1034;1035	2620	124;132
3124	Q9CQX8	28S ribosomal protein S36, mitochondrial	Mrps36	sp|Q9CQX8|RT36_MOUSE 28S ribosomal protein S36, mitochondrial OS=Mus musculus OX=10090 GN=Mrps36 PE=1 SV=1	1	2	2	44.1	11.101	102	0	10.601	43462000	1602400	1111600	1111000	669970	1422000	561990	0	0	0	1664300	581020	0	761410	1261700	667660	1122500	0	617630	442310	1331300	0	0	1240100	760480	977450	0	0	1006300	567760	0	32
2051	Q6PDY2	2-aminoethanethiol dioxygenase	Ado	sp|Q6PDY2|AEDO_MOUSE 2-aminoethanethiol dioxygenase OS=Mus musculus OX=10090 GN=Ado PE=1 SV=2	1	1	1	3.5	28.372	256	0.0033195	2.1007	1845900	0	181290	229790	0	0	0	0	0	75972	0	0	0	0	0	0	0	0	0	0	231120	0	0	0	0	0	0	0	0	0	0	4
1945	Q64676	2-hydroxyacylsphingosine 1-beta-galactosyltransferase	Ugt8	sp|Q64676|CGT_MOUSE 2-hydroxyacylsphingosine 1-beta-galactosyltransferase OS=Mus musculus OX=10090 GN=Ugt8 PE=1 SV=2	1	1	1	3.1	61.248	541	1	-2	0	0	0	0	0	0	0	0	0	0	0	0	0	0	0	0	0	0	0	0	0	0	0	0	0	0	0	0	0	0	0	0	+		832	928;2445	89
1728	Q60597;E9Q7L0	2-oxoglutarate dehydrogenase, mitochondrial	Ogdh	sp|Q60597|ODO1_MOUSE 2-oxoglutarate dehydrogenase, mitochondrial OS=Mus musculus OX=10090 GN=Ogdh PE=1 SV=3	2	17	17	23.3	116.45	1023	0	114.59	153450000	347630	246810	430730	329120	0	435420	559350	0	288330	0	3667500	3909200	2928000	0	2371500	100650	0	409500	4119700	48152	4826000	0	367670	162470	1233200	1572500	1671000	910950	1779100	538550	165
3722	Q9Z0S1	3(2),5-bisphosphate nucleotidase 1	Bpnt1	sp|Q9Z0S1|BPNT1_MOUSE 3(2),5-bisphosphate nucleotidase 1 OS=Mus musculus OX=10090 GN=Bpnt1 PE=1 SV=2	1	4	4	20.1	33.196	308	0	46.173	20822000	0	0	0	0	0	0	0	0	0	0	409560	298620	0	0	392810	195330	296660	355580	321780	0	369700	299980	0	246590	413280	0	213570	0	389770	432970	22
3327	Q9DB15	39S ribosomal protein L12, mitochondrial	Mrpl12	sp|Q9DB15|RM12_MOUSE 39S ribosomal protein L12, mitochondrial OS=Mus musculus OX=10090 GN=Mrpl12 PE=1 SV=2	1	4	4	24.4	21.708	201	0	34.002	59436000	1099300	1139100	759730	0	863960	528390	870700	0	707960	898170	384190	0	621370	675670	643910	966500	926340	429080	464780	962050	475210	1323500	900510	613220	0	535140	0	752910	704450	537810	57
3068	Q9CPR5	39S ribosomal protein L15, mitochondrial	Mrpl15	sp|Q9CPR5|RM15_MOUSE 39S ribosomal protein L15, mitochondrial OS=Mus musculus OX=10090 GN=Mrpl15 PE=1 SV=1	1	1	1	6.1	33.541	295	1	-2	0	0	0	0	0	0	0	0	0	0	0	0	0	0	0	0	0	0	0	0	0	0	0	0	0	0	0	0	0	0	0	0	+		1332;1333		279;280
3387	Q9DCU6	39S ribosomal protein L4, mitochondrial	Mrpl4	sp|Q9DCU6|RM04_MOUSE 39S ribosomal protein L4, mitochondrial OS=Mus musculus OX=10090 GN=Mrpl4 PE=1 SV=1	1	1	1	4.8	33.073	294	1	-2	24103000	0	0	0	0	0	0	0	0	0	0	0	0	0	0	0	0	0	0	0	0	0	0	0	0	0	0	0	0	0	1137100	0	+
3757	Q9Z2Q5	39S ribosomal protein L40, mitochondrial	Mrpl40	sp|Q9Z2Q5|RM40_MOUSE 39S ribosomal protein L40, mitochondrial OS=Mus musculus OX=10090 GN=Mrpl40 PE=1 SV=2	1	2	2	12.1	24.301	206	0	4.2863	2164500	59144	70887	86011	0	76839	0	0	0	0	0	0	0	0	230280	75573	122020	0	0	0	0	0	0	108710	70773	0	0	0	0	0	0	15
3080	Q9CQ40	39S ribosomal protein L49, mitochondrial	Mrpl49	sp|Q9CQ40|RM49_MOUSE 39S ribosomal protein L49, mitochondrial OS=Mus musculus OX=10090 GN=Mrpl49 PE=1 SV=1	1	2	2	15.7	19.133	166	0	3.0227	1432100	0	81286	99209	0	0	0	0	0	0	0	0	0	0	0	0	75357	0	67344	0	137880	0	0	0	0	0	137980	0	0	0	0	12
389	O08756	3-hydroxyacyl-CoA dehydrogenase type-2	Hsd17b10	sp|O08756|HCD2_MOUSE 3-hydroxyacyl-CoA dehydrogenase type-2 OS=Mus musculus OX=10090 GN=Hsd17b10 PE=1 SV=4	1	7	7	42.5	27.418	261	0	75.087	90090000	255930	121330	286560	444860	175270	545760	362180	0	561810	0	1579200	1906800	1655100	0	2382700	147080	124560	322260	1792800	314710	1767400	135930	155840	119870	374770	1016600	433510	439030	1562000	731940	80
2130	Q78JT3	3-hydroxyanthranilate 3,4-dioxygenase	Haao	sp|Q78JT3|3HAO_MOUSE 3-hydroxyanthranilate 3,4-dioxygenase OS=Mus musculus OX=10090 GN=Haao PE=1 SV=1	1	2	2	10.5	32.804	286	0.004884	1.9553	161570	0	0	0	0	0	0	0	0	0	0	0	0	0	0	49183	0	0	0	0	0	0	0	0	0	0	0	0	0	0	0	2
2598	Q8JZV9	3-hydroxybutyrate dehydrogenase type 2	Bdh2	sp|Q8JZV9|BDH2_MOUSE 3-hydroxybutyrate dehydrogenase type 2 OS=Mus musculus OX=10090 GN=Bdh2 PE=1 SV=1	1	1	1	8.2	26.753	245	1	-2	0	0	0	0	0	0	0	0	0	0	0	0	0	0	0	0	0	0	0	0	0	0	0	0	0	0	0	0	0	0	0	0	+			1325
3012	Q99L13	3-hydroxyisobutyrate dehydrogenase, mitochondrial	Hibadh	sp|Q99L13|3HIDH_MOUSE 3-hydroxyisobutyrate dehydrogenase, mitochondrial OS=Mus musculus OX=10090 GN=Hibadh PE=1 SV=1	1	6	6	26.6	35.44	335	0	54.083	33736000	61146	38507	162290	0	0	0	0	0	0	0	1084400	723400	581330	0	1204300	198110	0	221640	635570	153170	492460	44389	316720	195110	197910	613940	285290	0	434050	0	51			1310;1311	1502;1503	140;144
2672	Q8QZS1	3-hydroxyisobutyryl-CoA hydrolase, mitochondrial	Hibch	sp|Q8QZS1|HIBCH_MOUSE 3-hydroxyisobutyryl-CoA hydrolase, mitochondrial OS=Mus musculus OX=10090 GN=Hibch PE=1 SV=1	1	5	5	17.7	43.037	385	0	17.854	9801100	0	0	0	0	0	0	0	0	0	0	0	0	0	0	0	0	0	0	262650	0	233120	0	0	0	0	207670	0	173390	263140	313560	19
2760	Q921H8;Q8VCH0	3-ketoacyl-CoA thiolase A, peroxisomal;3-ketoacyl-CoA thiolase B, peroxisomal	Acaa1a;Acaa1b	sp|Q921H8|THIKA_MOUSE 3-ketoacyl-CoA thiolase A, peroxisomal OS=Mus musculus OX=10090 GN=Acaa1a PE=1 SV=1;sp|Q8VCH0|THIKB_MOUSE 3-ketoacyl-CoA thiolase B, peroxisomal OS=Mus musculus OX=10090 GN=Acaa1b PE=1 SV=1	2	6	6	20	43.953	424	0	12.849	14053000	0	0	0	0	0	0	0	0	0	0	373370	685330	334470	0	358360	360850	0	0	410030	0	0	0	516450	0	290100	220820	400230	279790	468780	0	27
2445	Q8BWT1	3-ketoacyl-CoA thiolase, mitochondrial	Acaa2	sp|Q8BWT1|THIM_MOUSE 3-ketoacyl-CoA thiolase, mitochondrial OS=Mus musculus OX=10090 GN=Acaa2 PE=1 SV=3	1	16	16	54.4	41.829	397	0	323.31	531500000	2463800	2391800	2813600	5315500	1162600	3249700	2166300	2603300	3305600	2526100	10037000	13335000	8726800	3055100	10764000	1188700	1882700	1403800	6821600	1566800	10388000	1635700	1566900	1939600	6360600	5436000	7627000	5166200	5943100	6411600	246
1985	Q6GV12	3-ketodihydrosphingosine reductase	Kdsr	sp|Q6GV12|KDSR_MOUSE 3-ketodihydrosphingosine reductase OS=Mus musculus OX=10090 GN=Kdsr PE=1 SV=1	1	1	1	3.3	35.955	332	0.0087475	1.8098	5256800	0	0	126570	0	0	0	0	0	0	0	0	0	0	0	0	209650	0	0	0	0	219600	0	0	0	0	0	0	0	0	0	2
2969	Q99J99	3-mercaptopyruvate sulfurtransferase	Mpst	sp|Q99J99|THTM_MOUSE 3-mercaptopyruvate sulfurtransferase OS=Mus musculus OX=10090 GN=Mpst PE=1 SV=4	1	1	1	9.1	33.097	297	0.0087614	1.8134	313060	0	0	0	0	0	0	0	0	0	0	0	0	0	0	95296	0	0	0	0	0	0	0	0	0	0	0	0	0	0	0	4
1301	P63325	40S ribosomal protein S10	Rps10	sp|P63325|RS10_MOUSE 40S ribosomal protein S10 OS=Mus musculus OX=10090 GN=Rps10 PE=1 SV=1	1	4	2	23.6	18.916	165	0	35.571	57178000	210850	406910	471710	399260	230020	286300	0	0	399430	0	1113400	749740	891820	524010	1025200	408200	0	767560	1158200	455020	706220	390350	302290	359320	1160600	698380	1168600	625710	1437100	428630	50
1236	P62281	40S ribosomal protein S11	Rps11	sp|P62281|RS11_MOUSE 40S ribosomal protein S11 OS=Mus musculus OX=10090 GN=Rps11 PE=1 SV=3	1	3	3	15.2	18.431	158	0.0045045	1.9971	27617000	0	0	0	0	0	562280	0	0	0	0	650610	0	0	0	0	0	0	0	0	0	1159500	0	0	0	520560	0	990720	0	0	398180	4
1300	P63323	40S ribosomal protein S12	Rps12	sp|P63323|RS12_MOUSE 40S ribosomal protein S12 OS=Mus musculus OX=10090 GN=Rps12 PE=1 SV=2	1	4	4	28	14.525	132	0	6.1929	197490000	3290600	2351400	3090800	3273400	2906800	2750500	3112200	1985200	1803000	1412100	2293500	2103000	1888300	3090700	1851100	2187000	774270	1663900	2286200	2366600	1873200	1892300	2823300	2846400	2658400	2689300	3881300	3227900	2664100	1931800	60
1237	P62301	40S ribosomal protein S13	Rps13	sp|P62301|RS13_MOUSE 40S ribosomal protein S13 OS=Mus musculus OX=10090 GN=Rps13 PE=1 SV=2	1	4	4	19.9	17.222	151	0	6.2699	32890000	0	270770	291020	539850	315970	0	0	0	0	0	792850	1259000	514240	0	1109000	0	0	332320	725990	0	1070200	0	269960	0	684040	616290	1316600	463060	0	467000	23
1234	P62264	40S ribosomal protein S14	Rps14	sp|P62264|RS14_MOUSE 40S ribosomal protein S14 OS=Mus musculus OX=10090 GN=Rps14 PE=1 SV=3	1	1	1	8.6	16.273	151	0	4.1113	45146000	0	1184800	985090	1430400	0	1025200	799560	1166800	796510	708570	818980	871870	701700	0	831970	0	0	0	0	0	1316800	0	0	0	903230	0	1526800	816000	696230	1211000	23
1230	P62245	40S ribosomal protein S15a	Rps15a	sp|P62245|RS15A_MOUSE 40S ribosomal protein S15a OS=Mus musculus OX=10090 GN=Rps15a PE=1 SV=2	1	3	3	23.8	14.839	130	0	6.5583	61010000	589740	362860	516740	0	338860	440980	0	0	0	226030	1390500	1104300	785100	549450	810160	282310	394940	235230	658580	256120	1381800	0	310090	0	887590	678390	636520	713400	566420	361320	44
739	P14131	40S ribosomal protein S16	Rps16	sp|P14131|RS16_MOUSE 40S ribosomal protein S16 OS=Mus musculus OX=10090 GN=Rps16 PE=1 SV=4	1	5	5	25.3	16.445	146	0	6.9544	55204000	123310	0	135890	552630	0	383450	0	638570	0	0	1796700	2308200	1190900	0	1169700	0	433740	81223	497410	0	1137300	0	105500	0	734550	384040	1460300	938870	1093800	1030100	41
1298	P63276	40S ribosomal protein S17	Rps17	sp|P63276|RS17_MOUSE 40S ribosomal protein S17 OS=Mus musculus OX=10090 GN=Rps17 PE=1 SV=2	1	6	6	49.6	15.524	135	0	47.465	77149000	1377600	768320	1472900	321620	1375200	986730	1237400	0	1335100	1190700	651120	0	1276900	1158800	1185800	1441600	1093700	1234800	1376300	1516300	0	609780	1767700	1483100	943760	1059600	0	1225800	1086200	888440	119
43	F6YVP7;A0A1Y7VKY1;P62270	40S ribosomal protein S18	Gm10260;Rps18	tr|F6YVP7|F6YVP7_MOUSE Predicted gene 10260 OS=Mus musculus OX=10090 GN=Gm10260 PE=3 SV=2;tr|A0A1Y7VKY1|A0A1Y7VKY1_MOUSE MCG116671 OS=Mus musculus OX=10090 GN=Gm11361 PE=3 SV=1;sp|P62270|RS18_MOUSE 40S ribosomal protein S18 OS=Mus musculus OX=10090 GN=Rps1	3	6	6	36.8	17.671	152	0	22.254	98007000	0	0	0	1637800	2132600	0	0	0	795790	0	1542500	3270700	1603000	782420	1819300	0	0	0	1900100	171770	1711300	0	0	819540	1557300	870160	2601900	714590	1193800	1002200	51
3203	Q9CZX8	40S ribosomal protein S19	Rps19	sp|Q9CZX8|RS19_MOUSE 40S ribosomal protein S19 OS=Mus musculus OX=10090 GN=Rps19 PE=1 SV=3	1	8	8	37.9	16.085	145	0	24.839	486770000	9846900	9741100	11815000	3609600	8416500	6026700	6571900	5593700	7312900	5758200	5622400	3884200	4063400	6049000	5585300	6881400	6605500	5107300	6829200	5374000	3584900	5972700	6819300	6076000	4834000	7999000	3195100	5607100	3992100	3997400	153
851	P25444	40S ribosomal protein S2	Rps2	sp|P25444|RS2_MOUSE 40S ribosomal protein S2 OS=Mus musculus OX=10090 GN=Rps2 PE=1 SV=3	1	10	10	34.8	31.231	293	0	73.019	94534000	93536	161790	527120	394590	0	303500	127280	0	269900	0	1989000	3025900	1718400	148940	1910400	213850	351340	502340	2950500	350450	2221600	0	212460	408200	1238000	1343800	1412000	707050	2351600	729740	99
1187	P60867	40S ribosomal protein S20	Rps20	sp|P60867|RS20_MOUSE 40S ribosomal protein S20 OS=Mus musculus OX=10090 GN=Rps20 PE=1 SV=1	1	2	2	15.1	13.373	119	0	4.1678	82953000	845870	342770	748410	0	0	1030400	344790	0	0	0	566090	531530	775490	452310	1056300	0	0	740490	1259800	0	1572900	0	790480	765040	0	1879300	948020	0	560400	0	19
3113	Q9CQR2	40S ribosomal protein S21	Rps21	sp|Q9CQR2|RS21_MOUSE 40S ribosomal protein S21 OS=Mus musculus OX=10090 GN=Rps21 PE=1 SV=1	1	2	2	22.9	9.1413	83	0	4.2197	137810000	2274900	2894400	2040700	2770500	4765200	4026200	2755800	2186400	1231700	1322800	1218000	577130	1938700	4053900	2081100	1540300	2003800	1623200	1179900	1396000	621820	504980	3055700	2258400	2734300	1697600	2376800	4866000	2470100	2715300	28
1235	P62267	40S ribosomal protein S23	Rps23	sp|P62267|RS23_MOUSE 40S ribosomal protein S23 OS=Mus musculus OX=10090 GN=Rps23 PE=1 SV=3	1	2	2	26.6	15.807	143	0	19.627	26036000	0	0	246100	0	0	0	129640	0	147930	0	724740	683280	598520	0	744290	0	0	0	379920	0	443890	93006	0	0	374300	726880	374460	495210	643630	416350	24
1267	P62849	40S ribosomal protein S24	Rps24	sp|P62849|RS24_MOUSE 40S ribosomal protein S24 OS=Mus musculus OX=10090 GN=Rps24 PE=1 SV=1	1	1	1	9	15.423	133	0	3.7177	20866000	259060	200200	504050	0	317850	463510	413530	0	458440	673220	507870	236610	310980	0	447130	296190	0	294210	467010	324430	192130	0	141190	158220	0	294330	0	241330	0	0	23
1268	P62852	40S ribosomal protein S25	Rps25	sp|P62852|RS25_MOUSE 40S ribosomal protein S25 OS=Mus musculus OX=10090 GN=Rps25 PE=1 SV=1	1	4	4	24	13.742	125	0	15.659	189410000	2924800	2147200	2415800	2228500	2769300	1985600	2167800	1166300	2486200	1932700	2068200	1934800	1654500	0	1515300	2712100	2090900	1727600	1571800	2178500	1824600	1793600	2246700	2408000	3141300	3045000	1859900	2364100	2440800	2650900	68
1269	P62855	40S ribosomal protein S26	Rps26	sp|P62855|RS26_MOUSE 40S ribosomal protein S26 OS=Mus musculus OX=10090 GN=Rps26 PE=1 SV=3	1	2	2	20.9	13.015	115	0	6.6008	44981000	357010	182230	372820	0	389040	326350	277380	0	486350	0	974190	754320	700070	200470	603580	488630	222890	388260	611220	195400	540680	163480	183880	209960	347370	491190	0	487860	571870	699880	46
1270	P62858	40S ribosomal protein S28	Rps28	sp|P62858|RS28_MOUSE 40S ribosomal protein S28 OS=Mus musculus OX=10090 GN=Rps28 PE=1 SV=1	1	1	1	17.4	7.8409	69	0	36.354	361300000	2902900	6558500	6740700	3684200	7380400	4502800	5278800	3967100	6077700	5772700	2504200	2016800	3900600	6419600	4612800	8273500	5405700	6483300	4190300	5407200	1402600	4414700	5953300	4811000	2676900	3399600	1698500	7413700	5165300	5134100	40
1277	P62908	40S ribosomal protein S3	Rps3	sp|P62908|RS3_MOUSE 40S ribosomal protein S3 OS=Mus musculus OX=10090 GN=Rps3 PE=1 SV=1	1	9	9	38.7	26.674	243	0	40.908	207700000	869600	233310	488780	2058100	0	1143600	821630	953930	330940	0	4638500	5395000	3410400	723620	4248000	173080	262260	984140	4347400	535980	5067000	0	61891	266440	3257900	3303500	3632300	1864300	3030100	1810900	112
1386	P97351	40S ribosomal protein S3a	Rps3a	sp|P97351|RS3A_MOUSE 40S ribosomal protein S3a OS=Mus musculus OX=10090 GN=Rps3a PE=1 SV=3	1	7	7	30.3	29.885	264	0	80.223	225040000	5077100	2784100	3854500	1263300	2066000	888190	3586900	391920	804020	1007600	3732500	3757400	3766900	365520	3749700	856460	1511200	2930400	4251000	2655600	3471800	350430	2736400	2436100	1562500	3081200	2622500	2383200	2100600	1193400	97			565		46
1250	P62702;V9GWY0	40S ribosomal protein S4, X isoform	Rps4x	sp|P62702|RS4X_MOUSE 40S ribosomal protein S4, X isoform OS=Mus musculus OX=10090 GN=Rps4x PE=1 SV=2	2	7	7	25.1	29.597	263	0	102.53	226850000	562050	577470	999260	1092100	408670	990550	0	0	862160	0	2057500	2063300	1402600	202370	2224800	0	22198000	483940	1637100	0	2373100	239210	522500	436600	1870600	1454100	2762400	1161400	1533200	1229100	72				545;2188;2189
1402	P97461	40S ribosomal protein S5;40S ribosomal protein S5, N-terminally processed	Rps5	sp|P97461|RS5_MOUSE 40S ribosomal protein S5 OS=Mus musculus OX=10090 GN=Rps5 PE=1 SV=3	1	1	1	6.4	22.889	204	0	21.922	15213000	102970	139070	0	0	0	0	0	0	0	0	430750	584480	230710	0	383890	0	0	89512	207610	0	425780	0	0	0	276790	251240	0	0	0	0	18
1258	P62754	40S ribosomal protein S6	Rps6	sp|P62754|RS6_MOUSE 40S ribosomal protein S6 OS=Mus musculus OX=10090 GN=Rps6 PE=1 SV=1	1	5	5	25.7	28.68	249	0	41.997	114420000	1375800	0	997990	1251000	580540	642990	835730	0	995570	0	1786800	2068000	1120400	0	1608400	548470	1005200	756130	2323200	994330	1758800	672940	1128800	955190	1731900	1877600	2301500	0	1440800	945450	27
1225	P62082	40S ribosomal protein S7	Rps7	sp|P62082|RS7_MOUSE 40S ribosomal protein S7 OS=Mus musculus OX=10090 GN=Rps7 PE=2 SV=1	1	6	6	36.1	22.127	194	0	12.27	269750000	4667300	2625200	5182100	1310300	4345700	3479400	3196900	0	3027600	2608300	2184100	1041800	2444400	2294200	2003400	1730500	4330400	4262300	4397000	6778500	2364700	1093600	4486400	3154800	411530	3786300	1430600	1601000	2278100	887040	101
1229	P62242	40S ribosomal protein S8	Rps8	sp|P62242|RS8_MOUSE 40S ribosomal protein S8 OS=Mus musculus OX=10090 GN=Rps8 PE=1 SV=2	1	8	8	45.2	24.205	208	0	323.31	226470000	2937900	1891800	2110300	2767800	1335800	2147300	1727900	1897200	2671300	1751900	5083200	6379200	3287600	1443300	2432100	1361400	1699000	1440700	2604500	847020	4350700	763520	1102100	1023000	3464100	2687100	2780500	2154700	2475300	2352700	156
2107	Q6ZWN5	40S ribosomal protein S9	Rps9	sp|Q6ZWN5|RS9_MOUSE 40S ribosomal protein S9 OS=Mus musculus OX=10090 GN=Rps9 PE=1 SV=3	1	7	7	27.8	22.591	194	0	13.718	184900000	3395000	1479500	2094500	1724200	1501600	2104400	1498900	742160	1647800	540880	3477500	3703700	2314700	1056300	2304500	1772500	947380	1511000	2928700	1137400	2607100	1325200	1581200	1458600	2588600	2635800	2733800	1757100	1543800	2022200	100
742	P14206	40S ribosomal protein SA	Rpsa	sp|P14206|RSSA_MOUSE 40S ribosomal protein SA OS=Mus musculus OX=10090 GN=Rpsa PE=1 SV=4	1	7	7	28.8	32.838	295	0	133.38	224430000	1968500	1840300	1937000	2966300	1423800	1932600	1945600	1402500	1914400	817790	3275200	4198000	3440000	1552600	4314100	1109700	2258400	1875000	3963900	1473200	3707300	996280	1176600	1204200	2825800	2820400	4648000	2770200	3683100	3088700	188
1216	P61922	4-aminobutyrate aminotransferase, mitochondrial	Abat	sp|P61922|GABT_MOUSE 4-aminobutyrate aminotransferase, mitochondrial OS=Mus musculus OX=10090 GN=Abat PE=1 SV=1	1	1	1	2.4	56.451	500	0.0033501	2.1728	0	0	0	0	0	0	0	0	0	0	0	0	0	0	0	0	0	0	0	0	0	0	0	0	0	0	0	0	0	0	0	1
695	P10852	4F2 cell-surface antigen heavy chain	Slc3a2	sp|P10852|4F2_MOUSE 4F2 cell-surface antigen heavy chain OS=Mus musculus OX=10090 GN=Slc3a2 PE=1 SV=1	1	5	5	14.8	58.336	526	0	10.636	20482000	0	0	0	0	0	0	0	0	0	0	503660	545200	199780	0	283310	0	0	0	390590	0	447760	0	0	0	0	227090	0	0	0	0	12
3532	Q9JLJ2	4-trimethylaminobutyraldehyde dehydrogenase	Aldh9a1	sp|Q9JLJ2|AL9A1_MOUSE 4-trimethylaminobutyraldehyde dehydrogenase OS=Mus musculus OX=10090 GN=Aldh9a1 PE=1 SV=1	1	3	3	7.5	53.514	494	0	13.883	19965000	103270	0	0	568840	0	0	0	0	0	0	404850	715250	471650	0	650200	0	0	0	395170	0	430440	0	0	0	417460	335520	747740	193080	0	364440	22
3539	Q9JM14	5(3)-deoxyribonucleotidase, cytosolic type	Nt5c	sp|Q9JM14|NT5C_MOUSE 5(3)-deoxyribonucleotidase, cytosolic type OS=Mus musculus OX=10090 GN=Nt5c PE=1 SV=1	1	3	3	23.5	23.076	200	0	24.952	10195000	0	0	0	0	157450	0	0	306650	0	0	160930	236260	188080	0	218800	0	0	0	261650	0	258690	184510	0	0	197440	214020	0	0	0	0	15
1328	P70290	55 kDa erythrocyte membrane protein	Mpp1	sp|P70290|EM55_MOUSE 55 kDa erythrocyte membrane protein OS=Mus musculus OX=10090 GN=Mpp1 PE=1 SV=1	1	6	6	23	52.227	466	0	10.775	19603000	0	0	0	0	0	0	0	0	0	0	408000	498200	519870	0	1048700	0	0	0	335650	351090	360090	76933	127690	0	0	146990	260420	0	333520	302230	19
2748	Q8VC19	5-aminolevulinate synthase, nonspecific, mitochondrial	Alas1	sp|Q8VC19|HEM1_MOUSE 5-aminolevulinate synthase, nonspecific, mitochondrial OS=Mus musculus OX=10090 GN=Alas1 PE=1 SV=2	1	1	1	2.8	71.017	642	1	-2	0	0	0	0	0	0	0	0	0	0	0	0	0	0	0	0	0	0	0	0	0	0	0	0	0	0	0	0	0	0	0	0	+			2796
2408	Q8BRK8	5-AMP-activated protein kinase catalytic subunit alpha-2	Prkaa2	sp|Q8BRK8|AAPK2_MOUSE 5-AMP-activated protein kinase catalytic subunit alpha-2 OS=Mus musculus OX=10090 GN=Prkaa2 PE=1 SV=3	1	1	1	3.6	62.022	552	1	-2	0	0	0	0	0	0	0	0	0	0	0	0	0	0	0	0	0	0	0	0	0	0	0	0	0	0	0	0	0	0	0	0	+			3268
2037	Q9R078;Q6PAM0	5-AMP-activated protein kinase subunit beta-1;5-AMP-activated protein kinase subunit beta-2	Prkab1;Prkab2	sp|Q9R078|AAKB1_MOUSE 5-AMP-activated protein kinase subunit beta-1 OS=Mus musculus OX=10090 GN=Prkab1 PE=1 SV=2;sp|Q6PAM0|AAKB2_MOUSE 5-AMP-activated protein kinase subunit beta-2 OS=Mus musculus OX=10090 GN=Prkab2 PE=1 SV=1	2	1	1	4.1	30.308	270	1	-2	0	0	0	0	0	0	0	0	0	0	0	0	0	0	0	0	0	0	0	0	0	0	0	0	0	0	0	0	0	0	0	0	+			2495;3239;3240
40	A0A1W2P799;Q3UHB1	5-nucleotidase domain-containing protein 3	Nt5dc3	tr|A0A1W2P799|A0A1W2P799_MOUSE Predicted gene, 49358 (Fragment) OS=Mus musculus OX=10090 GN=Gm49358 PE=4 SV=1;sp|Q3UHB1|NT5D3_MOUSE 5-nucleotidase domain-containing protein 3 OS=Mus musculus OX=10090 GN=Nt5dc3 PE=1 SV=1	2	1	1	1.9	48.962	418	1	-2	0	0	0	0	0	0	0	0	0	0	0	0	0	0	0	0	0	0	0	0	0	0	0	0	0	0	0	0	0	0	0	1	+
2604	Q8K010	5-oxoprolinase	Oplah	sp|Q8K010|OPLA_MOUSE 5-oxoprolinase OS=Mus musculus OX=10090 GN=Oplah PE=1 SV=1	1	2	2	2.3	137.61	1288	0.00044843	2.6858	3528100	0	0	0	0	0	0	0	0	0	0	191930	0	0	0	0	0	0	0	0	0	121260	0	0	0	0	0	0	0	0	0	3
1136	P56379	6.8 kDa mitochondrial proteolipid	Mp68	sp|P56379|ATP68_MOUSE ATP synthase subunit ATP5MPL, mitochondrial OS=Mus musculus OX=10090 GN=Atp5mpl PE=1 SV=1	1	1	1	13.8	6.6979	58	1	-2	0	0	0	0	0	0	0	0	0	0	0	0	0	0	0	0	0	0	0	0	0	0	0	0	0	0	0	0	0	0	0	1	+
1288	P63038	60 kDa heat shock protein, mitochondrial	Hspd1	sp|P63038|CH60_MOUSE 60 kDa heat shock protein, mitochondrial OS=Mus musculus OX=10090 GN=Hspd1 PE=1 SV=1	1	19	19	38.6	60.955	573	0	323.31	591020000	5983500	4228100	6793200	3351800	3993900	6015000	6723000	2552700	5555700	1597800	7828600	7299200	6892700	4930600	8271400	4844500	4531100	5818700	6384900	4645500	8287500	7746700	6418000	8136700	6857200	7589600	7576100	5894500	6623900	6283100	313			541;542	546;2191;3175	481;493
751	P14869	60S acidic ribosomal protein P0	Rplp0	sp|P14869|RLA0_MOUSE 60S acidic ribosomal protein P0 OS=Mus musculus OX=10090 GN=Rplp0 PE=1 SV=3	1	10	10	51.4	34.216	317	0	186.96	119070000	170240	88812	336460	1865900	0	275210	0	0	177380	287680	4548500	6040700	2787300	143280	2464200	174070	363570	103180	1183500	0	2676700	0	124200	0	2169800	1869100	2655700	1848700	3250200	1574200	111				2094
1027	P47955;E9Q3T0	60S acidic ribosomal protein P1	Rplp1;Gm10073	sp|P47955|RLA1_MOUSE 60S acidic ribosomal protein P1 OS=Mus musculus OX=10090 GN=Rplp1 PE=1 SV=1;tr|E9Q3T0|E9Q3T0_MOUSE Predicted pseudogene 10073 OS=Mus musculus OX=10090 GN=Gm10073 PE=1 SV=1	2	3	3	66.7	11.475	114	0	79.45	157170000	2446400	2275000	2920000	0	819500	4450000	3933300	0	2844300	1860900	759390	0	1671400	1547000	1265200	3979000	3069400	2955700	1234900	3630100	1369500	3437400	1890400	1536700	0	1069000	0	1427000	1671100	0	86			499	484;485	49
1425	P99027	60S acidic ribosomal protein P2	Rplp2	sp|P99027|RLA2_MOUSE 60S acidic ribosomal protein P2 OS=Mus musculus OX=10090 GN=Rplp2 PE=1 SV=3	1	8	8	88.7	11.651	115	0	323.31	1815200000	30805000	29816000	31766000	15428000	39535000	30610000	32806000	12284000	22681000	26182000	10095000	4211500	16419000	28264000	19511000	43602000	36448000	18686000	16669000	23311000	11764000	32643000	31275000	26231000	4640700	23757000	2557300	24969000	22733000	19046000	232			574	598;599	21
1095	P53026	60S ribosomal protein L10a	Rpl10a	sp|P53026|RL10A_MOUSE 60S ribosomal protein L10a OS=Mus musculus OX=10090 GN=Rpl10a PE=1 SV=3	1	4	4	15.2	24.916	217	0	14.05	27974000	0	0	0	354940	0	0	0	0	0	0	691790	760840	0	0	598100	0	0	0	0	0	674230	0	0	0	562550	370770	1164400	517650	816420	536610	18
3169	Q9CXW4	60S ribosomal protein L11	Rpl11	sp|Q9CXW4|RL11_MOUSE 60S ribosomal protein L11 OS=Mus musculus OX=10090 GN=Rpl11 PE=1 SV=4	1	3	3	23	20.252	178	0	79.95	50043000	210610	0	0	427750	0	261130	208740	0	311960	640960	838190	1076000	0	227510	759210	129210	260280	0	468750	151030	1034500	0	181060	0	903380	598280	2275300	341860	404390	605930	17
959	P35979	60S ribosomal protein L12	Rpl12	sp|P35979|RL12_MOUSE 60S ribosomal protein L12 OS=Mus musculus OX=10090 GN=Rpl12 PE=1 SV=2	1	6	6	54.5	17.804	165	0	37.353	177750000	1629300	1041300	1430300	1498200	1140400	1206900	785800	0	1120200	743020	3019000	2711700	2191000	600000	2476100	543660	746190	996580	3510500	1147600	3364400	0	693490	610140	1618900	2323800	2553700	2091400	2749200	1093500	96
1029	P47963	60S ribosomal protein L13	Rpl13	sp|P47963|RL13_MOUSE 60S ribosomal protein L13 OS=Mus musculus OX=10090 GN=Rpl13 PE=1 SV=3	1	6	6	29.4	24.305	211	0	25.647	79635000	1117600	603670	1570500	1141400	0	0	0	736470	466450	0	819450	3019900	961550	419620	1178400	0	0	452580	1940800	546080	1565700	187340	956300	495840	1136600	2145300	1475100	666220	747180	622680	49
805	P19253;A0A1B0GS68	60S ribosomal protein L13a	Rpl13a	sp|P19253|RL13A_MOUSE 60S ribosomal protein L13a OS=Mus musculus OX=10090 GN=Rpl13a PE=1 SV=4;tr|A0A1B0GS68|A0A1B0GS68_MOUSE Predicted gene 45713 OS=Mus musculus OX=10090 GN=Gm45713 PE=2 SV=1	2	3	3	16.7	23.464	203	0	25.326	44145000	318770	0	423950	0	0	374810	195470	301210	387460	0	1189500	1111900	789600	0	948390	0	0	0	713340	0	935210	0	0	0	748890	757160	459270	728850	831620	568290	27
3133	Q9CR57	60S ribosomal protein L14	Rpl14	sp|Q9CR57|RL14_MOUSE 60S ribosomal protein L14 OS=Mus musculus OX=10090 GN=Rpl14 PE=1 SV=3	1	3	3	17.1	23.564	217	0	19.104	68464000	784930	0	594950	713710	386820	358520	306940	0	314830	387270	1583100	1816500	1180800	903720	1546000	329210	0	0	614780	0	1723500	0	709280	396990	0	0	1396700	0	1051500	0	28
3195	Q9CZM2	60S ribosomal protein L15	Rpl15	sp|Q9CZM2|RL15_MOUSE 60S ribosomal protein L15 OS=Mus musculus OX=10090 GN=Rpl15 PE=1 SV=4	1	4	4	20.6	24.146	204	0	84.891	64551000	591530	239500	586930	760960	189310	246270	0	0	320360	399980	1330500	1520500	760690	0	852850	0	268020	280530	715520	213830	1722100	0	0	0	663230	728710	953560	579710	520470	567330	39
3067	Q9CPR4;B2RY53	60S ribosomal protein L17	Rpl17	sp|Q9CPR4|RL17_MOUSE 60S ribosomal protein L17 OS=Mus musculus OX=10090 GN=Rpl17 PE=1 SV=3	2	3	3	21.7	21.423	184	0	6.5603	54410000	942940	660340	823000	802840	735510	602140	670990	0	461520	434240	763640	642110	602380	394510	640520	680830	387670	565160	820340	746790	479560	0	831300	822630	759710	1061600	918700	402830	523700	479050	35
960	P35980	60S ribosomal protein L18	Rpl18	sp|P35980|RL18_MOUSE 60S ribosomal protein L18 OS=Mus musculus OX=10090 GN=Rpl18 PE=1 SV=3	1	6	6	37.2	21.644	188	0	53.373	76767000	486120	701440	757070	1228200	211920	472330	422240	0	453630	0	1821800	3144200	1232600	426110	1294900	297110	508070	758090	1558100	382320	1158800	0	341810	353610	1271900	902910	1603300	1088100	1250500	1522700	58
1252	P62717	60S ribosomal protein L18a	Rpl18a	sp|P62717|RL18A_MOUSE 60S ribosomal protein L18a OS=Mus musculus OX=10090 GN=Rpl18a PE=1 SV=1	1	4	4	24.4	20.732	176	0	65.338	41560000	0	0	0	797860	0	653120	0	0	0	0	1506200	1385800	1021400	0	1355400	0	488450	0	907900	0	973280	0	0	0	777860	501510	1251600	653650	458800	867520	44
1370	P84099	60S ribosomal protein L19	Rpl19	sp|P84099|RL19_MOUSE 60S ribosomal protein L19 OS=Mus musculus OX=10090 GN=Rpl19 PE=1 SV=1	1	3	3	16.8	23.466	196	0	85.811	64909000	1498200	1095200	1428100	1102400	766350	585790	1086400	1078900	1213700	1093500	725720	1091400	571860	662810	208160	741500	239330	926620	698280	456440	1039800	398950	1152300	806940	658550	1007500	458610	613660	393440	504510	55
416	O09167	60S ribosomal protein L21	Rpl21	sp|O09167|RL21_MOUSE 60S ribosomal protein L21 OS=Mus musculus OX=10090 GN=Rpl21 PE=1 SV=3	1	2	2	20.6	18.562	160	0	7.883	24455000	0	114600	193800	0	0	0	0	0	0	412030	1382300	1151700	858310	0	387560	0	0	0	156160	0	543770	0	0	0	479640	0	331210	0	0	552220	11
1305	P67984	60S ribosomal protein L22	Rpl22	sp|P67984|RL22_MOUSE 60S ribosomal protein L22 OS=Mus musculus OX=10090 GN=Rpl22 PE=1 SV=2	1	3	3	30.5	14.759	128	0	177.48	507560000	11777000	9392500	9419700	7388100	9009700	5603500	7364200	6226300	4647500	4563800	4157100	3013300	5135000	7073200	2797500	4885600	9605100	5755500	4330200	6110300	5246400	3111200	9011000	7729500	5371500	5504200	5203800	8055600	4841500	3911400	107
3284	Q9D7S7	60S ribosomal protein L22-like 1	Rpl22l1	sp|Q9D7S7|RL22L_MOUSE 60S ribosomal protein L22-like 1 OS=Mus musculus OX=10090 GN=Rpl22l1 PE=1 SV=1	1	2	2	29.5	14.467	122	0	5.9431	917620	0	0	0	0	0	0	0	0	0	0	200950	0	0	0	109640	0	0	0	0	0	0	0	0	0	0	0	0	0	0	0	3
1265	P62830	60S ribosomal protein L23	Rpl23	sp|P62830|RL23_MOUSE 60S ribosomal protein L23 OS=Mus musculus OX=10090 GN=Rpl23 PE=1 SV=1	1	1	1	14.3	14.865	140	0	26.665	42985000	409970	576000	269520	0	145480	398270	452770	0	0	577940	872230	974410	602460	0	916760	214700	260350	846480	887930	214630	752080	0	324820	163220	341260	410050	0	389900	871360	324640	46
1257	P62751;D3YTY6	60S ribosomal protein L23a	Rpl23a	sp|P62751|RL23A_MOUSE 60S ribosomal protein L23a OS=Mus musculus OX=10090 GN=Rpl23a PE=1 SV=1	2	9	9	37.8	17.695	156	0	208.35	806290000	17908000	16651000	17509000	13721000	16323000	19104000	10952000	10098000	13460000	9976000	5739600	3949000	9042000	10218000	4647600	21212000	16758000	10461000	10656000	9173300	5951400	15976000	12151000	10046000	8169900	10791000	9039100	5807800	7080500	8920300	124
2392	Q8BP67	60S ribosomal protein L24	Rpl24	sp|Q8BP67|RL24_MOUSE 60S ribosomal protein L24 OS=Mus musculus OX=10090 GN=Rpl24 PE=1 SV=2	1	4	4	25.5	17.779	157	0	8.8232	43726000	378360	0	289770	685410	0	0	1077600	0	439540	0	406700	1352800	642500	0	787860	0	0	182900	768160	0	764970	127700	0	0	758700	793970	1178700	523830	466030	441520	35
1206	P61255	60S ribosomal protein L26	Rpl26	sp|P61255|RL26_MOUSE 60S ribosomal protein L26 OS=Mus musculus OX=10090 GN=Rpl26 PE=1 SV=1	1	4	4	26.9	17.258	145	0	8.0302	226280000	4358400	3484200	3710300	3455400	5577500	3771100	3883300	3467200	2673900	3407400	3395800	1851400	2181600	4016000	1847800	4931100	4258700	2126700	1714300	1617400	1432300	2522400	2554700	2069300	4032600	1437700	3663700	3466000	1909600	0	39
1209	P61358	60S ribosomal protein L27	Rpl27	sp|P61358|RL27_MOUSE 60S ribosomal protein L27 OS=Mus musculus OX=10090 GN=Rpl27 PE=1 SV=2	1	3	3	27.9	15.798	136	0	10.872	128880000	2364400	1593400	1545100	1519800	1363600	2258000	1543000	1737500	2516300	1016900	2310300	2769100	1339400	969920	1794400	2287900	1499000	1959100	1180700	667220	1418800	1518900	1213900	982710	2126400	2170900	2020600	962400	1359000	1775400	77
738	P14115	60S ribosomal protein L27a	Rpl27a	sp|P14115|RL27A_MOUSE 60S ribosomal protein L27a OS=Mus musculus OX=10090 GN=Rpl27a PE=1 SV=5	1	4	4	29.1	16.605	148	0	22.98	99768000	608670	689560	552880	1239200	327210	720670	0	774220	498560	384460	1832200	2736100	1489300	461690	1238300	0	0	226190	1246300	449290	1751300	0	350630	302980	1415300	1206100	1977000	1396100	1043900	875910	34
976	P41105	60S ribosomal protein L28	Rpl28	sp|P41105|RL28_MOUSE 60S ribosomal protein L28 OS=Mus musculus OX=10090 GN=Rpl28 PE=1 SV=2	1	2	2	13.9	15.733	137	0	4.1211	27318000	0	0	0	0	0	391060	0	0	0	0	928700	420860	405830	0	488940	0	0	0	582280	0	623780	0	0	0	790640	684000	719850	361920	435050	368130	13
1025	W4VSN7;P47915	60S ribosomal protein L29	Gm3550;Rpl29	tr|W4VSN7|W4VSN7_MOUSE 60S ribosomal protein L29 OS=Mus musculus OX=10090 GN=Gm3550 PE=3 SV=1;sp|P47915|RL29_MOUSE 60S ribosomal protein L29 OS=Mus musculus OX=10090 GN=Rpl29 PE=1 SV=2	2	1	1	5	17.6	160	0.0021169	2.2569	29499000	1751100	791170	1386100	0	0	701320	570820	0	449940	0	0	108800	552400	176110	0	1363400	0	0	0	0	468170	819870	0	0	0	0	0	0	266800	0	13
878	P27659;E9PWZ3	60S ribosomal protein L3	Rpl3	sp|P27659|RL3_MOUSE 60S ribosomal protein L3 OS=Mus musculus OX=10090 GN=Rpl3 PE=1 SV=3	2	6	6	15.6	46.109	403	0	15.82	108930000	1766500	1100800	1918000	0	963600	1768500	879700	0	766770	474740	2184500	1476800	1156500	1297100	1356000	1276900	1064000	879990	1037400	912790	1178300	765150	834680	1217300	1289200	1435300	1837700	1317100	914760	1055400	75
1274	P62889	60S ribosomal protein L30	Rpl30	sp|P62889|RL30_MOUSE 60S ribosomal protein L30 OS=Mus musculus OX=10090 GN=Rpl30 PE=1 SV=2	1	3	3	40.9	12.784	115	0	184.41	247490000	4264100	5431100	7081400	1897100	5488100	3262300	5900800	2046300	3888200	2901400	4390200	2838400	2511100	2042000	2980600	6095300	802170	3024600	2951100	2497900	2353600	2236900	3053800	2774100	1904900	1927500	1720400	2494600	2385200	1811200	83
1276	P62900	60S ribosomal protein L31	Rpl31	sp|P62900|RL31_MOUSE 60S ribosomal protein L31 OS=Mus musculus OX=10090 GN=Rpl31 PE=1 SV=1	1	5	5	38.4	14.463	125	0	180.62	444750000	5289300	9429200	7253100	3502800	10074000	8818100	9798000	6236200	9102100	6696900	5931900	3379300	5171400	8644700	4346000	10767000	4497400	9779500	3259500	7895300	2499700	4755700	4867200	5671300	4606000	3271800	4148900	9160900	4938400	6441000	119
2111	Q6ZWV7	60S ribosomal protein L35	Rpl35	sp|Q6ZWV7|RL35_MOUSE 60S ribosomal protein L35 OS=Mus musculus OX=10090 GN=Rpl35 PE=1 SV=1	1	3	3	26	14.552	123	0	111.21	551980000	12986000	6422400	13702000	2642600	11518000	9773100	8241400	2598500	9416500	2904200	2795000	278910	3692900	1546100	2638600	11157000	12906000	7279600	5250700	9527300	2976800	15970000	10426000	8210700	2297000	7513400	1750300	3185200	2056700	2192000	42
494	O55142	60S ribosomal protein L35a	Rpl35a	sp|O55142|RL35A_MOUSE 60S ribosomal protein L35a OS=Mus musculus OX=10090 GN=Rpl35a PE=1 SV=2	1	2	2	14.5	12.554	110	0	4.2814	33444000	695330	296810	448120	720940	305660	483810	360290	0	313200	0	512650	827270	383230	236870	623870	226270	407170	445660	467950	0	423040	0	296920	229150	765410	674660	1036800	444010	483000	589450	32
1030	P47964	60S ribosomal protein L36	Rpl36	sp|P47964|RL36_MOUSE 60S ribosomal protein L36 OS=Mus musculus OX=10090 GN=Rpl36 PE=1 SV=2	1	1	1	9.5	12.215	105	0	2.8824	56468000	947820	758830	1059500	957620	560510	828360	957890	0	866820	509250	612220	460150	329510	323830	666090	882390	856790	546410	747410	0	745440	595380	693880	491200	542680	724960	871990	404510	781450	502790	18
1211	P61514	60S ribosomal protein L37a	Rpl37a	sp|P61514|RL37A_MOUSE 60S ribosomal protein L37a OS=Mus musculus OX=10090 GN=Rpl37a PE=1 SV=2	1	1	1	19.6	10.275	92	0	99.651	14388000	0	268040	317060	154370	0	282530	365770	0	458940	486070	658880	498690	509440	0	394070	0	0	0	173770	0	241920	0	0	0	0	169390	0	497960	0	0	21
3503	Q9JJI8	60S ribosomal protein L38	Rpl38	sp|Q9JJI8|RL38_MOUSE 60S ribosomal protein L38 OS=Mus musculus OX=10090 GN=Rpl38 PE=1 SV=3	1	3	3	35.7	8.2038	70	0	9.1793	49133000	562100	417150	621620	429030	624120	208020	313230	0	173530	641560	893110	749020	781800	489470	424810	0	579240	464890	405240	411890	760470	0	404230	361290	566070	444840	515830	517910	0	804380	53
3297	Q9D8E6	60S ribosomal protein L4	Rpl4	sp|Q9D8E6|RL4_MOUSE 60S ribosomal protein L4 OS=Mus musculus OX=10090 GN=Rpl4 PE=1 SV=3	1	11	11	31.5	47.153	419	0	20.59	139530000	763930	787290	730180	949150	946190	494310	409440	0	427680	180170	3549600	5460500	1747700	1367000	1885200	292880	470840	1208600	2237900	1068000	2247800	477680	405250	1021200	1105000	1481900	989810	804090	1451800	1163400	63
1028	P47962	60S ribosomal protein L5	Rpl5	sp|P47962|RL5_MOUSE 60S ribosomal protein L5 OS=Mus musculus OX=10090 GN=Rpl5 PE=1 SV=3	1	3	3	14.1	34.4	297	0	90.894	63867000	704350	819640	825180	950950	1083300	397620	946920	785250	806230	0	1605300	1284300	369060	385260	1175000	0	0	1038600	776210	1382300	954480	0	908690	811960	920490	648220	808990	1038500	450410	561870	97
1024	P47911	60S ribosomal protein L6	Rpl6	sp|P47911|RL6_MOUSE 60S ribosomal protein L6 OS=Mus musculus OX=10090 GN=Rpl6 PE=1 SV=3	1	9	9	30.1	33.509	296	0	165.72	187840000	2334100	1395700	1999500	1802000	1649400	2261000	996060	524520	2577700	1762100	3883200	3178100	3171000	834400	2906000	2321700	1482800	1953700	2807500	1278900	2979100	1518500	1362700	1540400	1928000	2560400	2335500	2180600	2436100	1732600	168
740	P14148	60S ribosomal protein L7	Rpl7	sp|P14148|RL7_MOUSE 60S ribosomal protein L7 OS=Mus musculus OX=10090 GN=Rpl7 PE=1 SV=2	1	6	6	23.3	31.419	270	0	29.182	117630000	1250000	1095200	1099200	952860	598470	631110	1233800	0	287010	0	2047400	3389800	1480000	0	2315300	0	335750	1378400	1888500	448460	2683700	0	520510	243720	2144700	1894700	2948200	1318100	1888400	1108900	85
723	P12970;V9GX35	60S ribosomal protein L7a	Rpl7a	sp|P12970|RL7A_MOUSE 60S ribosomal protein L7a OS=Mus musculus OX=10090 GN=Rpl7a PE=1 SV=2	2	7	7	38	29.976	266	0	124.38	89971000	1123700	731630	724750	0	545200	515810	832190	0	0	0	2400000	1894500	1256600	0	1395600	0	1059200	517800	724450	559970	1523000	0	866650	621960	1362400	862210	2087100	968000	1301500	769090	43
3298	Q9D8M4	60S ribosomal protein L7-like 1	Rpl7l1	sp|Q9D8M4|RL7L_MOUSE 60S ribosomal protein L7-like 1 OS=Mus musculus OX=10090 GN=Rpl7l1 PE=1 SV=1	1	1	1	4.1	28.543	246	1	-2	0	0	0	0	0	0	0	0	0	0	0	0	0	0	0	0	0	0	0	0	0	0	0	0	0	0	0	0	0	0	0	0	+		1370		159
1278	P62918	60S ribosomal protein L8	Rpl8	sp|P62918|RL8_MOUSE 60S ribosomal protein L8 OS=Mus musculus OX=10090 GN=Rpl8 PE=1 SV=2	1	2	2	10.5	28.024	257	0	7.1656	71447000	0	1148300	1849300	0	1223200	1592100	472900	540860	0	0	676720	647300	827300	0	611630	1446400	809340	521040	1461200	0	996050	1062800	929360	0	1169900	1205700	1494600	377380	640110	844100	31
28	A0A140T8T4;P51410;S4R1R7	60S ribosomal protein L9	Rpl9	tr|A0A140T8T4|A0A140T8T4_MOUSE Ribosomal protein L9, pseudogene 6 OS=Mus musculus OX=10090 GN=Rpl9-ps6 PE=4 SV=1;sp|P51410|RL9_MOUSE 60S ribosomal protein L9 OS=Mus musculus OX=10090 GN=Rpl9 PE=2 SV=2	3	6	6	49	21.853	192	0	58.873	65041000	334060	0	215420	0	0	0	0	0	395350	0	1484400	1090100	677230	0	1339900	0	201200	358870	785070	491990	1247300	0	703320	573820	526470	589320	1033700	385590	1464900	434660	60				1785;1786
3370	Q9DCD0	6-phosphogluconate dehydrogenase, decarboxylating	Pgd	sp|Q9DCD0|6PGD_MOUSE 6-phosphogluconate dehydrogenase, decarboxylating OS=Mus musculus OX=10090 GN=Pgd PE=1 SV=3	1	10	10	26.7	53.247	483	0	192.27	333330000	463290	0	1274100	1882800	0	1594000	0	0	1430300	220520	5469400	5994400	4021300	186530	4635000	0	0	0	5291100	0	8869800	0	627760	0	4051700	4559700	5124200	2575100	4493100	1877100	142
3084	Q9CQ60	6-phosphogluconolactonase	Pgls	sp|Q9CQ60|6PGL_MOUSE 6-phosphogluconolactonase OS=Mus musculus OX=10090 GN=Pgls PE=1 SV=1	1	7	7	49.4	27.254	257	0	52.065	80640000	490890	390900	634490	661640	0	859830	312070	0	995170	0	1076100	1261500	1096000	411560	1013700	608050	1003700	715350	1165600	690890	1123500	439660	521780	410030	618420	1120600	848350	706140	809510	763200	91
928	P33434	72 kDa type IV collagenase;PEX	Mmp2	sp|P33434|MMP2_MOUSE 72 kDa type IV collagenase OS=Mus musculus OX=10090 GN=Mmp2 PE=1 SV=1	1	1	1	2.9	74.102	662	0	6.1752	0	0	0	0	0	0	0	0	0	0	0	0	0	0	0	0	0	0	0	0	0	0	0	0	0	0	0	0	0	0	0	2
810	P20029	78 kDa glucose-regulated protein	Hspa5	sp|P20029|BIP_MOUSE Endoplasmic reticulum chaperone BiP OS=Mus musculus OX=10090 GN=Hspa5 PE=1 SV=3	1	21	19	39.2	72.421	655	0	323.31	1992200000	22265000	19775000	19229000	19538000	15416000	21043000	18085000	22143000	19331000	14342000	21448000	27830000	16411000	14947000	20349000	16259000	19762000	17488000	20964000	17635000	29603000	21129000	21746000	21834000	21987000	23517000	19396000	19526000	17453000	19163000	713
2262	Q811B3	A disintegrin and metalloproteinase with thrombospondin motifs 12	Adamts12	sp|Q811B3|ATS12_MOUSE A disintegrin and metalloproteinase with thrombospondin motifs 12 OS=Mus musculus OX=10090 GN=Adamts12 PE=2 SV=2	1	1	1	1.1	177.77	1600	1	-2	0	0	0	0	0	0	0	0	0	0	0	0	0	0	0	0	0	0	0	0	0	0	0	0	0	0	0	0	0	0	0	0	+		992;993;994	1145;1146	320;327;330
2122	Q769J6	A disintegrin and metalloproteinase with thrombospondin motifs 13	Adamts13	sp|Q769J6|ATS13_MOUSE A disintegrin and metalloproteinase with thrombospondin motifs 13 OS=Mus musculus OX=10090 GN=Adamts13 PE=1 SV=1	1	1	1	1.2	155.36	1426	1	-2	0	0	0	0	0	0	0	0	0	0	0	0	0	0	0	0	0	0	0	0	0	0	0	0	0	0	0	0	0	0	0	0	+		918	1046;2537	1260
1151	P57110	A disintegrin and metalloproteinase with thrombospondin motifs 8	Adamts8	sp|P57110|ATS8_MOUSE A disintegrin and metalloproteinase with thrombospondin motifs 8 OS=Mus musculus OX=10090 GN=Adamts8 PE=2 SV=1	1	1	1	2.2	98.879	905	1	-2	0	0	0	0	0	0	0	0	0	0	0	0	0	0	0	0	0	0	0	0	0	0	0	0	0	0	0	0	0	0	0	0	+			2172;3171
1648	Q4JIM5	Abelson tyrosine-protein kinase 2	Abl2	sp|Q4JIM5|ABL2_MOUSE Tyrosine-protein kinase ABL2 OS=Mus musculus OX=10090 GN=Abl2 PE=1 SV=1	1	1	1	0.9	128.19	1182	1	-2	0	0	0	0	0	0	0	0	0	0	0	0	0	0	0	0	0	0	0	0	0	0	0	0	0	0	0	0	0	0	0	0	+		691	3209	320
2525	Q8CBW3;P62484	Abl interactor 1	Abi1	sp|Q8CBW3|ABI1_MOUSE Abl interactor 1 OS=Mus musculus OX=10090 GN=Abi1 PE=1 SV=3	2	5	5	10.4	52.287	481	0	8.0397	42660000	522910	624970	474070	464630	492750	630760	445670	355440	391260	0	319920	457590	242590	0	258250	2307400	815880	396660	312260	275520	371500	365300	523040	604450	339240	384540	0	540030	269550	501050	43
2583	Q8CJ27	Abnormal spindle-like microcephaly-associated protein homolog	Aspm	sp|Q8CJ27|ASPM_MOUSE Abnormal spindle-like microcephaly-associated protein homolog OS=Mus musculus OX=10090 GN=Aspm PE=1 SV=2	1	1	1	0.4	364.21	3122	1	-2	0	0	0	0	0	0	0	0	0	0	0	0	0	0	0	0	0	0	0	0	0	0	0	0	0	0	0	0	0	0	0	0	+		1174	2738;3293	1821
2234	Q80X81;Q8CAY6	Acetyl-CoA acetyltransferase, cytosolic	Acat3;Acat2	tr|Q80X81|Q80X81_MOUSE Acetyl-Coenzyme A acetyltransferase 3 OS=Mus musculus OX=10090 GN=Acat3 PE=1 SV=1;sp|Q8CAY6|THIC_MOUSE Acetyl-CoA acetyltransferase, cytosolic OS=Mus musculus OX=10090 GN=Acat2 PE=1 SV=2	2	1	1	6.3	41.47	397	0.004888	1.9612	6869400	0	0	0	0	0	0	0	0	0	0	0	172590	389080	0	0	0	0	0	0	0	288240	0	0	0	0	0	0	0	0	0	8
2673	Q8QZT1	Acetyl-CoA acetyltransferase, mitochondrial	Acat1	sp|Q8QZT1|THIL_MOUSE Acetyl-CoA acetyltransferase, mitochondrial OS=Mus musculus OX=10090 GN=Acat1 PE=1 SV=1	1	8	8	26.9	44.816	424	0	177.45	264280000	1470600	1879600	2028200	2369700	932780	1827200	2385000	0	2202400	723970	4141200	3963300	3351900	1230900	4177500	1244700	2283900	2300800	4891600	1906600	3233300	0	2488000	2116900	3846800	3903200	4373100	2674600	4040900	2857900	214
1716	Q5SWU9;E9Q4Z2	Acetyl-CoA carboxylase 1;Biotin carboxylase	Acaca	sp|Q5SWU9|ACACA_MOUSE Acetyl-CoA carboxylase 1 OS=Mus musculus OX=10090 GN=Acaca PE=1 SV=1	2	6	6	4.2	265.25	2345	0	13.75	11208000	0	0	0	0	0	0	0	0	0	0	253600	0	0	0	321200	0	0	0	191630	0	439560	0	0	0	0	0	0	0	0	0	12				2370;2371
3048	Q99NB1	Acetyl-coenzyme A synthetase 2-like, mitochondrial	Acss1	sp|Q99NB1|ACS2L_MOUSE Acetyl-coenzyme A synthetase 2-like, mitochondrial OS=Mus musculus OX=10090 GN=Acss1 PE=1 SV=1	1	3	3	5.7	74.622	682	0	3.1806	2593500	0	0	0	0	0	0	0	0	0	0	0	0	0	0	502900	0	0	0	0	0	0	0	0	0	0	0	624630	0	0	545690	3
2964	Q99J27	Acetyl-coenzyme A transporter 1	Slc33a1	sp|Q99J27|ACATN_MOUSE Acetyl-coenzyme A transporter 1 OS=Mus musculus OX=10090 GN=Slc33a1 PE=1 SV=1	1	1	1	2.4	61.075	550	1	-2	0	0	0	0	0	0	0	0	0	0	0	0	0	0	0	0	0	0	0	0	0	0	0	0	0	0	0	0	0	0	0	0	+		1302	3320	379
3689	Q9WV54	Acid ceramidase;Acid ceramidase subunit alpha;Acid ceramidase subunit beta	Asah1	sp|Q9WV54|ASAH1_MOUSE Acid ceramidase OS=Mus musculus OX=10090 GN=Asah1 PE=1 SV=1	1	6	6	19.3	44.669	394	0	13.467	27003000	92673	0	210350	0	0	243910	0	0	190070	0	580880	678950	377610	0	457410	133400	0	164010	719640	168420	415990	85818	0	0	0	322620	290810	0	477760	0	44
434	O35381;Q64G17	Acidic leucine-rich nuclear phosphoprotein 32 family member A	Anp32a	sp|O35381|AN32A_MOUSE Acidic leucine-rich nuclear phosphoprotein 32 family member A OS=Mus musculus OX=10090 GN=Anp32a PE=1 SV=1	2	10	8	42.5	28.537	247	0	323.31	1161500000	17557000	20760000	16554000	6143500	16203000	16847000	19174000	2509900	12041000	6444600	8405100	3272700	13290000	12539000	10007000	21328000	18854000	12027000	14436000	12905000	9934100	17307000	19993000	18230000	4606300	16606000	3830900	13713000	12656000	11407000	233
3458	Q9EST5	Acidic leucine-rich nuclear phosphoprotein 32 family member B	Anp32b	sp|Q9EST5|AN32B_MOUSE Acidic leucine-rich nuclear phosphoprotein 32 family member B OS=Mus musculus OX=10090 GN=Anp32b PE=1 SV=1	1	5	3	19.9	31.078	272	0	40.123	153940000	2580200	2129700	3654900	1452400	2563300	1320000	2946900	0	1524400	719250	1434700	1475300	1878400	2435100	1770500	1350000	1089100	1670200	1547400	2189600	1227800	1173600	2316800	2224600	952960	1796800	872170	2726200	1614600	2182900	78
1414	P97822	Acidic leucine-rich nuclear phosphoprotein 32 family member E	Anp32e	sp|P97822|AN32E_MOUSE Acidic leucine-rich nuclear phosphoprotein 32 family member E OS=Mus musculus OX=10090 GN=Anp32e PE=1 SV=2	1	6	6	35.8	29.622	260	0	211.47	87118000	1019900	760440	1591900	0	859410	1649700	1290700	0	1615900	0	1017000	553280	1284700	1226300	743970	2866700	739270	1129200	1193200	1486100	739470	2157900	1214700	961960	0	850920	0	1172600	1191700	1896100	119
2879	Q91XA9	Acidic mammalian chitinase	Chia	sp|Q91XA9|CHIA_MOUSE Acidic mammalian chitinase OS=Mus musculus OX=10090 GN=Chia PE=1 SV=2	1	2	2	7.4	52.003	473	0	3.8937	277090	0	0	0	0	0	0	0	0	216980	0	0	0	0	0	0	0	0	0	0	0	0	0	0	0	0	0	0	0	0	0	2
2958	Q925H0	Acid-sensing ion channel 2	Asic2	sp|Q925H0|ASIC2_MOUSE Acid-sensing ion channel 2 OS=Mus musculus OX=10090 GN=Asic2 PE=1 SV=1	1	1	1	2.5	57.738	512	1	-2	0	0	0	0	0	0	0	0	0	0	0	0	0	0	0	0	0	0	0	0	0	0	0	0	0	0	0	0	0	0	0	0	+		1298	1483;3319	371
3000	Q99KI0	Aconitate hydratase, mitochondrial	Aco2	sp|Q99KI0|ACON_MOUSE Aconitate hydratase, mitochondrial OS=Mus musculus OX=10090 GN=Aco2 PE=1 SV=1	1	28	28	40.3	85.462	780	0	257.22	932480000	5711000	2899300	4429900	9594500	884060	3467500	6457400	3671000	6431000	6656500	16085000	20604000	9708500	2125200	18821000	1973100	2319600	5201200	17307000	2737800	19902000	596060	5212700	4216700	12400000	9006100	11963000	9651100	12947000	6967600	389
1306	P68033;P68134	Actin, alpha cardiac muscle 1;Actin, alpha skeletal muscle	Actc1;Acta1	sp|P68033|ACTC_MOUSE Actin, alpha cardiac muscle 1 OS=Mus musculus OX=10090 GN=Actc1 PE=1 SV=1;sp|P68134|ACTS_MOUSE Actin, alpha skeletal muscle OS=Mus musculus OX=10090 GN=Acta1 PE=1 SV=1	2	17	0	57.8	42.019	377	0	192.73	589650000	3758900	2286100	2756600	3539300	1125300	2032200	2587300	2808500	2227400	5731500	9829000	9180300	9135400	3031600	10961000	1366000	1901100	3505400	10047000	2974900	11258000	873180	2127100	3135400	9305100	4140000	5796500	7108100	18982000	5083900	109
1253	P62737;P63268	Actin, aortic smooth muscle;Actin, gamma-enteric smooth muscle	Acta2;Actg2	sp|P62737|ACTA_MOUSE Actin, aortic smooth muscle OS=Mus musculus OX=10090 GN=Acta2 PE=1 SV=1;sp|P63268|ACTH_MOUSE Actin, gamma-enteric smooth muscle OS=Mus musculus OX=10090 GN=Actg2 PE=1 SV=1	2	17	1	57.8	42.009	377	0	3.1381	113540000	0	433650	0	0	0	0	419940	0	0	381310	1945900	414340	1426100	0	2737600	0	0	0	1233800	0	3560700	0	546260	393510	0	726060	0	0	828670	0	10
1181	P63260;P60710;V9GXQ2;E9Q3M9	Actin, cytoplasmic 2;Actin, cytoplasmic 2, N-terminally processed;Actin, cytoplasmic 1;Actin, cytoplasmic 1, N-terminally processed	Actg1;Actb	sp|P63260|ACTG_MOUSE Actin, cytoplasmic 2 OS=Mus musculus OX=10090 GN=Actg1 PE=1 SV=1;sp|P60710|ACTB_MOUSE Actin, cytoplasmic 1 OS=Mus musculus OX=10090 GN=Actb PE=1 SV=1	4	18	8	61.9	41.792	375	0	323.31	12238000000	78301000	62079000	72474000	129300000	34337000	80355000	62769000	79231000	93011000	75892000	232860000	250960000	197030000	73322000	219880000	39980000	86965000	45801000	183680000	67073000	244790000	38726000	48379000	53826000	204550000	177610000	161450000	137370000	204910000	169550000	605
2659	Q8K4G5	Actin-binding LIM protein 1	Ablim1	sp|Q8K4G5|ABLM1_MOUSE Actin-binding LIM protein 1 OS=Mus musculus OX=10090 GN=Ablim1 PE=1 SV=1	1	4	4	7.4	96.804	861	0	45.229	22568000	207430	0	469230	0	370400	536030	0	0	222170	0	0	0	0	435650	214380	378070	453720	0	299330	282760	283450	0	508940	320110	0	269150	0	0	484280	0	35
3756	Q9Z2N8	Actin-like protein 6A	Actl6a	sp|Q9Z2N8|ACL6A_MOUSE Actin-like protein 6A OS=Mus musculus OX=10090 GN=Actl6a PE=1 SV=2	1	2	2	5.4	47.447	429	0.0068687	1.8967	12332000	0	0	0	319230	370040	703680	1288000	727210	737690	779200	530050	1155600	296390	0	616760	0	0	483000	236830	0	663880	0	0	0	442020	363450	0	0	0	0	4
3602	Q9QZB7	Actin-related protein 10	Actr10	sp|Q9QZB7|ARP10_MOUSE Actin-related protein 10 OS=Mus musculus OX=10090 GN=Actr10 PE=1 SV=2	1	2	2	7.9	46.207	417	0	5.912	280430	0	0	0	0	0	0	0	0	0	0	0	0	0	0	0	0	0	0	38410	0	0	0	0	0	0	0	0	0	0	0	2
1199	P61161	Actin-related protein 2	Actr2	sp|P61161|ARP2_MOUSE Actin-related protein 2 OS=Mus musculus OX=10090 GN=Actr2 PE=1 SV=1	1	7	7	25.4	44.76	394	0	209.66	85905000	0	0	0	898870	0	272510	0	0	0	0	1397100	1790300	580520	0	867850	0	432680	0	871750	0	2063400	0	0	414350	830430	836610	0	599220	743100	494170	42
3687	Q9WV32;Q9R0Q6	Actin-related protein 2/3 complex subunit 1B	Arpc1b	sp|Q9WV32|ARC1B_MOUSE Actin-related protein 2/3 complex subunit 1B OS=Mus musculus OX=10090 GN=Arpc1b PE=1 SV=4	2	8	8	30.6	41.063	372	0	69.049	72493000	200710	0	0	200440	0	0	0	0	364110	0	1340100	2625900	910350	0	1243300	0	0	0	1470500	0	2526900	0	0	0	355940	440280	924460	469240	789260	400490	49
3148	Q9CVB6	Actin-related protein 2/3 complex subunit 2	Arpc2	sp|Q9CVB6|ARPC2_MOUSE Actin-related protein 2/3 complex subunit 2 OS=Mus musculus OX=10090 GN=Arpc2 PE=1 SV=3	1	9	9	45.3	34.357	300	0	42.313	91307000	311640	0	272410	482450	0	0	0	0	189250	0	779120	2166500	641980	0	838060	0	266140	0	735190	108960	2921300	0	315190	166540	1534900	652050	754510	0	1084300	1181600	33
3541	Q9JM76	Actin-related protein 2/3 complex subunit 3	Arpc3	sp|Q9JM76|ARPC3_MOUSE Actin-related protein 2/3 complex subunit 3 OS=Mus musculus OX=10090 GN=Arpc3 PE=1 SV=3	1	3	3	15.2	20.524	178	0	13.101	14768000	80640	66714	117580	0	0	0	56449	0	216740	0	476090	416080	309490	145170	367160	72689	57355	0	174390	77894	270970	65143	107020	96598	0	222830	0	257550	214700	288530	46
1175	P59999	Actin-related protein 2/3 complex subunit 4	Arpc4	sp|P59999|ARPC4_MOUSE Actin-related protein 2/3 complex subunit 4 OS=Mus musculus OX=10090 GN=Arpc4 PE=1 SV=3	1	5	5	33.9	19.667	168	0	105.81	136270000	476540	157990	616740	2264200	397060	465420	259170	0	583450	405630	3080100	3281300	1629300	627420	2218400	157070	0	371470	1754900	305030	2365200	0	242010	293310	2061200	1461200	2649300	1314100	1896000	1502500	77
3073	Q9CPW4	Actin-related protein 2/3 complex subunit 5	Arpc5	sp|Q9CPW4|ARPC5_MOUSE Actin-related protein 2/3 complex subunit 5 OS=Mus musculus OX=10090 GN=Arpc5 PE=1 SV=3	1	4	4	43.7	16.288	151	0	48.346	317170000	9310500	6545700	7069400	2473400	5606000	6375300	5834800	2401200	3114400	926980	2860300	1210600	2356300	4181700	2450900	3878900	1041100	2530600	2992500	5172400	3548600	5873800	6432500	5383800	2099300	5612300	2536400	2741300	2597700	2374600	149
3294	Q9D898	Actin-related protein 2/3 complex subunit 5-like protein	Arpc5l	sp|Q9D898|ARP5L_MOUSE Actin-related protein 2/3 complex subunit 5-like protein OS=Mus musculus OX=10090 GN=Arpc5l PE=1 SV=1	1	2	2	16.3	16.98	153	0	6.7424	8687900	101750	104060	0	0	0	155550	0	0	0	0	165910	0	123930	0	138680	61560	60088	44781	240620	0	114130	99206	169300	90189	0	158900	0	224760	146830	0	20
2988	Q99JY9	Actin-related protein 3	Actr3	sp|Q99JY9|ARP3_MOUSE Actin-related protein 3 OS=Mus musculus OX=10090 GN=Actr3 PE=1 SV=3	1	9	9	35.4	47.357	418	0	79.127	179200000	224100	0	1035900	1543200	1359500	879680	296320	386500	982880	0	4360600	6483900	2213800	0	3346500	118700	0	197430	3634000	828360	4852600	150090	609100	465260	1471700	2750300	2395400	809140	1675100	2384600	122
698	P11031	Activated RNA polymerase II transcriptional coactivator p15	Sub1	sp|P11031|TCP4_MOUSE Activated RNA polymerase II transcriptional coactivator p15 OS=Mus musculus OX=10090 GN=Sub1 PE=1 SV=3	1	2	2	18.9	14.427	127	0	25.127	199430000	3561800	3654500	3018500	6398200	4919500	5190000	4322900	5930800	3300100	3994800	2598300	1862400	2613600	4630800	1781500	3707200	2160300	1494200	1829300	1999400	1207000	2441300	2974800	3436800	4040200	3339600	3946500	2811800	2395900	3986300	33
2185	Q7TT18	Activating transcription factor 7-interacting protein 1	Atf7ip	sp|Q7TT18|MCAF1_MOUSE Activating transcription factor 7-interacting protein 1 OS=Mus musculus OX=10090 GN=Atf7ip PE=1 SV=1	1	1	1	1.4	138.59	1306	1	-2	0	0	0	0	0	0	0	0	0	0	0	0	0	0	0	0	0	0	0	0	0	0	0	0	0	0	0	0	0	0	0	0	+			1080;1081;2551
1599	Q3UL97	Activating transcription factor 7-interacting protein 2	Atf7ip2	sp|Q3UL97|MCAF2_MOUSE Activating transcription factor 7-interacting protein 2 OS=Mus musculus OX=10090 GN=Atf7ip2 PE=2 SV=1	1	1	1	5.3	50.974	452	1	-2	0	0	0	0	0	0	0	0	0	0	0	0	0	0	0	0	0	0	0	0	0	0	0	0	0	0	0	0	0	0	0	0	+		662;663	698;2303	398;421
2355	Q8BK64	Activator of 90 kDa heat shock protein ATPase homolog 1	Ahsa1	sp|Q8BK64|AHSA1_MOUSE Activator of 90 kDa heat shock protein ATPase homolog 1 OS=Mus musculus OX=10090 GN=Ahsa1 PE=1 SV=2	1	3	3	13.3	38.117	338	0	9.4494	19032000	156490	73544	151970	0	0	353320	135660	0	486670	0	432580	474820	221390	0	542770	235570	392880	207690	307630	115970	231200	154920	123580	159110	341130	199320	0	243160	336560	275640	30
3128	Q9CR21	Acyl carrier protein, mitochondrial	Ndufab1	sp|Q9CR21|ACPM_MOUSE Acyl carrier protein, mitochondrial OS=Mus musculus OX=10090 GN=Ndufab1 PE=1 SV=1	1	2	2	15.4	17.37	156	0	4.8911	63078000	1005200	1884500	564070	0	1455900	1375700	1268200	0	1445000	1700700	0	0	0	0	0	1008800	777100	748700	655540	791460	513740	1177100	1540900	760590	0	666850	0	1141300	0	0	22
2694	Q8R146	Acylamino-acid-releasing enzyme	Apeh	sp|Q8R146|APEH_MOUSE Acylamino-acid-releasing enzyme OS=Mus musculus OX=10090 GN=Apeh PE=1 SV=3	1	6	6	15.2	81.58	732	0	20.096	10573000	0	0	0	0	0	0	0	0	0	0	558770	982670	407720	0	723320	0	0	0	319000	0	0	0	0	0	0	0	271590	221560	195680	319950	15
2591	Q8JZN5	Acyl-CoA dehydrogenase family member 9, mitochondrial	Acad9	sp|Q8JZN5|ACAD9_MOUSE Acyl-CoA dehydrogenase family member 9, mitochondrial OS=Mus musculus OX=10090 GN=Acad9 PE=1 SV=2	1	4	4	10.1	68.721	625	0	16.681	5782800	0	0	0	0	0	0	0	0	0	0	133490	326030	0	0	152400	0	0	0	99045	0	189730	0	0	0	203340	0	0	0	83686	0	17
2774	Q8VCW8	Acyl-CoA synthetase family member 2, mitochondrial	Acsf2	sp|Q8VCW8|ACSF2_MOUSE Medium-chain acyl-CoA ligase ACSF2, mitochondrial OS=Mus musculus OX=10090 GN=Acsf2 PE=1 SV=1	1	6	6	11.9	67.95	615	0	14.33	27749000	57037	0	147970	204150	0	0	0	0	0	0	819060	1490200	339530	0	512310	0	0	0	1138600	0	387540	0	0	177480	402570	346130	341670	0	890820	420760	30
921	P31786	Acyl-CoA-binding protein	Dbi	sp|P31786|ACBP_MOUSE Acyl-CoA-binding protein OS=Mus musculus OX=10090 GN=Dbi PE=1 SV=2	1	4	4	42.5	10	87	0	101.57	2137900000	91920000	60191000	34717000	14203000	33677000	36273000	56447000	36542000	56459000	49739000	12777000	18582000	12874000	31100000	21441000	24800000	57872000	26830000	9345300	25522000	21289000	34420000	35047000	28401000	20394000	7108000	6879600	30114000	11773000	13271000	76
2611	Q8K0L3	Acyl-coenzyme A synthetase ACSM2, mitochondrial	Acsm2	sp|Q8K0L3|ACSM2_MOUSE Acyl-coenzyme A synthetase ACSM2, mitochondrial OS=Mus musculus OX=10090 GN=Acsm2 PE=1 SV=1	1	2	2	7.1	64.268	575	0	5.2752	696960	0	0	0	0	0	0	0	0	0	0	0	0	0	204440	0	0	0	0	0	0	0	0	0	0	0	0	0	146160	0	0	4
1612	Q3UNX5	Acyl-coenzyme A synthetase ACSM3, mitochondrial	Acsm3	sp|Q3UNX5|ACSM3_MOUSE Acyl-coenzyme A synthetase ACSM3, mitochondrial OS=Mus musculus OX=10090 GN=Acsm3 PE=1 SV=2	1	2	2	4.1	65.622	580	1	-2	7051200	0	0	78698	0	0	0	45889	0	94555	0	0	0	0	0	88290	123510	238010	93944	101320	172790	70306	156280	79346	92771	0	114190	0	0	98367	0	1	+		669	715;716;2305	219
2218	Q80W40	Acyl-coenzyme A synthetase ACSM4, mitochondrial	Acsm4	sp|Q80W40|ACSM4_MOUSE Acyl-coenzyme A synthetase ACSM4, mitochondrial OS=Mus musculus OX=10090 GN=Acsm4 PE=2 SV=1	1	1	1	2.6	65.426	580	1	-2	0	0	0	0	0	0	0	0	0	0	0	0	0	0	0	0	0	0	0	0	0	0	0	0	0	0	0	0	0	0	0	0	+		968	2570;2571	552
3349	Q9DBK0	Acyl-coenzyme A thioesterase 12	Acot12	sp|Q9DBK0|ACO12_MOUSE Acetyl-coenzyme A thioesterase OS=Mus musculus OX=10090 GN=Acot12 PE=1 SV=1	1	1	1	2.9	61.761	556	1	-2	0	0	0	0	0	0	0	0	0	0	0	0	0	0	0	0	0	0	0	0	0	0	0	0	0	0	0	0	0	0	0	0	+		1391	1577	77
3114	Q9CQR4	Acyl-coenzyme A thioesterase 13;Acyl-coenzyme A thioesterase 13, N-terminally processed	Acot13	sp|Q9CQR4|ACO13_MOUSE Acyl-coenzyme A thioesterase 13 OS=Mus musculus OX=10090 GN=Acot13 PE=1 SV=1	1	2	2	15.7	15.183	140	0	28.387	22365000	0	0	0	0	0	0	0	0	0	0	255390	0	0	0	192340	0	0	0	319280	0	578370	0	0	0	0	340530	0	183110	520100	0	11
3592	Q9QYR9	Acyl-coenzyme A thioesterase 2, mitochondrial	Acot2	sp|Q9QYR9|ACOT2_MOUSE Acyl-coenzyme A thioesterase 2, mitochondrial OS=Mus musculus OX=10090 GN=Acot2 PE=1 SV=2	1	5	2	15.9	49.656	453	0	7.5856	54562000	0	0	276950	0	0	0	0	0	0	0	547690	1356100	515900	0	790400	0	180650	0	441770	0	1302200	0	253590	306980	907550	365300	839950	381480	358710	0	42
3634	Q9R0X4;Q32MW3	Acyl-coenzyme A thioesterase 9, mitochondrial	Acot9	sp|Q9R0X4|ACOT9_MOUSE Acyl-coenzyme A thioesterase 9, mitochondrial OS=Mus musculus OX=10090 GN=Acot9 PE=1 SV=1	2	4	4	11.8	50.56	439	0	8.9647	10469000	0	0	0	0	0	0	0	0	0	0	183050	311200	0	0	296810	0	0	0	190670	0	178880	0	0	0	0	0	388530	0	0	0	17
3459	Q9ESW4	Acylglycerol kinase, mitochondrial	Agk	sp|Q9ESW4|AGK_MOUSE Acylglycerol kinase, mitochondrial OS=Mus musculus OX=10090 GN=Agk PE=1 SV=1	1	2	2	9.3	46.975	421	1	-2	0	0	0	0	0	0	0	0	0	0	0	0	0	0	0	0	0	0	0	0	0	0	0	0	0	0	0	0	0	0	0	0	+			1618;1619;1620;2970
1135	P56376	Acylphosphatase-1	Acyp1	sp|P56376|ACYP1_MOUSE Acylphosphatase-1 OS=Mus musculus OX=10090 GN=Acyp1 PE=1 SV=2	1	5	5	47.5	11.241	99	0	157.76	220310000	3202700	3814200	2745300	3238500	5204300	3461400	3526700	3327900	3551400	4462800	2565900	1091900	2415100	4994000	2288000	3874500	2550000	3028000	1780300	3395700	1754800	3482200	3428700	3301700	2815900	1817600	2349600	4717100	2964200	4751500	115
1134	P56375	Acylphosphatase-2	Acyp2	sp|P56375|ACYP2_MOUSE Acylphosphatase-2 OS=Mus musculus OX=10090 GN=Acyp2 PE=1 SV=2	1	5	5	43.4	11.877	106	0	123.16	72157000	1850300	1918000	1024700	1667400	1959500	932700	1079400	1866600	1014600	2831800	1017300	784270	583570	1349900	0	1237900	0	1306100	562950	1197000	369620	944450	1405500	995010	1454900	795400	1350500	1803800	1136700	1423800	44
1415	P97823	Acyl-protein thioesterase 1	Lypla1	sp|P97823|LYPA1_MOUSE Acyl-protein thioesterase 1 OS=Mus musculus OX=10090 GN=Lypla1 PE=1 SV=1	1	4	4	26.5	24.687	230	0	12.83	30025000	0	171050	229990	0	0	273180	0	0	0	0	323180	362700	353980	0	441870	0	0	0	534080	190540	928440	0	192870	0	316920	584400	334270	0	0	0	12
2685	Q8R0F8	Acylpyruvase FAHD1, mitochondrial	Fahd1	sp|Q8R0F8|FAHD1_MOUSE Acylpyruvase FAHD1, mitochondrial OS=Mus musculus OX=10090 GN=Fahd1 PE=1 SV=2	1	1	1	6.2	25.172	227	0	4.3642	4745200	372470	266210	249880	0	0	156010	334320	0	0	0	0	0	303360	551980	0	0	0	0	0	0	0	0	0	214580	0	0	249350	198650	0	0	13
1909	Q64010	Adapter molecule crk	Crk	sp|Q64010|CRK_MOUSE Adapter molecule crk OS=Mus musculus OX=10090 GN=Crk PE=1 SV=1	1	14	14	60.9	33.814	304	0	266.19	694340000	12274000	12984000	10912000	11345000	17688000	12209000	12454000	14933000	11771000	13529000	5740400	4190700	8149000	15368000	8602200	13915000	8163400	12313000	6148700	10084000	4156400	12134000	10809000	11675000	7427900	6926600	6407100	10619000	7029600	11512000	432
3138	Q9CR95	Adaptin ear-binding coat-associated protein 1	Necap1	sp|Q9CR95|NECP1_MOUSE Adaptin ear-binding coat-associated protein 1 OS=Mus musculus OX=10090 GN=Necap1 PE=1 SV=2	1	1	1	9.8	29.639	275	0	7.1274	1982200	94554	86503	92485	0	0	0	0	0	0	0	0	0	0	0	0	0	0	0	101310	0	0	61858	0	97998	0	86414	0	0	0	0	12
3232	Q9D1J1	Adaptin ear-binding coat-associated protein 2	Necap2	sp|Q9D1J1|NECP2_MOUSE Adaptin ear-binding coat-associated protein 2 OS=Mus musculus OX=10090 GN=Necap2 PE=1 SV=1	1	2	2	15.4	28.598	266	0	11.179	6789000	0	0	163380	0	0	0	0	0	302720	0	165090	0	171310	0	0	0	0	175180	203080	275400	0	0	0	139920	0	117740	0	0	234820	0	23
649	P08030	Adenine phosphoribosyltransferase	Aprt	sp|P08030|APT_MOUSE Adenine phosphoribosyltransferase OS=Mus musculus OX=10090 GN=Aprt PE=1 SV=2	1	3	3	21.7	19.724	180	0	3.0838	10403000	0	0	0	148840	0	0	0	0	0	0	133190	207940	163170	0	114300	0	0	0	150190	0	220520	0	0	0	141850	112430	284690	104430	0	0	10
609	P03958	Adenosine deaminase	Ada	sp|P03958|ADA_MOUSE Adenosine deaminase OS=Mus musculus OX=10090 GN=Ada PE=1 SV=3	1	1	1	4	39.991	352	0	174.89	6143600	534500	0	121460	0	0	0	0	0	0	0	0	0	0	0	0	0	0	809850	0	0	0	0	0	150950	0	136610	0	0	0	0	9
1127	P55264	Adenosine kinase	Adk	sp|P55264|ADK_MOUSE Adenosine kinase OS=Mus musculus OX=10090 GN=Adk PE=1 SV=2	1	7	7	22.7	40.148	361	0	170.58	117010000	263420	491390	736050	342060	0	769840	0	0	360050	0	1025100	1894000	1962600	89104	2705700	199860	277610	254270	2344000	393420	3670600	565300	239830	258020	397040	1141700	864350	272740	991000	1286700	60				524;2166
2344	Q8BIX9	Adenosine monophosphate-protein transferase FICD	Ficd	sp|Q8BIX9|FICD_MOUSE Protein adenylyltransferase FICD OS=Mus musculus OX=10090 GN=Ficd PE=2 SV=1	1	2	2	7	51.754	458	1	-2	0	0	0	0	0	0	0	0	0	0	0	0	0	0	0	0	0	0	0	0	0	0	0	0	0	0	0	0	0	0	0	0	+		1025;1026	1187;1188;2616	204;210
1057	P50247	Adenosylhomocysteinase	Ahcy	sp|P50247|SAHH_MOUSE Adenosylhomocysteinase OS=Mus musculus OX=10090 GN=Ahcy PE=1 SV=3	1	9	9	25.7	47.688	432	0	12.991	86853000	0	0	251060	0	0	601420	218340	0	0	0	1577200	1764300	2310200	0	4012800	330630	632770	271330	1509100	0	1242300	0	0	0	1821900	382100	2401200	804150	1194700	757830	47
2481	Q8C0T9	Adenylate cyclase type 10	Adcy10	sp|Q8C0T9|ADCYA_MOUSE Adenylate cyclase type 10 OS=Mus musculus OX=10090 GN=Adcy10 PE=1 SV=2	1	1	1	0.9	186.41	1614	1	-2	0	0	0	0	0	0	0	0	0	0	0	0	0	0	0	0	0	0	0	0	0	0	0	0	0	0	0	0	0	0	0	0	+		1107	1263	1348
1404	P97490	Adenylate cyclase type 8	Adcy8	sp|P97490|ADCY8_MOUSE Adenylate cyclase type 8 OS=Mus musculus OX=10090 GN=Adcy8 PE=1 SV=2	1	1	1	1.7	140.09	1249	1	-2	0	0	0	0	0	0	0	0	0	0	0	0	0	0	0	0	0	0	0	0	0	0	0	0	0	0	0	0	0	0	0	0	+			591;592;2221
3657	Q9WTP6	Adenylate kinase 2, mitochondrial;Adenylate kinase 2, mitochondrial, N-terminally processed	Ak2	sp|Q9WTP6|KAD2_MOUSE Adenylate kinase 2, mitochondrial OS=Mus musculus OX=10090 GN=Ak2 PE=1 SV=5	1	6	6	32.2	26.468	239	0	14.972	81607000	1074400	914670	590070	698080	823340	0	1537700	373080	761540	997360	451120	411870	618470	1437000	903800	1546300	1700200	1315500	803530	1217900	675510	1755300	1242900	1127500	792070	959580	620040	1174500	775460	774130	67
3635	Q9R0Y5	Adenylate kinase isoenzyme 1	Ak1	sp|Q9R0Y5|KAD1_MOUSE Adenylate kinase isoenzyme 1 OS=Mus musculus OX=10090 GN=Ak1 PE=1 SV=1	1	9	9	49	21.539	194	0	323.31	399010000	9841500	7184300	4262400	3107900	4402200	2986500	7046300	3935700	4309200	21542000	2934800	2995200	2784900	4236000	5051900	3146900	4376500	21758000	4149800	4362800	4392700	1507700	6650200	5585600	5710900	2821800	3128800	5297500	3324600	3075300	212
1116	P54822	Adenylosuccinate lyase	Adsl	sp|P54822|PUR8_MOUSE Adenylosuccinate lyase OS=Mus musculus OX=10090 GN=Adsl PE=1 SV=2	1	4	4	15.1	54.866	484	0	15.005	12848000	0	0	0	0	0	0	0	0	0	0	296870	496900	288550	0	415740	0	0	0	355320	0	187780	0	0	0	271340	130140	0	194640	299690	310700	27
886	P28650	Adenylosuccinate synthetase isozyme 1	Adssl1	sp|P28650|PURA1_MOUSE Adenylosuccinate synthetase isozyme 1 OS=Mus musculus OX=10090 GN=Adssl1 PE=1 SV=2	1	5	4	16.2	50.254	457	0	28.304	5484000	0	0	0	0	0	0	0	0	0	0	0	189280	0	0	133560	0	0	0	157330	0	202090	0	0	0	121560	155600	0	0	0	0	12
1007	P46664	Adenylosuccinate synthetase isozyme 2	Adss	sp|P46664|PURA2_MOUSE Adenylosuccinate synthetase isozyme 2 OS=Mus musculus OX=10090 GN=Adss PE=1 SV=2	1	6	5	21.1	50.02	456	0	23.611	22328000	0	516470	316600	460870	209740	0	163960	0	0	0	361070	590290	0	226430	383650	227090	0	262940	417330	0	267600	0	0	147330	98289	220950	0	150570	343950	0	34
968	P40124	Adenylyl cyclase-associated protein 1	Cap1	sp|P40124|CAP1_MOUSE Adenylyl cyclase-associated protein 1 OS=Mus musculus OX=10090 GN=Cap1 PE=1 SV=4	1	22	21	58	51.564	474	0	323.31	1496500000	15327000	12708000	19967000	14877000	19933000	7818500	13040000	12441000	7126200	5954400	11210000	10538000	9046800	6283500	10225000	8386200	19615000	13477000	15382000	16661000	17074000	16272000	22790000	24400000	11193000	19245000	9777900	11989000	10695000	8482700	383
3281	Q9D7N9	Adipocyte plasma membrane-associated protein	Apmap	sp|Q9D7N9|APMAP_MOUSE Adipocyte plasma membrane-associated protein OS=Mus musculus OX=10090 GN=Apmap PE=1 SV=1	1	3	3	12	46.434	415	0	9.6347	24350000	0	0	0	325600	0	0	0	0	0	0	558130	704900	0	0	0	0	0	0	537840	0	608970	0	0	0	704150	225050	654290	0	285990	268260	15
2561	Q8CHC8	ADNP homeobox protein 2	Adnp2	sp|Q8CHC8|ADNP2_MOUSE Activity-dependent neuroprotector homeobox protein 2 OS=Mus musculus OX=10090 GN=Adnp2 PE=2 SV=2	1	1	1	1.1	126.77	1165	1	-2	0	0	0	0	0	0	0	0	0	0	0	0	0	0	0	0	0	0	0	0	0	0	0	0	0	0	0	0	0	0	0	0	+		1169	1305;2727;3289	146
1042	P48962;Q3V132	ADP/ATP translocase 1	Slc25a4	sp|P48962|ADT1_MOUSE ADP/ATP translocase 1 OS=Mus musculus OX=10090 GN=Slc25a4 PE=1 SV=4	2	12	6	43.3	32.904	298	0	20.138	349390000	1423300	1386100	1028600	2826800	0	1594200	1239300	2230500	1860100	2254100	6648600	7876600	3935200	1195000	8742100	597550	767210	990400	6535800	672580	7468900	281270	975230	581940	5026100	3262700	10640000	4002700	6671400	2919500	93
1082	P51881	ADP/ATP translocase 2;ADP/ATP translocase 2, N-terminally processed	Slc25a5	sp|P51881|ADT2_MOUSE ADP/ATP translocase 2 OS=Mus musculus OX=10090 GN=Slc25a5 PE=1 SV=3	1	13	7	47.3	32.931	298	0	50.734	978330000	2233000	2134400	3464900	7657200	646480	3819600	2378100	4205200	3345300	1882200	19105000	24864000	13878000	3078200	17730000	2186400	2789900	1756400	14355000	1813600	25180000	56505	1887300	1934300	11063000	10229000	16376000	10360000	17772000	10223000	202
2437	Q8BVU5	ADP-ribose pyrophosphatase, mitochondrial	Nudt9	sp|Q8BVU5|NUDT9_MOUSE ADP-ribose pyrophosphatase, mitochondrial OS=Mus musculus OX=10090 GN=Nudt9 PE=1 SV=1	1	2	2	6	38.604	350	0	5.3674	211380	0	0	0	0	0	0	0	0	0	0	0	0	0	146540	0	0	0	0	0	0	0	0	0	0	0	0	0	0	0	0	4
1143	P56528	ADP-ribosyl cyclase/cyclic ADP-ribose hydrolase 1	Cd38	sp|P56528|CD38_MOUSE ADP-ribosyl cyclase/cyclic ADP-ribose hydrolase 1 OS=Mus musculus OX=10090 GN=Cd38 PE=1 SV=2	1	1	1	3.9	34.407	304	0	18.313	7035400	0	0	0	0	0	0	0	0	0	0	175450	292630	182520	0	179180	0	0	0	0	0	189330	0	0	0	0	150460	350940	0	0	719880	5
1920	Q64277	ADP-ribosyl cyclase/cyclic ADP-ribose hydrolase 2	Bst1	sp|Q64277|BST1_MOUSE ADP-ribosyl cyclase/cyclic ADP-ribose hydrolase 2 OS=Mus musculus OX=10090 GN=Bst1 PE=1 SV=1	1	3	3	10.6	34.616	311	0	15.694	5982200	152750	96556	108800	0	0	0	0	0	118630	0	0	0	0	0	0	178400	0	161330	122180	168460	0	133710	195810	167200	0	103790	0	0	0	0	21
1366	P84078;P61205;Q8BSL7	ADP-ribosylation factor 1;ADP-ribosylation factor 3;ADP-ribosylation factor 2	Arf1;Arf3;Arf2	sp|P84078|ARF1_MOUSE ADP-ribosylation factor 1 OS=Mus musculus OX=10090 GN=Arf1 PE=1 SV=2;sp|P61205|ARF3_MOUSE ADP-ribosylation factor 3 OS=Mus musculus OX=10090 GN=Arf3 PE=2 SV=2;sp|Q8BSL7|ARF2_MOUSE ADP-ribosylation factor 2 OS=Mus musculus OX=10090 GN=A	3	8	4	63	20.697	181	0	203.81	521890000	4403500	3810900	3416400	5039400	4052300	3616100	2714700	4681000	4813200	3427600	9626700	7464000	8503500	3524800	7222700	2250500	4431900	3521900	6501200	2523900	8066200	2580000	3059700	2944800	3513200	4507900	6029500	4572400	6453700	6965500	258
1213	P61750	ADP-ribosylation factor 4	Arf4	sp|P61750|ARF4_MOUSE ADP-ribosylation factor 4 OS=Mus musculus OX=10090 GN=Arf4 PE=1 SV=2	1	7	2	51.1	20.396	180	0	3.8658	34847000	0	0	0	0	0	0	0	0	0	0	560800	521960	0	0	0	0	0	0	1059900	0	972810	0	0	0	641430	967360	697160	0	456140	368180	7			536	2184	30
1367	P84084	ADP-ribosylation factor 5	Arf5	sp|P84084|ARF5_MOUSE ADP-ribosylation factor 5 OS=Mus musculus OX=10090 GN=Arf5 PE=1 SV=2	1	7	1	51.1	20.529	180	0	11.498	20367000	92813	132870	115610	0	0	0	0	0	209520	0	299240	429640	402480	0	403490	0	241350	0	217660	132550	342340	0	0	0	151100	241270	0	0	361610	0	20			536	2184	30
1245	P62331	ADP-ribosylation factor 6	Arf6	sp|P62331|ARF6_MOUSE ADP-ribosylation factor 6 OS=Mus musculus OX=10090 GN=Arf6 PE=1 SV=2	1	4	4	45.1	20.082	175	0	10.379	9716500	240140	0	180570	511540	0	235600	0	0	202430	0	394020	548670	341830	0	149670	0	0	0	435560	0	0	203230	0	0	0	283730	667850	342550	272020	0	18			539	2186;2187	55
3402	Q9EPJ9	ADP-ribosylation factor GTPase-activating protein 1	Arfgap1	sp|Q9EPJ9|ARFG1_MOUSE ADP-ribosylation factor GTPase-activating protein 1 OS=Mus musculus OX=10090 GN=Arfgap1 PE=1 SV=2	1	2	2	8	45.288	414	0	5.9214	636730	161520	0	0	0	0	0	0	0	0	0	0	0	0	0	0	0	0	0	0	0	0	0	0	0	0	0	0	0	0	0	3
2989	Q99K28	ADP-ribosylation factor GTPase-activating protein 2	Arfgap2	sp|Q99K28|ARFG2_MOUSE ADP-ribosylation factor GTPase-activating protein 2 OS=Mus musculus OX=10090 GN=Arfgap2 PE=1 SV=1	1	3	3	8.3	56.598	520	0	141.76	9930700	189570	123490	0	191810	0	0	437860	0	0	0	0	0	0	0	91482	0	378840	376080	155090	215940	0	0	237260	186400	190160	112100	0	199590	0	0	27
1203	P61211	ADP-ribosylation factor-like protein 1	Arl1	sp|P61211|ARL1_MOUSE ADP-ribosylation factor-like protein 1 OS=Mus musculus OX=10090 GN=Arl1 PE=1 SV=1	1	2	2	11	20.411	181	0	4.7806	3632500	0	0	0	0	0	0	0	0	0	0	137150	178380	0	0	164330	0	0	0	0	0	95862	0	0	0	0	0	0	94978	133950	169130	9
3674	Q9WUL7	ADP-ribosylation factor-like protein 3	Arl3	sp|Q9WUL7|ARL3_MOUSE ADP-ribosylation factor-like protein 3 OS=Mus musculus OX=10090 GN=Arl3 PE=1 SV=1	1	3	3	23.6	20.486	182	0	13.443	27096000	258080	0	158650	0	249990	320110	254240	0	0	0	636670	0	0	299020	0	396860	0	0	243160	364200	474090	618910	586440	373080	331580	257230	0	215120	392040	0	43
1202	P61208	ADP-ribosylation factor-like protein 4C	Arl4c	sp|P61208|ARL4C_MOUSE ADP-ribosylation factor-like protein 4C OS=Mus musculus OX=10090 GN=Arl4c PE=2 SV=1	1	1	1	17.7	21.487	192	1	-2	0	0	0	0	0	0	0	0	0	0	0	0	0	0	0	0	0	0	0	0	0	0	0	0	0	0	0	0	0	0	0	0	+		530	543;544;2181	26
2797	Q8VEH3;Q9CQW2	ADP-ribosylation factor-like protein 8A;ADP-ribosylation factor-like protein 8B	Arl8a;Arl8b	sp|Q8VEH3|ARL8A_MOUSE ADP-ribosylation factor-like protein 8A OS=Mus musculus OX=10090 GN=Arl8a PE=1 SV=1;sp|Q9CQW2|ARL8B_MOUSE ADP-ribosylation factor-like protein 8B OS=Mus musculus OX=10090 GN=Arl8b PE=1 SV=1	2	2	2	14	21.39	186	0	3.0604	16040000	0	0	0	0	0	0	0	0	0	0	224470	308500	0	0	0	0	0	0	246080	0	283800	0	0	0	308560	183210	301690	0	123200	0	9
1006	P46656	Adrenodoxin, mitochondrial	Fdx1	sp|P46656|ADX_MOUSE Adrenodoxin, mitochondrial OS=Mus musculus OX=10090 GN=Fdx1 PE=1 SV=1	1	2	2	9.6	20.123	188	0	4.2024	44178000	958080	629110	867660	865520	1212400	1344000	507190	0	0	545090	255380	0	218710	604600	277730	1118100	0	805000	720450	741880	0	1222900	1003100	856270	918360	807950	0	675670	261930	559910	23
1862	Q62151	Advanced glycosylation end product-specific receptor	Ager	sp|Q62151|RAGE_MOUSE Advanced glycosylation end product-specific receptor OS=Mus musculus OX=10090 GN=Ager PE=1 SV=2	1	19	19	50	42.653	402	0	176.39	16272000000	281110000	318370000	237510000	219750000	205640000	302990000	182800000	172350000	191760000	128710000	158340000	67406000	197900000	237100000	156690000	340870000	166330000	166700000	135490000	219750000	143360000	248720000	220580000	273240000	158090000	157110000	86566000	151790000	129720000	179800000	481			793;794;795;796;797		44;62;122;139;161
1078	P51827	AF4/FMR2 family member 3	Aff3	sp|P51827|AFF3_MOUSE AF4/FMR2 family member 3 OS=Mus musculus OX=10090 GN=Aff3 PE=1 SV=2	1	1	1	1.1	136.13	1254	1	-2	0	0	0	0	0	0	0	0	0	0	0	0	0	0	0	0	0	0	0	0	0	0	0	0	0	0	0	0	0	0	0	0	+			499;500;501
3609	Q9QZQ1	Afadin	Mllt4	sp|Q9QZQ1|AFAD_MOUSE Afadin OS=Mus musculus OX=10090 GN=Afdn PE=1 SV=3	1	11	11	9.3	206.5	1820	0	174.2	82387000	2052100	3079300	1184400	929590	1275600	1442000	1060900	0	788700	0	224030	409160	353320	712890	365060	585840	207280	1295800	1194900	1248700	615930	926320	2354100	2261500	602220	1498500	468650	455760	371630	458990	107				3024;3348
2750	Q8VC66	Afadin- and alpha-actinin-binding protein	Ssx2ip	sp|Q8VC66|ADIP_MOUSE Afadin- and alpha-actinin-binding protein OS=Mus musculus OX=10090 GN=Ssx2ip PE=1 SV=1	1	2	2	5	70.955	615	1	-2	0	0	0	0	0	0	0	0	0	0	0	0	0	0	0	0	0	0	0	0	0	0	0	0	0	0	0	0	0	0	0	0	+			1396;1397;1398
572	O89020;CON__REFSEQ:XP_585019	Afamin	Afm	sp|O89020|AFAM_MOUSE Afamin OS=Mus musculus OX=10090 GN=Afm PE=1 SV=2	2	15	15	31.7	69.378	608	0	323.31	475860000	2880200	4867100	4350100	5354100	10431000	6513800	7438600	5926600	8326500	12562000	3829400	508010	6206800	9575600	4100900	5455900	9806200	12235000	5198100	14923000	1125500	4128600	4525900	5311200	4342400	4993700	821890	6830000	7188300	8091600	313
2550	Q8CG76	Aflatoxin B1 aldehyde reductase member 2	Akr7a2	sp|Q8CG76|ARK72_MOUSE Aflatoxin B1 aldehyde reductase member 2 OS=Mus musculus OX=10090 GN=Akr7a2 PE=1 SV=3	1	1	1	4.1	40.612	367	0	3.505	331270	0	0	0	0	0	0	0	0	0	0	0	161170	0	0	0	0	0	0	0	0	0	0	0	0	0	0	0	0	0	181920	3
95	A2ASQ1	Agrin;Agrin N-terminal 110 kDa subunit;Agrin C-terminal 110 kDa subunit;Agrin C-terminal 90 kDa fragment;Agrin C-terminal 22 kDa fragment	Agrn	sp|A2ASQ1|AGRIN_MOUSE Agrin OS=Mus musculus OX=10090 GN=Agrn PE=1 SV=1	1	4	4	2.7	207.54	1950	0	8.6521	3441000	0	0	0	0	386550	0	0	0	0	0	0	0	0	0	186190	147570	0	116550	0	0	0	176160	0	159590	0	0	293080	0	0	0	7
400	O08915	AH receptor-interacting protein	Aip	sp|O08915|AIP_MOUSE AH receptor-interacting protein OS=Mus musculus OX=10090 GN=Aip PE=1 SV=1	1	3	3	12.1	37.605	330	0	17.082	15553000	192540	194970	270720	0	210140	385930	319190	0	0	0	269360	0	0	315000	0	0	0	260540	173600	294670	221980	294300	277090	352710	0	132290	0	301570	336340	0	26
3659	Q9WTQ5	A-kinase anchor protein 12	Akap12	sp|Q9WTQ5|AKA12_MOUSE A-kinase anchor protein 12 OS=Mus musculus OX=10090 GN=Akap12 PE=1 SV=1	1	40	40	40.3	180.69	1684	0	323.31	998200000	14624000	16014000	15737000	8350000	12248000	13298000	16329000	12729000	10846000	6783300	7702500	5688100	8579800	9416600	7518400	15560000	12467000	13504000	11068000	14195000	7537800	14163000	21406000	19507000	4757800	13161000	2989100	8902500	8824600	7081400	711				1710;3356
473	O54931	A-kinase anchor protein 2	Akap2	sp|O54931|AKAP2_MOUSE A-kinase anchor protein 2 OS=Mus musculus OX=10090 GN=Akap2 PE=1 SV=3	1	13	13	21.6	98.577	893	0	323.31	354880000	6188400	3897000	4442800	2900300	3415800	3047200	4768500	2536300	2811500	2851000	3331200	2822200	4498600	5604100	2677800	3220700	1932400	3175900	2891000	4510900	3338500	2738200	6770700	5227800	3369700	4328100	3760800	3469300	3135000	2266700	209				356
1735	Q60662	A-kinase anchor protein 4	Akap4	sp|Q60662|AKAP4_MOUSE A-kinase anchor protein 4 OS=Mus musculus OX=10090 GN=Akap4 PE=1 SV=1	1	1	1	2.4	93.795	849	1	-2	0	0	0	0	0	0	0	0	0	0	0	0	0	0	0	0	0	0	0	0	0	0	0	0	0	0	0	0	0	0	0	0	+			809;810;2377
211	D3YVF0	A-kinase anchor protein 5	Akap5	sp|D3YVF0|AKAP5_MOUSE A-kinase anchor protein 5 OS=Mus musculus OX=10090 GN=Akap5 PE=1 SV=2	1	20	20	51.8	79.396	745	0	323.31	1046600000	17268000	17237000	20910000	7114000	19624000	11557000	14756000	15700000	14467000	6957000	11548000	8176600	10032000	15365000	9216400	6885100	20456000	14943000	7246200	12167000	9361000	10308000	18309000	18785000	9569500	10326000	6096600	9442800	9870900	9547800	481				166
3623	Q9R0L7	A-kinase anchor protein 8-like	Akap8l	sp|Q9R0L7|AKP8L_MOUSE A-kinase anchor protein 8-like OS=Mus musculus OX=10090 GN=Akap8l PE=1 SV=1	1	1	1	2.6	71.453	642	1	-2	0	0	0	0	0	0	0	0	0	0	0	0	0	0	0	0	0	0	0	0	0	0	0	0	0	0	0	0	0	0	0	0	+			1701;1702
2113	Q70FJ1	A-kinase anchor protein 9	Akap9	sp|Q70FJ1|AKAP9_MOUSE A-kinase anchor protein 9 OS=Mus musculus OX=10090 GN=Akap9 PE=1 SV=2	1	3	3	1.1	435.87	3797	1	-2	998670	0	0	0	0	0	0	0	0	0	0	0	0	261310	0	0	0	0	0	0	0	0	0	0	0	0	0	1000700	0	0	0	1	+		916	1040;2533;2534	1027
2296	Q8BGQ7	Alanine--tRNA ligase, cytoplasmic	Aars	sp|Q8BGQ7|SYAC_MOUSE Alanine--tRNA ligase, cytoplasmic OS=Mus musculus OX=10090 GN=Aars PE=1 SV=1	1	2	2	3.9	106.91	968	0	10.892	1259200	0	0	0	0	0	0	0	0	0	0	0	0	0	0	0	0	0	0	0	0	30963	0	0	0	0	0	0	0	0	0	7
56	A2A4P4;Q3THG9	Alanyl-tRNA editing protein Aarsd1	Gm27029;Aarsd1	tr|A2A4P4|A2A4P4_MOUSE Predicted gene, 27029 OS=Mus musculus OX=10090 GN=Gm27029 PE=4 SV=1;sp|Q3THG9|AASD1_MOUSE Alanyl-tRNA editing protein Aarsd1 OS=Mus musculus OX=10090 GN=Aarsd1 PE=1 SV=2	2	1	1	4.6	60.506	543	0	6.4191	183200	0	0	0	0	0	0	0	0	0	0	0	0	0	0	55765	0	0	0	0	0	0	0	0	0	0	0	0	0	0	0	2
3490	Q9JII6	Alcohol dehydrogenase [NADP(+)]	Akr1a1	sp|Q9JII6|AK1A1_MOUSE Aldo-keto reductase family 1 member A1 OS=Mus musculus OX=10090 GN=Akr1a1 PE=1 SV=3	1	7	7	28.3	36.586	325	0	54.867	102150000	345520	311970	255640	1568600	194990	522130	268950	0	428080	0	1612800	4231300	713170	575510	3601500	238800	223290	568600	1679200	306320	1322000	288450	296880	222080	1990600	966420	1760100	906470	853120	884080	54
581	P00329	Alcohol dehydrogenase 1	Adh1	sp|P00329|ADH1_MOUSE Alcohol dehydrogenase 1 OS=Mus musculus OX=10090 GN=Adh1 PE=1 SV=2	1	11	11	48.5	39.771	375	0	146.45	319300000	702110	472450	1585300	3763900	894780	1832000	936300	1619200	1077900	1148300	8582700	10150000	9375300	1442500	9374400	567750	284460	628780	5705100	602990	6643300	0	627140	607030	4168500	2868800	3676300	2855400	3465000	5096600	163
884	P28474	Alcohol dehydrogenase class-3	Adh5	sp|P28474|ADHX_MOUSE Alcohol dehydrogenase class-3 OS=Mus musculus OX=10090 GN=Adh5 PE=1 SV=3	1	6	6	21.9	39.547	374	0	147.5	79663000	718200	453560	563770	1149300	239160	0	246180	0	1698800	1126300	2323300	1818900	977930	0	1813500	272880	0	305100	980530	247830	1357200	0	0	412690	852410	707580	1095900	800350	1028000	1031700	70
1669	Q571I9	Aldehyde dehydrogenase family 16 member A1	Aldh16a1	sp|Q571I9|A16A1_MOUSE Aldehyde dehydrogenase family 16 member A1 OS=Mus musculus OX=10090 GN=Aldh16a1 PE=1 SV=2	1	2	2	3.1	84.755	802	0	7.9374	549580	0	0	0	0	0	0	0	0	0	0	0	0	0	0	0	0	0	0	21481	0	0	0	0	0	0	0	0	0	0	0	2
2216	Q80VQ0;J3QMK6;E9Q3E1	Aldehyde dehydrogenase family 3 member B1;Aldehyde dehydrogenase	Aldh3b1;1700055N04Rik	sp|Q80VQ0|AL3B1_MOUSE Aldehyde dehydrogenase family 3 member B1 OS=Mus musculus OX=10090 GN=Aldh3b1 PE=1 SV=1;sp|J3QMK6|AL3B3_MOUSE Aldehyde dehydrogenase family 3 member B3 OS=Mus musculus OX=10090 GN=Aldh3b3 PE=1 SV=1	3	3	3	7.7	52.292	468	0	25.805	6120700	0	0	0	0	0	0	0	0	0	0	0	331180	0	0	136080	0	0	0	85459	0	176210	0	0	0	0	199120	0	0	125100	0	13
3198	Q9CZS1	Aldehyde dehydrogenase X, mitochondrial	Aldh1b1	sp|Q9CZS1|AL1B1_MOUSE Aldehyde dehydrogenase X, mitochondrial OS=Mus musculus OX=10090 GN=Aldh1b1 PE=1 SV=1	1	3	2	7.1	57.552	519	0	7.2428	90005	0	0	0	0	0	0	0	0	0	0	0	80837	0	0	0	0	0	0	0	0	0	0	0	0	0	0	0	0	0	0	1				1543;2909;3329
461	O35945	Aldehyde dehydrogenase, cytosolic 1	Aldh1a7	sp|O35945|AL1A7_MOUSE Aldehyde dehydrogenase, cytosolic 1 OS=Mus musculus OX=10090 GN=Aldh1a7 PE=1 SV=1	1	16	6	37.1	54.587	501	0	71.261	66474000	63056	0	0	248740	0	0	0	0	0	292270	2609900	2703300	838030	0	1984400	0	0	0	1050000	0	1905400	0	0	222150	979920	1282700	581740	0	816280	542260	60			326		37
1014	P47739	Aldehyde dehydrogenase, dimeric NADP-preferring	Aldh3a1	sp|P47739|AL3A1_MOUSE Aldehyde dehydrogenase, dimeric NADP-preferring OS=Mus musculus OX=10090 GN=Aldh3a1 PE=1 SV=2	1	4	3	10.4	50.48	453	0	4.7488	23870000	0	0	210240	0	0	0	0	0	0	0	167660	935800	0	0	344900	0	688720	255620	599400	0	596640	0	0	0	243640	0	0	238360	632820	0	15
1013	P47738;Q62148	Aldehyde dehydrogenase, mitochondrial	Aldh2	sp|P47738|ALDH2_MOUSE Aldehyde dehydrogenase, mitochondrial OS=Mus musculus OX=10090 GN=Aldh2 PE=1 SV=1	2	23	22	51.6	56.537	519	0	323.31	3363900000	14280000	11976000	20005000	38444000	7158900	21233000	11771000	22094000	22444000	16841000	71900000	100310000	61638000	15727000	68431000	11030000	15321000	10087000	49165000	14440000	64148000	8960300	9754100	11817000	46858000	48253000	54543000	37138000	50319000	53186000	618			497	482;2135;2136	282
1700	Q5SGK3	Aldehyde oxidase 2	Aox2	sp|Q5SGK3|AOXB_MOUSE Aldehyde oxidase 2 OS=Mus musculus OX=10090 GN=Aox2 PE=1 SV=2	1	1	1	1.9	147.91	1345	1	-2	0	0	0	0	0	0	0	0	0	0	0	0	0	0	0	0	0	0	0	0	0	0	0	0	0	0	0	0	0	0	0	0	+			2362
344	G3X982	Aldehyde oxidase 3	Aox3	sp|G3X982|AOXC_MOUSE Aldehyde oxidase 3 OS=Mus musculus OX=10090 GN=Aox3 PE=1 SV=1	1	9	9	11.2	146.9	1335	0	65.934	27895000	0	650590	0	0	0	307050	0	0	0	0	620260	1143800	606700	655790	959280	0	0	0	612580	0	549710	596630	0	0	443790	337680	0	0	326990	367820	37
2749	Q9JLI0;Q8VC28	Aldo-keto reductase family 1 member C13	Akr1c12;Akr1c13	tr|Q9JLI0|Q9JLI0_MOUSE Aldo-keto reductase a OS=Mus musculus OX=10090 GN=Akr1c12 PE=1 SV=1;sp|Q8VC28|AK1CD_MOUSE Aldo-keto reductase family 1 member C13 OS=Mus musculus OX=10090 GN=Akr1c13 PE=1 SV=2	2	1	1	7.1	37.063	323	0	3.2412	375820	0	0	0	0	0	0	0	0	0	0	0	0	0	0	114400	0	0	0	0	0	0	0	0	0	0	0	0	0	0	0	1
2606	Q8K023;Q8VC77;Q91WR5	Aldo-keto reductase family 1 member C18;Aldo-keto reductase family 1 member C21	Akr1c18;Akr1c20;Akr1c21	sp|Q8K023|AKC1H_MOUSE Aldo-keto reductase family 1 member C18 OS=Mus musculus OX=10090 GN=Akr1c18 PE=1 SV=2;tr|Q8VC77|Q8VC77_MOUSE Akr1c20 protein OS=Mus musculus OX=10090 GN=Akr1c20 PE=1 SV=1;sp|Q91WR5|AK1CL_MOUSE Aldo-keto reductase family 1 member C21 O	3	2	1	7.4	37.176	323	1	-2	0	0	0	0	0	0	0	0	0	0	0	0	0	0	0	0	0	0	0	0	0	0	0	0	0	0	0	0	0	0	0	0	+			2746
2618	Q8K157	Aldose 1-epimerase	Galm	sp|Q8K157|GALM_MOUSE Aldose 1-epimerase OS=Mus musculus OX=10090 GN=Galm PE=1 SV=1	1	2	2	9.1	37.798	342	0.0041288	2.0639	0	0	0	0	0	0	0	0	0	0	0	0	0	0	0	0	0	0	0	0	0	0	0	0	0	0	0	0	0	0	0	2
995	P45376	Aldose reductase	Akr1b1	sp|P45376|ALDR_MOUSE Aldo-keto reductase family 1 member B1 OS=Mus musculus OX=10090 GN=Akr1b1 PE=1 SV=3	1	11	11	43	35.732	316	0	83.516	378320000	1196600	1148900	1237100	2725300	434130	2476500	1143300	1428600	2159500	1581000	5080200	6848900	4087400	300550	6007700	1662200	1543900	1671400	6158900	1607700	7640800	0	0	0	5493600	3293500	6521400	2854900	4672800	5718700	96
509	O70200	Allograft inflammatory factor 1	Aif1	sp|O70200|AIF1_MOUSE Allograft inflammatory factor 1 OS=Mus musculus OX=10090 GN=Aif1 PE=1 SV=1	1	1	1	11.6	16.91	147	0	2.9669	193480	0	0	105730	0	0	0	0	0	0	0	0	0	0	0	0	0	0	0	0	0	0	0	0	0	0	0	0	0	0	0	1
2770	Q8VCR7	Alpha/beta hydrolase domain-containing protein 14B	Abhd14b	sp|Q8VCR7|ABHEB_MOUSE Protein ABHD14B OS=Mus musculus OX=10090 GN=Abhd14b PE=1 SV=1	1	5	5	27.1	22.45	210	0	118.23	58060000	448780	464810	424670	500780	482970	683910	799270	0	788490	0	732060	1082500	597320	375670	946150	276490	299190	302230	586340	434700	731280	0	400170	381080	428280	457030	474130	538180	687060	969210	50
2348	Q8BJT9	alpha-1,2-Mannosidase	Edem2	sp|Q8BJT9|EDEM2_MOUSE ER degradation-enhancing alpha-mannosidase-like protein 2 OS=Mus musculus OX=10090 GN=Edem2 PE=1 SV=1	1	1	1	1.9	64.609	577	1	-2	0	0	0	0	0	0	0	0	0	0	0	0	0	0	0	0	0	0	0	0	0	0	0	0	0	0	0	0	0	0	0	0	+		1029;1030	3264	275;285
1999	Q6NXK9	alpha-1,2-Mannosidase	Man1c1	tr|Q6NXK9|Q6NXK9_MOUSE alpha-1,2-Mannosidase OS=Mus musculus OX=10090 GN=Man1c1 PE=1 SV=1	1	1	1	1.9	70.723	625	1	-2	0	0	0	0	0	0	0	0	0	0	0	0	0	0	0	0	0	0	0	0	0	0	0	0	0	0	0	0	0	0	0	0	+		861	974;2471;2472	160
3339	Q9DBE8	Alpha-1,3/1,6-mannosyltransferase ALG2	Alg2	sp|Q9DBE8|ALG2_MOUSE Alpha-1,3/1,6-mannosyltransferase ALG2 OS=Mus musculus OX=10090 GN=Alg2 PE=1 SV=2	1	1	1	3.9	47.404	415	0	21.191	0	0	0	0	0	0	0	0	0	0	0	0	0	0	0	0	0	0	0	0	0	0	0	0	0	0	0	0	0	0	0	2
2267	Q812G0	Alpha-1,3-mannosyl-glycoprotein 4-beta-N-acetylglucosaminyltransferase A;Alpha-1,3-mannosyl-glycoprotein 4-beta-N-acetylglucosaminyltransferase A soluble form	Mgat4a	sp|Q812G0|MGT4A_MOUSE Alpha-1,3-mannosyl-glycoprotein 4-beta-N-acetylglucosaminyltransferase A OS=Mus musculus OX=10090 GN=Mgat4a PE=2 SV=1	1	1	1	2.1	61.479	535	1	-2	0	0	0	0	0	0	0	0	0	0	0	0	0	0	0	0	0	0	0	0	0	0	0	0	0	0	0	0	0	0	0	0	+		1000	1147;1148;1149	478
1727	Q60590	Alpha-1-acid glycoprotein 1	Orm1	sp|Q60590|A1AG1_MOUSE Alpha-1-acid glycoprotein 1 OS=Mus musculus OX=10090 GN=Orm1 PE=1 SV=1	1	3	2	15	23.895	207	0	4.2086	126780000	397560	866490	498360	1384100	824200	727900	0	2089700	595760	3856700	2663100	1077700	2372900	3733600	3052300	980140	1095400	2957300	832350	1482400	1320200	2050500	1411000	708410	3207400	596240	2742800	2126700	1720200	1994300	35
645	P07758	Alpha-1-antitrypsin 1-1	Serpina1a	sp|P07758|A1AT1_MOUSE Alpha-1-antitrypsin 1-1 OS=Mus musculus OX=10090 GN=Serpina1a PE=1 SV=4	1	18	1	48.9	46.002	413	0	2.8064	6926600	0	0	0	0	0	352310	0	0	0	0	380690	139250	230250	0	0	0	0	0	0	0	156380	0	0	0	0	0	0	0	0	0	11			410;411		193;209
829	P22599	Alpha-1-antitrypsin 1-2	Serpina1b	sp|P22599|A1AT2_MOUSE Alpha-1-antitrypsin 1-2 OS=Mus musculus OX=10090 GN=Serpina1b PE=1 SV=2	1	14	5	41.9	45.974	413	0	37.384	450850000	2344000	1567000	2038400	1983800	1420200	2161400	1780600	1685500	3106900	1972600	5282000	1692900	5443100	2943100	7723300	1756900	7806200	5539300	6467900	4963500	7356900	1363600	2493900	2397500	3542000	6292900	3239900	2741600	7044600	3749600	85
1435	Q00896	Alpha-1-antitrypsin 1-3	Serpina1c	sp|Q00896|A1AT3_MOUSE Alpha-1-antitrypsin 1-3 OS=Mus musculus OX=10090 GN=Serpina1c PE=1 SV=2	1	18	1	49	45.823	412	0	95.743	2046500000	8262800	6869000	10360000	8989600	7393100	13038000	9603500	15661000	13333000	14327000	36632000	17022000	29176000	14057000	30939000	10602000	26056000	29409000	35107000	33222000	25943000	13211000	14618000	12222000	16122000	32284000	13082000	16789000	31485000	11273000	313			410;411		193;209
1436	Q00897	Alpha-1-antitrypsin 1-4	Serpina1d	sp|Q00897|A1AT4_MOUSE Alpha-1-antitrypsin 1-4 OS=Mus musculus OX=10090 GN=Serpina1d PE=1 SV=1	1	18	7	46	45.998	413	0	323.31	4797000000	23429000	25942000	29864000	25963000	16113000	35985000	28883000	50681000	39385000	30017000	67888000	46706000	60665000	31628000	76363000	21567000	64974000	54299000	67910000	55755000	66319000	24570000	30680000	26938000	44084000	72148000	35807000	41007000	71321000	38468000	556			410;411		193;209
1437	Q00898	Alpha-1-antitrypsin 1-5	Serpina1e	sp|Q00898|A1AT5_MOUSE Alpha-1-antitrypsin 1-5 OS=Mus musculus OX=10090 GN=Serpina1e PE=1 SV=1	1	13	7	35.4	45.891	413	0	323.31	931060000	7407000	5395600	4940500	5097800	2428400	9951400	4415400	8821700	10000000	5842900	8847900	16208000	4235300	8260100	15140000	4821900	12636000	10266000	18541000	11619000	12293000	5405200	8001100	5947300	16021000	14481000	8803100	14664000	10498000	7461700	148			581		193
1520	Q19LI2	Alpha-1B-glycoprotein	A1bg	sp|Q19LI2|A1BG_MOUSE Alpha-1B-glycoprotein OS=Mus musculus OX=10090 GN=A1bg PE=1 SV=1	1	1	1	2.9	56.553	512	0	3.4311	361490	0	39592	0	0	0	44264	0	0	223930	0	0	0	0	0	0	0	0	0	0	0	0	0	0	0	0	0	0	0	0	0	7
1317	P70126	Alpha-2,8-sialyltransferase 8E	St8sia5	sp|P70126|SIA8E_MOUSE Alpha-2,8-sialyltransferase 8E OS=Mus musculus OX=10090 GN=St8sia5 PE=1 SV=2	1	1	1	3.2	47.828	412	1	-2	0	0	0	0	0	0	0	0	0	0	0	0	0	0	0	0	0	0	0	0	0	0	0	0	0	0	0	0	0	0	0	0	+		553;554	552	107;113
2664	Q8K4T1	Alpha-2,8-sialyltransferase 8F	St8sia6	sp|Q8K4T1|SIA8F_MOUSE Alpha-2,8-sialyltransferase 8F OS=Mus musculus OX=10090 GN=St8sia6 PE=1 SV=1	1	1	1	4.8	45.428	398	1	-2	0	0	0	0	0	0	0	0	0	0	0	0	0	0	0	0	0	0	0	0	0	0	0	0	0	0	0	0	0	0	0	0	+			1351;1352
1803	Q61247	Alpha-2-antiplasmin	Serpinf2	sp|Q61247|A2AP_MOUSE Alpha-2-antiplasmin OS=Mus musculus OX=10090 GN=Serpinf2 PE=1 SV=1	1	6	6	15.1	54.971	491	0	91.719	33399000	240540	424190	0	0	0	0	340190	0	312520	496740	447950	446630	483950	0	488080	0	472660	597880	664630	684280	627890	255480	674980	312130	709610	556090	533680	430470	669100	402490	41
906	P29699;CON__P12763	Alpha-2-HS-glycoprotein	Ahsg	sp|P29699|FETUA_MOUSE Alpha-2-HS-glycoprotein OS=Mus musculus OX=10090 GN=Ahsg PE=1 SV=1	2	10	10	45.8	37.325	345	0	323.31	1425800000	20202000	17455000	15537000	7098600	16334000	15977000	16365000	16102000	21742000	12216000	6286500	3908200	8656700	15994000	5833400	15681000	35620000	28794000	13984000	25275000	8305700	19635000	21639000	20127000	11221000	20037000	5357000	12715000	16603000	12531000	233				456;457;458;459
1129	P55302	Alpha-2-macroglobulin receptor-associated protein	Lrpap1	sp|P55302|AMRP_MOUSE Alpha-2-macroglobulin receptor-associated protein OS=Mus musculus OX=10090 GN=Lrpap1 PE=1 SV=1	1	8	8	23.6	42.215	360	0	51.469	90750000	1302900	1822600	2246500	0	3219800	673970	1509500	857260	1871400	2861200	1694100	0	1316400	5224100	1746400	1898800	0	1362100	587750	454830	542310	1756000	661810	1006200	790980	0	629100	4703100	1165100	1563500	74
1846	Q61838;CON__ENSEMBL:ENSBTAP00000024146	Alpha-2-macroglobulin;Alpha-2-macroglobulin 165 kDa subunit;Alpha-2-macroglobulin 35 kDa subunit	A2m	sp|Q61838|PZP_MOUSE Pregnancy zone protein OS=Mus musculus OX=10090 GN=Pzp PE=1 SV=3	2	49	47	48.2	165.85	1495	0	323.31	2260700000	8619000	7556800	11192000	30986000	7966000	15697000	11135000	68140000	18300000	31758000	53742000	67924000	58392000	12618000	76199000	5433800	10042000	9977900	35684000	15303000	32391000	3702400	5321100	5890400	38478000	28196000	58741000	27443000	59681000	37494000	876
1984	Q6GQT1	Alpha-2-macroglobulin-P	A2mp	sp|Q6GQT1|A2MG_MOUSE Alpha-2-macroglobulin-P OS=Mus musculus OX=10090 GN=A2m PE=2 SV=2	1	3	1	2.1	164.35	1474	1	-2	0	0	0	0	0	0	0	0	0	0	0	0	0	0	0	0	0	0	0	0	0	0	0	0	0	0	0	0	0	0	0	0	+		855	959;960;961;2463	210
2160	Q7TPR4;Q9JI91;O88990	Alpha-actinin-1	Actn1	sp|Q7TPR4|ACTN1_MOUSE Alpha-actinin-1 OS=Mus musculus OX=10090 GN=Actn1 PE=1 SV=1	3	26	16	36.9	103.07	892	0	305.01	221070000	605030	340490	524200	727660	0	679820	235550	0	479730	1098500	4474000	4356900	3509600	310800	3443400	413820	1196900	613130	4743500	365390	5317800	86642	245580	298880	773910	3211200	232690	979980	1309500	185610	132
1155	P57780	Alpha-actinin-4	Actn4	sp|P57780|ACTN4_MOUSE Alpha-actinin-4 OS=Mus musculus OX=10090 GN=Actn4 PE=1 SV=1	1	30	19	44.1	104.98	912	0	323.31	551310000	1360900	1182900	2425200	3836900	427550	2426400	1547300	617240	2750500	1281800	12140000	12988000	9692800	1430400	9244100	1910400	178740	2288400	11129000	2720700	12643000	1216800	1973300	1960100	7107000	6758100	5728500	3598000	6141600	3649700	303
3585	Q9QYC0	Alpha-adducin	Add1	sp|Q9QYC0|ADDA_MOUSE Alpha-adducin OS=Mus musculus OX=10090 GN=Add1 PE=1 SV=2	1	11	11	29	80.646	735	0	50.988	105940000	1309600	1412100	1516800	1382900	1279900	1031100	1129100	0	928640	0	864260	1646200	997530	0	1011000	537930	1409200	1486800	1189600	671600	1348600	996590	1289400	1356300	930610	931820	1333600	1192500	836080	822970	70
3340	Q9DBF1	Alpha-aminoadipic semialdehyde dehydrogenase	Aldh7a1	sp|Q9DBF1|AL7A1_MOUSE Alpha-aminoadipic semialdehyde dehydrogenase OS=Mus musculus OX=10090 GN=Aldh7a1 PE=1 SV=4	1	10	10	31	58.861	539	0	187.02	41763000	0	0	0	0	0	0	0	0	0	0	960080	1546500	572350	0	1007000	0	0	0	1162800	0	1172800	0	0	0	0	312640	0	0	723810	380480	37
584	P00687	Alpha-amylase 1	Amy1	sp|P00687|AMY1_MOUSE Alpha-amylase 1 OS=Mus musculus OX=10090 GN=Amy1 PE=1 SV=2	1	3	1	7.4	57.643	511	0	4.1687	0	0	0	0	0	0	0	0	0	0	0	0	0	0	0	0	0	0	0	0	0	0	0	0	0	0	0	0	0	0	0	2
1200	P61164	Alpha-centractin	Actr1a	sp|P61164|ACTZ_MOUSE Alpha-centractin OS=Mus musculus OX=10090 GN=Actr1a PE=1 SV=1	1	11	4	39.6	42.613	376	0	220.25	120130000	228530	0	537500	920520	0	0	0	0	0	0	2736100	3332500	1610800	0	2238100	0	257950	0	2564300	93169	3253800	0	0	0	1017600	1033600	1785200	856270	1159400	0	101
840	P23927	Alpha-crystallin B chain	Cryab	sp|P23927|CRYAB_MOUSE Alpha-crystallin B chain OS=Mus musculus OX=10090 GN=Cryab PE=1 SV=2	1	5	5	31.4	20.069	175	0	46.065	23869000	237080	327640	228460	0	0	148990	0	0	393350	899350	384300	425210	0	0	371630	375700	249270	618260	323670	0	393890	158340	0	188050	415430	0	0	0	374150	0	38
1185	P60840	Alpha-endosulfine	Ensa	sp|P60840|ENSA_MOUSE Alpha-endosulfine OS=Mus musculus OX=10090 GN=Ensa PE=1 SV=1	1	2	2	30.6	13.335	121	0	3.8104	31525000	0	1156800	885920	613940	1156300	748650	665260	0	662850	699900	620270	0	0	734910	350210	670930	294310	302420	0	358030	523030	514430	0	509410	0	0	0	443980	242800	0	29
778	P17182	Alpha-enolase	Eno1	sp|P17182|ENOA_MOUSE Alpha-enolase OS=Mus musculus OX=10090 GN=Eno1 PE=1 SV=3	1	17	13	61.3	47.14	434	0	323.31	2991500000	38055000	34730000	36829000	26543000	37563000	30756000	48307000	25877000	34796000	39253000	27696000	20969000	30169000	45249000	33624000	42532000	27521000	58895000	28964000	43507000	18140000	50863000	48140000	43303000	33391000	29289000	17341000	72262000	37499000	38658000	773
605	P02772	Alpha-fetoprotein	Afp	sp|P02772|FETA_MOUSE Alpha-fetoprotein OS=Mus musculus OX=10090 GN=Afp PE=2 SV=1	1	3	3	7.1	67.337	605	0.0052738	1.9309	32779000	918900	237570	0	1441200	0	1235700	1207400	3103000	2377300	0	0	1143700	0	0	981520	0	0	1374000	795830	1108900	299630	215480	0	0	1888700	0	1729000	0	0	0	2			376;377	403;2068	2;253
872	P27046	Alpha-mannosidase 2	Man2a1	sp|P27046|MA2A1_MOUSE Alpha-mannosidase 2 OS=Mus musculus OX=10090 GN=Man2a1 PE=1 SV=2	1	1	1	1.3	131.63	1150	0	3.1195	279800	0	0	0	0	0	0	0	0	0	0	0	0	0	0	0	0	0	0	38323	0	0	0	0	0	0	0	0	0	0	0	2
3566	Q9QWR8	Alpha-N-acetylgalactosaminidase	Naga	sp|Q9QWR8|NAGAB_MOUSE Alpha-N-acetylgalactosaminidase OS=Mus musculus OX=10090 GN=Naga PE=1 SV=2	1	1	1	3.4	47.234	415	0.00044209	2.5861	0	0	0	0	0	0	0	0	0	0	0	0	0	0	0	0	0	0	0	0	0	0	0	0	0	0	0	0	0	0	0	1
3401	Q9EPC1	Alpha-parvin	Parva	sp|Q9EPC1|PARVA_MOUSE Alpha-parvin OS=Mus musculus OX=10090 GN=Parva PE=1 SV=1	1	8	8	28.5	42.329	372	0	293.34	179420000	1039100	1354200	746210	1576800	598170	925090	1387400	0	1450500	0	3105700	2847400	1959800	729030	3093500	567270	1983400	1371900	3017200	1427900	2911900	1080600	1018300	1348400	1144200	1711800	1041800	1137400	2330700	822100	144
3326	Q9DB05	Alpha-soluble NSF attachment protein	Napa	sp|Q9DB05|SNAA_MOUSE Alpha-soluble NSF attachment protein OS=Mus musculus OX=10090 GN=Napa PE=1 SV=1	1	5	5	20.3	33.189	295	0	9.1269	10593000	0	0	93157	0	0	0	0	0	0	0	0	217480	0	0	0	0	0	0	174530	0	0	323110	0	153810	0	0	0	0	0	0	14
485	O55042;Q91ZZ3	Alpha-synuclein	Snca	sp|O55042|SYUA_MOUSE Alpha-synuclein OS=Mus musculus OX=10090 GN=Snca PE=1 SV=2	2	5	5	44.3	14.485	140	0	256.12	278370000	4258100	5478300	4170700	828530	5607200	3986700	5119400	1267500	4926800	4285200	1022100	280090	5677000	5572600	4764600	2846300	3469100	2772100	1138700	4103400	1790500	9178200	2321400	2989700	672360	3613900	0	6073000	4317200	3417500	103
2038	Q6PAM1	Alpha-taxilin	Txlna	sp|Q6PAM1|TXLNA_MOUSE Alpha-taxilin OS=Mus musculus OX=10090 GN=Txlna PE=1 SV=1	1	2	2	4.7	62.368	554	0	54.281	5084000	0	159670	166950	0	0	0	0	0	0	0	90366	0	0	0	52388	226160	192110	0	137710	0	0	0	166250	176570	0	148990	0	0	0	0	16
2442	Q8BWP5	Alpha-tocopherol transfer protein	Ttpa	sp|Q8BWP5|TTPA_MOUSE Alpha-tocopherol transfer protein OS=Mus musculus OX=10090 GN=Ttpa PE=1 SV=1	1	1	1	6.1	32.014	278	1	-2	0	0	0	0	0	0	0	0	0	0	0	0	0	0	0	0	0	0	0	0	0	0	0	0	0	0	0	0	0	0	0	0	+			1236
1767	Q60I26	ALS2 C-terminal-like protein	Als2cl	sp|Q60I26|AL2CL_MOUSE ALS2 C-terminal-like protein OS=Mus musculus OX=10090 GN=Als2cl PE=1 SV=1	1	1	1	1.4	108.14	952	1	-2	0	0	0	0	0	0	0	0	0	0	0	0	0	0	0	0	0	0	0	0	0	0	0	0	0	0	0	0	0	0	0	0	+		765;766	2387	322;323
497	O55189	Ameloblastin	Ambn	sp|O55189|AMBN_MOUSE Ameloblastin OS=Mus musculus OX=10090 GN=Ambn PE=2 SV=1	1	1	1	2.5	43.663	407	1	-2	0	0	0	0	0	0	0	0	0	0	0	0	0	0	0	0	0	0	0	0	0	0	0	0	0	0	0	0	0	0	0	0	+		333;334	365	5;10
1914	Q64133	Amine oxidase [flavin-containing] A	Maoa	sp|Q64133|AOFA_MOUSE Amine oxidase [flavin-containing] A OS=Mus musculus OX=10090 GN=Maoa PE=1 SV=3	1	4	4	9.7	59.601	526	0	8.4542	19678000	0	0	0	0	0	0	0	0	0	0	750260	689580	440830	0	388290	0	0	0	335030	0	457320	0	0	0	0	197550	398390	0	318160	569040	29
2440	Q8BW75	Amine oxidase [flavin-containing] B	Maob	sp|Q8BW75|AOFB_MOUSE Amine oxidase [flavin-containing] B OS=Mus musculus OX=10090 GN=Maob PE=1 SV=4	1	5	5	11.9	58.557	520	0	46.317	55256000	0	0	0	680150	0	0	0	0	0	0	1007400	1004800	690550	0	965300	0	0	0	555060	0	1246700	0	0	0	752320	574560	1342900	0	564180	607670	29
918	P31230	Aminoacyl tRNA synthase complex-interacting multifunctional protein 1;Endothelial monocyte-activating polypeptide 2	Aimp1	sp|P31230|AIMP1_MOUSE Aminoacyl tRNA synthase complex-interacting multifunctional protein 1 OS=Mus musculus OX=10090 GN=Aimp1 PE=1 SV=2	1	3	3	15.8	33.997	310	0	3.0338	18037000	466310	738630	521590	926110	0	383520	735390	0	0	0	436930	680660	0	0	584490	0	583390	0	354430	301870	0	430810	660160	493230	431900	0	368550	0	423500	382770	20
2678	Q8R010	Aminoacyl tRNA synthase complex-interacting multifunctional protein 2	Aimp2	sp|Q8R010|AIMP2_MOUSE Aminoacyl tRNA synthase complex-interacting multifunctional protein 2 OS=Mus musculus OX=10090 GN=Aimp2 PE=1 SV=2	1	2	2	10.6	35.377	320	0	5.6093	679670	0	0	0	0	0	0	0	0	0	0	0	0	0	0	57829	0	0	0	50751	0	0	0	0	0	0	0	0	0	47685	0	7
2538	Q8CFA2	Aminomethyltransferase, mitochondrial	Amt	sp|Q8CFA2|GCST_MOUSE Aminomethyltransferase, mitochondrial OS=Mus musculus OX=10090 GN=Amt PE=1 SV=1	1	1	1	2.7	44.008	403	1	-2	0	0	0	0	0	0	0	0	0	0	0	0	0	0	0	0	0	0	0	0	0	0	0	0	0	0	0	0	0	0	0	0	+		1153	3283	358
2771	Q8VCT3	Aminopeptidase B	Rnpep	sp|Q8VCT3|AMPB_MOUSE Aminopeptidase B OS=Mus musculus OX=10090 GN=Rnpep PE=1 SV=2	1	6	6	13.1	72.415	650	0	10.342	22192000	99303	0	0	0	0	0	0	0	0	0	267220	637540	0	243550	410960	0	0	0	176690	76180	585420	0	0	0	224660	168670	0	270210	428410	265460	13
1397	P97449	Aminopeptidase N	Anpep	sp|P97449|AMPN_MOUSE Aminopeptidase N OS=Mus musculus OX=10090 GN=Anpep PE=1 SV=4	1	3	3	4.3	109.65	966	0	10.325	1141900	0	0	0	0	0	0	0	0	0	0	0	277090	0	0	0	0	0	0	114080	0	0	0	0	0	0	0	0	0	0	0	3
2165	Q7TQF7	Amphiphysin	Amph	sp|Q7TQF7|AMPH_MOUSE Amphiphysin OS=Mus musculus OX=10090 GN=Amph PE=1 SV=1	1	2	2	6.3	75.012	686	0	6.5373	13606000	0	0	646950	0	405170	0	0	0	0	0	415610	0	252220	357800	0	359880	0	300480	0	336150	0	500960	290870	321580	0	224790	0	0	0	0	23
715	P12023	Amyloid beta A4 protein;N-APP;Soluble APP-alpha;Soluble APP-beta;C99;Beta-amyloid protein 42;Beta-amyloid protein 40;C83;P3(42);P3(40);C80;Gamma-secretase C-terminal fragment 59;Gamma-secretase C-terminal fragment 57;Gamma-secretase C-terminal fragment 50;C31	App	sp|P12023|A4_MOUSE Amyloid-beta A4 protein OS=Mus musculus OX=10090 GN=App PE=1 SV=3	1	4	4	6.6	86.721	770	0	19.894	60237000	1188900	746870	683310	0	711700	838070	454400	0	1119400	0	503700	0	0	1971400	337440	1882600	645290	811210	937200	932430	389450	852470	960220	966980	0	693190	233790	517670	463200	381800	62
2875	Q91X58	AN1-type zinc finger protein 2B	Zfand2b	sp|Q91X58|ZFN2B_MOUSE AN1-type zinc finger protein 2B OS=Mus musculus OX=10090 GN=Zfand2b PE=1 SV=1	1	2	2	14	27.895	257	0.0017175	2.3537	668130	68101	0	0	0	0	46656	0	0	0	0	0	0	0	0	0	0	0	0	0	0	0	0	0	0	0	0	0	0	0	0	2
2825	Q8WTY4	Anamorsin	Ciapin1	sp|Q8WTY4|CPIN1_MOUSE Anamorsin OS=Mus musculus OX=10090 GN=Ciapin1 PE=1 SV=1	1	1	1	5.8	33.429	309	1	-2	0	0	0	0	0	0	0	0	0	0	0	0	0	0	0	0	0	0	0	0	0	0	0	0	0	0	0	0	0	0	0	0	+			1440;1441;2824;2825
1104	P53995	Anaphase-promoting complex subunit 1	Anapc1	sp|P53995|APC1_MOUSE Anaphase-promoting complex subunit 1 OS=Mus musculus OX=10090 GN=Anapc1 PE=1 SV=2	1	1	1	0.5	215.99	1944	1	-2	0	0	0	0	0	0	0	0	0	0	0	0	0	0	0	0	0	0	0	0	0	0	0	0	0	0	0	0	0	0	0	0	+			513;514;515;516;2155
2976	Q99JP4	Anaphase-promoting complex subunit CDC26	Cdc26	sp|Q99JP4|CDC26_MOUSE Anaphase-promoting complex subunit CDC26 OS=Mus musculus OX=10090 GN=Cdc26 PE=1 SV=1	1	3	3	51.8	9.7608	85	0	9.6834	7979700	416280	280260	349790	0	678750	0	410040	0	0	0	0	0	0	246260	0	0	245760	0	0	312140	0	0	391940	283000	213970	238170	723020	0	0	0	22
667	P09470	Angiotensin-converting enzyme;Angiotensin-converting enzyme, soluble form	Ace	sp|P09470|ACE_MOUSE Angiotensin-converting enzyme OS=Mus musculus OX=10090 GN=Ace PE=1 SV=3	1	29	28	34.8	150.92	1312	0	323.31	475730000	1346800	1032500	1384300	7027800	0	2420900	730900	488020	1166300	172480	10980000	7853500	6699000	66128	7033200	730990	1308100	397790	7243500	1028500	13755000	154070	411700	902840	5255800	5008600	4981900	2111300	3364200	4396900	280
713	P11859	Angiotensinogen;Angiotensin-1;Angiotensin-2;Angiotensin-3;Angiotensin-4;Angiotensin 1-9;Angiotensin 1-7;Angiotensin 1-5;Angiotensin 1-4	Agt	sp|P11859|ANGT_MOUSE Angiotensinogen OS=Mus musculus OX=10090 GN=Agt PE=1 SV=1	1	2	2	8.4	51.99	477	0	17.118	7165000	0	0	0	0	0	0	0	0	0	0	0	0	0	0	96697	0	0	0	242100	69781	313980	59174	0	86854	0	66881	0	0	0	0	12
733	P13808	Anion exchange protein 2	Slc4a2	sp|P13808|B3A2_MOUSE Anion exchange protein 2 OS=Mus musculus OX=10090 GN=Slc4a2 PE=1 SV=1	1	1	1	1.1	136.81	1237	1	-2	0	0	0	0	0	0	0	0	0	0	0	0	0	0	0	0	0	0	0	0	0	0	0	0	0	0	0	0	0	0	0	0	+		444	424;425	1069
639	P07146	Anionic trypsin-2	Prss2	sp|P07146|TRY2_MOUSE Anionic trypsin-2 OS=Mus musculus OX=10090 GN=Prss2 PE=1 SV=1	1	2	2	14.2	26.203	246	0	6.588	32238000	0	0	0	0	0	0	0	0	0	0	0	0	642610	359460	0	0	4134400	169290	0	0	0	0	0	138320	447090	0	0	940660	3197300	0	22
3244	Q9D2J7	Ankyrin repeat and EF-hand domain-containing protein 1	Ankef1	sp|Q9D2J7|ANKE1_MOUSE Ankyrin repeat and EF-hand domain-containing protein 1 OS=Mus musculus OX=10090 GN=Ankef1 PE=2 SV=1	1	1	1	1.8	86.903	775	1	-2	0	0	0	0	0	0	0	0	0	0	0	0	0	0	0	0	0	0	0	0	0	0	0	0	0	0	0	0	0	0	0	0	+		1358		646
2652	Q8K3X6	Ankyrin repeat and SAM domain-containing protein 4B	Anks4b	sp|Q8K3X6|ANS4B_MOUSE Ankyrin repeat and SAM domain-containing protein 4B OS=Mus musculus OX=10090 GN=Anks4b PE=1 SV=1	1	1	1	2.8	47.975	423	1	-2	0	0	0	0	0	0	0	0	0	0	0	0	0	0	0	0	0	0	0	0	0	0	0	0	0	0	0	0	0	0	0	0	+			2764
2819	Q8VHP9	Ankyrin repeat and SOCS box protein 17	Asb17	sp|Q8VHP9|ASB17_MOUSE Ankyrin repeat and SOCS box protein 17 OS=Mus musculus OX=10090 GN=Asb17 PE=2 SV=1	1	1	1	7.1	34.471	295	1	-2	0	0	0	0	0	0	0	0	0	0	0	0	0	0	0	0	0	0	0	0	0	0	0	0	0	0	0	0	0	0	0	0	+			2821;2822
3686	Q9WV06	Ankyrin repeat domain-containing protein 2	Ankrd2	sp|Q9WV06|ANKR2_MOUSE Ankyrin repeat domain-containing protein 2 OS=Mus musculus OX=10090 GN=Ankrd2 PE=1 SV=3	1	1	1	3.7	36.706	328	1	-2	0	0	0	0	0	0	0	0	0	0	0	0	0	0	0	0	0	0	0	0	0	0	0	0	0	0	0	0	0	0	0	0	+		1492;1493		131;135
1451	Q02357	Ankyrin-1	Ank1	sp|Q02357|ANK1_MOUSE Ankyrin-1 OS=Mus musculus OX=10090 GN=Ank1 PE=1 SV=2	1	17	17	13.4	204.22	1862	0	74.852	76023000	394280	498630	428350	0	778260	489990	971280	0	559210	1303800	1706800	1683300	1638900	620980	3401500	415920	0	572090	540110	1520400	443720	578520	573410	516010	674160	468180	349470	808340	1564000	337190	96
684	P10107	Annexin A1	Anxa1	sp|P10107|ANXA1_MOUSE Annexin A1 OS=Mus musculus OX=10090 GN=Anxa1 PE=1 SV=2	1	22	22	61.8	38.734	346	0	323.31	2369500000	21523000	16827000	23009000	11311000	17300000	18930000	21897000	10373000	23464000	9177600	17556000	17549000	16476000	11309000	17558000	27915000	26520000	24446000	33899000	33288000	29256000	30951000	36303000	36904000	17010000	46179000	17173000	15103000	17109000	14433000	613
1392	P97384	Annexin A11	Anxa11	sp|P97384|ANX11_MOUSE Annexin A11 OS=Mus musculus OX=10090 GN=Anxa11 PE=1 SV=2	1	7	7	17.7	54.079	503	0	50.725	156340000	781420	820780	786020	2761800	534580	1107600	659140	1028600	1257000	559100	2077700	5999200	2099100	1148900	2779000	499080	0	761080	2420100	1401800	2472000	237250	901580	657640	3314600	1610700	3210500	2267600	2320900	3102500	101
643	P07356	Annexin A2	Anxa2	sp|P07356|ANXA2_MOUSE Annexin A2 OS=Mus musculus OX=10090 GN=Anxa2 PE=1 SV=2	1	23	23	64.3	38.676	339	0	323.31	3468500000	24358000	15269000	23127000	39971000	11686000	22165000	19936000	22043000	26282000	21226000	51168000	59177000	41642000	20623000	47632000	17024000	30560000	22437000	48059000	22097000	57598000	11704000	23017000	19292000	52093000	48114000	51060000	32699000	39623000	33153000	784
446	O35639	Annexin A3	Anxa3	sp|O35639|ANXA3_MOUSE Annexin A3 OS=Mus musculus OX=10090 GN=Anxa3 PE=1 SV=4	1	19	19	60.7	36.384	323	0	323.31	1021500000	7695600	6068800	8755700	11015000	4712500	8201200	6120300	8114700	9013900	4157700	14773000	18651000	13621000	6378900	15285000	4103300	4717100	5471000	15471000	6955000	19447000	3170900	5500200	5618400	13341000	14930000	15733000	8675000	12500000	16232000	327
1395	P97429	Annexin A4	Anxa4	sp|P97429|ANXA4_MOUSE Annexin A4 OS=Mus musculus OX=10090 GN=Anxa4 PE=1 SV=4	1	15	14	51.4	35.915	319	0	323.31	449580000	1954700	1240500	2927200	5123900	1878300	3261900	2253000	1150000	3478800	780950	10107000	9141100	6403200	2100400	9009700	3577600	1165000	2050900	7282400	2292400	7060500	3098900	1799300	1608600	5400200	7116300	6129100	3510500	5929600	6316200	263
1033	P48036	Annexin A5	Anxa5	sp|P48036|ANXA5_MOUSE Annexin A5 OS=Mus musculus OX=10090 GN=Anxa5 PE=1 SV=1	1	22	22	72.4	35.752	319	0	323.31	9958200000	99534000	101000000	104180000	97383000	121310000	133650000	98195000	106650000	155290000	78870000	107080000	97859000	122500000	151370000	128940000	149070000	102360000	97798000	125070000	127310000	98346000	173400000	105670000	105330000	103420000	147110000	108460000	107590000	116230000	153560000	862
749	P14824	Annexin A6	Anxa6	sp|P14824|ANXA6_MOUSE Annexin A6 OS=Mus musculus OX=10090 GN=Anxa6 PE=1 SV=3	1	24	23	42.3	75.884	673	0	323.31	733900000	1873600	1033500	3342600	4727600	476870	3605800	1633200	751010	2583600	2285300	15517000	21094000	10473000	2618000	17444000	2395100	1615100	2153500	15852000	2593100	13778000	1278800	1650900	2646400	11799000	10117000	12553000	8420200	10324000	9024000	371				2093
1483	Q07076	Annexin A7	Anxa7	sp|Q07076|ANXA7_MOUSE Annexin A7 OS=Mus musculus OX=10090 GN=Anxa7 PE=1 SV=2	1	6	6	14.3	49.925	463	0	12.33	56937000	0	0	155370	462460	0	256240	100280	0	0	0	1716000	1303500	533030	211330	758150	137380	428040	0	864810	0	1167200	0	0	0	763930	595910	890640	628410	767160	576140	36
2030	Q6P9J9	Anoctamin-6	Ano6	sp|Q6P9J9|ANO6_MOUSE Anoctamin-6 OS=Mus musculus OX=10090 GN=Ano6 PE=1 SV=1	1	5	5	7.1	106.25	911	0	7.8981	8987800	0	0	0	0	0	0	0	0	0	0	217290	258160	0	0	333120	0	0	0	92072	0	344930	0	0	0	0	142810	0	0	379500	0	9			883	2488	889
707	P11609	Antigen-presenting glycoprotein CD1d1	Cd1d1	sp|P11609|CD1D1_MOUSE Antigen-presenting glycoprotein CD1d1 OS=Mus musculus OX=10090 GN=Cd1d1 PE=1 SV=3	1	1	1	9.2	38.554	336	1	-2	0	0	0	0	0	0	0	0	0	0	0	0	0	0	0	0	0	0	0	0	0	0	0	0	0	0	0	0	0	0	0	0	+		436	419;420;421	234
925	P32261;CON__P41361	Antithrombin-III	Serpinc1	sp|P32261|ANT3_MOUSE Antithrombin-III OS=Mus musculus OX=10090 GN=Serpinc1 PE=1 SV=1	2	14	14	36.1	52.003	465	0	214.95	532810000	4451700	6634200	4754800	6330200	7681400	5162100	4416600	3782500	5910700	4769200	6008800	5888200	6837100	6937600	6348900	5636200	8554800	10876000	7863600	8465700	3927100	3313700	6609800	7239900	5843800	8052000	4663000	5418800	7716900	6844700	129			483	466;467	15
447	O35643	AP-1 complex subunit beta-1	Ap1b1	sp|O35643|AP1B1_MOUSE AP-1 complex subunit beta-1 OS=Mus musculus OX=10090 GN=Ap1b1 PE=1 SV=2	1	15	8	23.8	103.93	943	0	60.013	34372000	0	0	0	0	0	0	0	0	0	0	459650	638870	0	0	326490	0	158350	0	407210	0	645340	0	0	0	0	740960	0	0	0	0	28
832	P22892	AP-1 complex subunit gamma-1	Ap1g1	sp|P22892|AP1G1_MOUSE AP-1 complex subunit gamma-1 OS=Mus musculus OX=10090 GN=Ap1g1 PE=1 SV=3	1	4	4	6.9	91.349	822	0	7.935	9068100	0	0	0	0	0	0	0	0	0	0	202450	165210	0	0	198770	0	0	0	121670	0	250580	0	0	0	0	105110	0	0	0	0	10
1220	P61967	AP-1 complex subunit sigma-1A	Ap1s1	sp|P61967|AP1S1_MOUSE AP-1 complex subunit sigma-1A OS=Mus musculus OX=10090 GN=Ap1s1 PE=1 SV=1	1	1	1	10.1	18.733	158	0	3.6534	0	0	0	0	0	0	0	0	0	0	0	0	0	0	0	0	0	0	0	0	0	0	0	0	0	0	0	0	0	0	0	2
781	P17426	AP-2 complex subunit alpha-1	Ap2a1	sp|P17426|AP2A1_MOUSE AP-2 complex subunit alpha-1 OS=Mus musculus OX=10090 GN=Ap2a1 PE=1 SV=1	1	12	7	17.2	107.66	977	0	12.159	12304000	0	0	0	0	0	0	0	0	0	0	357520	394750	0	0	318460	0	0	0	393230	0	434920	0	0	0	0	175870	0	0	0	0	13
782	P17427	AP-2 complex subunit alpha-2	Ap2a2	sp|P17427|AP2A2_MOUSE AP-2 complex subunit alpha-2 OS=Mus musculus OX=10090 GN=Ap2a2 PE=1 SV=2	1	17	12	26.1	104.02	938	0	43.418	91749000	0	0	175720	402280	0	0	0	0	0	0	1293400	1630800	1124000	0	1430100	0	0	0	1654600	685950	3166700	0	0	0	0	1422900	951240	0	414320	0	62
3341	Q9DBG3	AP-2 complex subunit beta	Ap2b1	sp|Q9DBG3|AP2B1_MOUSE AP-2 complex subunit beta OS=Mus musculus OX=10090 GN=Ap2b1 PE=1 SV=1	1	20	13	27	104.58	937	0	167.46	140000000	0	0	297720	540940	0	549920	0	0	229110	0	2514000	2743200	1383000	0	2171100	174940	0	0	1990900	0	4228900	0	0	114720	919780	1335100	1018000	568510	2015300	0	98			1387	1574;2939;2940;2941	5
1368	P84091	AP-2 complex subunit mu	Ap2m1	sp|P84091|AP2M1_MOUSE AP-2 complex subunit mu OS=Mus musculus OX=10090 GN=Ap2m1 PE=1 SV=1	1	5	5	12	49.654	435	0	9.199	23818000	0	0	26881	0	0	0	0	0	0	0	1032200	658100	734790	0	969020	0	0	0	215530	0	556520	0	0	0	527380	415300	1293500	0	1432000	330650	17
1254	P62743	AP-2 complex subunit sigma	Ap2s1	sp|P62743|AP2S1_MOUSE AP-2 complex subunit sigma OS=Mus musculus OX=10090 GN=Ap2s1 PE=1 SV=1	1	3	3	19	17.018	142	0	3.6701	26263000	0	0	0	303030	0	0	0	0	182310	0	385760	423040	328280	0	336850	0	0	0	344910	0	427270	0	0	0	0	280670	705020	0	377920	0	5
1593	Q3UHJ0;Q91Z96	AP2-associated protein kinase 1	Aak1	sp|Q3UHJ0|AAK1_MOUSE AP2-associated protein kinase 1 OS=Mus musculus OX=10090 GN=Aak1 PE=1 SV=2	2	4	4	6.6	103.35	959	0	184.69	2113400	165810	0	0	0	0	0	0	0	0	0	0	0	0	0	0	0	0	0	0	0	0	0	0	205450	0	163660	0	0	0	0	9
467	O54774	AP-3 complex subunit delta-1	Ap3d1	sp|O54774|AP3D1_MOUSE AP-3 complex subunit delta-1 OS=Mus musculus OX=10090 GN=Ap3d1 PE=1 SV=1	1	3	3	3.6	135.08	1199	0.00044984	2.7275	494050	0	0	0	0	0	0	0	0	0	0	0	46389	0	0	46131	0	0	0	39837	0	0	0	0	0	0	0	0	0	0	0	5			328	352;353;2038;2039	240
3517	Q9JKC8	AP-3 complex subunit mu-1	Ap3m1	sp|Q9JKC8|AP3M1_MOUSE AP-3 complex subunit mu-1 OS=Mus musculus OX=10090 GN=Ap3m1 PE=1 SV=1	1	1	1	3.1	46.936	418	1	-2	0	0	0	0	0	0	0	0	0	0	0	0	0	0	0	0	0	0	0	0	0	0	0	0	0	0	0	0	0	0	0	0	+		1431		298
1433	Q00623;CON__P15497	Apolipoprotein A-I;Proapolipoprotein A-I;Truncated apolipoprotein A-I	Apoa1	sp|Q00623|APOA1_MOUSE Apolipoprotein A-I OS=Mus musculus OX=10090 GN=Apoa1 PE=1 SV=2	2	21	21	68.6	30.615	264	0	141.69	8608900000	115010000	107510000	115080000	51958000	167330000	99450000	159710000	50732000	130550000	111680000	48149000	20766000	82594000	170430000	107860000	149650000	97435000	158220000	89018000	131100000	47251000	174780000	136850000	133060000	52434000	147160000	36071000	128170000	125200000	71128000	251			575;576;577;578	602;603	35;100;129;256
675	P09813	Apolipoprotein A-II;Proapolipoprotein A-II	Apoa2	sp|P09813|APOA2_MOUSE Apolipoprotein A-II OS=Mus musculus OX=10090 GN=Apoa2 PE=1 SV=2	1	1	1	9.8	11.309	102	0	3.0193	39442000	669290	705040	689130	0	808650	754710	1226600	0	953200	887060	0	0	1136200	2374600	529130	687680	0	0	278500	0	0	1378500	384980	0	0	893250	0	1255900	2684600	742220	24
631	P06728	Apolipoprotein A-IV	Apoa4	sp|P06728|APOA4_MOUSE Apolipoprotein A-IV OS=Mus musculus OX=10090 GN=Apoa4 PE=1 SV=3	1	21	21	56.2	45.029	395	0	323.31	3028900000	28182000	32743000	30481000	11631000	39759000	34107000	39386000	15313000	55528000	27792000	14194000	7802800	21430000	37441000	26046000	41115000	47368000	68051000	28907000	72140000	20406000	44829000	41498000	37647000	12813000	37071000	4895900	36202000	35380000	19115000	386				406;407
279	E9Q414	Apolipoprotein B-100;Apolipoprotein B-48	Apob	sp|E9Q414|APOB_MOUSE Apolipoprotein B-100 OS=Mus musculus OX=10090 GN=Apob PE=1 SV=1	1	3	3	1.3	509.43	4505	1	-2	11847000	0	0	0	0	0	0	0	0	0	503470	189720	0	0	0	0	0	0	0	0	0	551780	0	0	0	0	0	0	0	0	0	1	+		222	1960;1961;3117	3900
933	P34928	Apolipoprotein C-I;Truncated apolipoprotein C-I	Apoc1	sp|P34928|APOC1_MOUSE Apolipoprotein C-I OS=Mus musculus OX=10090 GN=Apoc1 PE=1 SV=1	1	2	2	20.5	9.6963	88	0	4.6933	71946000	545450	684040	711640	441280	881420	0	662820	0	454510	0	0	0	1508900	827520	1113000	707450	1017500	874840	539620	945630	243690	3056700	1157600	815090	375860	1823000	426990	1759900	1667600	363130	37
929	P33622	Apolipoprotein C-III	Apoc3	sp|P33622|APOC3_MOUSE Apolipoprotein C-III OS=Mus musculus OX=10090 GN=Apoc3 PE=1 SV=2	1	2	2	38.4	10.982	99	0	107.14	70720000	1058600	675520	1099200	909050	1243700	1113200	1723700	2133200	1655400	1307300	321970	0	1341400	1319800	2238200	881570	445950	640830	0	1531400	454130	1244600	539900	299050	0	731610	0	1397200	1711500	893390	94
1805	Q61268	Apolipoprotein C-IV	Apoc4	sp|Q61268|APOC4_MOUSE Apolipoprotein C-IV OS=Mus musculus OX=10090 GN=Apoc4 PE=1 SV=1	1	1	1	7.3	14.288	124	0.0087719	1.8204	0	0	0	0	0	0	0	0	0	0	0	0	0	0	0	0	0	0	0	0	0	0	0	0	0	0	0	0	0	0	0	1
656	P08226	Apolipoprotein E	Apoe	sp|P08226|APOE_MOUSE Apolipoprotein E OS=Mus musculus OX=10090 GN=Apoe PE=1 SV=2	1	6	6	24.1	35.866	311	0	197.91	314650000	5775700	4429200	4078800	1406100	4691600	5430500	5648900	3800500	5462000	3519400	1577100	1800100	2327500	3355300	3189500	5356600	3052800	3769600	2708000	4076400	2899900	6306700	2859400	3649500	4104900	5220500	2545900	4519400	3552700	3048400	134
3392	Q9DCZ4	Apolipoprotein O	Apoo	sp|Q9DCZ4|MIC26_MOUSE MICOS complex subunit Mic26 OS=Mus musculus OX=10090 GN=Apoo PE=1 SV=2	1	1	1	7.6	22.604	198	0.0017109	2.3285	6999200	0	0	0	0	0	0	0	0	0	0	75718	153760	0	0	0	0	0	0	84011	0	266190	0	0	0	0	90406	0	0	196180	0	10
456	O35841	Apoptosis inhibitor 5	Api5	sp|O35841|API5_MOUSE Apoptosis inhibitor 5 OS=Mus musculus OX=10090 GN=Api5 PE=1 SV=2	1	3	3	8.3	56.784	504	0	19.188	16178000	0	0	0	362820	0	240470	0	0	0	0	178570	293290	216190	0	0	0	0	0	393120	0	353350	0	0	0	259050	241530	271330	0	0	228520	19
35	A0A1B0GSH8;Q07813	Apoptosis regulator BAX	Bax	tr|A0A1B0GSH8|A0A1B0GSH8_MOUSE Predicted gene 45808 (Fragment) OS=Mus musculus OX=10090 GN=Gm45808 PE=4 SV=1;sp|Q07813|BAX_MOUSE Apoptosis regulator BAX OS=Mus musculus OX=10090 GN=Bax PE=1 SV=1	2	1	1	4.9	28.687	263	0	7.3799	5674400	54657	0	93254	0	65488	0	0	0	139410	0	109880	132190	0	0	0	196170	0	0	0	0	117710	161730	112030	129930	0	126310	0	0	0	0	11
3400	Q9EPB4	Apoptosis-associated speck-like protein containing a CARD	Pycard	sp|Q9EPB4|ASC_MOUSE Apoptosis-associated speck-like protein containing a CARD OS=Mus musculus OX=10090 GN=Pycard PE=1 SV=1	1	6	6	33.2	21.458	193	0	244.55	84583000	947750	710790	1283300	0	539570	820720	1354800	672160	1609400	2524500	276430	0	799980	1063300	339230	2357400	1655000	2562000	688450	2399900	101490	1488400	1487700	1569400	550930	923640	0	540210	791640	0	131
3724	Q9Z0X1	Apoptosis-inducing factor 1, mitochondrial	Aifm1	sp|Q9Z0X1|AIFM1_MOUSE Apoptosis-inducing factor 1, mitochondrial OS=Mus musculus OX=10090 GN=Aifm1 PE=1 SV=1	1	5	5	11.9	66.765	612	0	54.523	17647000	0	0	0	0	0	0	0	0	0	0	306590	314200	359500	0	541390	0	0	0	251460	0	432210	0	511660	0	371610	310140	0	279450	297490	337620	30
3495	Q9JIX8	Apoptotic chromatin condensation inducer in the nucleus	Acin1	sp|Q9JIX8|ACINU_MOUSE Apoptotic chromatin condensation inducer in the nucleus OS=Mus musculus OX=10090 GN=Acin1 PE=1 SV=3	1	5	5	7.8	150.72	1338	0	22.421	14879000	494070	359920	414970	0	275110	325900	0	0	0	0	0	0	0	350310	268910	509790	368430	346480	153790	172810	0	255060	353050	365240	549500	0	0	531190	256660	258320	41
3429	Q9EQX0	Appetite-regulating hormone;Ghrelin;Obestatin	Ghrl	sp|Q9EQX0|GHRL_MOUSE Appetite-regulating hormone OS=Mus musculus OX=10090 GN=Ghrl PE=1 SV=1	1	1	1	29.1	13.207	117	1	-2	0	0	0	0	0	0	0	0	0	0	0	0	0	0	0	0	0	0	0	0	0	0	0	0	0	0	0	0	0	0	0	0	+			1602;1603;1604;1605
1446	Q02013	Aquaporin-1	Aqp1	sp|Q02013|AQP1_MOUSE Aquaporin-1 OS=Mus musculus OX=10090 GN=Aqp1 PE=1 SV=3	1	3	3	14.5	28.793	269	0	245.91	191870000	803570	500750	1573000	1655500	0	1300100	697740	684830	1070500	1062900	3392600	4538700	3597800	927850	3339600	907610	922070	384260	2995800	631260	3760400	809340	0	362750	3550300	3383000	4008000	1687000	2173600	1942700	89
3663	Q9WTY4	Aquaporin-5	Aqp5	sp|Q9WTY4|AQP5_MOUSE Aquaporin-5 OS=Mus musculus OX=10090 GN=Aqp5 PE=1 SV=1	1	1	1	6	28.274	265	0	5.6746	3817800	0	0	0	0	0	0	0	0	0	0	266910	257970	0	0	311780	0	0	0	241870	0	0	0	0	0	0	0	0	0	0	0	7
1125	P55249	Arachidonate 12-lipoxygenase, epidermal-type	Alox12e	sp|P55249|LX12E_MOUSE Arachidonate 12-lipoxygenase, epidermal-type OS=Mus musculus OX=10090 GN=Alox12e PE=2 SV=1	1	1	1	2.3	75.455	662	1	-2	0	0	0	0	0	0	0	0	0	0	0	0	0	0	0	0	0	0	0	0	0	0	0	0	0	0	0	0	0	0	0	0	+		517;518;519	2165;3170	199;205;211
1957	Q68FF6;Q9JLQ2	ARF GTPase-activating protein GIT1;ARF GTPase-activating protein GIT2	Git1;Git2	sp|Q68FF6|GIT1_MOUSE ARF GTPase-activating protein GIT1 OS=Mus musculus OX=10090 GN=Git1 PE=1 SV=1;sp|Q9JLQ2|GIT2_MOUSE ARF GTPase-activating protein GIT2 OS=Mus musculus OX=10090 GN=Git2 PE=1 SV=2	2	2	2	3	85.299	770	0.0068715	1.9021	1476500	0	0	0	0	0	0	0	0	0	0	0	0	0	0	151250	0	0	0	134180	0	0	0	0	0	0	0	0	0	0	0	4
2636	Q8K2K6	Arf-GAP domain and FG repeat-containing protein 1	Agfg1	sp|Q8K2K6|AGFG1_MOUSE Arf-GAP domain and FG repeat-containing protein 1 OS=Mus musculus OX=10090 GN=Agfg1 PE=1 SV=2	1	4	4	12.7	58.042	561	0	45.221	69106000	1424700	1679300	1884400	0	1417400	655470	1717400	0	557600	235340	471220	0	431160	671420	668080	512880	995770	1496300	754140	1025700	373790	395140	1271600	1427400	0	686570	0	877880	917880	562730	63
2105	Q6ZQK5	Arf-GAP with coiled-coil, ANK repeat and PH domain-containing protein 2	Acap2	sp|Q6ZQK5|ACAP2_MOUSE Arf-GAP with coiled-coil, ANK repeat and PH domain-containing protein 2 OS=Mus musculus OX=10090 GN=Acap2 PE=1 SV=2	1	2	2	3.6	87.21	770	0	3.134	42550000	0	0	0	0	1036400	0	0	0	0	0	0	0	0	0	3873700	0	0	0	0	0	0	0	0	0	11421000	0	10986000	9801000	5629700	4273000	2
1651	Q4LDD4	Arf-GAP with Rho-GAP domain, ANK repeat and PH domain-containing protein 1	Arap1	sp|Q4LDD4|ARAP1_MOUSE Arf-GAP with Rho-GAP domain, ANK repeat and PH domain-containing protein 1 OS=Mus musculus OX=10090 GN=Arap1 PE=1 SV=2	1	2	2	1.7	162.27	1452	1	-2	0	0	0	0	0	0	0	0	0	0	0	0	0	0	0	0	0	0	0	0	0	0	0	0	0	0	0	0	0	0	0	0	+		693	746;747;748;3210	371
1790	Q61176	Arginase-1	Arg1	sp|Q61176|ARGI1_MOUSE Arginase-1 OS=Mus musculus OX=10090 GN=Arg1 PE=1 SV=1	1	2	2	7.7	34.807	323	0.0072289	1.8701	6145300	0	0	0	0	0	0	0	0	0	0	0	0	0	392550	637520	0	0	0	461030	0	0	0	0	0	0	0	0	0	0	660750	3
1583	Q3UC65	Arginine/serine-rich protein 1	Rsrp1	sp|Q3UC65|RSRP1_MOUSE Arginine/serine-rich protein 1 OS=Mus musculus OX=10090 GN=Rsrp1 PE=1 SV=1	1	1	1	2.7	34.539	298	1	-2	0	0	0	0	0	0	0	0	0	0	0	0	0	0	0	0	0	0	0	0	0	0	0	0	0	0	0	0	0	0	0	0	+			688;689;690
3212	Q9D0I9	Arginine--tRNA ligase, cytoplasmic	Rars	sp|Q9D0I9|SYRC_MOUSE Arginine--tRNA ligase, cytoplasmic OS=Mus musculus OX=10090 GN=Rars PE=1 SV=2	1	6	6	12.4	75.673	660	0	22.101	11152000	0	0	0	0	0	0	0	0	0	0	276730	462820	229450	0	153810	0	0	0	223800	0	331430	0	0	0	0	344670	594300	0	194490	0	12
2894	Q91YI0	Argininosuccinate lyase	Asl	sp|Q91YI0|ARLY_MOUSE Argininosuccinate lyase OS=Mus musculus OX=10090 GN=Asl PE=1 SV=1	1	3	3	8.4	51.739	464	0	22.158	2584300	0	0	0	0	0	0	0	0	0	0	0	0	0	0	203690	0	0	0	113610	0	0	0	0	0	0	80712	0	0	140540	0	11
771	P16460	Argininosuccinate synthase	Ass1	sp|P16460|ASSY_MOUSE Argininosuccinate synthase OS=Mus musculus OX=10090 GN=Ass1 PE=1 SV=1	1	6	6	18.9	46.584	412	0	139.36	25795000	0	0	0	0	0	0	0	0	0	0	392140	276050	2679800	0	3384900	0	0	0	715060	0	0	0	0	0	0	28930	352780	0	139500	448450	24
2343	Q8BIX3	ARL14 effector protein	Arl14ep	sp|Q8BIX3|AL14E_MOUSE ARL14 effector protein OS=Mus musculus OX=10090 GN=Arl14ep PE=1 SV=1	1	1	1	6.2	31.01	276	1	-2	0	0	0	0	0	0	0	0	0	0	0	0	0	0	0	0	0	0	0	0	0	0	0	0	0	0	0	0	0	0	0	0	+			2615
3215	Q9D0L7	Armadillo repeat-containing protein 10	Armc10	sp|Q9D0L7|ARM10_MOUSE Armadillo repeat-containing protein 10 OS=Mus musculus OX=10090 GN=Armc10 PE=1 SV=1	1	1	1	5.2	33.31	306	0.0033403	2.1375	151230	0	0	0	0	0	0	0	0	0	0	54518	0	0	0	0	0	0	0	0	0	0	0	0	0	0	0	0	0	0	0	1
99	A2AU72	Armadillo repeat-containing protein 3	Armc3	sp|A2AU72|ARMC3_MOUSE Armadillo repeat-containing protein 3 OS=Mus musculus OX=10090 GN=Armc3 PE=1 SV=1	1	1	1	1.4	97.356	881	1	-2	0	0	0	0	0	0	0	0	0	0	0	0	0	0	0	0	0	0	0	0	0	0	0	0	0	0	0	0	0	0	0	0	+		79;80		25;26
3355	Q9DBR3	Armadillo repeat-containing protein 8	Armc8	sp|Q9DBR3|ARMC8_MOUSE Armadillo repeat-containing protein 8 OS=Mus musculus OX=10090 GN=Armc8 PE=1 SV=2	1	1	1	3.6	75.363	673	1	-2	0	0	0	0	0	0	0	0	0	0	0	0	0	0	0	0	0	0	0	0	0	0	0	0	0	0	0	0	0	0	0	0	+			1579;1580;2942
885	P28649	Aromatase	Cyp19a1	sp|P28649|CP19A_MOUSE Aromatase OS=Mus musculus OX=10090 GN=Cyp19a1 PE=2 SV=1	1	1	1	3.2	58.015	503	1	-2	0	0	0	0	0	0	0	0	0	0	0	0	0	0	0	0	0	0	0	0	0	0	0	0	0	0	0	0	0	0	0	0	+
3207	Q9D0A3	Arpin	Arpin	sp|Q9D0A3|ARPIN_MOUSE Arpin OS=Mus musculus OX=10090 GN=Arpin PE=1 SV=1	1	6	6	34.5	25.193	226	0	17.563	79128000	1759700	1921000	1481700	1139400	1692500	1563900	1148400	1147100	659410	1108000	760750	0	665120	1556700	733870	1626300	910640	871730	717030	1286000	684660	1619400	1367500	1163200	0	939370	691520	1099600	369540	1155900	77
3424	Q9EQP6	Arrestin-C	Arr3	sp|Q9EQP6|ARRC_MOUSE Arrestin-C OS=Mus musculus OX=10090 GN=Arr3 PE=1 SV=1	1	1	1	2.6	41.921	381	0.00043879	2.5523	11843000	651670	734660	362900	0	336140	514280	1118900	273060	509580	271300	256540	0	0	0	0	820980	108210	0	0	0	0	0	602240	0	0	0	0	0	0	0	16
2872	Q91WU5	Arsenite methyltransferase	As3mt	sp|Q91WU5|AS3MT_MOUSE Arsenite methyltransferase OS=Mus musculus OX=10090 GN=As3mt PE=1 SV=2	1	3	3	13.3	41.793	376	0	6.6904	798760	0	0	0	0	0	0	0	0	0	0	0	0	0	0	0	0	0	0	35608	0	0	0	0	46508	0	0	0	0	0	0	6
1808	Q61324	Aryl hydrocarbon receptor nuclear translocator 2	Arnt2	sp|Q61324|ARNT2_MOUSE Aryl hydrocarbon receptor nuclear translocator 2 OS=Mus musculus OX=10090 GN=Arnt2 PE=1 SV=2	1	1	1	2	77.902	712	1	-2	0	0	0	0	0	0	0	0	0	0	0	0	0	0	0	0	0	0	0	0	0	0	0	0	0	0	0	0	0	0	0	0	+		772;773	845	507;508
1568	Q3U1U7	Aryl hydrocarbon receptor repressor	Ahrr	sp|Q3U1U7|AHRR_MOUSE Aryl hydrocarbon receptor repressor OS=Mus musculus OX=10090 GN=Ahrr PE=1 SV=1	1	1	1	2	77.725	701	1	-2	0	0	0	0	0	0	0	0	0	0	0	0	0	0	0	0	0	0	0	0	0	0	0	0	0	0	0	0	0	0	0	0	+			2291
1061	P50429	Arylsulfatase B	Arsb	sp|P50429|ARSB_MOUSE Arylsulfatase B OS=Mus musculus OX=10090 GN=Arsb PE=1 SV=3	1	2	2	4.7	59.646	534	0	7.1634	1942400	0	47589	93669	0	0	0	0	0	0	0	0	0	0	0	0	108880	0	0	0	86532	0	0	77263	110730	0	43648	0	0	0	0	9
2391	Q8BP47	Asparagine--tRNA ligase, cytoplasmic	Nars	sp|Q8BP47|SYNC_MOUSE Asparagine--tRNA ligase, cytoplasmic OS=Mus musculus OX=10090 GN=Nars PE=1 SV=2	1	5	5	11.6	64.279	559	0	13.352	19559000	151760	0	0	0	0	0	0	0	0	0	337500	347560	80991	0	0	0	0	0	401290	0	548730	0	0	0	336000	259590	0	0	283280	0	20
621	P05201	Aspartate aminotransferase, cytoplasmic	Got1	sp|P05201|AATC_MOUSE Aspartate aminotransferase, cytoplasmic OS=Mus musculus OX=10090 GN=Got1 PE=1 SV=3	1	9	9	32.2	46.247	413	0	33.999	47040000	119560	0	88444	0	0	259390	0	0	0	0	1187800	1373300	1159600	0	3038800	0	0	100950	819450	52926	657010	0	0	135750	492400	475730	403260	242930	297400	187300	55
622	P05202	Aspartate aminotransferase, mitochondrial	Got2	sp|P05202|AATM_MOUSE Aspartate aminotransferase, mitochondrial OS=Mus musculus OX=10090 GN=Got2 PE=1 SV=1	1	11	11	33	47.411	430	0	323.31	456510000	1408100	1325500	2134800	3515100	105520	1678200	967060	1220900	2855700	1811700	8449800	11797000	5885400	2017700	11595000	1096400	1896200	615060	7283800	220080	10707000	209960	1201900	1097300	4119800	4195900	6051800	5476800	5657900	4571500	173
2937	Q922B2	Aspartate--tRNA ligase, cytoplasmic	Dars	sp|Q922B2|SYDC_MOUSE Aspartate--tRNA ligase, cytoplasmic OS=Mus musculus OX=10090 GN=Dars PE=1 SV=2	1	9	9	24	57.147	501	0	13.858	45209000	0	0	0	428510	0	260510	0	0	0	0	1147000	1502500	576720	0	1033500	0	0	0	564050	0	966870	0	0	0	569140	598500	730840	386430	734260	401300	35
3762	Q9Z2W0	Aspartyl aminopeptidase	Dnpep	sp|Q9Z2W0|DNPEP_MOUSE Aspartyl aminopeptidase OS=Mus musculus OX=10090 GN=Dnpep PE=1 SV=2	1	9	9	29.2	52.206	473	0	17.473	46126000	302070	0	133830	466570	0	217790	0	0	296890	0	554480	842780	0	0	499460	0	0	0	686160	0	1168300	0	0	0	334290	326990	768310	326060	382400	438830	42
2416	Q8BSY0	Aspartyl/asparaginyl beta-hydroxylase	Asph	sp|Q8BSY0|ASPH_MOUSE Aspartyl/asparaginyl beta-hydroxylase OS=Mus musculus OX=10090 GN=Asph PE=1 SV=1	1	1	1	2.4	83.041	741	0	206.78	21765000	442680	391500	455390	234980	325890	0	0	0	510660	470400	296000	334580	0	0	0	310230	0	510240	245650	222990	220030	453690	401950	410670	311260	433690	0	0	289780	511900	30
1856	Q62048	Astrocytic phosphoprotein PEA-15	Pea15	sp|Q62048|PEA15_MOUSE Astrocytic phosphoprotein PEA-15 OS=Mus musculus OX=10090 GN=Pea15 PE=1 SV=1	1	4	4	35.4	15.054	130	0	129.07	223770000	2635800	3499200	4729000	3634100	4329500	3718000	3275400	2077800	3655000	3495800	2384700	1086800	2537400	4946100	2504800	3886000	2399400	3933100	2139700	3599200	1170200	3280300	2392400	3585000	1289600	2216600	793830	2275500	2309900	2572200	139
2252	Q80Z10	Astrotactin-2	Astn2	sp|Q80Z10|ASTN2_MOUSE Astrotactin-2 OS=Mus musculus OX=10090 GN=Astn2 PE=1 SV=2	1	2	2	2.3	149.39	1352	1	-2	0	0	0	0	0	0	0	0	0	0	0	0	0	0	0	0	0	0	0	0	0	0	0	0	0	0	0	0	0	0	0	0	+		983;984;985;986	1138;3257	350;366;1328;1331
891	P28658	Ataxin-10	Atxn10	sp|P28658|ATX10_MOUSE Ataxin-10 OS=Mus musculus OX=10090 GN=Atxn10 PE=1 SV=2	1	3	3	6.9	53.706	475	0	4.7955	970300	0	0	0	0	0	0	0	0	0	0	0	116380	0	0	0	0	0	0	61418	0	0	0	0	0	0	66752	0	0	0	0	10
2166	Q7TQH0	Ataxin-2-like protein	Atxn2l	sp|Q7TQH0|ATX2L_MOUSE Ataxin-2-like protein OS=Mus musculus OX=10090 GN=Atxn2l PE=1 SV=1	1	2	2	3.1	110.65	1049	0	5.3315	2776300	355340	0	205860	0	0	0	0	0	0	0	0	0	0	0	0	0	0	132400	0	0	0	0	0	202090	0	120240	0	0	0	0	9
3149	Q9CVD2	Ataxin-3	Atxn3	sp|Q9CVD2|ATX3_MOUSE Ataxin-3 OS=Mus musculus OX=10090 GN=Atxn3 PE=1 SV=2	1	2	2	5.4	40.533	355	1	-2	140080000	2689500	2062500	3219500	5664700	9219400	2198000	3128700	2087300	3998600	3797600	1239400	630570	2078800	4407400	0	6612100	0	0	4938500	0	507380	2445500	0	0	995390	0	0	0	4172200	6831500	5	+			1533;2897;3327
2893	Q91YH5;Q8BH66	Atlastin-3	Atl3	sp|Q91YH5|ATLA3_MOUSE Atlastin-3 OS=Mus musculus OX=10090 GN=Atl3 PE=1 SV=1	2	8	8	23.7	60.574	541	0	21.647	25727000	0	0	138140	0	0	0	0	0	0	0	721520	697110	707890	0	962860	0	0	349610	677250	0	496200	0	0	0	0	328700	0	0	289950	0	37
3111	Q9CQQ7	ATP synthase F(0) complex subunit B1, mitochondrial	Atp5f1	sp|Q9CQQ7|AT5F1_MOUSE ATP synthase F(0) complex subunit B1, mitochondrial OS=Mus musculus OX=10090 GN=Atp5pb PE=1 SV=1	1	5	5	25	28.948	256	0	34.824	79380000	0	0	0	0	0	0	0	0	0	0	1872800	1067800	1486600	0	2312100	392380	0	287070	1409300	0	1758900	0	0	0	1653300	904870	2117700	863590	1030500	616350	32
607	P03930	ATP synthase protein 8	Mtatp8	sp|P03930|ATP8_MOUSE ATP synthase protein 8 OS=Mus musculus OX=10090 GN=Mtatp8 PE=1 SV=1	1	2	2	34.3	7.7662	67	0	4.0486	1877800	0	0	0	0	0	212170	120020	218470	0	0	0	0	0	0	0	0	0	0	0	0	0	0	0	0	0	0	0	0	452460	463780	4
1459	Q03265	ATP synthase subunit alpha, mitochondrial	Atp5a1	sp|Q03265|ATPA_MOUSE ATP synthase subunit alpha, mitochondrial OS=Mus musculus OX=10090 GN=Atp5f1a PE=1 SV=1	1	22	22	47.4	59.752	553	0	323.31	2336200000	15895000	12151000	14442000	17510000	7714300	13032000	12102000	14314000	14662000	15614000	35545000	43147000	30879000	12299000	48640000	9052200	11811000	16693000	44139000	12702000	41916000	11587000	15982000	13907000	32628000	27262000	30453000	22407000	34816000	22513000	474
1142	P56480	ATP synthase subunit beta, mitochondrial	Atp5b	sp|P56480|ATPB_MOUSE ATP synthase subunit beta, mitochondrial OS=Mus musculus OX=10090 GN=Atp5f1b PE=1 SV=2	1	21	21	56.1	56.3	529	0	282.59	1521100000	17237000	15485000	14353000	10881000	9257600	10412000	21014000	9168000	12484000	8863600	25962000	31531000	21128000	14385000	31626000	6118800	6661300	16283000	20585000	15235000	35152000	6048800	13644000	11620000	19638000	16914000	20686000	20251000	28606000	15811000	411			520		133
3391	Q9DCX2	ATP synthase subunit d, mitochondrial	Atp5h	sp|Q9DCX2|ATP5H_MOUSE ATP synthase subunit d, mitochondrial OS=Mus musculus OX=10090 GN=Atp5pd PE=1 SV=3	1	11	11	67.1	18.749	161	0	212.16	562580000	14594000	12258000	8494200	6077900	8999100	6804300	12270000	3321900	6075200	8735700	3716300	2621000	4872500	7919600	6564700	8765300	4884400	5084200	6046400	5043400	5948100	7198400	9416900	6729800	4837200	6552100	4018900	7207300	4717400	4363100	166
3250	Q9D3D9	ATP synthase subunit delta, mitochondrial	Atp5d	sp|Q9D3D9|ATPD_MOUSE ATP synthase subunit delta, mitochondrial OS=Mus musculus OX=10090 GN=Atp5f1d PE=1 SV=1	1	3	3	28.6	17.6	168	0	60.852	691300000	15725000	12680000	14095000	7216300	18623000	11332000	16141000	8018800	9177900	13742000	2802700	1587300	3480400	9364300	3699900	14387000	11971000	10324000	9240800	9816900	3100800	16011000	15979000	12740000	4418300	8768000	2064600	5066100	6138600	4676800	53
1478	Q06185	ATP synthase subunit e, mitochondrial	Atp5i	sp|Q06185|ATP5I_MOUSE ATP synthase subunit e, mitochondrial OS=Mus musculus OX=10090 GN=Atp5me PE=1 SV=2	1	2	2	32.4	8.2355	71	0	62.261	286140000	6587500	7136100	4045200	4640100	6270100	2670600	6290400	5190600	7217600	5870900	2144600	1671900	3091900	5767300	4495000	5180700	2352900	1900500	3076200	2572300	2143300	4341100	4636300	3237700	6880000	2837000	4500800	6167200	2645100	2536000	56
1132	P56135	ATP synthase subunit f, mitochondrial	Atp5j2	sp|P56135|ATPK_MOUSE ATP synthase subunit f, mitochondrial OS=Mus musculus OX=10090 GN=Atp5mf PE=1 SV=3	1	1	1	13.6	10.344	88	0	2.7919	35606000	0	238240	198540	761450	0	287810	240880	567310	414190	460950	1130100	1735500	0	0	1072600	0	0	131820	747260	0	709440	0	194160	0	1126600	724900	0	0	941520	557530	16
3066	Q9CPQ8	ATP synthase subunit g, mitochondrial	Atp5l	sp|Q9CPQ8|ATP5L_MOUSE ATP synthase subunit g, mitochondrial OS=Mus musculus OX=10090 GN=Atp5mg PE=1 SV=1	1	2	2	27.2	11.424	103	0	3.9072	16113000	0	0	0	0	0	0	0	0	0	0	707350	767710	488530	0	536050	0	0	0	458590	0	410090	0	0	0	0	148550	0	0	654230	332930	21
2845	Q91VR2	ATP synthase subunit gamma, mitochondrial	Atp5c1	sp|Q91VR2|ATPG_MOUSE ATP synthase subunit gamma, mitochondrial OS=Mus musculus OX=10090 GN=Atp5f1c PE=1 SV=1	1	6	6	21.5	32.886	298	0	13.76	160290000	867900	499960	837680	1362800	0	607340	437820	0	656710	663860	2035700	2417200	1765300	551050	2352700	0	745620	0	2004700	458130	3711700	0	490210	505380	1705200	1590400	1836900	1039000	2169000	1273400	48
3328	Q9DB20	ATP synthase subunit O, mitochondrial	Atp5o	sp|Q9DB20|ATPO_MOUSE ATP synthase subunit O, mitochondrial OS=Mus musculus OX=10090 GN=Atp5po PE=1 SV=1	1	6	6	36.2	23.363	213	0	133.8	152360000	508780	459050	423630	1242600	105940	189450	473520	384650	152660	0	2495700	4580700	2386600	287010	4477100	0	117720	0	2388700	456600	3522800	0	311260	392780	1421800	1717500	2132200	1979400	3494900	1745900	109			1381;1382		73;84
1398	P97450	ATP synthase-coupling factor 6, mitochondrial	Atp5j	sp|P97450|ATP5J_MOUSE ATP synthase-coupling factor 6, mitochondrial OS=Mus musculus OX=10090 GN=Atp5pf PE=1 SV=1	1	1	1	21.3	12.496	108	0.0017094	2.326	9924300	691290	698560	0	0	443880	478420	554250	0	582440	520660	0	0	0	369880	0	339540	0	293220	0	0	0	0	0	305620	0	0	0	421600	0	659860	12
478	O54984	ATPase Asna1	Asna1	sp|O54984|ASNA_MOUSE ATPase Asna1 OS=Mus musculus OX=10090 GN=Asna1 PE=1 SV=2	1	2	2	8.9	38.822	348	0.0017058	2.3019	3247300	0	0	0	0	0	0	0	0	0	0	0	262590	72430	0	84401	0	0	0	0	0	91122	0	0	0	0	71607	0	0	0	0	2
423	O35143	ATPase inhibitor, mitochondrial	Atpif1	sp|O35143|ATIF1_MOUSE ATPase inhibitor, mitochondrial OS=Mus musculus OX=10090 GN=ATP5IF1 PE=1 SV=2	1	7	7	23.6	12.159	106	0	42.406	328590000	6499400	14728000	6149600	17439000	7181400	2739900	4447900	5084900	4997000	4289000	2434800	5075600	1207800	6738700	1238100	1912100	2611200	2977200	1895800	2330700	1109700	5893800	4280800	4856900	6106400	2966000	14775000	2460300	2519900	4695200	126
1706	Q5SSE9	ATP-binding cassette sub-family A member 13	Abca13	sp|Q5SSE9|ABCAD_MOUSE ATP-binding cassette sub-family A member 13 OS=Mus musculus OX=10090 GN=Abca13 PE=2 SV=1	1	2	2	0.7	568.89	5034	1	-2	0	0	0	0	0	0	0	0	0	0	0	0	0	0	0	0	0	0	0	0	0	0	0	0	0	0	0	0	0	0	0	0	+		733;734	790;791;792;2364	1674;2503
2828	Q91V24	ATP-binding cassette sub-family A member 7	Abca7	sp|Q91V24|ABCA7_MOUSE ATP-binding cassette sub-family A member 7 OS=Mus musculus OX=10090 GN=Abca7 PE=1 SV=1	1	1	1	0.6	236.88	2159	1	-2	0	0	0	0	0	0	0	0	0	0	0	0	0	0	0	0	0	0	0	0	0	0	0	0	0	0	0	0	0	0	0	0	+		1259	2827;2828	1799
2655	Q8K440	ATP-binding cassette sub-family A member 8-B	Abca8b	sp|Q8K440|ABC8B_MOUSE ATP-binding cassette sub-family A member 8-B OS=Mus musculus OX=10090 GN=Abca8b PE=1 SV=2	1	2	2	2.2	183.04	1620	0.00086843	2.4329	95241	0	0	0	0	0	0	0	0	0	0	0	0	0	0	0	0	0	0	0	0	0	0	0	0	0	35634	0	0	0	0	2				1346
1124	P55096	ATP-binding cassette sub-family D member 3	Abcd3	sp|P55096|ABCD3_MOUSE ATP-binding cassette sub-family D member 3 OS=Mus musculus OX=10090 GN=Abcd3 PE=1 SV=2	1	6	6	16.1	75.474	659	0	10.747	7696000	0	0	0	0	0	0	0	0	0	0	354860	382920	437830	0	0	0	104050	0	355760	0	191980	0	0	0	0	0	0	0	0	0	14
1204	P61222	ATP-binding cassette sub-family E member 1	Abce1	sp|P61222|ABCE1_MOUSE ATP-binding cassette sub-family E member 1 OS=Mus musculus OX=10090 GN=Abce1 PE=1 SV=1	1	4	4	9.3	67.314	599	0	38.164	889920	0	0	0	0	0	121620	0	0	0	0	141210	107050	0	0	0	0	0	0	0	0	0	0	0	0	0	0	0	0	0	0	5
2016	Q6P542	ATP-binding cassette sub-family F member 1	Abcf1	sp|Q6P542|ABCF1_MOUSE ATP-binding cassette sub-family F member 1 OS=Mus musculus OX=10090 GN=Abcf1 PE=1 SV=1	1	1	1	2.7	94.944	837	0.00044964	2.7181	0	0	0	0	0	0	0	0	0	0	0	0	0	0	0	0	0	0	0	0	0	0	0	0	0	0	0	0	0	0	0	0				980
3054	Q99PE8	ATP-binding cassette sub-family G member 5	Abcg5	sp|Q99PE8|ABCG5_MOUSE ATP-binding cassette sub-family G member 5 OS=Mus musculus OX=10090 GN=Abcg5 PE=1 SV=1	1	1	1	1.5	73.244	652	1	-2	0	0	0	0	0	0	0	0	0	0	0	0	0	0	0	0	0	0	0	0	0	0	0	0	0	0	0	0	0	0	0	0	+			1522;2881;2882
2833	Q91V92	ATP-citrate synthase	Acly	sp|Q91V92|ACLY_MOUSE ATP-citrate synthase OS=Mus musculus OX=10090 GN=Acly PE=1 SV=1	1	18	18	24.7	119.73	1091	0	155.66	120320000	658080	0	294440	236720	0	297350	280210	0	441040	264380	2126900	2076900	1800600	0	2349500	36843	0	0	3380700	0	3453400	0	18922	65810	368720	1387700	149700	805270	2531700	200240	125
3185	Q9CZ42	ATP-dependent (S)-NAD(P)H-hydrate dehydratase	Carkd	sp|Q9CZ42|NNRD_MOUSE ATP-dependent (S)-NAD(P)H-hydrate dehydratase OS=Mus musculus OX=10090 GN=Naxd PE=1 SV=1	1	6	6	29.7	36.717	343	0	23.989	45719000	0	0	0	0	0	0	0	0	0	0	922230	1456000	1134300	0	904880	0	0	0	875460	0	1316500	0	0	0	796800	428440	747300	0	641840	628300	25
718	P12382	ATP-dependent 6-phosphofructokinase, liver type	Pfkl	sp|P12382|PFKAL_MOUSE ATP-dependent 6-phosphofructokinase, liver type OS=Mus musculus OX=10090 GN=Pfkl PE=1 SV=4	1	6	6	12.4	85.359	780	0	82.487	26107000	0	0	0	570940	0	0	0	0	0	0	466780	647380	0	0	323560	0	0	0	566000	0	636950	0	0	0	0	178620	215350	0	220600	0	25
1021	P47857	ATP-dependent 6-phosphofructokinase, muscle type	Pfkm	sp|P47857|PFKAM_MOUSE ATP-dependent 6-phosphofructokinase, muscle type OS=Mus musculus OX=10090 GN=Pfkm PE=1 SV=3	1	2	2	2.4	85.268	780	0	3.9471	2453000	0	0	0	0	0	0	0	0	0	0	0	60199	0	0	127070	0	0	0	218080	0	0	0	0	0	112490	0	0	0	71713	0	3				2137
3670	Q9WUA3	ATP-dependent 6-phosphofructokinase, platelet type	Pfkp	sp|Q9WUA3|PFKAP_MOUSE ATP-dependent 6-phosphofructokinase, platelet type OS=Mus musculus OX=10090 GN=Pfkp PE=1 SV=1	1	2	2	5.5	85.454	784	0	4.1083	734020	0	0	0	0	0	0	0	0	0	0	0	0	0	0	0	0	0	0	100540	0	0	0	0	0	0	0	0	0	0	0	2
3477	Q9JHS4	ATP-dependent Clp protease ATP-binding subunit clpX-like, mitochondrial	Clpx	sp|Q9JHS4|CLPX_MOUSE ATP-dependent Clp protease ATP-binding subunit clpX-like, mitochondrial OS=Mus musculus OX=10090 GN=Clpx PE=1 SV=2	1	1	1	3.8	69.228	634	1	-2	0	0	0	0	0	0	0	0	0	0	0	0	0	0	0	0	0	0	0	0	0	0	0	0	0	0	0	0	0	0	0	0	+		1421;1422		350;363
555	O88696	ATP-dependent Clp protease proteolytic subunit, mitochondrial	Clpp	sp|O88696|CLPP_MOUSE ATP-dependent Clp protease proteolytic subunit, mitochondrial OS=Mus musculus OX=10090 GN=Clpp PE=1 SV=1	1	1	1	6.6	29.8	272	0.00044683	2.6617	833930	0	0	0	0	0	134790	0	0	0	0	0	0	0	0	0	0	0	0	0	0	0	0	266300	0	0	0	0	0	0	0	2
502	O70133	ATP-dependent RNA helicase A	Dhx9	sp|O70133|DHX9_MOUSE ATP-dependent RNA helicase A OS=Mus musculus OX=10090 GN=Dhx9 PE=1 SV=2	1	6	6	5.4	149.47	1380	0	36.645	2443900	0	0	0	0	0	0	0	0	0	0	205100	688900	0	0	0	0	0	0	173590	0	0	0	0	0	246710	0	0	0	0	0	15
2846	Q91VR5	ATP-dependent RNA helicase DDX1	Ddx1	sp|Q91VR5|DDX1_MOUSE ATP-dependent RNA helicase DDX1 OS=Mus musculus OX=10090 GN=Ddx1 PE=1 SV=1	1	1	1	2.8	82.499	740	0	2.8778	5662100	0	0	0	0	0	0	0	0	0	0	0	0	0	0	0	0	0	0	0	0	285850	0	0	0	0	0	0	0	0	0	1
1832	Q61655;Q8BZY3	ATP-dependent RNA helicase DDX19A	Ddx19a;Ddx19b	sp|Q61655|DD19A_MOUSE ATP-dependent RNA helicase DDX19A OS=Mus musculus OX=10090 GN=Ddx19a PE=1 SV=2;tr|Q8BZY3|Q8BZY3_MOUSE DEAD (Asp-Glu-Ala-Asp) box polypeptide 19b OS=Mus musculus OX=10090 GN=Ddx19b PE=1 SV=1	2	3	3	9	53.932	478	0	69.067	8455900	0	0	0	0	0	0	0	0	0	0	0	169350	0	0	0	0	0	0	0	0	313660	0	0	0	0	0	0	0	0	0	5			779;780;781	2412	31;39;46
1865	Q62167;Q62095;P16381	ATP-dependent RNA helicase DDX3X;ATP-dependent RNA helicase DDX3Y;Putative ATP-dependent RNA helicase Pl10	Ddx3x;Ddx3y;D1Pas1	sp|Q62167|DDX3X_MOUSE ATP-dependent RNA helicase DDX3X OS=Mus musculus OX=10090 GN=Ddx3x PE=1 SV=3;sp|Q62095|DDX3Y_MOUSE ATP-dependent RNA helicase DDX3Y OS=Mus musculus OX=10090 GN=Ddx3y PE=1 SV=2;sp|P16381|DDX3L_MOUSE Putative ATP-dependent RNA helicase	3	10	8	17.4	73.101	662	0	143.78	39228000	0	0	127220	0	0	0	0	0	0	0	1503800	840620	543110	0	825510	0	167730	0	1400900	81848	657760	8136.1	0	58606	0	513350	0	151430	738860	162560	60
2815	Q8VHK9	ATP-dependent RNA helicase DHX36	Dhx36	sp|Q8VHK9|DHX36_MOUSE ATP-dependent DNA/RNA helicase DHX36 OS=Mus musculus OX=10090 GN=Dhx36 PE=1 SV=2	1	1	1	1.8	113.88	1001	1	-2	0	0	0	0	0	0	0	0	0	0	0	0	0	0	0	0	0	0	0	0	0	0	0	0	0	0	0	0	0	0	0	0	+		1257	1433;1434;2820	462
55	A2A4P0	ATP-dependent RNA helicase DHX8	Dhx8	sp|A2A4P0|DHX8_MOUSE ATP-dependent RNA helicase DHX8 OS=Mus musculus OX=10090 GN=Dhx8 PE=2 SV=1	1	3	3	4.7	142.57	1244	0.0045082	1.9981	0	0	0	0	0	0	0	0	0	0	0	0	0	0	0	0	0	0	0	0	0	0	0	0	0	0	0	0	0	0	0	0			28;29;30	37;1804;1805	102;107;1183
568	O88967	ATP-dependent zinc metalloprotease YME1L1	Yme1l1	sp|O88967|YMEL1_MOUSE ATP-dependent zinc metalloprotease YME1L1 OS=Mus musculus OX=10090 GN=Yme1l1 PE=1 SV=1	1	1	1	1.7	80.027	715	1	-2	0	0	0	0	0	0	0	0	0	0	0	0	0	0	0	0	0	0	0	0	0	0	0	0	0	0	0	0	0	0	0	0	+		359	2063	516
106	A2BH40	AT-rich interactive domain-containing protein 1A	Arid1a	sp|A2BH40|ARI1A_MOUSE AT-rich interactive domain-containing protein 1A OS=Mus musculus OX=10090 GN=Arid1a PE=1 SV=1	1	1	1	1.1	242.09	2283	1	-2	0	0	0	0	0	0	0	0	0	0	0	0	0	0	0	0	0	0	0	0	0	0	0	0	0	0	0	0	0	0	0	0	+			1856;1857;1858
3738	Q9Z1N7	AT-rich interactive domain-containing protein 3B	Arid3b	sp|Q9Z1N7|ARI3B_MOUSE AT-rich interactive domain-containing protein 3B OS=Mus musculus OX=10090 GN=Arid3b PE=1 SV=1	1	1	1	2.1	61.015	568	1	-2	0	0	0	0	0	0	0	0	0	0	0	0	0	0	0	0	0	0	0	0	0	0	0	0	0	0	0	0	0	0	0	0	+		1513	1733	473
1563	Q3U108	AT-rich interactive domain-containing protein 5A	Arid5a	sp|Q3U108|ARI5A_MOUSE AT-rich interactive domain-containing protein 5A OS=Mus musculus OX=10090 GN=Arid5a PE=1 SV=1	1	1	1	3.4	63.898	590	1	-2	0	0	0	0	0	0	0	0	0	0	0	0	0	0	0	0	0	0	0	0	0	0	0	0	0	0	0	0	0	0	0	0	+		643;644;645	676	246;257;258
3555	Q9QUI6	Atypical chemokine receptor 1	Ackr1	sp|Q9QUI6|ACKR1_MOUSE Atypical chemokine receptor 1 OS=Mus musculus OX=10090 GN=Ackr1 PE=2 SV=2	1	1	1	7.5	36.694	334	1	-2	0	0	0	0	0	0	0	0	0	0	0	0	0	0	0	0	0	0	0	0	0	0	0	0	0	0	0	0	0	0	0	0	+			3008;3009
2476	Q8C0J2	Autophagy-related protein 16-1	Atg16l1	sp|Q8C0J2|A16L1_MOUSE Autophagy-related protein 16-1 OS=Mus musculus OX=10090 GN=Atg16l1 PE=1 SV=1	1	1	1	2.6	68.171	607	1	-2	0	0	0	0	0	0	0	0	0	0	0	0	0	0	0	0	0	0	0	0	0	0	0	0	0	0	0	0	0	0	0	0	+			2681;3277
2240	Q80XK6	Autophagy-related protein 2 homolog B	Atg2b	sp|Q80XK6|ATG2B_MOUSE Autophagy-related protein 2 homolog B OS=Mus musculus OX=10090 GN=Atg2b PE=1 SV=3	1	2	2	1.8	231.4	2075	1	-2	4178800	0	0	177020	0	0	0	0	0	492990	0	0	0	0	0	740280	0	0	0	0	0	0	0	0	275660	0	0	0	0	0	0	2	+			1134;2584;2585
1954	Q67E05	Bactericidal permeability-increasing protein	Bpi	sp|Q67E05|BPI_MOUSE Bactericidal permeability-increasing protein OS=Mus musculus OX=10090 GN=Bpi PE=1 SV=1	1	1	1	2.7	53.939	483	1	-2	0	0	0	0	0	0	0	0	0	0	0	0	0	0	0	0	0	0	0	0	0	0	0	0	0	0	0	0	0	0	0	0	+			931;2448;2449;3234
3612	Q9R016	Baculoviral IAP repeat-containing protein 1e	Naip5	sp|Q9R016|BIR1E_MOUSE Baculoviral IAP repeat-containing protein 1e OS=Mus musculus OX=10090 GN=Naip5 PE=1 SV=3	1	1	1	1.6	159.84	1403	1	-2	0	0	0	0	0	0	0	0	0	0	0	0	0	0	0	0	0	0	0	0	0	0	0	0	0	0	0	0	0	0	0	0	+		1468;1469		1133;1146
1872	Q62210	Baculoviral IAP repeat-containing protein 2	Birc2	sp|Q62210|BIRC2_MOUSE Baculoviral IAP repeat-containing protein 2 OS=Mus musculus OX=10090 GN=Birc2 PE=1 SV=1	1	1	1	3.6	69.676	612	1	-2	0	0	0	0	0	0	0	0	0	0	0	0	0	0	0	0	0	0	0	0	0	0	0	0	0	0	0	0	0	0	0	0	+		807;808;809		82;94;102
3536	Q9JLV1	BAG family molecular chaperone regulator 3	Bag3	sp|Q9JLV1|BAG3_MOUSE BAG family molecular chaperone regulator 3 OS=Mus musculus OX=10090 GN=Bag3 PE=1 SV=2	1	7	7	14.9	61.859	577	0	80.35	114220000	1849500	1870500	1521000	2035700	2663800	893870	1551600	1829100	1419100	2103200	901960	768270	975900	1548700	862460	1064200	1034000	1937900	825070	1324600	889190	1496300	2255700	1397600	1927800	1450700	0	2381000	750330	1412500	69
2201	Q80TT2	BAI1-associated protein 3	Baiap3	sp|Q80TT2|BAIP3_MOUSE BAI1-associated protein 3 OS=Mus musculus OX=10090 GN=Baiap3 PE=1 SV=3	1	1	1	1.2	127.07	1134	1	-2	0	0	0	0	0	0	0	0	0	0	0	0	0	0	0	0	0	0	0	0	0	0	0	0	0	0	0	0	0	0	0	0	+		959;960	2566	161;168
616	P04919	Band 3 anion transport protein	Slc4a1	sp|P04919|B3AT_MOUSE Band 3 anion transport protein OS=Mus musculus OX=10090 GN=Slc4a1 PE=1 SV=1	1	18	18	29.3	103.13	929	0	154.79	417340000	153360	51998	436530	2226000	0	912340	163440	1387400	1072400	1535300	11604000	11518000	11882000	1616900	14652000	26246	166270	141060	5949600	1303000	8397100	87419	66990	0	8885500	4892600	9787300	7790500	10617000	6235300	221				405
516	O70318	Band 4.1-like protein 2	Epb41l2	sp|O70318|E41L2_MOUSE Band 4.1-like protein 2 OS=Mus musculus OX=10090 GN=Epb41l2 PE=1 SV=2	1	27	25	42.7	109.94	988	0	288.08	590400000	7228900	6880900	7702900	3489300	4738700	7226200	7006200	955220	4587500	3956800	5086900	4659800	5738800	5370600	5100300	3483200	6320200	6215600	6685500	6170600	7384200	6856900	7445300	8157400	4164800	5725500	4655300	4238600	4688200	2144100	311
2297	Q8BGS1;Q9JMC8	Band 4.1-like protein 5	Epb41l5	sp|Q8BGS1|E41L5_MOUSE Band 4.1-like protein 5 OS=Mus musculus OX=10090 GN=Epb41l5 PE=1 SV=1	2	4	4	8.1	81.635	731	0	12.962	2846500	0	0	0	0	0	0	0	0	0	0	158010	0	0	0	155210	0	0	0	85866	0	72317	0	0	0	0	119430	0	0	106580	0	11
476	O54962	Barrier-to-autointegration factor;Barrier-to-autointegration factor, N-terminally processed	Banf1	sp|O54962|BAF_MOUSE Barrier-to-autointegration factor OS=Mus musculus OX=10090 GN=Banf1 PE=1 SV=1	1	2	2	40.4	10.102	89	0	8.532	13965000	69020	147330	114120	0	161630	0	96642	0	146270	0	187450	0	232890	65229	136160	228500	125360	474370	213350	373500	116170	151770	236650	836940	0	94752	0	203560	159560	236680	30
3616	Q9R069	Basal cell adhesion molecule	Bcam	sp|Q9R069|BCAM_MOUSE Basal cell adhesion molecule OS=Mus musculus OX=10090 GN=Bcam PE=1 SV=1	1	12	12	31.8	67.669	622	0	288.41	473970000	4544500	4529200	4812400	5148500	2541900	5297300	4564500	3832900	4210000	2764200	5951000	5200200	5095300	2925500	5515000	5555600	3872900	3977700	6463800	3647800	6919000	5648000	3240300	3671000	3678100	5339000	5251500	2529300	3190500	5574800	213
1469	Q05793	Basement membrane-specific heparan sulfate proteoglycan core protein;Endorepellin;LG3 peptide	Hspg2	sp|Q05793|PGBM_MOUSE Basement membrane-specific heparan sulfate proteoglycan core protein OS=Mus musculus OX=10090 GN=Hspg2 PE=1 SV=1	1	2	2	1	398.29	3707	0	4.8942	150210	0	0	0	0	0	150210	0	0	0	0	0	0	0	0	0	0	0	0	0	0	0	0	0	0	0	0	0	0	0	0	3
794	P18572	Basigin	Bsg	sp|P18572|BASI_MOUSE Basigin OS=Mus musculus OX=10090 GN=Bsg PE=1 SV=2	1	7	7	22.6	42.444	389	0	17.207	113220000	1963800	885470	1486500	1682200	2280400	1784100	1646000	1834800	1577200	1293800	1086000	472520	1353700	1949500	1241900	2268900	1505500	2181400	1352400	2475100	0	2753200	2413200	1802300	2016600	1426400	652750	1629700	1495400	1398000	70
826	P21855	B-cell differentiation antigen CD72	Cd72	sp|P21855|CD72_MOUSE B-cell differentiation antigen CD72 OS=Mus musculus OX=10090 GN=Cd72 PE=1 SV=2	1	1	1	3.1	40.347	354	1	-2	0	0	0	0	0	0	0	0	0	0	0	0	0	0	0	0	0	0	0	0	0	0	0	0	0	0	0	0	0	0	0	0	+		464	3159	294
3559	Q9QUN3	B-cell linker protein	Blnk	sp|Q9QUN3|BLNK_MOUSE B-cell linker protein OS=Mus musculus OX=10090 GN=Blnk PE=1 SV=1	1	1	1	2.6	50.67	457	1	-2	0	0	0	0	0	0	0	0	0	0	0	0	0	0	0	0	0	0	0	0	0	0	0	0	0	0	0	0	0	0	0	0	+			1659;3010
474	O54940	BCL2/adenovirus E1B 19 kDa protein-interacting protein 2	Bnip2	sp|O54940|BNIP2_MOUSE BCL2/adenovirus E1B 19 kDa protein-interacting protein 2 OS=Mus musculus OX=10090 GN=Bnip2 PE=1 SV=2	1	1	1	7.7	37.768	326	1	-2	0	0	0	0	0	0	0	0	0	0	0	0	0	0	0	0	0	0	0	0	0	0	0	0	0	0	0	0	0	0	0	0	+			2040;2041;2042
1810	Q61337	Bcl2-associated agonist of cell death	Bad	sp|Q61337|BAD_MOUSE Bcl2-associated agonist of cell death OS=Mus musculus OX=10090 GN=Bad PE=1 SV=1	1	2	2	18.1	22.08	204	0	20.455	4809200	259690	890830	210450	0	0	0	547590	0	0	0	0	0	0	0	0	245870	0	0	0	0	0	0	263070	165290	0	0	0	0	0	0	16
2605	Q8K019	Bcl-2-associated transcription factor 1	Bclaf1	sp|Q8K019|BCLF1_MOUSE Bcl-2-associated transcription factor 1 OS=Mus musculus OX=10090 GN=Bclaf1 PE=1 SV=2	1	1	1	2.3	106	919	1	-2	0	0	0	0	0	0	0	0	0	0	0	0	0	0	0	0	0	0	0	0	0	0	0	0	0	0	0	0	0	0	0	0	+			1328
2035	Q6PAL0	BEN domain-containing protein 3	Bend3	sp|Q6PAL0|BEND3_MOUSE BEN domain-containing protein 3 OS=Mus musculus OX=10090 GN=Bend3 PE=1 SV=1	1	1	1	3.6	94.154	825	1	-2	0	0	0	0	0	0	0	0	0	0	0	0	0	0	0	0	0	0	0	0	0	0	0	0	0	0	0	0	0	0	0	0	+			2493;2494
3051	Q99NF1	Beta,beta-carotene 9,10-oxygenase	Bco2	sp|Q99NF1|BCDO2_MOUSE Beta,beta-carotene 9,10-oxygenase OS=Mus musculus OX=10090 GN=Bco2 PE=1 SV=1	1	1	1	5.3	60.142	532	1	-2	0	0	0	0	0	0	0	0	0	0	0	0	0	0	0	0	0	0	0	0	0	0	0	0	0	0	0	0	0	0	0	0	+			1521
1690	Q5JCT0	Beta-1,3-galactosyl-O-glycosyl-glycoprotein beta-1,6-N-acetylglucosaminyltransferase 3	Gcnt3	sp|Q5JCT0|GCNT3_MOUSE Beta-1,3-galactosyl-O-glycosyl-glycoprotein beta-1,6-N-acetylglucosaminyltransferase 3 OS=Mus musculus OX=10090 GN=Gcnt3 PE=2 SV=2	1	1	1	4.6	50.698	437	1	-2	0	0	0	0	0	0	0	0	0	0	0	0	0	0	0	0	0	0	0	0	0	0	0	0	0	0	0	0	0	0	0	0	+		721;722	2354;2355;2356	234;241
3484	Q9JI67	Beta-1,3-galactosyltransferase 5	B3galt5	sp|Q9JI67|B3GT5_MOUSE Beta-1,3-galactosyltransferase 5 OS=Mus musculus OX=10090 GN=B3galt5 PE=2 SV=1	1	1	1	6.2	35.964	308	1	-2	0	0	0	0	0	0	0	0	0	0	0	0	0	0	0	0	0	0	0	0	0	0	0	0	0	0	0	0	0	0	0	0	+		1426;1427	1625;2975;2976	170;171
799	P18762	Beta-2 adrenergic receptor	Adrb2	sp|P18762|ADRB2_MOUSE Beta-2 adrenergic receptor OS=Mus musculus OX=10090 GN=Adrb2 PE=1 SV=2	1	1	1	6.7	46.998	418	1	-2	0	0	0	0	0	0	0	0	0	0	0	0	0	0	0	0	0	0	0	0	0	0	0	0	0	0	0	0	0	0	0	0	+			440;441;2099;2100
1443	Q01339;CON__P17690	Beta-2-glycoprotein 1	Apoh	sp|Q01339|APOH_MOUSE Beta-2-glycoprotein 1 OS=Mus musculus OX=10090 GN=Apoh PE=1 SV=1	2	13	13	38	38.618	345	0	57.729	358520000	4248900	5317400	4011500	7251700	6757900	3863900	3415400	7279700	4953000	8137000	2628300	1936800	4741900	7017200	4132200	4267500	7395500	6621100	4682700	8781100	570180	4516200	7009400	5184100	6787000	4900100	8153700	5715200	5898100	7744800	201			582		52
594	P01887	Beta-2-microglobulin	B2m	sp|P01887|B2MG_MOUSE Beta-2-microglobulin OS=Mus musculus OX=10090 GN=B2m PE=1 SV=2	1	2	2	26.9	13.779	119	0	18.414	496770000	8580100	8938500	10653000	8225700	10690000	9782600	5730200	11021000	5875500	6041700	3383300	3058900	5465000	10043000	4109900	7492300	8307300	6652900	4410700	9041200	2408400	6042800	7409800	7669800	11323000	5549500	9895100	8885800	3799500	7787400	57
1801	Q61235	Beta-2-syntrophin	Sntb2	sp|Q61235|SNTB2_MOUSE Beta-2-syntrophin OS=Mus musculus OX=10090 GN=Sntb2 PE=1 SV=2	1	4	4	9.6	56.381	520	0	7.4431	13118000	0	0	0	0	0	0	0	0	0	0	310360	321610	0	0	471700	0	0	0	218270	0	257610	0	0	0	0	0	0	0	0	0	11
2275	Q8BFZ3	Beta-actin-like protein 2	Actbl2	sp|Q8BFZ3|ACTBL_MOUSE Beta-actin-like protein 2 OS=Mus musculus OX=10090 GN=Actbl2 PE=1 SV=1	1	5	1	21	42.004	376	1	-2	1985400000	0	0	0	0	0	0	10964000	0	17906000	16769000	0	96160000	34523000	0	0	10404000	19224000	0	45589000	0	55264000	7585100	0	0	48611000	330100	35385000	25855000	40247000	0	16	+
2441	Q8BWG8;P20443	Beta-arrestin-1	Arrb1	sp|Q8BWG8|ARRB1_MOUSE Beta-arrestin-1 OS=Mus musculus OX=10090 GN=Arrb1 PE=1 SV=1	2	13	13	45.9	46.972	418	0	140.36	321930000	5002200	4157400	6777000	5554400	7719100	5304700	4352900	809040	4892200	1926000	3223000	325550	2627900	2527200	3243700	7629900	3077400	3938800	2655700	3192400	2542600	5400400	5750900	4737600	644720	3040500	640640	2935500	3262300	1710400	161
2895	Q91YI4	Beta-arrestin-2	Arrb2	sp|Q91YI4|ARRB2_MOUSE Beta-arrestin-2 OS=Mus musculus OX=10090 GN=Arrb2 PE=1 SV=1	1	2	2	5.6	46.313	410	0	2.8559	56072	0	0	0	0	0	0	0	0	0	0	0	0	0	0	0	0	0	0	0	0	0	0	0	0	0	20979	0	0	0	0	3
2741	Q8R5C5	Beta-centractin	Actr1b	sp|Q8R5C5|ACTY_MOUSE Beta-centractin OS=Mus musculus OX=10090 GN=Actr1b PE=1 SV=1	1	9	2	27.7	42.281	376	0	6.0265	8335100	0	0	0	0	0	0	0	0	0	0	0	0	0	0	382220	0	0	0	295680	0	257190	0	0	0	206400	0	0	0	0	0	6
2431	Q8BVC1	Beta-defensin 126	Defb22	sp|Q8BVC1|DFB22_MOUSE Beta-defensin 22 OS=Mus musculus OX=10090 GN=Defb22 PE=1 SV=1	1	1	1	16.8	17.709	179	1	-2	0	0	0	0	0	0	0	0	0	0	0	0	0	0	0	0	0	0	0	0	0	0	0	0	0	0	0	0	0	0	0	0	+		1070;1071	2652;2653	115;121
2649	Q8K3U4	Beta-defensin 36	Defb36	sp|Q8K3U4|DFB36_MOUSE Beta-defensin 36 OS=Mus musculus OX=10090 GN=Defb36 PE=3 SV=2	1	1	1	35.8	7.7554	67	1	-2	0	0	0	0	0	0	0	0	0	0	0	0	0	0	0	0	0	0	0	0	0	0	0	0	0	0	0	0	0	0	0	0	+		1196	1345;2762;2763	2
2081	Q6TU36	Beta-defensin 50	Defb50	sp|Q6TU36|DFB50_MOUSE Beta-defensin 50 OS=Mus musculus OX=10090 GN=Defb50 PE=2 SV=1	1	1	1	26	8.0577	73	1	-2	0	0	0	0	0	0	0	0	0	0	0	0	0	0	0	0	0	0	0	0	0	0	0	0	0	0	0	0	0	0	0	0	+		898;899		2;19
822	P21550	Beta-enolase	Eno3	sp|P21550|ENOB_MOUSE Beta-enolase OS=Mus musculus OX=10090 GN=Eno3 PE=1 SV=3	1	12	8	38.2	47.024	434	0	99.429	272330000	7046900	1257600	894990	0	551100	459160	3130800	0	2119300	33361000	330240	421720	492360	779210	1606600	1128200	309270	38156000	1090900	1620700	244170	595310	4009200	1343000	2232800	262410	0	2183700	1559100	0	102			463		202
839	P23780	Beta-galactosidase	Glb1	sp|P23780|BGAL_MOUSE Beta-galactosidase OS=Mus musculus OX=10090 GN=Glb1 PE=1 SV=1	1	8	7	18.2	73.12	647	0	72.264	47024000	742600	200420	1453100	0	1071100	790440	700580	0	811720	956270	512720	0	0	365650	566090	1073300	0	1181100	745930	1982700	309950	813950	1056900	803520	535360	625890	0	609080	290360	967770	72
1946	Q64685	Beta-galactoside alpha-2,6-sialyltransferase 1	St6gal1	sp|Q64685|SIAT1_MOUSE Beta-galactoside alpha-2,6-sialyltransferase 1 OS=Mus musculus OX=10090 GN=St6gal1 PE=1 SV=2	1	1	1	2.5	46.585	403	1	-2	0	0	0	0	0	0	0	0	0	0	0	0	0	0	0	0	0	0	0	0	0	0	0	0	0	0	0	0	0	0	0	0	+			929
716	P12265	Beta-glucuronidase	Gusb	sp|P12265|BGLR_MOUSE Beta-glucuronidase OS=Mus musculus OX=10090 GN=Gusb PE=1 SV=2	1	1	1	3.2	74.194	648	1	-2	0	0	0	0	0	0	0	0	0	0	0	0	0	0	0	0	0	0	0	0	0	0	0	0	0	0	0	0	0	0	0	0	+		442		434
903	P29416	Beta-hexosaminidase subunit alpha	Hexa	sp|P29416|HEXA_MOUSE Beta-hexosaminidase subunit alpha OS=Mus musculus OX=10090 GN=Hexa PE=1 SV=2	1	2	2	4.4	60.612	528	0.00087336	2.506	2205500	0	0	0	0	0	0	0	0	0	0	0	124540	0	0	0	0	0	0	95782	0	0	0	0	0	0	0	0	0	0	0	2
437	O35490	Betaine--homocysteine S-methyltransferase 1	Bhmt	sp|O35490|BHMT1_MOUSE Betaine--homocysteine S-methyltransferase 1 OS=Mus musculus OX=10090 GN=Bhmt PE=1 SV=1	1	10	8	34.4	45.02	407	0	192.97	192040000	985080	0	576630	0	534450	4629000	1054100	0	0	0	1422600	0	15112000	23316000	13650000	1525600	483610	657840	2998700	0	0	1510400	1000900	212270	0	387180	998930	349320	2073500	668310	115
3007	Q99KR3	Beta-lactamase-like protein 2	Lactb2	sp|Q99KR3|LACB2_MOUSE Endoribonuclease LACTB2 OS=Mus musculus OX=10090 GN=Lactb2 PE=1 SV=1	1	9	9	37.8	32.754	288	0	131.6	154550000	3626600	3547100	2915800	2559600	4839600	1636500	2511900	0	2515600	1751200	1611300	360410	1798000	3352700	1536900	3142900	1443500	2462400	1364400	2822100	969880	2267600	2491500	2392300	564840	1358500	792930	2531700	1330600	2668400	135
2634	Q8K2I4	Beta-mannosidase	Manba	sp|Q8K2I4|MANBA_MOUSE Beta-mannosidase OS=Mus musculus OX=10090 GN=Manba PE=1 SV=1	1	8	8	10.8	100.83	879	0	116.27	19824000	604110	381920	452180	0	764200	641620	544020	0	270770	761020	0	0	0	404420	347000	567260	0	401710	235870	378000	0	0	454420	409960	0	278940	0	553330	0	345240	50
3452	Q9ES46	Beta-parvin	Parvb	sp|Q9ES46|PARVB_MOUSE Beta-parvin OS=Mus musculus OX=10090 GN=Parvb PE=1 SV=1	1	3	3	11.5	41.669	365	0	15.715	6848700	0	0	0	0	0	0	0	0	0	0	84014	0	0	0	52865	0	0	0	186640	0	226260	0	0	0	0	77907	0	0	0	0	10
1342	P70444	BH3-interacting domain death agonist;BH3-interacting domain death agonist p15;BH3-interacting domain death agonist p13;BH3-interacting domain death agonist p11	Bid	sp|P70444|BID_MOUSE BH3-interacting domain death agonist OS=Mus musculus OX=10090 GN=Bid PE=1 SV=2	1	2	2	21.5	21.951	195	1	-2	349590	0	0	0	0	0	0	0	0	0	0	0	0	0	0	0	46995	0	0	0	0	0	42614	0	0	0	0	0	0	0	0	1	+			2206
2554	Q8CGC7	Bifunctional glutamate/proline--tRNA ligase;Glutamate--tRNA ligase;Proline--tRNA ligase	Eprs	sp|Q8CGC7|SYEP_MOUSE Bifunctional glutamate/proline--tRNA ligase OS=Mus musculus OX=10090 GN=Eprs PE=1 SV=4	1	7	7	7	170.08	1512	0	29.006	10006000	0	0	0	0	0	0	0	0	0	0	352030	240800	0	0	154540	0	0	0	282780	0	231620	0	0	0	0	187860	0	0	244420	0	21
3151	Q9CWJ9	Bifunctional purine biosynthesis protein PURH;Phosphoribosylaminoimidazolecarboxamide formyltransferase;IMP cyclohydrolase	Atic	sp|Q9CWJ9|PUR9_MOUSE Bifunctional purine biosynthesis protein PURH OS=Mus musculus OX=10090 GN=Atic PE=1 SV=2	1	11	11	28.5	64.217	592	0	39.352	48415000	857530	540110	719750	567020	449780	586530	475110	0	327480	0	954240	1347500	536880	0	652730	0	0	0	737650	0	877760	607680	0	0	0	448220	872960	0	892410	427370	60
888	P28653	Biglycan	Bgn	sp|P28653|PGS1_MOUSE Biglycan OS=Mus musculus OX=10090 GN=Bgn PE=1 SV=1	1	7	7	22.5	41.639	369	0	16.193	42384000	214200	0	233730	0	216040	320470	501590	0	519160	416840	678440	709860	663780	255220	677800	0	0	343690	1009600	306030	670660	0	364350	0	291640	563490	426200	629070	682260	519700	48
3581	Q9QY30	Bile salt export pump	Abcb11	sp|Q9QY30|ABCBB_MOUSE Bile salt export pump OS=Mus musculus OX=10090 GN=Abcb11 PE=1 SV=2	1	1	1	1.6	146.75	1321	1	-2	0	0	0	0	0	0	0	0	0	0	0	0	0	0	0	0	0	0	0	0	0	0	0	0	0	0	0	0	0	0	0	0	+			1676;1677;3017
3175	Q9CY64	Biliverdin reductase A	Blvra	sp|Q9CY64|BIEA_MOUSE Biliverdin reductase A OS=Mus musculus OX=10090 GN=Blvra PE=1 SV=1	1	6	6	23.7	33.524	295	0	11.01	15086000	0	0	0	0	0	0	0	0	0	0	271250	445090	0	0	231300	0	0	0	318660	0	372190	0	0	0	389770	327010	0	0	0	375090	15
2420	Q8BTJ4	Bis(5-adenosyl)-triphosphatase enpp4	Enpp4	sp|Q8BTJ4|ENPP4_MOUSE Bis(5-adenosyl)-triphosphatase enpp4 OS=Mus musculus OX=10090 GN=Enpp4 PE=1 SV=1	1	1	1	2.6	51.611	456	0	12.976	2765300	0	0	0	0	0	0	0	0	0	0	0	0	0	0	64343	38399	0	0	72247	49867	58142	0	42439	36513	0	63947	0	0	0	0	5
755	P15327	Bisphosphoglycerate mutase	Bpgm	sp|P15327|PMGE_MOUSE Bisphosphoglycerate mutase OS=Mus musculus OX=10090 GN=Bpgm PE=1 SV=2	1	8	8	31.7	29.978	259	0	16.052	197770000	563290	851260	1225300	1007600	606680	1182700	1618800	1020400	1091900	0	2445300	2237500	3180100	934050	4899100	1017700	1129000	1403600	2217700	1717000	3252000	1332100	694120	694210	2109700	1895000	2906800	1924700	3786200	2227200	70
2679	Q8R016	Bleomycin hydrolase	Blmh	sp|Q8R016|BLMH_MOUSE Bleomycin hydrolase OS=Mus musculus OX=10090 GN=Blmh PE=1 SV=1	1	3	3	11	52.511	455	0	10.984	4872300	0	0	0	0	0	0	0	0	0	0	0	0	0	0	0	0	0	0	0	0	220230	0	0	0	0	0	0	0	0	0	4
556	O88700	Bloom syndrome protein homolog	Blm	sp|O88700|BLM_MOUSE Bloom syndrome protein homolog OS=Mus musculus OX=10090 GN=Blm PE=1 SV=1	1	1	1	1	158.36	1416	1	-2	0	0	0	0	0	0	0	0	0	0	0	0	0	0	0	0	0	0	0	0	0	0	0	0	0	0	0	0	0	0	0	0	+			391;392;393;394;2060
2923	Q920P3	BMP/retinoic acid-inducible neural-specific protein 1	Brinp1	sp|Q920P3|BRNP1_MOUSE BMP/retinoic acid-inducible neural-specific protein 1 OS=Mus musculus OX=10090 GN=Brinp1 PE=1 SV=1	1	1	1	3.2	88.64	760	1	-2	0	0	0	0	0	0	0	0	0	0	0	0	0	0	0	0	0	0	0	0	0	0	0	0	0	0	0	0	0	0	0	0	+		1285;1286	2845	124;147
3301	Q9D8S9	BolA-like protein 1	Bola1	sp|Q9D8S9|BOLA1_MOUSE BolA-like protein 1 OS=Mus musculus OX=10090 GN=Bola1 PE=1 SV=1	1	5	5	61.3	14.379	137	0	13.913	44433000	1707700	1031500	911820	887110	1721700	508970	543380	0	566270	408860	0	0	0	602390	269620	1329400	0	805310	192170	624060	0	965610	1159800	1194500	340230	1281200	0	0	0	1038500	55
2298	Q8BGS2	BolA-like protein 2	Bola2	sp|Q8BGS2|BOLA2_MOUSE BolA-like protein 2 OS=Mus musculus OX=10090 GN=Bola2 PE=1 SV=1	1	2	2	41.9	10.214	86	0	2.8889	5557300	379880	394750	313500	0	389480	0	425870	0	394070	0	316320	0	376690	320290	0	0	0	0	0	0	0	0	0	0	0	0	0	0	236780	0	15
2320	Q8BHE5	Bone morphogenetic protein 3	Bmp3	sp|Q8BHE5|BMP3_MOUSE Bone morphogenetic protein 3 OS=Mus musculus OX=10090 GN=Bmp3 PE=1 SV=1	1	1	1	2.6	52.774	468	1	-2	0	0	0	0	0	0	0	0	0	0	0	0	0	0	0	0	0	0	0	0	0	0	0	0	0	0	0	0	0	0	0	0	+			1174;2607
443	O35607	Bone morphogenetic protein receptor type-2	Bmpr2	sp|O35607|BMPR2_MOUSE Bone morphogenetic protein receptor type-2 OS=Mus musculus OX=10090 GN=Bmpr2 PE=1 SV=1	1	1	1	2	115.02	1038	0	4.6701	761940	0	0	29810	0	0	0	0	0	0	0	0	0	0	0	0	0	0	0	0	0	0	0	137530	41772	0	0	0	0	0	0	5
1388	P97361	BPI fold-containing family A member 1	Bpifa1	sp|P97361|BPIA1_MOUSE BPI fold-containing family A member 1 OS=Mus musculus OX=10090 GN=Bpifa1 PE=1 SV=3	1	2	2	11.2	28.625	278	0	4.1325	1732900	0	0	0	0	0	0	0	0	0	0	0	0	0	0	228270	0	0	0	0	0	0	0	0	0	0	0	0	0	383730	0	3
1779	Q61114	BPI fold-containing family B member 1	Bpifb1	sp|Q61114|BPIB1_MOUSE BPI fold-containing family B member 1 OS=Mus musculus OX=10090 GN=Bpifb1 PE=2 SV=4	1	3	3	8.2	52.455	474	0	3.7765	777160	0	0	0	0	0	0	0	0	0	0	0	0	0	0	0	0	0	0	52431	0	0	0	0	0	0	0	0	0	0	0	4
2885	Q91XV3	Brain acid soluble protein 1	Basp1	sp|Q91XV3|BASP1_MOUSE Brain acid soluble protein 1 OS=Mus musculus OX=10090 GN=Basp1 PE=1 SV=3	1	6	6	56.2	22.086	226	0	162.4	112810000	1774200	2256800	1859800	0	4980700	957270	4973000	11546000	3513600	2699800	497740	0	0	1471400	312230	2561600	1178600	1196000	1588500	1014900	180200	2504700	3193100	2882500	0	1911900	0	1395400	1532400	0	64
1955	Q68EF6	Brain-enriched guanylate kinase-associated protein	Begain	sp|Q68EF6|BEGIN_MOUSE Brain-enriched guanylate kinase-associated protein OS=Mus musculus OX=10090 GN=Begain PE=1 SV=2	1	1	1	1.8	65.308	600	1	-2	0	0	0	0	0	0	0	0	0	0	0	0	0	0	0	0	0	0	0	0	0	0	0	0	0	0	0	0	0	0	0	0	+		836;837		3;11
2361	Q8BKX1	Brain-specific angiogenesis inhibitor 1-associated protein 2	Baiap2	sp|Q8BKX1|BAIP2_MOUSE Brain-specific angiogenesis inhibitor 1-associated protein 2 OS=Mus musculus OX=10090 GN=Baiap2 PE=1 SV=2	1	1	1	2.4	59.236	535	0	7.2713	2509900	36533	0	44886	0	0	0	0	0	0	0	0	0	0	47605	0	0	0	123440	104370	81414	0	54975	66909	0	0	60117	0	0	0	0	16
3348	Q9DBJ3	Brain-specific angiogenesis inhibitor 1-associated protein 2-like protein 1	Baiap2l1	sp|Q9DBJ3|BI2L1_MOUSE Brain-specific angiogenesis inhibitor 1-associated protein 2-like protein 1 OS=Mus musculus OX=10090 GN=Baiap2l1 PE=1 SV=1	1	1	1	3.7	57.187	514	0	22.633	0	0	0	0	0	0	0	0	0	0	0	0	0	0	0	0	0	0	0	0	0	0	0	0	0	0	0	0	0	0	0	1
457	O35855	Branched-chain-amino-acid aminotransferase, mitochondrial	Bcat2	sp|O35855|BCAT2_MOUSE Branched-chain-amino-acid aminotransferase, mitochondrial OS=Mus musculus OX=10090 GN=Bcat2 PE=1 SV=2	1	3	3	10.2	44.127	393	0	2.7492	17467000	0	0	0	0	0	0	0	0	0	0	0	707550	395110	0	410630	0	0	0	370430	0	449550	0	0	0	306020	0	0	434670	0	0	5
2651	Q8K3W0	BRCA1-A complex subunit BRE	Bre	sp|Q8K3W0|BABA2_MOUSE BRISC and BRCA1-A complex member 2 OS=Mus musculus OX=10090 GN=Babam2 PE=1 SV=2	1	1	1	3.7	43.544	383	0	6.1629	1101700	0	0	0	0	0	0	0	0	0	0	0	0	0	0	52347	0	0	0	107810	0	0	0	0	0	0	0	0	0	57070	0	3
1782	Q61140	Breast cancer anti-estrogen resistance protein 1	Bcar1	sp|Q61140|BCAR1_MOUSE Breast cancer anti-estrogen resistance protein 1 OS=Mus musculus OX=10090 GN=Bcar1 PE=1 SV=2	1	1	1	1.8	94.284	874	0	21.689	2129900	142770	0	169540	0	167440	0	0	0	0	0	0	0	0	0	0	0	0	0	67584	0	0	0	166190	137060	0	0	0	0	0	0	9
3606	Q9QZK2	Breast cancer anti-estrogen resistance protein 3	Bcar3	sp|Q9QZK2|BCAR3_MOUSE Breast cancer anti-estrogen resistance protein 3 OS=Mus musculus OX=10090 GN=Bcar3 PE=1 SV=1	1	1	1	1.6	92.262	820	1	-2	0	0	0	0	0	0	0	0	0	0	0	0	0	0	0	0	0	0	0	0	0	0	0	0	0	0	0	0	0	0	0	0	+			1689;1690;3022;3023
2528	Q8CCN5	Breast carcinoma-amplified sequence 3 homolog	Bcas3	sp|Q8CCN5|BCAS3_MOUSE Breast carcinoma-amplified sequence 3 homolog OS=Mus musculus OX=10090 GN=Bcas3 PE=1 SV=2	1	1	1	2.3	101.02	928	1	-2	0	0	0	0	0	0	0	0	0	0	0	0	0	0	0	0	0	0	0	0	0	0	0	0	0	0	0	0	0	0	0	0	+		1141	1290;1291;2707;2708	637
347	G3X9K3	Brefeldin A-inhibited guanine nucleotide-exchange protein 1	Arfgef1	sp|G3X9K3|BIG1_MOUSE Brefeldin A-inhibited guanine nucleotide-exchange protein 1 OS=Mus musculus OX=10090 GN=Arfgef1 PE=1 SV=1	1	1	1	1.1	208.5	1846	1	-2	0	0	0	0	0	0	0	0	0	0	0	0	0	0	0	0	0	0	0	0	0	0	0	0	0	0	0	0	0	0	0	0	+			306;2003;2004;3126
1811	Q61361	Brevican core protein	Bcan	sp|Q61361|PGCB_MOUSE Brevican core protein OS=Mus musculus OX=10090 GN=Bcan PE=1 SV=2	1	1	1	3.2	95.814	883	1	-2	0	0	0	0	0	0	0	0	0	0	0	0	0	0	0	0	0	0	0	0	0	0	0	0	0	0	0	0	0	0	0	0	+			850;851;852;2406;2407
228	D3Z6Q9	Bridging integrator 2	Bin2	sp|D3Z6Q9|BIN2_MOUSE Bridging integrator 2 OS=Mus musculus OX=10090 GN=Bin2 PE=1 SV=1	1	4	4	12.3	52.553	489	0	103.84	23086000	506810	481780	331000	0	544730	444750	0	0	277850	0	302950	0	271200	310630	0	412060	0	588600	447310	369800	0	746090	496710	399240	0	478740	325990	436850	0	0	17
535	O88379	Bromodomain adjacent to zinc finger domain protein 1A	Baz1a	sp|O88379|BAZ1A_MOUSE Bromodomain adjacent to zinc finger domain protein 1A OS=Mus musculus OX=10090 GN=Baz1a PE=1 SV=3	1	1	1	1	178.46	1555	1	-2	0	0	0	0	0	0	0	0	0	0	0	0	0	0	0	0	0	0	0	0	0	0	0	0	0	0	0	0	0	0	0	0	+		344;345	380;2056;2057	1305;1309
552	O88665	Bromodomain-containing protein 7	Brd7	sp|O88665|BRD7_MOUSE Bromodomain-containing protein 7 OS=Mus musculus OX=10090 GN=Brd7 PE=1 SV=1	1	1	1	3.4	73.999	651	1	-2	0	0	0	0	0	0	0	0	0	0	0	0	0	0	0	0	0	0	0	0	0	0	0	0	0	0	0	0	0	0	0	0	+		351	2059	219
2721	Q8R3B7	Bromodomain-containing protein 8	Brd8	sp|Q8R3B7|BRD8_MOUSE Bromodomain-containing protein 8 OS=Mus musculus OX=10090 GN=Brd8 PE=1 SV=2	1	1	1	1.1	102.61	951	1	-2	0	0	0	0	0	0	0	0	0	0	0	0	0	0	0	0	0	0	0	0	0	0	0	0	0	0	0	0	0	0	0	0	+			1386
1620	Q3UQU0	Bromodomain-containing protein 9	Brd9	sp|Q3UQU0|BRD9_MOUSE Bromodomain-containing protein 9 OS=Mus musculus OX=10090 GN=Brd9 PE=1 SV=1	1	1	1	3.2	66.839	596	1	-2	0	0	0	0	0	0	0	0	0	0	0	0	0	0	0	0	0	0	0	0	0	0	0	0	0	0	0	0	0	0	0	0	+		673	720;721	509
1978	Q6AZB0	Brother of CDO	Boc	sp|Q6AZB0|BOC_MOUSE Brother of CDO OS=Mus musculus OX=10090 GN=Boc PE=1 SV=2	1	1	1	1.6	121.33	1110	1	-2	0	0	0	0	0	0	0	0	0	0	0	0	0	0	0	0	0	0	0	0	0	0	0	0	0	0	0	0	0	0	0	0	+		852	956;2458;2459	417
2245	Q80Y55	BSD domain-containing protein 1	Bsdc1	sp|Q80Y55|BSDC1_MOUSE BSD domain-containing protein 1 OS=Mus musculus OX=10090 GN=Bsdc1 PE=1 SV=1	1	3	3	16.4	46.952	427	0	10.541	761050	0	0	0	0	0	0	0	0	0	0	0	0	0	0	0	116400	0	0	0	0	0	0	91198	0	0	0	0	0	0	0	9
1165	P58545	BTB/POZ domain-containing protein 3	Btbd3	sp|P58545|BTBD3_MOUSE BTB/POZ domain-containing protein 3 OS=Mus musculus OX=10090 GN=Btbd3 PE=2 SV=2	1	2	2	3.8	58.802	530	0.0094712	1.7657	17242000	260550	186660	0	493390	0	0	0	0	0	228420	0	0	0	0	0	0	253830	0	366830	0	589780	0	179420	0	0	0	0	310980	0	0	6			525		5
2086	Q6WVG3;Q5DTY9	BTB/POZ domain-containing protein KCTD12	Kctd12	sp|Q6WVG3|KCD12_MOUSE BTB/POZ domain-containing protein KCTD12 OS=Mus musculus OX=10090 GN=Kctd12 PE=1 SV=1	2	5	5	16.5	35.892	327	0	13.811	30763000	237930	330480	318860	277770	112220	0	273980	0	376310	0	465650	627430	360700	0	415520	172250	228160	311360	741940	436950	434990	96515	293280	269070	182440	619110	0	328000	515360	300690	74				2519
2536	Q8CEZ0	BTB/POZ domain-containing protein KCTD2	Kctd2	sp|Q8CEZ0|KCTD2_MOUSE BTB/POZ domain-containing protein KCTD2 OS=Mus musculus OX=10090 GN=Kctd2 PE=2 SV=1	1	1	1	7.9	30.145	266	1	-2	0	0	0	0	0	0	0	0	0	0	0	0	0	0	0	0	0	0	0	0	0	0	0	0	0	0	0	0	0	0	0	0	+		1151;1152	2715;3282	138;143
2209	Q80UN1	BTB/POZ domain-containing protein KCTD9	Kctd9	sp|Q80UN1|KCTD9_MOUSE BTB/POZ domain-containing protein KCTD9 OS=Mus musculus OX=10090 GN=Kctd9 PE=2 SV=1	1	1	1	4.4	36.994	339	1	-2	0	0	0	0	0	0	0	0	0	0	0	0	0	0	0	0	0	0	0	0	0	0	0	0	0	0	0	0	0	0	0	0	+			1114
3546	Q9JMD0	BUB3-interacting and GLEBS motif-containing protein ZNF207	Znf207	sp|Q9JMD0|ZN207_MOUSE BUB3-interacting and GLEBS motif-containing protein ZNF207 OS=Mus musculus OX=10090 GN=Znf207 PE=1 SV=1	1	2	2	5.3	52.792	495	0	4.2707	110210000	1742400	1154400	1639200	1060100	1631500	1251100	1605300	1322000	666760	957360	987850	397400	711860	1283600	505100	1850800	3080800	729740	1040600	915010	1146300	1445100	1596400	1315300	654280	1018600	340310	1021800	0	1130000	36
2939	Q922D8	C-1-tetrahydrofolate synthase, cytoplasmic;Methylenetetrahydrofolate dehydrogenase;Methenyltetrahydrofolate cyclohydrolase;Formyltetrahydrofolate synthetase;C-1-tetrahydrofolate synthase, cytoplasmic, N-terminally processed	Mthfd1	sp|Q922D8|C1TC_MOUSE C-1-tetrahydrofolate synthase, cytoplasmic OS=Mus musculus OX=10090 GN=Mthfd1 PE=1 SV=4	1	12	12	17.4	101.2	935	0	87.391	150460000	0	0	0	1062600	0	0	0	0	0	0	2821000	4018000	1481100	0	2663000	0	0	0	2091000	0	3542500	0	0	112230	1424500	1165500	2682800	755500	2009900	1586000	84
659	P08607	C4b-binding protein	C4bpa	sp|P08607|C4BPA_MOUSE C4b-binding protein OS=Mus musculus OX=10090 GN=C4bpa PE=1 SV=3	1	2	2	5.1	51.523	469	0	12.557	10475000	0	0	0	0	535950	0	0	0	0	0	394930	0	305350	703220	357190	0	0	358710	0	0	0	0	637060	379890	0	0	0	0	329450	360680	5
915	P30993	C5a anaphylatoxin chemotactic receptor 1	C5ar1	sp|P30993|C5AR1_MOUSE C5a anaphylatoxin chemotactic receptor 1 OS=Mus musculus OX=10090 GN=C5ar1 PE=1 SV=2	1	1	1	3.7	39.023	351	1	-2	0	0	0	0	0	0	0	0	0	0	0	0	0	0	0	0	0	0	0	0	0	0	0	0	0	0	0	0	0	0	0	0	+			465;2121;2122;2123
674	P09803	Cadherin-1;E-Cad/CTF1;E-Cad/CTF2;E-Cad/CTF3	Cdh1	sp|P09803|CADH1_MOUSE Cadherin-1 OS=Mus musculus OX=10090 GN=Cdh1 PE=1 SV=1	1	10	10	24	98.255	884	0	177.76	88213000	1267000	1513000	1459300	755790	917940	964250	1197600	0	1554700	838440	1278300	1425300	1025500	956930	1236900	1612300	193490	1711300	1290500	1358600	314990	1415200	1318300	1225500	222140	1225800	0	1210700	1376400	1116700	161
3660	Q9WTR5	Cadherin-13	Cdh13	sp|Q9WTR5|CAD13_MOUSE Cadherin-13 OS=Mus musculus OX=10090 GN=Cdh13 PE=1 SV=2	1	6	6	11.5	78.185	714	0	213.72	83858000	1294200	2003700	2148400	1495100	1602700	1571800	2249900	1413300	1788200	3126400	371050	168860	778060	672410	719360	1387600	364360	807220	615430	1204900	595610	990150	1620400	1536900	991230	702550	0	849330	1178000	1371200	98
3055	Q99PF4	Cadherin-23	Cdh23	sp|Q99PF4|CAD23_MOUSE Cadherin-23 OS=Mus musculus OX=10090 GN=Cdh23 PE=1 SV=2	1	1	1	0.5	369.62	3354	1	-2	0	0	0	0	0	0	0	0	0	0	0	0	0	0	0	0	0	0	0	0	0	0	0	0	0	0	0	0	0	0	0	0	+			2883;2884;2885
1128	P55284	Cadherin-5	Cdh5	sp|P55284|CADH5_MOUSE Cadherin-5 OS=Mus musculus OX=10090 GN=Cdh5 PE=1 SV=2	1	8	8	15.2	87.902	784	0	60.995	91131000	819200	765730	654300	742550	672170	1089800	1100700	0	579360	0	1681200	970670	1360800	567380	1036700	771710	1353400	490590	1325300	778460	980820	1383000	805110	827020	1015200	951820	946310	317650	860710	0	84
1191	P61022	Calcineurin B homologous protein 1	Chp1	sp|P61022|CHP1_MOUSE Calcineurin B homologous protein 1 OS=Mus musculus OX=10090 GN=Chp1 PE=1 SV=2	1	4	4	28.7	22.432	195	0	227.73	44854000	484080	1092300	670490	785930	888800	359580	659710	684510	547630	430470	0	146360	368430	778810	428880	769600	823900	396180	617240	520040	280340	953390	942950	826760	243800	561130	0	750960	495180	856050	86
1899	Q63810	Calcineurin subunit B type 1	Ppp3r1	sp|Q63810|CANB1_MOUSE Calcineurin subunit B type 1 OS=Mus musculus OX=10090 GN=Ppp3r1 PE=1 SV=3	1	7	7	48.2	19.3	170	0	217.24	90734000	1608300	2008200	1483100	0	1404500	0	2126000	530910	1489900	1306200	962390	0	1065600	1417200	1070700	2565700	487390	1138600	1072000	1350600	572530	1761500	1872900	1480400	0	1024400	0	0	0	678590	80
3650	Q9R1W5	Calcitonin gene-related peptide type 1 receptor	Calcrl	sp|Q9R1W5|CALRL_MOUSE Calcitonin gene-related peptide type 1 receptor OS=Mus musculus OX=10090 GN=Calcrl PE=1 SV=2	1	2	2	4.5	53.264	463	0	25.544	133440000	542000	614920	645940	1641700	796870	1141900	806610	1148000	354720	0	1797300	2554500	1596700	894590	1362400	655530	944690	971960	2059400	1084200	1945000	753910	1020700	1212300	1318800	2211900	1602600	620980	738660	1458100	35
3710	Q9Z0F4	Calcium and integrin-binding protein 1	Cib1	sp|Q9Z0F4|CIB1_MOUSE Calcium and integrin-binding protein 1 OS=Mus musculus OX=10090 GN=Cib1 PE=1 SV=3	1	1	1	6.8	21.763	191	0	2.8411	676740	0	0	0	0	0	0	0	0	0	0	0	0	0	0	0	0	0	0	36625	85152	0	0	0	0	0	0	0	0	0	0	2
1608	Q3UMR5	Calcium uniporter protein, mitochondrial	Mcu	sp|Q3UMR5|MCU_MOUSE Calcium uniporter protein, mitochondrial OS=Mus musculus OX=10090 GN=Mcu PE=1 SV=2	1	3	3	14.9	39.681	350	0	16.823	5495600	0	0	0	0	0	0	0	0	0	0	147360	0	0	0	0	0	0	0	84659	0	146680	0	0	0	0	0	0	0	0	0	8
3147	Q9CTY5	Calcium uptake protein 3, mitochondrial	Micu3	sp|Q9CTY5|MICU3_MOUSE Calcium uptake protein 3, mitochondrial OS=Mus musculus OX=10090 GN=Micu3 PE=2 SV=2	1	1	1	2.9	59.809	523	1	-2	0	0	0	0	0	0	0	0	0	0	0	0	0	0	0	0	0	0	0	0	0	0	0	0	0	0	0	0	0	0	0	0	+		1343		292
2903	Q91YS8;Q8BW96	Calcium/calmodulin-dependent protein kinase type 1	Camk1	sp|Q91YS8|KCC1A_MOUSE Calcium/calmodulin-dependent protein kinase type 1 OS=Mus musculus OX=10090 GN=Camk1 PE=1 SV=1	2	3	3	12	41.624	374	0	5.1941	1080000	0	0	0	0	0	0	0	0	0	0	0	0	0	0	0	0	0	0	131580	0	0	0	0	0	0	0	0	0	0	0	3
2835	Q91VB2	Calcium/calmodulin-dependent protein kinase type 1G	Camk1g	sp|Q91VB2|KCC1G_MOUSE Calcium/calmodulin-dependent protein kinase type 1G OS=Mus musculus OX=10090 GN=Camk1g PE=1 SV=1	1	1	1	3.8	53.296	477	1	-2	0	0	0	0	0	0	0	0	0	0	0	0	0	0	0	0	0	0	0	0	0	0	0	0	0	0	0	0	0	0	0	0	+		1260;1261	1442;1443	56;73
887	P28652;P11798	Calcium/calmodulin-dependent protein kinase type II subunit beta;Calcium/calmodulin-dependent protein kinase type II subunit alpha	Camk2b;Camk2a	sp|P28652|KCC2B_MOUSE Calcium/calmodulin-dependent protein kinase type II subunit beta OS=Mus musculus OX=10090 GN=Camk2b PE=1 SV=2;sp|P11798|KCC2A_MOUSE Calcium/calmodulin-dependent protein kinase type II subunit alpha OS=Mus musculus OX=10090 GN=Camk2a P	2	3	1	7.4	60.46	542	1	-2	0	0	0	0	0	0	0	0	0	0	0	0	0	0	0	0	0	0	0	0	0	0	0	0	0	0	0	0	0	0	0	0	+		479		469
2067	Q6PHZ2	Calcium/calmodulin-dependent protein kinase type II subunit delta	Camk2d	sp|Q6PHZ2|KCC2D_MOUSE Calcium/calmodulin-dependent protein kinase type II subunit delta OS=Mus musculus OX=10090 GN=Camk2d PE=1 SV=1	1	3	1	8.8	56.369	499	0	33.523	10535000	0	0	0	0	0	0	0	0	0	0	329230	292580	0	0	0	0	0	0	328040	0	410120	0	0	0	0	232160	0	0	0	0	20
2280	Q8BG22	Calcium-activated chloride channel regulator 2	Clca2	sp|Q8BG22|CLCA2_MOUSE Calcium-activated chloride channel regulator 2 OS=Mus musculus OX=10090 GN=Clca2 PE=2 SV=1	1	1	1	2	103.62	942	1	-2	0	0	0	0	0	0	0	0	0	0	0	0	0	0	0	0	0	0	0	0	0	0	0	0	0	0	0	0	0	0	0	0	+			1152;2597
2309	Q8BH59	Calcium-binding mitochondrial carrier protein Aralar1	Slc25a12	sp|Q8BH59|CMC1_MOUSE Calcium-binding mitochondrial carrier protein Aralar1 OS=Mus musculus OX=10090 GN=Slc25a12 PE=1 SV=1	1	7	5	15.7	74.569	677	0	20.464	13945000	0	0	0	0	0	0	0	0	0	0	247930	667970	461160	0	900610	0	0	0	230700	0	209960	0	0	0	264730	78850	413090	218290	0	0	28
2379	Q8BMD8	Calcium-binding mitochondrial carrier protein SCaMC-1	Slc25a24	sp|Q8BMD8|SCMC1_MOUSE Calcium-binding mitochondrial carrier protein SCaMC-1 OS=Mus musculus OX=10090 GN=Slc25a24 PE=1 SV=1	1	2	2	4.6	52.901	475	0.00087413	2.5259	296650000	6899900	5961500	4274000	5773100	6632900	4533400	4727600	6671400	4732600	4791400	3041400	1391000	2780100	5262400	2150600	5445300	1811800	2782200	2420000	3517900	3740900	7536200	4505600	6068700	5490200	3415200	3473200	3710100	2172200	5047500	12
1477	Q06138	Calcium-binding protein 39	Cab39	sp|Q06138|CAB39_MOUSE Calcium-binding protein 39 OS=Mus musculus OX=10090 GN=Cab39 PE=1 SV=2	1	4	4	12.6	39.842	341	0	17.54	7412800	0	0	79114	0	0	0	33282	0	160060	0	146310	86581	123720	0	162160	93666	0	0	282230	0	180990	89168	56780	60300	0	159590	0	70473	0	0	11
2196	Q80TJ1	Calcium-dependent secretion activator 1	Cadps	sp|Q80TJ1|CAPS1_MOUSE Calcium-dependent secretion activator 1 OS=Mus musculus OX=10090 GN=Cadps PE=1 SV=3	1	1	1	1.3	153.11	1355	1	-2	0	0	0	0	0	0	0	0	0	0	0	0	0	0	0	0	0	0	0	0	0	0	0	0	0	0	0	0	0	0	0	0	+			1104;1105;1106
2459	Q8BYR5	Calcium-dependent secretion activator 2	Cadps2	sp|Q8BYR5|CAPS2_MOUSE Calcium-dependent secretion activator 2 OS=Mus musculus OX=10090 GN=Cadps2 PE=1 SV=2	1	1	1	0.9	147.84	1297	1	-2	0	0	0	0	0	0	0	0	0	0	0	0	0	0	0	0	0	0	0	0	0	0	0	0	0	0	0	0	0	0	0	0	+			2669
3136	Q9CR86	Calcium-regulated heat stable protein 1	Carhsp1	sp|Q9CR86|CHSP1_MOUSE Calcium-regulated heat stable protein 1 OS=Mus musculus OX=10090 GN=Carhsp1 PE=1 SV=1	1	2	2	35.1	16.062	148	0	2.7421	27244000	172160	354580	609310	335760	391980	0	0	0	371740	278310	275290	190750	495190	486570	516140	630770	0	310910	94630	171380	305450	173190	320300	250370	204730	163130	437390	431000	368360	387970	30
2071	Q6Q477	Calcium-transporting ATPase	Atp2b4	sp|Q6Q477|AT2B4_MOUSE Plasma membrane calcium-transporting ATPase 4 OS=Mus musculus OX=10090 GN=Atp2b4 PE=1 SV=1	1	8	4	9.9	133.07	1205	0	51.279	8068600	0	0	0	0	0	0	0	0	0	0	228390	296680	0	0	203860	0	0	0	200660	0	231690	0	0	0	147420	0	0	0	233440	0	18
3168	Q9CXW3	Calcyclin-binding protein	Cacybp	sp|Q9CXW3|CYBP_MOUSE Calcyclin-binding protein OS=Mus musculus OX=10090 GN=Cacybp PE=1 SV=1	1	2	2	13.1	26.51	229	0.00044484	2.6241	576130	0	0	0	0	0	0	0	0	0	0	0	0	0	0	175370	0	0	0	0	0	0	0	0	0	0	0	0	0	0	0	3
683	P0DP28;P0DP27;P0DP26;Q9D6P8	Calmodulin-like protein 3	Calml3	sp|P0DP28|CALM3_MOUSE Calmodulin-3 OS=Mus musculus OX=10090 GN=Calm3 PE=1 SV=1;sp|P0DP27|CALM2_MOUSE Calmodulin-2 OS=Mus musculus OX=10090 GN=Calm2 PE=1 SV=1;sp|P0DP26|CALM1_MOUSE Calmodulin-1 OS=Mus musculus OX=10090 GN=Calm1 PE=1 SV=1;sp|Q9D6P8|CALL3_MOU	4	8	8	55.7	16.837	149	0	323.31	402800000	7751500	8072700	5465100	13399000	11568000	5166900	8054200	15123000	5469900	9326500	7806200	7016000	8057400	18972000	3738000	8943300	4274100	3141400	2192100	4641200	1957300	7084400	7569100	6668900	11395000	6102000	13805000	15184000	9441700	15327000	81			425;426;427		22;31;95
2867	Q91WQ9	Calmodulin-like protein 4	Calml4	sp|Q91WQ9|CALL4_MOUSE Calmodulin-like protein 4 OS=Mus musculus OX=10090 GN=Calml4 PE=1 SV=2	1	1	1	11.8	17.67	153	1	-2	0	0	0	0	0	0	0	0	0	0	0	0	0	0	0	0	0	0	0	0	0	0	0	0	0	0	0	0	0	0	0	0	+			1451;2836
954	P35564	Calnexin	Canx	sp|P35564|CALX_MOUSE Calnexin OS=Mus musculus OX=10090 GN=Canx PE=1 SV=1	1	10	10	24.5	67.277	591	0	50.602	286720000	1748500	2653300	2326400	1402500	1548000	2009500	2179700	1519300	2464200	1269300	2785200	3856200	2615100	1220400	2726500	2607700	3203600	2700700	3340300	1801800	4256100	2857200	1985600	2179600	2242500	2421500	2078900	2004000	2485400	2512700	136
539	O88456;Q9D7J7	Calpain small subunit 1	Capns1	sp|O88456|CPNS1_MOUSE Calpain small subunit 1 OS=Mus musculus OX=10090 GN=Capns1 PE=1 SV=1	2	5	5	23.4	28.463	269	0	107.09	266240000	2384000	1720700	2018300	2015000	3132100	3647100	1819900	1647500	1571000	1321800	3739500	1944700	2895400	2270500	2457600	2150100	3074000	1525800	2747400	1966200	3446900	6345800	2414300	2036900	2248700	4283900	3192700	3354400	2462800	2356100	111
433	O35350	Calpain-1 catalytic subunit	Capn1	sp|O35350|CAN1_MOUSE Calpain-1 catalytic subunit OS=Mus musculus OX=10090 GN=Capn1 PE=1 SV=1	1	19	19	33.9	82.105	713	0	162.54	95807000	456960	368630	543450	827740	268720	622890	360030	0	392050	0	872780	1238100	581900	366100	700140	958000	865350	776610	1242100	1101800	1903000	835560	892300	804080	659990	1677500	542580	750400	928360	604610	94
3434	Q9ER56	Calpain-12	Capn12	sp|Q9ER56|CAN12_MOUSE Calpain-12 OS=Mus musculus OX=10090 GN=Capn12 PE=2 SV=1	1	1	1	1.7	80.587	720	1	-2	0	0	0	0	0	0	0	0	0	0	0	0	0	0	0	0	0	0	0	0	0	0	0	0	0	0	0	0	0	0	0	0	+			2962
371	O08529	Calpain-2 catalytic subunit	Capn2	sp|O08529|CAN2_MOUSE Calpain-2 catalytic subunit OS=Mus musculus OX=10090 GN=Capn2 PE=1 SV=4	1	22	22	43.3	79.871	700	0	272.39	357630000	781070	120610	1803300	1115000	0	993750	382640	258620	79248	0	10575000	11112000	6225400	155050	6012800	86058	250250	778370	6730300	1356700	10169000	81469	254750	260540	1717100	4844600	3424800	770060	2235200	584850	271
1071	P51125	Calpastatin	Cast	sp|P51125|ICAL_MOUSE Calpastatin OS=Mus musculus OX=10090 GN=Cast PE=1 SV=2	1	18	18	34.3	84.921	788	0	323.31	749780000	14216000	16662000	13638000	8106400	14845000	12164000	14177000	12010000	13305000	16609000	6866100	5123300	9503600	15945000	7304400	15853000	10693000	12605000	6896300	10381000	5432400	12105000	15498000	13335000	5800900	7505700	4601600	11666000	9847800	10647000	491				495;496;497;498;2148
1490	Q08091	Calponin-1	Cnn1	sp|Q08091|CNN1_MOUSE Calponin-1 OS=Mus musculus OX=10090 GN=Cnn1 PE=1 SV=1	1	9	9	39.4	33.355	297	0	93.181	573440000	6203800	7091500	5913700	2209500	7260900	4606700	20599000	2561500	8814500	3655000	2573400	2947800	3689200	7536800	7120500	5905700	3462700	5157800	10844000	3818200	5651500	6227100	14938000	15878000	2741100	3130700	1147800	9613900	8896700	1970400	141
1491	Q08093	Calponin-2	Cnn2	sp|Q08093|CNN2_MOUSE Calponin-2 OS=Mus musculus OX=10090 GN=Cnn2 PE=1 SV=1	1	5	4	21.6	33.155	305	0	102.74	58941000	702570	390830	962000	262960	423000	611980	422180	0	834180	397650	0	432940	0	626190	680630	759040	1182000	832880	1027200	1464300	656530	591920	719290	1385400	0	969090	0	666620	825410	351470	40
3324	Q9DAW9	Calponin-3	Cnn3	sp|Q9DAW9|CNN3_MOUSE Calponin-3 OS=Mus musculus OX=10090 GN=Cnn3 PE=1 SV=1	1	7	6	30.9	36.428	330	0	27.783	159270000	3085800	2511500	2460400	2265800	2555800	2001100	3065400	3314500	1335300	1277700	1342900	732440	1398200	1736500	1161000	1526700	1470200	2249800	2145500	2624400	1056800	1090300	3989100	3430900	1996800	2692200	2244800	1871100	1218100	1663700	115
743	P14211	Calreticulin	Calr	sp|P14211|CALR_MOUSE Calreticulin OS=Mus musculus OX=10090 GN=Calr PE=1 SV=1	1	18	18	56.2	47.994	416	0	323.31	3990400000	70715000	69975000	64784000	38276000	68904000	75850000	71431000	50448000	62161000	53019000	37892000	21377000	36430000	64139000	26423000	73057000	66539000	52850000	37416000	40089000	36719000	67403000	55886000	58220000	42697000	37965000	18921000	55435000	27412000	39178000	639			446;447		207;249
415	O09165	Calsequestrin-1	Casq1	sp|O09165|CASQ1_MOUSE Calsequestrin-1 OS=Mus musculus OX=10090 GN=Casq1 PE=1 SV=3	1	2	2	8.6	46.377	405	0	96.58	6185100	0	0	0	0	0	0	0	0	0	3716500	0	0	0	0	0	0	0	1086400	0	0	0	0	0	0	370080	0	0	0	0	0	8
413	O09161	Calsequestrin-2	Casq2	sp|O09161|CASQ2_MOUSE Calsequestrin-2 OS=Mus musculus OX=10090 GN=Casq2 PE=1 SV=3	1	1	1	3.1	48.176	415	0.002107	2.2315	3448700	0	89520	0	0	0	0	102280	0	0	0	0	0	0	0	189850	0	0	112050	0	147280	0	0	112490	54190	0	23309	0	177060	236240	0	10
459	O35887	Calumenin	Calu	sp|O35887|CALU_MOUSE Calumenin OS=Mus musculus OX=10090 GN=Calu PE=1 SV=1	1	13	13	46.3	37.063	315	0	323.31	1159800000	25911000	25838000	21747000	24085000	27829000	21927000	21824000	25894000	23121000	19972000	9567400	10051000	16436000	27638000	9003400	23287000	20634000	16556000	9976000	17213000	6233900	18837000	18597000	17012000	17635000	9551100	13142000	21423000	12415000	20277000	496
620	P05132	cAMP-dependent protein kinase catalytic subunit alpha	Prkaca	sp|P05132|KAPCA_MOUSE cAMP-dependent protein kinase catalytic subunit alpha OS=Mus musculus OX=10090 GN=Prkaca PE=1 SV=3	1	6	3	25.6	40.57	351	0	41.237	35212000	0	0	0	0	0	0	0	0	0	0	825270	862310	770330	0	747600	0	0	0	626220	0	789410	0	0	0	0	433810	0	0	1066500	0	30				2069;2070
1309	P68181	cAMP-dependent protein kinase catalytic subunit beta	Prkacb	sp|P68181|KAPCB_MOUSE cAMP-dependent protein kinase catalytic subunit beta OS=Mus musculus OX=10090 GN=Prkacb PE=1 SV=2	1	4	1	14	40.707	351	0.0033613	2.1931	4650200	0	0	0	0	0	0	0	0	0	0	173610	126180	148860	0	214290	0	0	0	71484	0	94336	0	0	0	0	64434	0	0	156540	0	14				2069;2070
504	O70139	cAMP-dependent protein kinase inhibitor gamma	Pkig	sp|O70139|IPKG_MOUSE cAMP-dependent protein kinase inhibitor gamma OS=Mus musculus OX=10090 GN=Pkig PE=1 SV=1	1	1	1	21.1	7.9434	76	0	5.6271	9510200	910000	440810	341780	430200	591640	338670	0	0	452550	549030	0	0	0	369990	0	0	0	283490	0	289410	0	427590	0	0	0	0	0	0	0	0	17
3336	Q9DBC7	cAMP-dependent protein kinase type I-alpha regulatory subunit;cAMP-dependent protein kinase type I-alpha regulatory subunit, N-terminally processed	Prkar1a	sp|Q9DBC7|KAP0_MOUSE cAMP-dependent protein kinase type I-alpha regulatory subunit OS=Mus musculus OX=10090 GN=Prkar1a PE=1 SV=3	1	6	6	21	43.185	381	0	125.55	55257000	389860	591550	414240	369640	260490	721000	508580	0	858440	0	628090	664810	402440	0	685090	405550	409100	607220	687450	375820	669200	367810	273870	420130	340960	453470	0	416940	1933000	0	49
717	P12367	cAMP-dependent protein kinase type II-alpha regulatory subunit	Prkar2a	sp|P12367|KAP2_MOUSE cAMP-dependent protein kinase type II-alpha regulatory subunit OS=Mus musculus OX=10090 GN=Prkar2a PE=1 SV=2	1	4	4	17	45.389	401	0	100.03	81363000	715330	0	716120	954110	519000	802910	448790	0	908860	727910	1130000	2413600	758350	0	1183800	442570	755890	683660	691560	480900	1353900	432480	592330	624560	835640	1180000	967320	767920	1392000	1077400	49
1133	P56212	cAMP-regulated phosphoprotein 19	Arpp19	sp|P56212|ARP19_MOUSE cAMP-regulated phosphoprotein 19 OS=Mus musculus OX=10090 GN=Arpp19 PE=1 SV=2	1	2	2	30.4	12.293	112	0	3.554	34636000	1580900	1105200	1428700	1151300	1640200	686940	692780	0	770830	914210	476390	389360	510010	788550	0	959520	0	450660	477670	0	558430	0	0	814870	0	0	0	0	425710	0	22
152	B2RX12	Canalicular multispecific organic anion transporter 2	Abcc3	sp|B2RX12|MRP3_MOUSE Canalicular multispecific organic anion transporter 2 OS=Mus musculus OX=10090 GN=Abcc3 PE=1 SV=1	1	1	1	1.2	169.12	1523	1	-2	0	0	0	0	0	0	0	0	0	0	0	0	0	0	0	0	0	0	0	0	0	0	0	0	0	0	0	0	0	0	0	0	+		132	131;132;133;1891	918
1689	Q5IR70	Cancer-associated gene 1 protein homolog	Cage1	sp|Q5IR70|CAGE1_MOUSE Cancer-associated gene 1 protein homolog OS=Mus musculus OX=10090 GN=Cage1 PE=1 SV=2	1	1	1	1.1	97.034	849	0	9.2672	0	0	0	0	0	0	0	0	0	0	0	0	0	0	0	0	0	0	0	0	0	0	0	0	0	0	0	0	0	0	0	0			720		676
2940	Q922J3	CAP-Gly domain-containing linker protein 1	Clip1	sp|Q922J3|CLIP1_MOUSE CAP-Gly domain-containing linker protein 1 OS=Mus musculus OX=10090 GN=Clip1 PE=1 SV=1	1	19	18	19.1	155.81	1391	0	323.31	102730000	3248800	1871000	2054800	749570	1400500	738140	1343100	994120	1643500	1017300	618310	0	490720	1516900	436260	2217300	844080	1988300	1287500	1223500	657250	1902800	2325400	2050300	1035700	1824700	0	697910	348050	0	148			1288;1289;1290;1291	1475;2847	651;654;990;992
3713	Q9Z0H8	CAP-Gly domain-containing linker protein 2	Clip2	sp|Q9Z0H8|CLIP2_MOUSE CAP-Gly domain-containing linker protein 2 OS=Mus musculus OX=10090 GN=Clip2 PE=1 SV=2	1	4	3	5.1	115.91	1047	0	17.45	20154000	377530	0	0	0	0	0	478860	0	0	0	0	0	0	0	0	891470	210390	680500	0	783340	0	399430	558250	345130	0	397080	0	0	0	0	23
1756	Q60865	Caprin-1	Caprin1	sp|Q60865|CAPR1_MOUSE Caprin-1 OS=Mus musculus OX=10090 GN=Caprin1 PE=1 SV=2	1	3	3	6.2	78.168	707	0	17.906	33984000	473710	484480	602710	0	319280	0	1051900	0	0	0	0	0	0	0	0	464830	642580	542840	797040	549700	825760	428510	744100	720130	0	564320	0	0	265400	0	51
1474	Q05A80	Caprin-2	Caprin2	sp|Q05A80|CAPR2_MOUSE Caprin-2 OS=Mus musculus OX=10090 GN=Caprin2 PE=1 SV=1	1	1	1	2.3	114.49	1031	1	-2	0	0	0	0	0	0	0	0	0	0	0	0	0	0	0	0	0	0	0	0	0	0	0	0	0	0	0	0	0	0	0	0	+		599;600;601	623;624;625	501;505;519
1633	Q3UZA1	CapZ-interacting protein	Rcsd1	sp|Q3UZA1|CPZIP_MOUSE CapZ-interacting protein OS=Mus musculus OX=10090 GN=Rcsd1 PE=1 SV=1	1	5	5	31.3	44.114	412	0	47.956	54973000	1706400	1313300	987280	769030	1419300	1071400	1064900	0	1430000	436290	0	0	0	1094100	326530	2499300	1036400	1084500	583050	1682300	0	1182700	1428300	1242500	603310	720660	0	675790	610580	1023400	100
2488	Q8C196	Carbamoyl-phosphate synthase [ammonia], mitochondrial	Cps1	sp|Q8C196|CPSM_MOUSE Carbamoyl-phosphate synthase [ammonia], mitochondrial OS=Mus musculus OX=10090 GN=Cps1 PE=1 SV=2	1	25	25	27	164.62	1500	0	174.47	59020000	0	0	0	0	0	0	0	0	0	0	175460	852070	6683700	0	7629600	0	0	0	1443400	0	0	0	0	0	0	0	0	0	1109500	1050300	74
3395	Q9EP78	Carbohydrate sulfotransferase 7	Chst7	sp|Q9EP78|CHST7_MOUSE Carbohydrate sulfotransferase 7 OS=Mus musculus OX=10090 GN=Chst7 PE=2 SV=1	1	1	1	2.9	54.766	484	1	-2	0	0	0	0	0	0	0	0	0	0	0	0	0	0	0	0	0	0	0	0	0	0	0	0	0	0	0	0	0	0	0	0	+			2949
730	P13634	Carbonic anhydrase 1	Ca1	sp|P13634|CAH1_MOUSE Carbonic anhydrase 1 OS=Mus musculus OX=10090 GN=Ca1 PE=1 SV=4	1	12	12	68.6	28.33	261	0	233.74	908500000	9406800	10985000	9425400	6199500	9748400	13000000	13983000	7329700	16109000	11248000	9691700	5147200	16878000	13531000	17036000	15014000	11583000	10839000	10427000	15610000	9251100	15122000	9285000	9825500	9325300	10994000	7393200	14704000	18520000	17401000	322			443		160
3708	Q9WVT6	Carbonic anhydrase 14	Ca14	sp|Q9WVT6|CAH14_MOUSE Carbonic anhydrase 14 OS=Mus musculus OX=10090 GN=Ca14 PE=1 SV=1	1	2	2	9.8	37.505	337	0	4.0937	246240	0	0	0	0	0	0	0	0	0	0	0	221160	0	0	0	0	0	0	0	0	0	0	0	0	0	0	0	0	0	0	3
587	P00920	Carbonic anhydrase 2	Ca2	sp|P00920|CAH2_MOUSE Carbonic anhydrase 2 OS=Mus musculus OX=10090 GN=Ca2 PE=1 SV=4	1	13	13	66.5	29.032	260	0	120.36	2106100000	11664000	15150000	18510000	12780000	12578000	19413000	15457000	18622000	30314000	29053000	41536000	36443000	49441000	19832000	49870000	14209000	16456000	11475000	25297000	24061000	21552000	26217000	10236000	11188000	32952000	22663000	44343000	26771000	67650000	42108000	323
761	P16015	Carbonic anhydrase 3	Ca3	sp|P16015|CAH3_MOUSE Carbonic anhydrase 3 OS=Mus musculus OX=10090 GN=Ca3 PE=1 SV=3	1	17	17	81.2	29.366	260	0	149.44	379050000	14309000	886840	1494900	311450	376860	226780	7968200	0	5463300	21371000	2058500	6325300	4818900	2223300	20565000	2332100	91928	16593000	8687400	2055000	553280	2097200	2811800	2195100	5606600	92440	1685300	11887000	10294000	952590	197
1935	Q64444	Carbonic anhydrase 4	Ca4	sp|Q64444|CAH4_MOUSE Carbonic anhydrase 4 OS=Mus musculus OX=10090 GN=Ca4 PE=1 SV=1	1	2	2	6.9	34.351	305	0	22.616	29522000	346750	289330	378370	0	300900	495370	0	0	723510	252490	154350	252660	0	438700	259920	349940	0	246290	256370	364820	495740	439360	315000	241370	290060	585510	0	368330	0	428560	9
3447	Q9ERQ8	Carbonic anhydrase 7	Ca7	sp|Q9ERQ8|CAH7_MOUSE Carbonic anhydrase 7 OS=Mus musculus OX=10090 GN=Ca7 PE=1 SV=2	1	1	1	5.3	29.914	264	1	-2	0	0	0	0	0	0	0	0	0	0	0	0	0	0	0	0	0	0	0	0	0	0	0	0	0	0	0	0	0	0	0	0	+		1416	2966;2967	175
1040	P48758	Carbonyl reductase [NADPH] 1	Cbr1	sp|P48758|CBR1_MOUSE Carbonyl reductase [NADPH] 1 OS=Mus musculus OX=10090 GN=Cbr1 PE=1 SV=3	1	9	4	43.7	30.641	277	0	210.43	96110000	275230	0	172390	0	0	849180	0	0	260960	0	2457800	3312400	2204700	0	2539100	0	0	80970	2048700	211230	1845800	0	0	145340	725210	2036100	865400	275410	964120	419710	88
652	P08074	Carbonyl reductase [NADPH] 2	Cbr2	sp|P08074|CBR2_MOUSE Carbonyl reductase [NADPH] 2 OS=Mus musculus OX=10090 GN=Cbr2 PE=1 SV=1	1	14	14	70.9	25.958	244	0	323.31	9599800000	50911000	32578000	81324000	109030000	33689000	141020000	46027000	49982000	162910000	25150000	184670000	161250000	208800000	78577000	131670000	80561000	25454000	42591000	116690000	42942000	152080000	96332000	52752000	77263000	173590000	185360000	264080000	193990000	143060000	193230000	270			413;414;415		49;69;188
2642	Q8K354	Carbonyl reductase [NADPH] 3	Cbr3	sp|Q8K354|CBR3_MOUSE Carbonyl reductase [NADPH] 3 OS=Mus musculus OX=10090 GN=Cbr3 PE=1 SV=1	1	7	6	35	30.953	277	0	120.47	9149300	0	0	0	0	0	0	0	0	0	0	408290	1987700	211750	0	356880	0	0	0	343670	0	0	0	0	0	0	197040	0	337730	195240	0	16
841	P23953;D3Z5G7;D3Z298;E9PYP1	Carboxylesterase 1C	Ces1c	sp|P23953|EST1C_MOUSE Carboxylesterase 1C OS=Mus musculus OX=10090 GN=Ces1c PE=1 SV=4	4	13	10	26.5	61.055	554	0	228.85	319850000	1313500	629860	1280200	1125600	0	1371800	1467300	1020900	3080100	1482900	4828900	4915500	6041400	843490	5979600	1141900	2858700	4194300	4336600	5899300	2938000	2665900	1078700	1176800	3291900	3870900	3604600	1690600	7292100	3022500	183
2772	Q8VCT4	Carboxylesterase 1D	Ces1d	sp|Q8VCT4|CES1D_MOUSE Carboxylesterase 1D OS=Mus musculus OX=10090 GN=Ces1d PE=1 SV=1	1	19	15	42.8	61.787	565	0	156.47	1736500000	6493600	4977400	10361000	13168000	3711000	10343000	5165900	5342200	9177700	5290600	31412000	35626000	24368000	7701300	31642000	6744600	8535100	7331600	28686000	9169900	33217000	4284600	5913100	6613900	23512000	25366000	23320000	12824000	24724000	17099000	435
1916	Q64176	Carboxylesterase 1E	Ces1e	sp|Q64176|EST1E_MOUSE Carboxylesterase 1E OS=Mus musculus OX=10090 GN=Ces1e PE=1 SV=1	1	3	1	8.2	61.581	562	1	-2	0	0	0	0	0	0	0	0	0	0	0	0	0	0	0	0	0	0	0	0	0	0	0	0	0	0	0	0	0	0	0	0	+		822		108
1903	Q8VCU1;Q63880	Carboxylesterase 3B;Carboxylesterase 3A	Ces3b;Ces3a	sp|Q8VCU1|EST3B_MOUSE Carboxylesterase 3B OS=Mus musculus OX=10090 GN=Ces3b PE=1 SV=2;sp|Q63880|EST3A_MOUSE Carboxylesterase 3A OS=Mus musculus OX=10090 GN=Ces3a PE=1 SV=2	2	3	3	5.6	63.352	571	0	4.081	1152900	0	0	0	0	0	0	0	0	0	0	0	0	0	0	350950	0	0	0	0	0	0	0	0	0	0	0	0	0	0	0	3
2871	Q91WU0	Carboxylic ester hydrolase	Ces1f	sp|Q91WU0|CES1F_MOUSE Carboxylesterase 1F OS=Mus musculus OX=10090 GN=Ces1f PE=1 SV=1	1	2	1	4.3	61.612	561	0.0072405	1.8747	69282	0	0	0	0	0	0	0	0	0	0	0	62226	0	0	0	0	0	0	0	0	0	0	0	0	0	0	0	0	0	0	3
234	Q6PDB7;E9PV38	Carboxylic ester hydrolase	Ces2b;Ces2g	tr|Q6PDB7|Q6PDB7_MOUSE Carboxylic ester hydrolase OS=Mus musculus OX=10090 GN=Ces2b PE=1 SV=1;tr|E9PV38|E9PV38_MOUSE Carboxylic ester hydrolase OS=Mus musculus OX=10090 GN=Ces2g PE=1 SV=1	2	1	1	2.3	61.926	556	0	7.3459	1225900	0	0	0	0	0	0	0	0	0	0	69293	65442	0	0	81010	0	0	0	89888	0	0	0	0	0	0	0	0	0	0	0	3
2161	Q7TPZ8	Carboxypeptidase A1	Cpa1	sp|Q7TPZ8|CBPA1_MOUSE Carboxypeptidase A1 OS=Mus musculus OX=10090 GN=Cpa1 PE=1 SV=1	1	4	3	13.4	47.384	419	0	31.607	6091900	0	0	0	0	0	0	0	0	0	0	0	0	0	0	0	0	929690	0	0	0	0	0	0	0	0	0	0	0	527430	0	4
1659	Q504N0	Carboxypeptidase A2	Cpa2	sp|Q504N0|CBPA2_MOUSE Carboxypeptidase A2 OS=Mus musculus OX=10090 GN=Cpa2 PE=1 SV=1	1	2	2	6.2	47.057	417	0	5.2071	1467300	0	0	0	0	0	0	0	0	0	0	0	0	0	0	0	0	0	0	0	0	0	0	0	0	0	0	0	0	587210	0	4
2027	Q6P8K8	Carboxypeptidase A4	Cpa4	sp|Q6P8K8|CBPA4_MOUSE Carboxypeptidase A4 OS=Mus musculus OX=10090 GN=Cpa4 PE=2 SV=2	1	1	1	2.4	47.338	420	1	-2	0	0	0	0	0	0	0	0	0	0	0	0	0	0	0	0	0	0	0	0	0	0	0	0	0	0	0	0	0	0	0	0	+			989;2487
3468	Q9JHH6	Carboxypeptidase B2	Cpb2	sp|Q9JHH6|CBPB2_MOUSE Carboxypeptidase B2 OS=Mus musculus OX=10090 GN=Cpb2 PE=1 SV=1	1	4	2	13.5	48.87	422	0	6.4157	4225000	134270	0	0	0	0	0	0	0	0	0	216530	0	0	0	153020	0	0	252580	67835	127140	0	0	158550	110830	0	0	0	0	0	0	14
570	O89001	Carboxypeptidase D	Cpd	sp|O89001|CBPD_MOUSE Carboxypeptidase D OS=Mus musculus OX=10090 GN=Cpd PE=1 SV=2	1	1	1	1.5	152.4	1377	1	-2	0	0	0	0	0	0	0	0	0	0	0	0	0	0	0	0	0	0	0	0	0	0	0	0	0	0	0	0	0	0	0	0	+			399;3147
2213	Q80V42	Carboxypeptidase M	Cpm	sp|Q80V42|CBPM_MOUSE Carboxypeptidase M OS=Mus musculus OX=10090 GN=Cpm PE=1 SV=2	1	3	3	10.8	50.555	443	0.0012953	2.3988	8249800	186770	242380	171780	0	191650	267900	216930	0	208020	0	178700	0	0	0	0	341300	0	211600	170580	137500	0	145500	167940	138380	0	156340	0	0	0	0	6
3505	Q9JJN5	Carboxypeptidase N catalytic chain	Cpn1	sp|Q9JJN5|CBPN_MOUSE Carboxypeptidase N catalytic chain OS=Mus musculus OX=10090 GN=Cpn1 PE=1 SV=1	1	3	3	10.1	51.845	457	0	30.458	5661200	0	0	0	0	199460	0	0	0	371200	0	161170	0	279080	0	226100	196650	0	201900	0	0	0	93770	167910	0	239930	0	0	310080	0	0	18
3703	Q9WVJ3	Carboxypeptidase Q	Cpq	sp|Q9WVJ3|CBPQ_MOUSE Carboxypeptidase Q OS=Mus musculus OX=10090 GN=Cpq PE=1 SV=1	1	3	3	7.2	51.813	470	0	6.6133	8099700	0	0	235370	0	229350	208610	213050	0	0	0	217040	207280	0	131190	231170	0	0	232670	147330	0	144300	0	0	169980	0	120420	0	0	0	299950	16
2115	Q70KF4	Cardiomyopathy-associated protein 5	Cmya5	sp|Q70KF4|CMYA5_MOUSE Cardiomyopathy-associated protein 5 OS=Mus musculus OX=10090 GN=Cmya5 PE=1 SV=2	1	3	3	1	413.04	3739	0.0012937	2.3889	85976000	1480400	3270000	1650500	0	1325000	771670	1341800	1493300	1087600	1312900	770360	1165900	490210	0	282600	917260	1787200	872890	866790	814250	771280	1057400	700890	1043000	0	1817900	0	651910	915530	977940	8
1408	P97742	Carnitine O-palmitoyltransferase 1, liver isoform	Cpt1a	sp|P97742|CPT1A_MOUSE Carnitine O-palmitoyltransferase 1, liver isoform OS=Mus musculus OX=10090 GN=Cpt1a PE=1 SV=4	1	2	2	3.2	88.25	773	0.004538	2.0588	12991000	0	0	0	0	0	0	0	0	0	0	245240	470880	219710	0	288460	0	0	0	163850	0	274950	0	0	0	0	182230	0	202590	145360	0	4
1094	P52825	Carnitine O-palmitoyltransferase 2, mitochondrial	Cpt2	sp|P52825|CPT2_MOUSE Carnitine O-palmitoyltransferase 2, mitochondrial OS=Mus musculus OX=10090 GN=Cpt2 PE=1 SV=2	1	1	1	2.3	73.98	658	0	3.1415	350710	0	0	0	0	0	0	0	0	0	0	0	0	0	0	106760	0	0	0	0	0	0	0	0	0	0	0	0	0	0	0	3
2354	Q8BK63	Casein kinase I isoform alpha	Csnk1a1	sp|Q8BK63|KC1A_MOUSE Casein kinase I isoform alpha OS=Mus musculus OX=10090 GN=Csnk1a1 PE=1 SV=2	1	2	2	8	38.914	337	0.0029461	2.2164	558870	0	0	0	0	0	0	0	0	0	0	36509	0	0	0	41572	0	0	0	42123	0	0	0	0	0	0	0	0	0	0	0	1			1033	2619	111
1734	Q60649	Caseinolytic peptidase B protein homolog	Clpb	sp|Q60649|CLPB_MOUSE Caseinolytic peptidase B protein homolog OS=Mus musculus OX=10090 GN=Clpb PE=1 SV=1	1	1	1	3.1	76.003	677	1	-2	0	0	0	0	0	0	0	0	0	0	0	0	0	0	0	0	0	0	0	0	0	0	0	0	0	0	0	0	0	0	0	0	+		747	2376	511
3672	Q9WUF3	CASP8-associated protein 2	Casp8ap2	sp|Q9WUF3|C8AP2_MOUSE CASP8-associated protein 2 OS=Mus musculus OX=10090 GN=Casp8ap2 PE=1 SV=2	1	1	1	1.2	219.09	1962	1	-2	0	0	0	0	0	0	0	0	0	0	0	0	0	0	0	0	0	0	0	0	0	0	0	0	0	0	0	0	0	0	0	0	+			1713;1714
387	O08738	Caspase-6;Caspase-6 subunit p18;Caspase-6 subunit p11	Casp6	sp|O08738|CASP6_MOUSE Caspase-6 OS=Mus musculus OX=10090 GN=Casp6 PE=1 SV=1	1	3	3	13	31.595	276	0	8.1209	433850	0	0	0	0	0	0	0	0	0	0	68154	102590	52494	0	0	0	0	0	0	0	0	0	0	0	0	0	0	0	0	0	8
842	P24270	Catalase	Cat	sp|P24270|CATA_MOUSE Catalase OS=Mus musculus OX=10090 GN=Cat PE=1 SV=4	1	16	16	38.9	59.795	527	0	323.31	1114700000	10515000	9432600	15726000	8680500	11231000	11716000	12315000	5157100	11778000	5381500	7901100	8297000	11169000	9531200	15083000	13094000	9656400	9288300	13824000	7997300	13056000	13757000	11271000	17830000	10466000	12921000	11123000	14919000	12742000	9648800	371
549	O88587	Catechol O-methyltransferase	Comt	sp|O88587|COMT_MOUSE Catechol O-methyltransferase OS=Mus musculus OX=10090 GN=Comt PE=1 SV=2	1	3	3	20.4	29.486	265	0	8.3657	6499200	61178	0	0	0	0	0	0	0	0	0	199500	181560	173190	0	285670	0	0	0	191620	0	109250	0	0	0	0	0	0	0	0	0	15
859	P26231	Catenin alpha-1	Ctnna1	sp|P26231|CTNA1_MOUSE Catenin alpha-1 OS=Mus musculus OX=10090 GN=Ctnna1 PE=1 SV=1	1	22	17	39.6	100.11	906	0	323.31	365200000	1024600	1289900	2509800	2493000	695850	1813800	671640	1299600	3668400	2556400	5824600	6333500	4415300	1053200	4044100	2683800	1614600	612080	5145800	1268400	8447600	3569700	1111500	1879400	1071900	5940000	2505500	2204000	2930400	386190	183				450;2113
1806	Q61301	Catenin alpha-2	Ctnna2	sp|Q61301|CTNA2_MOUSE Catenin alpha-2 OS=Mus musculus OX=10090 GN=Ctnna2 PE=1 SV=3	1	8	3	12.5	105.28	953	0	5.4728	4099200	0	0	70904	0	0	54687	0	0	0	0	0	238120	0	0	234260	93930	0	71389	0	139540	0	0	73824	0	0	0	0	0	178260	0	15				843;844;2405
1449	Q02248	Catenin beta-1	Ctnnb1	sp|Q02248|CTNB1_MOUSE Catenin beta-1 OS=Mus musculus OX=10090 GN=Ctnnb1 PE=1 SV=1	1	9	7	16.4	85.47	781	0	95.422	50314000	0	357670	512520	560780	0	281610	257130	0	0	0	1350100	1044400	464400	0	546060	0	0	0	608210	0	2007700	0	0	0	548440	759950	877180	0	0	0	40
916	P30999	Catenin delta-1	Ctnnd1	sp|P30999|CTND1_MOUSE Catenin delta-1 OS=Mus musculus OX=10090 GN=Ctnnd1 PE=1 SV=2	1	17	17	24.7	104.92	938	0	193.75	227690000	1585300	1316200	2318100	1030200	0	1061300	1229400	2043700	0	0	4010900	3455100	2070700	697480	3469200	0	1766200	1984200	3762300	1335100	5783300	0	2903600	3114000	2564500	2431200	1836200	0	1312100	983810	135			481;482	2124	143;146
1075	P51437	Cathelin-related antimicrobial peptide	Camp	sp|P51437|CAMP_MOUSE Cathelicidin antimicrobial peptide OS=Mus musculus OX=10090 GN=Camp PE=1 SV=2	1	4	4	41.3	19.453	172	0	323.31	613710000	3908200	7321200	6661500	6323600	2650400	5129400	1271700	5733000	2440600	1451300	1140000	1269400	1579100	7614700	1014700	4757700	5121600	12441000	3637200	9854800	3616600	35581000	14079000	19640000	2409400	25749000	1927100	1686700	703700	1624200	137
688	P10605	Cathepsin B;Cathepsin B light chain;Cathepsin B heavy chain	Ctsb	sp|P10605|CATB_MOUSE Cathepsin B OS=Mus musculus OX=10090 GN=Ctsb PE=1 SV=2	1	8	8	36.3	37.279	339	0	323.31	275400000	4028200	5653400	4352800	3684900	4140700	4016500	4286200	3416000	6089300	7018500	2510200	2531400	3520500	5172100	2913800	4738900	3417900	4261400	1954000	3391400	2116100	4048000	4167600	4602200	2737300	2435600	1622900	5892500	3332000	4196900	257
791	P18242;F6Y6L6	Cathepsin D	Ctsd	sp|P18242|CATD_MOUSE Cathepsin D OS=Mus musculus OX=10090 GN=Ctsd PE=1 SV=1;tr|F6Y6L6|F6Y6L6_MOUSE Predicted gene, 49369 (Fragment) OS=Mus musculus OX=10090 GN=Gm49369 PE=1 SV=1	2	7	7	22	44.953	410	0	21.045	180960000	1321000	1960400	1837600	825130	1265100	1258600	995760	0	1888800	813940	2134000	1865300	1862700	1718900	1932500	1914200	922160	2281700	2661700	1515300	1631500	1689800	1429600	1448100	1014300	1448700	1137700	1925800	2355000	1917000	94
633	P06797	Cathepsin L1;Cathepsin L1 heavy chain;Cathepsin L1 light chain	Ctsl	sp|P06797|CATL1_MOUSE Cathepsin L1 OS=Mus musculus OX=10090 GN=Ctsl PE=1 SV=2	1	3	3	13.5	37.547	334	0	44.378	26098000	506780	657180	614990	941830	606160	502280	722410	0	0	750790	0	204300	252430	379850	338420	578900	423350	344560	214130	442170	0	449360	715060	595300	423260	356490	0	479600	0	340400	35
519	O70370	Cathepsin S	Ctss	sp|O70370|CATS_MOUSE Cathepsin S OS=Mus musculus OX=10090 GN=Ctss PE=1 SV=2	1	2	2	5.6	38.474	340	0.00043956	2.5577	3791100	0	196180	140730	0	148350	0	0	0	236200	0	171440	253740	0	254930	0	0	0	0	210170	0	0	0	0	0	0	0	0	238460	287950	0	7
3681	Q9WUU7	Cathepsin Z	Ctsz	sp|Q9WUU7|CATZ_MOUSE Cathepsin Z OS=Mus musculus OX=10090 GN=Ctsz PE=1 SV=1	1	6	6	20.6	33.996	306	0	86.553	277410000	6360400	6956900	8124100	3372800	5823500	4259100	3285500	3413500	3305700	3402900	1628800	1501700	1305200	4389200	1053100	6224800	3489100	3315200	1783300	4010300	1636100	6539000	5241600	4565800	3167400	3340900	2317700	2727800	2886900	1827900	110
2434	Q8BVN3	Cation channel sperm-associated protein 4	Catsper4	sp|Q8BVN3|CTSR4_MOUSE Cation channel sperm-associated protein 4 OS=Mus musculus OX=10090 GN=Catsper4 PE=1 SV=1	1	1	1	4.8	51.129	442	0.0045008	1.9959	0	0	0	0	0	0	0	0	0	0	0	0	0	0	0	0	0	0	0	0	0	0	0	0	0	0	0	0	0	0	0	0			1072	1232;2654	347
848	P24668	Cation-dependent mannose-6-phosphate receptor	M6pr	sp|P24668|MPRD_MOUSE Cation-dependent mannose-6-phosphate receptor OS=Mus musculus OX=10090 GN=M6pr PE=1 SV=1	1	2	2	9.4	31.172	278	0	119.39	32151000	399420	482940	783040	0	0	719820	0	0	0	1484700	363740	404210	416320	0	0	519450	0	0	393540	415940	387100	820250	0	275060	365940	571330	0	443540	0	258420	44
1340	P70423	Cationic amino acid transporter 3	Slc7a3	sp|P70423|CTR3_MOUSE Cationic amino acid transporter 3 OS=Mus musculus OX=10090 GN=Slc7a3 PE=2 SV=1	1	1	1	3.9	67.459	618	1	-2	0	0	0	0	0	0	0	0	0	0	0	0	0	0	0	0	0	0	0	0	0	0	0	0	0	0	0	0	0	0	0	0	+			566;567;2205
1052	P49817;P51637	Caveolin-1	Cav1	sp|P49817|CAV1_MOUSE Caveolin-1 OS=Mus musculus OX=10090 GN=Cav1 PE=1 SV=1	2	7	7	46.6	20.538	178	0	47.856	685240000	2151100	2684900	3662400	5459300	1464100	4617900	2559000	3375900	4717400	3560000	12355000	10534000	11052000	3562400	9817800	3616000	5167800	4234200	12557000	4658800	10749000	2617600	3100100	4168100	8644100	8734200	9603500	3852200	8996000	2935700	161
3699	Q9WVC3	Caveolin-2	Cav2	sp|Q9WVC3|CAV2_MOUSE Caveolin-2 OS=Mus musculus OX=10090 GN=Cav2 PE=1 SV=1	1	3	3	32.1	18.227	162	0	12.433	59385000	465850	0	0	0	0	0	0	0	397740	0	1208900	1206500	808250	0	869570	0	0	0	566210	0	1227600	0	0	0	0	619840	0	0	971980	0	23
464	O54689	C-C chemokine receptor type 6	Ccr6	sp|O54689|CCR6_MOUSE C-C chemokine receptor type 6 OS=Mus musculus OX=10090 GN=Ccr6 PE=1 SV=1	1	1	1	3.8	42.102	367	1	-2	0	0	0	0	0	0	0	0	0	0	0	0	0	0	0	0	0	0	0	0	0	0	0	0	0	0	0	0	0	0	0	0	+		327		321
2623	Q8K1J6	CCA tRNA nucleotidyltransferase 1, mitochondrial	Trnt1	sp|Q8K1J6|TRNT1_MOUSE CCA tRNA nucleotidyltransferase 1, mitochondrial OS=Mus musculus OX=10090 GN=Trnt1 PE=1 SV=1	1	2	2	7.8	49.895	434	0	3.6126	1242100	0	0	0	0	0	0	0	0	0	0	0	176840	0	0	0	0	0	0	115120	0	0	0	0	0	0	0	0	0	0	0	4
2616	Q8K0V4	CCR4-NOT transcription complex subunit 3	Cnot3	sp|Q8K0V4|CNOT3_MOUSE CCR4-NOT transcription complex subunit 3 OS=Mus musculus OX=10090 GN=Cnot3 PE=1 SV=1	1	1	1	1.9	81.945	751	0	14.634	515950	0	0	49693	0	0	0	0	0	0	0	0	0	0	0	0	0	0	0	0	0	0	0	161890	0	0	0	0	0	0	0	2
2731	Q8R422	CD109 antigen	Cd109	sp|Q8R422|CD109_MOUSE CD109 antigen OS=Mus musculus OX=10090 GN=Cd109 PE=1 SV=1	1	2	2	2.7	161.66	1442	1	-2	0	0	0	0	0	0	0	0	0	0	0	0	0	0	0	0	0	0	0	0	0	0	0	0	0	0	0	0	0	0	0	1	+		1229;1230	2790;2791	1062;1063
440	O35566	CD151 antigen	Cd151	sp|O35566|CD151_MOUSE CD151 antigen OS=Mus musculus OX=10090 GN=Cd151 PE=1 SV=2	1	1	1	5.9	28.246	253	0.00044583	2.6411	4994100	0	0	0	0	0	0	0	0	0	0	0	0	0	0	0	0	0	0	684030	0	0	0	0	0	0	0	0	0	0	0	4
563	O88875	CD160 antigen	Cd160	sp|O88875|BY55_MOUSE CD160 antigen OS=Mus musculus OX=10090 GN=Cd160 PE=1 SV=2	1	1	1	5.9	20.569	185	1	-2	0	0	0	0	0	0	0	0	0	0	0	0	0	0	0	0	0	0	0	0	0	0	0	0	0	0	0	0	0	0	0	0	+		354;355	2061;2062	52;53
1818	Q61490	CD166 antigen	Alcam	sp|Q61490|CD166_MOUSE CD166 antigen OS=Mus musculus OX=10090 GN=Alcam PE=1 SV=3	1	13	13	28.6	65.091	583	0	161.16	233810000	3121100	3683800	3237800	1541900	2089700	4002300	3092800	1336800	4213800	1086300	2504000	2891500	2431100	1325700	1778800	4463500	3705900	2408700	2261600	2241700	2563900	3150400	2451300	3359700	2787900	2813500	544260	305240	2401300	1961800	225			778	854;855;856	104
3152	Q9CWK3	CD2 antigen cytoplasmic tail-binding protein 2	Cd2bp2	sp|Q9CWK3|CD2B2_MOUSE CD2 antigen cytoplasmic tail-binding protein 2 OS=Mus musculus OX=10090 GN=Cd2bp2 PE=1 SV=1	1	2	2	8.8	37.694	342	0	10.718	222320	0	209220	0	0	0	0	0	0	0	0	0	0	0	0	0	0	0	0	0	0	0	0	0	0	0	0	0	0	0	0	3
3535	Q9JLQ0	CD2-associated protein	Cd2ap	sp|Q9JLQ0|CD2AP_MOUSE CD2-associated protein OS=Mus musculus OX=10090 GN=Cd2ap PE=1 SV=3	1	14	14	29.4	70.449	637	0	100.65	112780000	2390200	2524900	2312400	801750	2002500	1862200	1818000	0	864470	0	514810	0	990520	1389000	837270	1689800	713320	1636900	1445500	968410	1037300	1312100	2447100	1879100	0	1345400	0	737470	518220	611330	94
756	P15379	CD44 antigen	Cd44	sp|P15379|CD44_MOUSE CD44 antigen OS=Mus musculus OX=10090 GN=Cd44 PE=1 SV=3	1	1	1	1.5	85.616	778	0.0091017	1.7905	12052000	0	0	0	0	0	0	0	0	0	0	275020	0	0	0	0	0	0	0	0	0	599030	0	0	0	337060	0	0	0	0	0	2
956	P35762	CD81 antigen	Cd81	sp|P35762|CD81_MOUSE CD81 antigen OS=Mus musculus OX=10090 GN=Cd81 PE=1 SV=2	1	2	2	19.1	25.814	236	0	13.889	102120000	0	0	0	0	0	0	0	0	0	0	1407300	1235900	1277000	384570	1966500	862490	952890	368150	1955500	323320	2095100	453240	467670	732980	917480	1418400	1218700	1033600	1284900	1411000	38
970	P40237	CD82 antigen	Cd82	sp|P40237|CD82_MOUSE CD82 antigen OS=Mus musculus OX=10090 GN=Cd82 PE=1 SV=1	1	1	1	4.5	29.628	266	0	8.3045	5609700	0	0	0	0	0	0	0	0	0	0	144310	259280	0	0	0	0	0	0	0	0	248410	0	0	0	0	0	0	0	0	0	7
971	P40240	CD9 antigen	Cd9	sp|P40240|CD9_MOUSE CD9 antigen OS=Mus musculus OX=10090 GN=Cd9 PE=1 SV=2	1	3	3	18.1	25.258	226	0	6.7413	26454000	1636100	564320	541670	811540	0	0	0	526400	431920	0	495680	473500	0	0	0	0	0	0	0	0	609440	0	0	0	0	708390	922060	0	416020	0	6
3716	Q9Z0M6	CD97 antigen	Cd97	sp|Q9Z0M6|CD97_MOUSE CD97 antigen OS=Mus musculus OX=10090 GN=Cd97 PE=1 SV=2	1	9	9	15.5	90.412	818	0	323.31	113000000	2052000	2836200	2934700	222420	1445600	1417200	1868300	403900	2065800	213720	701570	466560	1067700	794740	992540	1488000	923020	2340200	1065300	1862700	989340	927300	1564500	1840500	264570	1104800	0	931230	1192700	597730	127
2857	Q91W92	Cdc42 effector protein 1	Cdc42ep1	sp|Q91W92|BORG5_MOUSE Cdc42 effector protein 1 OS=Mus musculus OX=10090 GN=Cdc42ep1 PE=1 SV=1	1	2	2	6.1	43.095	409	0	17.618	11145000	167810	352880	183460	0	135350	165610	292230	0	159590	0	180400	189380	263880	330150	222120	206340	0	0	119540	238070	0	156150	161430	223970	0	76970	0	356910	192520	0	40
3542	Q9JM96	Cdc42 effector protein 4	Cdc42ep4	sp|Q9JM96|BORG4_MOUSE Cdc42 effector protein 4 OS=Mus musculus OX=10090 GN=Cdc42ep4 PE=1 SV=1	1	5	5	24.4	37.869	349	0	47.933	75926000	1594000	1623900	1221200	1468000	2152800	1279200	1398300	670170	917730	705410	325550	377340	772140	1360900	372790	790920	1042500	1103300	864940	1158200	664870	878420	1668000	1579700	920330	973460	1187700	1002700	639270	882450	116
2585	Q8CJ53	Cdc42-interacting protein 4	Trip10	sp|Q8CJ53|CIP4_MOUSE Cdc42-interacting protein 4 OS=Mus musculus OX=10090 GN=Trip10 PE=1 SV=2	1	5	5	10.8	68.489	603	0	7.6471	1204300000	16772000	13067000	12309000	17790000	20880000	17785000	19563000	26759000	23277000	22908000	7299400	4471600	13603000	15878000	12039000	17989000	10042000	14322000	9655900	12960000	8305700	15473000	13705000	11448000	13501000	15107000	14547000	10091000	0	14865000	21
2868	Q91WS0	CDGSH iron-sulfur domain-containing protein 1	Cisd1	sp|Q91WS0|CISD1_MOUSE CDGSH iron-sulfur domain-containing protein 1 OS=Mus musculus OX=10090 GN=Cisd1 PE=1 SV=1	1	1	1	13.9	12.097	108	0	29.708	13385000	0	0	0	0	0	0	0	0	0	0	684780	459320	0	0	0	0	0	0	0	0	949280	0	0	0	738840	0	627310	0	0	0	9
2423	Q8BTW8	CDK5 regulatory subunit-associated protein 1	Cdk5rap1	sp|Q8BTW8|CK5P1_MOUSE CDK5 regulatory subunit-associated protein 1 OS=Mus musculus OX=10090 GN=Cdk5rap1 PE=2 SV=2	1	1	1	1.7	66.109	588	1	-2	0	0	0	0	0	0	0	0	0	0	0	0	0	0	0	0	0	0	0	0	0	0	0	0	0	0	0	0	0	0	0	0	+		1063	1223;1224;1225	570
2643	Q8K389	CDK5 regulatory subunit-associated protein 2	Cdk5rap2	sp|Q8K389|CK5P2_MOUSE CDK5 regulatory subunit-associated protein 2 OS=Mus musculus OX=10090 GN=Cdk5rap2 PE=1 SV=3	1	1	1	0.7	205.94	1822	0.00044643	2.6511	0	0	0	0	0	0	0	0	0	0	0	0	0	0	0	0	0	0	0	0	0	0	0	0	0	0	0	0	0	0	0	2
3024	Q99LM2	CDK5 regulatory subunit-associated protein 3	Cdk5rap3	sp|Q99LM2|CK5P3_MOUSE CDK5 regulatory subunit-associated protein 3 OS=Mus musculus OX=10090 GN=Cdk5rap3 PE=1 SV=1	1	2	2	5.2	56.99	503	0	3.9845	2494200	0	0	0	0	0	0	0	0	0	0	72013	0	0	0	0	0	0	0	111500	159130	0	0	168160	0	0	102510	0	0	0	0	6				1505
2744	Q8R5M8	Cell adhesion molecule 1	Cadm1	sp|Q8R5M8|CADM1_MOUSE Cell adhesion molecule 1 OS=Mus musculus OX=10090 GN=Cadm1 PE=1 SV=2	1	3	3	9.4	49.788	456	0	54.598	37365000	684820	1187400	663750	764390	761310	980140	0	0	0	0	0	475940	0	0	491990	0	0	0	961510	0	522920	779720	819470	808200	372420	771060	0	591590	693930	640060	41
2785	Q8VDP4	Cell cycle and apoptosis regulator protein 2	Ccar2	sp|Q8VDP4|CCAR2_MOUSE Cell cycle and apoptosis regulator protein 2 OS=Mus musculus OX=10090 GN=Ccar2 PE=1 SV=2	1	1	1	1.5	103	922	0	2.7863	1362700	0	0	0	0	0	0	0	0	0	0	162600	101630	144890	0	0	0	0	0	46700	0	0	0	0	0	0	36365	0	0	0	0	4
2798	Q8VEK0	Cell cycle control protein 50A	Tmem30a	sp|Q8VEK0|CC50A_MOUSE Cell cycle control protein 50A OS=Mus musculus OX=10090 GN=Tmem30a PE=1 SV=1	1	1	1	3.6	41.06	364	1	-2	0	0	0	0	0	0	0	0	0	0	0	0	0	0	0	0	0	0	0	0	0	0	0	0	0	0	0	0	0	0	0	0	+			1415;2805
1183	P60766;Q8R527;Q9ER71	Cell division control protein 42 homolog	Cdc42	sp|P60766|CDC42_MOUSE Cell division control protein 42 homolog OS=Mus musculus OX=10090 GN=Cdc42 PE=1 SV=2	3	8	7	57.1	21.258	191	0	181.67	809720000	7170000	3745200	9839500	6977100	6752500	7012400	7526900	4563600	7804000	3760200	10270000	10247000	8025300	4896700	9533000	8776600	11377000	6167300	13982000	7336700	9013800	8900500	6257200	6783500	6014400	9963000	10566000	5450200	9442600	6221700	309
41	A0A1W2P7S8;Q6A068	Cell division cycle 5-like protein	Cdc5l	tr|A0A1W2P7S8|A0A1W2P7S8_MOUSE Predicted gene, 32717 OS=Mus musculus OX=10090 GN=Gm32717 PE=4 SV=1;sp|Q6A068|CDC5L_MOUSE Cell division cycle 5-like protein OS=Mus musculus OX=10090 GN=Cdc5l PE=1 SV=2	2	1	1	2.4	92.162	802	0.0068548	1.8901	0	0	0	0	0	0	0	0	0	0	0	0	0	0	0	0	0	0	0	0	0	0	0	0	0	0	0	0	0	0	0	1
2560	Q8CH18	Cell division cycle and apoptosis regulator protein 1	Ccar1	sp|Q8CH18|CCAR1_MOUSE Cell division cycle and apoptosis regulator protein 1 OS=Mus musculus OX=10090 GN=Ccar1 PE=1 SV=1	1	1	1	1.7	132.06	1146	0.00044524	2.6329	4036600	65137	0	0	0	0	0	0	0	0	0	0	0	0	0	48588	0	86770	0	91615	77492	110270	0	0	0	0	0	0	0	0	0	4
2718	Q8R349	Cell division cycle protein 16 homolog	Cdc16	sp|Q8R349|CDC16_MOUSE Cell division cycle protein 16 homolog OS=Mus musculus OX=10090 GN=Cdc16 PE=1 SV=1	1	1	1	1.9	71.459	620	1	-2	0	0	0	0	0	0	0	0	0	0	0	0	0	0	0	0	0	0	0	0	0	0	0	0	0	0	0	0	0	0	0	0	+		1222	2787	423
2715	Q8R2Y2	Cell surface glycoprotein MUC18	Mcam	sp|Q8R2Y2|MUC18_MOUSE Cell surface glycoprotein MUC18 OS=Mus musculus OX=10090 GN=Mcam PE=1 SV=1	1	11	11	24.7	71.545	648	0	27.729	166940000	1431300	1443800	1297700	1489400	904150	1991600	1186900	924290	1831000	734430	2708800	2577200	2089000	996360	2252600	1802200	1897500	1550900	2359900	902340	2069600	1929500	1039300	1351300	1329500	1873000	2630700	1328600	1591400	2217200	111
1105	P53996	Cellular nucleic acid-binding protein	Cnbp	sp|P53996|CNBP_MOUSE Cellular nucleic acid-binding protein OS=Mus musculus OX=10090 GN=Cnbp PE=1 SV=2	1	5	5	39.3	19.592	178	0	229.27	287560000	3580800	3338200	4715900	7429300	7644100	4256600	3565000	5601300	3651200	4235900	2368900	2549900	2929700	5344300	2899700	5848800	4178900	4429900	2467100	2897500	1424300	4314100	5075800	4915100	4576900	3583900	3291600	4275100	2292100	3255800	132
3642	Q9R1K9	Centrin-2	Cetn2	sp|Q9R1K9|CETN2_MOUSE Centrin-2 OS=Mus musculus OX=10090 GN=Cetn2 PE=1 SV=1	1	1	1	9.9	19.796	172	0	206.43	18242000	184800	244190	263490	160680	186040	278520	375680	0	444640	345670	192260	83434	194600	244950	193820	557390	197560	447040	261270	360020	0	276270	285610	292350	0	137270	0	417590	267270	281920	38
2660	Q8K4K1	Centrin-4	Cetn4	sp|Q8K4K1|CETN4_MOUSE Centrin-4 OS=Mus musculus OX=10090 GN=Cetn4 PE=1 SV=1	1	1	1	7.7	19.2	168	1	-2	0	0	0	0	0	0	0	0	0	0	0	0	0	0	0	0	0	0	0	0	0	0	0	0	0	0	0	0	0	0	0	0	+		1199		66
2520	Q8CB62	Centrobin	Cntrob	sp|Q8CB62|CNTRB_MOUSE Centrobin OS=Mus musculus OX=10090 GN=Cntrob PE=2 SV=2	1	1	1	1.5	99.403	887	1	-2	0	0	0	0	0	0	0	0	0	0	0	0	0	0	0	0	0	0	0	0	0	0	0	0	0	0	0	0	0	0	0	0	+			1285;1286;2702
2502	Q8C4M7	Centromere protein U	Cenpu	sp|Q8C4M7|CENPU_MOUSE Centromere protein U OS=Mus musculus OX=10090 GN=Cenpu PE=1 SV=2	1	1	1	2.9	46.37	410	1	-2	0	0	0	0	0	0	0	0	0	0	0	0	0	0	0	0	0	0	0	0	0	0	0	0	0	0	0	0	0	0	0	0	+		1121;1122		300;307
3167	Q9CXS4	Centromere protein V	Cenpv	sp|Q9CXS4|CENPV_MOUSE Centromere protein V OS=Mus musculus OX=10090 GN=Cenpv PE=1 SV=2	1	1	1	7.5	27.541	252	1	-2	0	0	0	0	0	0	0	0	0	0	0	0	0	0	0	0	0	0	0	0	0	0	0	0	0	0	0	0	0	0	0	0	+			1537;2902;2903;2904
2075	Q6RT24	Centromere-associated protein E	Cenpe	sp|Q6RT24|CENPE_MOUSE Centromere-associated protein E OS=Mus musculus OX=10090 GN=Cenpe PE=1 SV=1	1	2	2	1.1	286.52	2474	1	-2	21564000	0	0	0	0	0	0	0	0	0	0	0	0	0	0	0	0	859940	1015600	508740	0	0	518640	649540	817010	0	890590	0	0	0	0	1	+		895	1010;1011;2511	416
2212	Q80V31	Centrosomal protein of 104 kDa	Cep104	sp|Q80V31|CE104_MOUSE Centrosomal protein of 104 kDa OS=Mus musculus OX=10090 GN=Cep104 PE=1 SV=1	1	1	1	1.2	103.95	926	1	-2	0	0	0	0	0	0	0	0	0	0	0	0	0	0	0	0	0	0	0	0	0	0	0	0	0	0	0	0	0	0	0	0	+		964;965	2569	513;515
1505	Q0VBV7	Centrosomal protein of 126 kDa	Cep126	sp|Q0VBV7|CE126_MOUSE Centrosomal protein of 126 kDa OS=Mus musculus OX=10090 GN=Cep126 PE=2 SV=1	1	3	2	5.4	123.68	1103	1	-2	0	0	0	0	0	0	0	0	0	0	0	0	0	0	0	0	0	0	0	0	0	0	0	0	0	0	0	0	0	0	0	0	+		611	637;638;2246;2247;2248;2249;2250;2251;3190	677
1855	Q62036	Centrosomal protein of 131 kDa	Cep131	sp|Q62036|CP131_MOUSE Centrosomal protein of 131 kDa OS=Mus musculus OX=10090 GN=Cep131 PE=1 SV=2	1	1	1	0.9	120.31	1060	1	-2	0	0	0	0	0	0	0	0	0	0	0	0	0	0	0	0	0	0	0	0	0	0	0	0	0	0	0	0	0	0	0	0	+			877;2419
2018	Q6P5D4	Centrosomal protein of 135 kDa	Cep135	sp|Q6P5D4|CP135_MOUSE Centrosomal protein of 135 kDa OS=Mus musculus OX=10090 GN=Cep135 PE=1 SV=1	1	2	2	2.3	133.34	1140	1	-2	0	0	0	0	0	0	0	0	0	0	0	0	0	0	0	0	0	0	0	0	0	0	0	0	0	0	0	0	0	0	0	0	+		875;876;877	982;983;2480;2481;2482;3238	8;749;760
100	A2AUM9	Centrosomal protein of 152 kDa	Cep152	sp|A2AUM9|CE152_MOUSE Centrosomal protein of 152 kDa OS=Mus musculus OX=10090 GN=Cep152 PE=1 SV=1	1	1	1	1.3	196.53	1736	1	-2	0	0	0	0	0	0	0	0	0	0	0	0	0	0	0	0	0	0	0	0	0	0	0	0	0	0	0	0	0	0	0	0	+			93;3091
1974	Q6A065;Q80U49	Centrosomal protein of 170 kDa;Centrosomal protein of 170 kDa protein B	Cep170;Cep170b	sp|Q6A065|CE170_MOUSE Centrosomal protein of 170 kDa OS=Mus musculus OX=10090 GN=Cep170 PE=1 SV=2;sp|Q80U49|C170B_MOUSE Centrosomal protein of 170 kDa protein B OS=Mus musculus OX=10090 GN=Cep170b PE=1 SV=2	2	2	2	1.2	175.05	1588	0	3.3198	21528000	0	0	58166	0	0	0	0	0	0	0	0	0	0	0	0	96466	0	0	0	117930	0	0	79012	0	0	79014	0	0	0	0	6
1975	Q6A078	Centrosomal protein of 290 kDa	Cep290	sp|Q6A078|CE290_MOUSE Centrosomal protein of 290 kDa OS=Mus musculus OX=10090 GN=Cep290 PE=1 SV=2	1	1	1	0.6	289.07	2472	1	-2	0	0	0	0	0	0	0	0	0	0	0	0	0	0	0	0	0	0	0	0	0	0	0	0	0	0	0	0	0	0	0	0	+			951;952;953;2457
2417	Q8BT07	Centrosomal protein of 55 kDa	Cep55	sp|Q8BT07|CEP55_MOUSE Centrosomal protein of 55 kDa OS=Mus musculus OX=10090 GN=Cep55 PE=1 SV=2	1	1	1	3	53.93	462	1	-2	0	0	0	0	0	0	0	0	0	0	0	0	0	0	0	0	0	0	0	0	0	0	0	0	0	0	0	0	0	0	0	0	+			1219;2644;2645
2474	Q8C0D9	Centrosomal protein of 68 kDa	Cep68	sp|Q8C0D9|CEP68_MOUSE Centrosomal protein of 68 kDa OS=Mus musculus OX=10090 GN=Cep68 PE=1 SV=2	1	1	1	2.6	78.748	733	1	-2	0	0	0	0	0	0	0	0	0	0	0	0	0	0	0	0	0	0	0	0	0	0	0	0	0	0	0	0	0	0	0	0	+		1100;1101	1257;1258;1259	562;565
3202	Q9CZX2	Centrosomal protein of 89 kDa	Cep89	sp|Q9CZX2|CEP89_MOUSE Centrosomal protein of 89 kDa OS=Mus musculus OX=10090 GN=Cep89 PE=1 SV=1	1	1	1	1.1	90.318	791	1	-2	0	0	0	0	0	0	0	0	0	0	0	0	0	0	0	0	0	0	0	0	0	0	0	0	0	0	0	0	0	0	0	0	+		1348;1349;1350		589;593;597
3358	Q9DBS8	Centrosomal protein POC5	Poc5	sp|Q9DBS8|POC5_MOUSE Centrosomal protein POC5 OS=Mus musculus OX=10090 GN=Poc5 PE=2 SV=1	1	1	1	3.8	60.955	558	1	-2	0	0	0	0	0	0	0	0	0	0	0	0	0	0	0	0	0	0	0	0	0	0	0	0	0	0	0	0	0	0	0	0	+		1397		506
1765	Q60952	Centrosome-associated protein CEP250	Cep250	sp|Q60952|CP250_MOUSE Centrosome-associated protein CEP250 OS=Mus musculus OX=10090 GN=Cep250 PE=1 SV=4	1	1	1	0.7	276.81	2414	1	-2	0	0	0	0	0	0	0	0	0	0	0	0	0	0	0	0	0	0	0	0	0	0	0	0	0	0	0	0	0	0	0	0	+			825
1412	P97817	Cerebellar degeneration-related protein 2	Cdr2	sp|P97817|CDR2_MOUSE Cerebellar degeneration-related protein 2 OS=Mus musculus OX=10090 GN=Cdr2 PE=1 SV=2	1	1	1	2.9	52.09	455	1	-2	0	0	0	0	0	0	0	0	0	0	0	0	0	0	0	0	0	0	0	0	0	0	0	0	0	0	0	0	0	0	0	0	+			2224
2754	Q8VCC6	Cerebral cavernous malformations 2 protein-like	Ccm2l	sp|Q8VCC6|CCM2L_MOUSE Cerebral cavernous malformations 2 protein-like OS=Mus musculus OX=10090 GN=Ccm2l PE=2 SV=2	1	1	1	4.4	52.173	481	1	-2	0	0	0	0	0	0	0	0	0	0	0	0	0	0	0	0	0	0	0	0	0	0	0	0	0	0	0	0	0	0	0	0	+			1400;1401;1402;1403;2797;2798
1784	Q61147	Ceruloplasmin	Cp	sp|Q61147|CERU_MOUSE Ceruloplasmin OS=Mus musculus OX=10090 GN=Cp PE=1 SV=2	1	33	33	38.6	121.15	1061	0	323.31	1191800000	13273000	16115000	13378000	7803900	14070000	5373100	19678000	7404500	5950200	14253000	8208500	6873300	5649600	4091600	10228000	470340	33973000	41580000	17012000	34035000	6443200	154200	25359000	19226000	4927400	16630000	5502200	12811000	10537000	1257000	621
677	P0C605	cGMP-dependent protein kinase 1	Prkg1	sp|P0C605|KGP1_MOUSE cGMP-dependent protein kinase 1 OS=Mus musculus OX=10090 GN=Prkg1 PE=1 SV=1	1	2	2	4.3	76.35	671	0	6.9958	1038400	0	0	0	0	0	0	0	0	0	0	0	137660	0	0	0	0	0	0	91967	0	0	0	0	0	0	0	0	0	0	0	5
2546	Q8CG03	cGMP-specific 3,5-cyclic phosphodiesterase	Pde5a	sp|Q8CG03|PDE5A_MOUSE cGMP-specific 3,5-cyclic phosphodiesterase OS=Mus musculus OX=10090 GN=Pde5a PE=1 SV=2	1	5	5	8	98.406	865	0	17.717	8610700	0	0	0	0	0	0	0	0	0	0	372730	420180	0	0	236770	0	0	0	209840	0	0	0	0	0	384320	0	325250	0	0	0	14
3028	Q99LU0	Charged multivesicular body protein 1b-1	Chmp1b1	sp|Q99LU0|CH1B1_MOUSE Charged multivesicular body protein 1b-1 OS=Mus musculus OX=10090 GN=Chmp1b1 PE=1 SV=1	1	1	1	4	22.124	199	0.0017131	2.3399	32597000	983320	555220	598350	561590	735600	490310	397840	0	370000	0	0	0	495320	591170	318300	1084500	0	355300	645370	590410	0	1043200	764970	540900	0	737340	0	0	0	292360	24
3330	Q9DB34	Charged multivesicular body protein 2a	Chmp2a	sp|Q9DB34|CHM2A_MOUSE Charged multivesicular body protein 2a OS=Mus musculus OX=10090 GN=Chmp2a PE=1 SV=1	1	3	3	12.6	25.134	222	0	163.37	59184000	857110	704650	935870	547970	1322600	994320	697480	725430	1049600	0	0	0	642960	1035700	0	1554400	1346900	521840	596100	787550	513650	1192700	1053500	977830	0	984760	0	829450	612960	814600	56
2345	Q8BJF9	Charged multivesicular body protein 2b	Chmp2b	sp|Q8BJF9|CHM2B_MOUSE Charged multivesicular body protein 2b OS=Mus musculus OX=10090 GN=Chmp2b PE=1 SV=1	1	2	2	13.1	23.934	213	0	3.485	7274100	0	453220	621810	561240	0	0	0	0	0	0	0	0	0	0	0	0	0	0	0	0	0	0	919260	596440	0	0	0	0	414730	0	10				2617
3077	Q9CQ10	Charged multivesicular body protein 3	Chmp3	sp|Q9CQ10|CHMP3_MOUSE Charged multivesicular body protein 3 OS=Mus musculus OX=10090 GN=Chmp3 PE=1 SV=3	1	3	3	12.5	25.219	224	0	11.455	31001000	339340	403640	334950	446470	451770	480370	539170	0	422980	377170	345580	149630	268750	577390	421010	853370	0	321510	336490	458280	216890	515770	396830	443460	0	308880	0	319600	0	232630	43
3295	Q9D8B3	Charged multivesicular body protein 4b	Chmp4b	sp|Q9D8B3|CHM4B_MOUSE Charged multivesicular body protein 4b OS=Mus musculus OX=10090 GN=Chmp4b PE=1 SV=2	1	5	5	34.8	24.936	224	0	298.06	493030000	7682100	11541000	7280000	9073600	15463000	10321000	6137700	6713500	8798000	9093200	2180900	1443000	6561600	11100000	3905700	10774000	8476000	5276100	3849200	5720000	2717400	10696000	8524900	6936700	5985300	5282400	3268100	6774000	3592300	5163800	161
3285	Q9D7S9	Charged multivesicular body protein 5	Chmp5	sp|Q9D7S9|CHMP5_MOUSE Charged multivesicular body protein 5 OS=Mus musculus OX=10090 GN=Chmp5 PE=1 SV=1	1	5	5	28.3	24.575	219	0	18.446	147940000	2211900	1850200	1701000	1609900	3898900	1819500	2450300	2283700	2399200	2275700	747220	647410	1219600	2676700	1261300	2988200	2604600	2060300	1673600	2700000	591330	2236800	2594900	2158900	627580	1343700	0	1903700	1644700	1606600	91
1812	Q61362	Chitinase-3-like protein 1	Chi3l1	sp|Q61362|CH3L1_MOUSE Chitinase-3-like protein 1 OS=Mus musculus OX=10090 GN=Chi3l1 PE=1 SV=3	1	8	8	26	43.893	389	0	21.777	25625000	96940	62705	137140	0	0	126360	0	0	241570	0	656680	1767100	285640	0	503660	0	0	0	618770	0	478840	0	0	140640	421690	297670	185390	285040	388420	221310	53
455	O35744	Chitinase-like protein 3	Chil3	sp|O35744|CHIL3_MOUSE Chitinase-like protein 3 OS=Mus musculus OX=10090 GN=Chil3 PE=1 SV=2	1	13	8	44.7	44.458	398	0	303.13	784000000	4105300	5071200	6841900	3593500	2907100	8988400	3422500	1061700	6096300	695280	3734200	3205400	4025200	5788100	3607600	6481100	7622700	16560000	6364500	12184000	10096000	15698000	10656000	16606000	2208800	14552000	2251500	2933700	3480700	3401800	297
2911	Q91Z98	Chitinase-like protein 4	Chil4	sp|Q91Z98|CHIL4_MOUSE Chitinase-like protein 4 OS=Mus musculus OX=10090 GN=Chil4 PE=1 SV=2	1	7	2	28.9	44.974	402	0	4.3907	77265000	475080	647500	674180	0	333320	0	0	0	0	0	378340	0	497120	527410	0	859650	0	1847800	1123000	1306800	1300300	1478500	1305200	1020700	252810	1125100	0	223950	0	0	31
3740	Q9Z1Q5	Chloride intracellular channel protein 1	Clic1	sp|Q9Z1Q5|CLIC1_MOUSE Chloride intracellular channel protein 1 OS=Mus musculus OX=10090 GN=Clic1 PE=1 SV=3	1	10	10	56.4	27.013	241	0	150.39	376420000	2548700	3325900	3552100	2882400	1678400	4190400	3526300	890480	5392400	1580800	5072500	6139700	3265700	2956300	4236200	4455700	3354200	3895000	6447000	3610000	4757100	4234400	3146700	3588100	3053200	5185600	3703900	3410800	4996000	5294700	221
3283	Q9D7P7	Chloride intracellular channel protein 3	Clic3	sp|Q9D7P7|CLIC3_MOUSE Chloride intracellular channel protein 3 OS=Mus musculus OX=10090 GN=Clic3 PE=1 SV=2	1	8	8	48.5	26.845	237	0	38.666	123530000	536160	0	951770	152770	1114500	1202500	24097	0	1345300	0	2232800	2596000	1939800	407850	2622200	704770	678880	0	2605300	791070	1729800	260460	188880	146680	574560	2139000	401220	730130	1124700	645690	119
3583	Q9QYB1	Chloride intracellular channel protein 4	Clic4	sp|Q9QYB1|CLIC4_MOUSE Chloride intracellular channel protein 4 OS=Mus musculus OX=10090 GN=Clic4 PE=1 SV=3	1	14	13	73.9	28.729	253	0	103.8	604090000	5969300	7022800	9014400	4508100	6269300	8132300	5823400	4564500	6648000	2515700	6181500	5980600	7172700	2877300	6332000	4150200	6558600	5203300	7287900	6172600	8677400	4927900	5307400	6667900	5531000	9289800	6054100	3491600	6884100	5389000	233
2454	Q8BXK9;Q8BHB9	Chloride intracellular channel protein 5	Clic5	sp|Q8BXK9|CLIC5_MOUSE Chloride intracellular channel protein 5 OS=Mus musculus OX=10090 GN=Clic5 PE=1 SV=1	2	16	15	68.5	28.287	251	0	323.31	1252400000	15719000	8579300	14510000	6465400	9346500	11421000	12815000	3315000	12110000	3422900	17528000	14745000	16763000	10797000	14155000	13218000	11343000	13255000	13803000	15558000	16983000	9200200	12969000	13932000	11369000	11896000	12950000	9916300	16033000	8094700	491
3705	Q9WVK8	Cholesterol 24-hydroxylase	Cyp46a1	sp|Q9WVK8|CP46A_MOUSE Cholesterol 24-hydroxylase OS=Mus musculus OX=10090 GN=Cyp46a1 PE=1 SV=1	1	1	1	3.6	56.813	500	1	-2	0	0	0	0	0	0	0	0	0	0	0	0	0	0	0	0	0	0	0	0	0	0	0	0	0	0	0	0	0	0	0	0	+		1504;1505	3046;3357	82;94
2456	Q8BY89	Choline transporter-like protein 2	Slc44a2	sp|Q8BY89|CTL2_MOUSE Choline transporter-like protein 2 OS=Mus musculus OX=10090 GN=Slc44a2 PE=1 SV=2	1	7	7	10.9	80.109	706	0	18.899	72487000	0	0	362290	1272400	0	0	0	0	0	0	1527500	2190800	994100	0	1392700	0	0	0	965570	0	1985500	0	0	0	1102100	1104900	1579700	551550	1087900	841730	34
1047	P49586;Q811Q9	Choline-phosphate cytidylyltransferase A;Choline-phosphate cytidylyltransferase B	Pcyt1a;Pcyt1b	sp|P49586|PCY1A_MOUSE Choline-phosphate cytidylyltransferase A OS=Mus musculus OX=10090 GN=Pcyt1a PE=1 SV=1;sp|Q811Q9|PCY1B_MOUSE Choline-phosphate cytidylyltransferase B OS=Mus musculus OX=10090 GN=Pcyt1b PE=1 SV=2	2	4	4	17.7	41.666	367	0	7.0355	21458000	580910	486920	371350	363310	0	419520	478660	0	336950	0	0	0	321490	305590	0	375200	586470	0	315870	0	348820	467290	398600	363660	0	579850	0	231430	263450	0	14
2821	Q8VHY0	Chondroitin sulfate proteoglycan 4	Cspg4	sp|Q8VHY0|CSPG4_MOUSE Chondroitin sulfate proteoglycan 4 OS=Mus musculus OX=10090 GN=Cspg4 PE=1 SV=3	1	1	1	0.9	252.31	2327	0.00044723	2.6718	560260	0	0	0	0	0	0	0	0	0	0	0	0	0	0	0	0	0	0	76738	0	0	0	0	0	0	0	0	0	0	0	2
3565	Q9QWF0	Chromatin assembly factor 1 subunit A	Chaf1a	sp|Q9QWF0|CAF1A_MOUSE Chromatin assembly factor 1 subunit A OS=Mus musculus OX=10090 GN=Chaf1a PE=1 SV=1	1	1	1	1.3	101.93	911	1	-2	0	0	0	0	0	0	0	0	0	0	0	0	0	0	0	0	0	0	0	0	0	0	0	0	0	0	0	0	0	0	0	0	+		1451		394
1364	P83917	Chromobox protein homolog 1	Cbx1	sp|P83917|CBX1_MOUSE Chromobox protein homolog 1 OS=Mus musculus OX=10090 GN=Cbx1 PE=1 SV=1	1	5	5	37.8	21.418	185	0	9.0491	31890000	551700	654130	926530	676760	1158900	601020	362840	0	1013500	598910	428650	134640	451920	606750	0	770070	0	485140	454590	441210	237500	0	925090	959870	563760	685800	0	776290	408970	692950	30
835	P23198;Q61686	Chromobox protein homolog 3	Cbx3	sp|P23198|CBX3_MOUSE Chromobox protein homolog 3 OS=Mus musculus OX=10090 GN=Cbx3 PE=1 SV=2	2	5	5	27.9	20.855	183	0	238.78	157270000	4761500	3295300	2932900	2430400	4277000	2245800	1289500	1646300	3492000	2734000	908620	617110	1638700	2553500	1486100	2601600	3120200	1667500	1005000	879500	1055900	1885000	1938100	3057200	1815700	2424700	1412500	1877300	1208400	1004600	81
129	B1AR17;Q6PDQ2	Chromodomain-helicase-DNA-binding protein 4	Chd3;Chd4	tr|B1AR17|B1AR17_MOUSE Chromodomain helicase DNA-binding protein 3 OS=Mus musculus OX=10090 GN=Chd3 PE=1 SV=1;sp|Q6PDQ2|CHD4_MOUSE Chromodomain-helicase-DNA-binding protein 4 OS=Mus musculus OX=10090 GN=Chd4 PE=1 SV=1	2	2	2	1.4	232.74	2055	1	-2	0	0	0	0	0	0	0	0	0	0	0	0	0	0	0	0	0	0	0	0	0	0	0	0	0	0	0	0	0	0	0	0	+		112;113;114	115;116;1873;3097;3098	754;755;1049
61	A2A8L1	Chromodomain-helicase-DNA-binding protein 5	Chd5	sp|A2A8L1|CHD5_MOUSE Chromodomain-helicase-DNA-binding protein 5 OS=Mus musculus OX=10090 GN=Chd5 PE=1 SV=1	1	1	1	1.5	222.51	1946	1	-2	0	0	0	0	0	0	0	0	0	0	0	0	0	0	0	0	0	0	0	0	0	0	0	0	0	0	0	0	0	0	0	0	+			44;45
80	A2AJK6	Chromodomain-helicase-DNA-binding protein 7	Chd7	sp|A2AJK6|CHD7_MOUSE Chromodomain-helicase-DNA-binding protein 7 OS=Mus musculus OX=10090 GN=Chd7 PE=1 SV=1	1	2	2	0.8	334.06	2986	1	-2	189970	0	0	0	0	0	0	0	0	0	0	0	0	0	0	0	45603	0	0	0	0	0	0	0	0	0	0	0	0	0	0	1	+		52	68;1827	683
1502	Q09XV5	Chromodomain-helicase-DNA-binding protein 8	Chd8	sp|Q09XV5|CHD8_MOUSE Chromodomain-helicase-DNA-binding protein 8 OS=Mus musculus OX=10090 GN=Chd8 PE=1 SV=1	1	1	1	1	290.84	2582	1	-2	0	0	0	0	0	0	0	0	0	0	0	0	0	0	0	0	0	0	0	0	0	0	0	0	0	0	0	0	0	0	0	0	+		610	633;634;635;636	401
2457	Q8BYH8	Chromodomain-helicase-DNA-binding protein 9	Chd9	sp|Q8BYH8|CHD9_MOUSE Chromodomain-helicase-DNA-binding protein 9 OS=Mus musculus OX=10090 GN=Chd9 PE=1 SV=2	1	2	2	1.9	323.86	2885	1	-2	0	0	0	0	0	0	0	0	0	0	0	0	0	0	0	0	0	0	0	0	0	0	0	0	0	0	0	0	0	0	0	0	+			1246;1247;1248;1249;1250;2666;2667;2668;3275
2877	Q91X79	Chymotrypsin-like elastase family member 1	Cela1	sp|Q91X79|CELA1_MOUSE Chymotrypsin-like elastase family member 1 OS=Mus musculus OX=10090 GN=Cela1 PE=1 SV=1	1	1	1	8.3	28.9	266	0	22.98	3783700	0	0	0	0	0	0	0	0	0	0	0	0	0	0	0	0	512660	0	0	0	0	0	0	0	0	0	0	0	553790	0	3
3083	Q9CQ52	Chymotrypsin-like elastase family member 3B	Cela3b	sp|Q9CQ52|CEL3B_MOUSE Chymotrypsin-like elastase family member 3B OS=Mus musculus OX=10090 GN=Cela3b PE=1 SV=1	1	3	3	20.4	28.904	269	0	14.101	9953400	0	0	0	0	0	0	0	0	0	0	0	0	214410	0	0	0	1315000	0	0	0	0	0	0	0	0	0	0	435440	1169500	0	10
3130	Q9CR35	Chymotrypsinogen B;Chymotrypsin B chain A;Chymotrypsin B chain B;Chymotrypsin B chain C	Ctrb1	sp|Q9CR35|CTRB1_MOUSE Chymotrypsinogen B OS=Mus musculus OX=10090 GN=Ctrb1 PE=1 SV=1	1	5	5	27	27.822	263	0	37.722	16036000	0	0	0	0	0	0	0	0	0	0	0	0	0	0	0	0	2362100	139470	0	0	0	0	0	0	218980	0	0	0	2042100	0	12
2509	Q8C6E0	Cilia- and flagella-associated protein 36	Cfap36	sp|Q8C6E0|CFA36_MOUSE Cilia- and flagella-associated protein 36 OS=Mus musculus OX=10090 GN=Cfap36 PE=1 SV=1	1	1	1	5.5	39.599	343	0	2.8194	159900	0	0	23320	0	0	0	0	0	0	0	0	0	0	0	0	28141	0	0	0	0	0	0	0	0	0	0	0	0	0	0	7
3254	Q9D439	Cilia- and flagella-associated protein 53	Cfap53	sp|Q9D439|CFA53_MOUSE Cilia- and flagella-associated protein 53 OS=Mus musculus OX=10090 GN=Cfap53 PE=2 SV=3	1	1	1	1.8	61.911	514	1	-2	0	0	0	0	0	0	0	0	0	0	0	0	0	0	0	0	0	0	0	0	0	0	0	0	0	0	0	0	0	0	0	0	+		1363;1364;1365		368;370;371
2511	Q8C6S9	Cilia- and flagella-associated protein 54	Cfap54	sp|Q8C6S9|CFA54_MOUSE Cilia- and flagella-associated protein 54 OS=Mus musculus OX=10090 GN=Cfap54 PE=2 SV=4	1	2	2	1.2	353.76	3106	1	-2	0	0	0	0	0	0	0	0	0	0	0	0	0	0	0	0	0	0	0	0	0	0	0	0	0	0	0	0	0	0	0	0	+		1133;1134;1135;1136	1276;1277	1041;1042;1925;1941
3224	Q9D180	Cilia- and flagella-associated protein 57	Cfap57	sp|Q9D180|CFA57_MOUSE Cilia- and flagella-associated protein 57 OS=Mus musculus OX=10090 GN=Cfap57 PE=1 SV=3	1	2	2	3	144.93	1249	1	-2	0	0	0	0	0	0	0	0	0	0	0	0	0	0	0	0	0	0	0	0	0	0	0	0	0	0	0	0	0	0	0	0	+		1354;1355;1356	1548;2912;3330	628;642;730
150	B2RW38	Cilia- and flagella-associated protein 58	Cfap58	sp|B2RW38|CFA58_MOUSE Cilia- and flagella-associated protein 58 OS=Mus musculus OX=10090 GN=Cfap58 PE=2 SV=1	1	1	1	1.5	103.52	873	0.0068826	1.9077	908980	0	0	0	0	0	0	0	0	0	0	0	0	0	0	276690	0	0	0	0	0	0	0	0	0	0	0	0	0	0	0	2
1631	Q3UY96	Cilia- and flagella-associated protein 74	Cfap74	sp|Q3UY96|CFA74_MOUSE Cilia- and flagella-associated protein 74 OS=Mus musculus OX=10090 GN=Cfap74 PE=2 SV=3	1	1	1	1	178.93	1578	1	-2	0	0	0	0	0	0	0	0	0	0	0	0	0	0	0	0	0	0	0	0	0	0	0	0	0	0	0	0	0	0	0	0	+		677;678	2314	533;547
2093	Q6ZPR1	Cilia- and flagella-associated protein 97	Cfap97	sp|Q6ZPR1|CFA97_MOUSE Cilia- and flagella-associated protein 97 OS=Mus musculus OX=10090 GN=Cfap97 PE=1 SV=2	1	1	1	2.2	60.836	541	1	-2	0	0	0	0	0	0	0	0	0	0	0	0	0	0	0	0	0	0	0	0	0	0	0	0	0	0	0	0	0	0	0	0	+		903		383
162	B9EKE5	Ciliogenesis-associated TTC17-interacting protein	Catip	sp|B9EKE5|CATIP_MOUSE Ciliogenesis-associated TTC17-interacting protein OS=Mus musculus OX=10090 GN=Catip PE=2 SV=1	1	1	1	3.5	59.3	520	1	-2	0	0	0	0	0	0	0	0	0	0	0	0	0	0	0	0	0	0	0	0	0	0	0	0	0	0	0	0	0	0	0	0	+		143;144	143;1904;1905;3103	144;153
1171	P59242	Cingulin	Cgn	sp|P59242|CING_MOUSE Cingulin OS=Mus musculus OX=10090 GN=Cgn PE=1 SV=1	1	4	4	6.8	136.45	1191	0	10.563	39170000	910440	1871800	1056400	0	0	0	0	0	0	0	0	0	0	0	0	1314600	0	934210	689400	996680	0	0	1323000	1194000	0	1292700	0	0	0	0	24
3200	Q9CZU6;Q80X68	Citrate synthase, mitochondrial	Cs	sp|Q9CZU6|CISY_MOUSE Citrate synthase, mitochondrial OS=Mus musculus OX=10090 GN=Cs PE=1 SV=1	2	11	11	24.6	51.736	464	0	68.573	308260000	991890	0	592750	1875100	0	205760	630210	245310	705690	296040	5559000	9881100	3604500	0	8204900	108490	934450	814070	5961700	599300	7891400	0	295780	267790	2715400	3298500	3248800	2751300	5942600	2520500	107			1346;1347	1545;1546	43;459
1670	Q58A65	C-Jun-amino-terminal kinase-interacting protein 4	Spag9	sp|Q58A65|JIP4_MOUSE C-Jun-amino-terminal kinase-interacting protein 4 OS=Mus musculus OX=10090 GN=Spag9 PE=1 SV=2	1	4	4	5.1	146.22	1321	0	6.5288	692720	74812	0	38023	0	0	0	87398	0	0	0	0	0	0	0	0	0	0	0	0	0	0	67508	0	0	0	37626	0	0	0	0	5			706	763;764;2344;2345;3215	222
3187	Q9CZ69	CKLF-like MARVEL transmembrane domain-containing protein 6	Cmtm6	sp|Q9CZ69|CKLF6_MOUSE CKLF-like MARVEL transmembrane domain-containing protein 6 OS=Mus musculus OX=10090 GN=Cmtm6 PE=1 SV=1	1	1	1	5.5	19.824	183	0.0033431	2.1461	524780	0	0	0	0	0	0	0	0	0	0	0	246540	0	0	0	0	0	0	0	0	0	0	0	0	0	0	0	171200	0	0	1
2249	Q80YR7	Claspin	Clspn	sp|Q80YR7|CLSPN_MOUSE Claspin OS=Mus musculus OX=10090 GN=Clspn PE=1 SV=2	1	1	1	0.9	146.71	1315	1	-2	0	0	0	0	0	0	0	0	0	0	0	0	0	0	0	0	0	0	0	0	0	0	0	0	0	0	0	0	0	0	0	0	+		981	1136	1294
425	O35185	Class E basic helix-loop-helix protein 40	Bhlhe40	sp|O35185|BHE40_MOUSE Class E basic helix-loop-helix protein 40 OS=Mus musculus OX=10090 GN=Bhlhe40 PE=1 SV=1	1	1	1	5.6	45.36	411	1	-2	0	0	0	0	0	0	0	0	0	0	0	0	0	0	0	0	0	0	0	0	0	0	0	0	0	0	0	0	0	0	0	0	+		322	343;344;345;2029	190
1825	Q61548	Clathrin coat assembly protein AP180	Snap91	sp|Q61548|AP180_MOUSE Clathrin coat assembly protein AP180 OS=Mus musculus OX=10090 GN=Snap91 PE=1 SV=1	1	3	1	3.2	91.85	901	1	-2	0	0	0	0	0	0	0	0	0	0	0	0	0	0	0	0	0	0	0	0	0	0	0	0	0	0	0	0	0	0	0	0	+			2410
1956	Q68FD5	Clathrin heavy chain 1	Cltc	sp|Q68FD5|CLH1_MOUSE Clathrin heavy chain 1 OS=Mus musculus OX=10090 GN=Cltc PE=1 SV=3	1	55	55	42.7	191.55	1675	0	323.31	1101500000	2143800	1656800	4338900	6292300	0	3270000	1207400	333570	3548600	1034100	26972000	27771000	16367000	894020	17167000	589970	557640	821560	19066000	877020	32298000	0	101990	641570	11029000	13293000	16006000	7261200	10098000	3571000	603
1691	Q5M6W3	Clathrin heavy chain linker domain-containing protein 1	Clhc1	sp|Q5M6W3|CLHC1_MOUSE Clathrin heavy chain linker domain-containing protein 1 OS=Mus musculus OX=10090 GN=Clhc1 PE=2 SV=1	1	2	2	5.9	69.413	596	1	-2	4823500	0	0	0	0	0	0	0	0	0	0	89669	0	0	0	0	0	0	0	0	0	230950	0	0	0	0	0	0	0	0	0	1	+		723	779	217
3003	Q99KN9	Clathrin interactor 1	Clint1	sp|Q99KN9|EPN4_MOUSE Clathrin interactor 1 OS=Mus musculus OX=10090 GN=Clint1 PE=1 SV=2	1	3	3	7.1	68.512	631	0	4.0797	40277000	706430	1168200	0	0	0	605090	590790	774140	950420	0	0	0	0	0	0	471840	649230	474960	667140	0	633340	675930	1015400	925970	0	1278200	0	0	0	0	6
379	O08585	Clathrin light chain A	Clta	sp|O08585|CLCA_MOUSE Clathrin light chain A OS=Mus musculus OX=10090 GN=Clta PE=1 SV=2	1	8	8	26	25.604	235	0	14.699	345660000	6749800	6988800	7621300	10884000	13749000	2803800	5414100	6963300	4407300	4410000	2880900	2454500	2647500	4437600	2610700	4308000	3833800	4301200	3135100	3928000	2721100	5342600	8001900	8758900	4289600	5499700	5191200	4493600	3000000	2106700	100			296;297	326;327;2020	169;229
1989	Q6IRU5	Clathrin light chain B	Cltb	sp|Q6IRU5|CLCB_MOUSE Clathrin light chain B OS=Mus musculus OX=10090 GN=Cltb PE=1 SV=1	1	8	8	24.9	25.171	229	0	156.45	599580000	10885000	12488000	12771000	15432000	19677000	11723000	11513000	13660000	9788500	9360900	3887100	2785600	6078200	14779000	4389100	11856000	8119000	7278900	5559500	7880100	2633800	11143000	10152000	10805000	10200000	6815100	7603100	8972800	5460400	2816300	147
1147	P56857	Claudin-18	Cldn18	sp|P56857|CLD18_MOUSE Claudin-18 OS=Mus musculus OX=10090 GN=Cldn18 PE=1 SV=1	1	1	1	5.7	28.122	264	0.00044863	2.7078	17358000	566960	898180	0	0	0	1130800	0	0	614190	0	0	0	0	0	0	0	0	0	272290	287080	463960	0	0	524960	0	415360	0	0	0	0	2
475	O54942	Claudin-5	Cldn5	sp|O54942|CLD5_MOUSE Claudin-5 OS=Mus musculus OX=10090 GN=Cldn5 PE=1 SV=2	1	1	1	5.5	23.054	218	0.00044924	2.7142	25185000	299200	0	184920	430220	0	0	0	0	0	0	706470	680400	559740	0	515790	0	273740	0	388290	0	617880	0	0	0	397540	429100	714910	0	0	490740	14
3099	Q9CQF3	Cleavage and polyadenylation specificity factor subunit 5	Nudt21	sp|Q9CQF3|CPSF5_MOUSE Cleavage and polyadenylation specificity factor subunit 5 OS=Mus musculus OX=10090 GN=Nudt21 PE=1 SV=1	1	7	7	33.5	26.24	227	0	22.542	69179000	875750	1365200	1377200	1215500	1307700	789780	1493900	0	782520	703680	489190	525630	817110	969980	813510	1193800	0	796070	904080	996950	809160	675290	1140200	1046300	0	586220	0	1059000	744320	532000	86
1996	Q6NVF9	Cleavage and polyadenylation specificity factor subunit 6	Cpsf6	sp|Q6NVF9|CPSF6_MOUSE Cleavage and polyadenylation specificity factor subunit 6 OS=Mus musculus OX=10090 GN=Cpsf6 PE=1 SV=1	1	2	2	4.9	59.152	551	0	6.1996	7468700	498040	284970	473300	254570	262240	0	0	0	0	0	0	0	0	0	0	234390	396550	168300	0	0	0	0	288600	275480	0	0	0	0	0	0	12
2340	Q8BIQ5	Cleavage stimulation factor subunit 2	Cstf2	sp|Q8BIQ5|CSTF2_MOUSE Cleavage stimulation factor subunit 2 OS=Mus musculus OX=10090 GN=Cstf2 PE=1 SV=2	1	3	3	9	61.341	580	0	5.2086	1255700	0	0	0	0	0	0	0	0	0	0	0	0	0	0	0	301420	0	0	0	0	0	0	0	0	0	0	0	0	0	0	3
2202	Q8BRT1;Q80TV8	CLIP-associating protein 2;CLIP-associating protein 1	Clasp2;Clasp1	sp|Q8BRT1|CLAP2_MOUSE CLIP-associating protein 2 OS=Mus musculus OX=10090 GN=Clasp2 PE=1 SV=1;sp|Q80TV8|CLAP1_MOUSE CLIP-associating protein 1 OS=Mus musculus OX=10090 GN=Clasp1 PE=1 SV=2	2	1	1	1.5	140.74	1286	0.00044944	2.7157	96415	0	0	0	0	0	0	0	0	0	0	0	0	0	0	0	0	0	0	13206	0	0	0	0	0	0	0	0	0	0	0	1
2539	Q8CFC7	CLK4-associating serine/arginine rich protein	Clasrp	sp|Q8CFC7|CLASR_MOUSE CLK4-associating serine/arginine rich protein OS=Mus musculus OX=10090 GN=Clasrp PE=1 SV=3	1	1	1	1.2	76.824	668	1	-2	0	0	0	0	0	0	0	0	0	0	0	0	0	0	0	0	0	0	0	0	0	0	0	0	0	0	0	0	0	0	0	0	+		1154;1155;1156	3284	32;34;35
1482	Q06890	Clusterin;Clusterin beta chain;Clusterin alpha chain	Clu	sp|Q06890|CLUS_MOUSE Clusterin OS=Mus musculus OX=10090 GN=Clu PE=1 SV=1	1	9	9	23.9	51.655	448	0	214.87	240760000	730530	1524300	1793300	2059500	1852300	1610000	2095400	3986600	2587500	2273700	1514400	897250	1795400	1148700	2194100	1972800	3840700	5833400	4342700	4737400	1164700	2934600	2977000	3324300	476510	3903100	0	1604100	3461600	747070	150
1382	P97325	CMP-N-acetylneuraminate-beta-1,4-galactoside alpha-2,3-sialyltransferase	St3gal3	sp|P97325|SIAT6_MOUSE CMP-N-acetylneuraminate-beta-1,4-galactoside alpha-2,3-sialyltransferase OS=Mus musculus OX=10090 GN=St3gal3 PE=1 SV=2	1	1	1	3.7	42.131	374	0.004902	1.9782	0	0	0	0	0	0	0	0	0	0	0	0	0	0	0	0	0	0	0	0	0	0	0	0	0	0	0	0	0	0	0	0				3180
1114	P54751	CMP-N-acetylneuraminate-beta-galactosamide-alpha-2,3-sialyltransferase 1	St3gal1	sp|P54751|SIA4A_MOUSE CMP-N-acetylneuraminate-beta-galactosamide-alpha-2,3-sialyltransferase 1 OS=Mus musculus OX=10090 GN=St3gal1 PE=1 SV=1	1	1	1	8.3	39.072	337	1	-2	0	0	0	0	0	0	0	0	0	0	0	0	0	0	0	0	0	0	0	0	0	0	0	0	0	0	0	0	0	0	0	0	+			522;2160;2161;2162
60	A2A7V7	CMRF35-like molecule 6	Cd300c	sp|A2A7V7|CLM6_MOUSE CMRF35-like molecule 6 OS=Mus musculus OX=10090 GN=Cd300c PE=2 SV=1	1	1	1	6.6	25.336	229	1	-2	0	0	0	0	0	0	0	0	0	0	0	0	0	0	0	0	0	0	0	0	0	0	0	0	0	0	0	0	0	0	0	0	+			41;42;43;1811
3313	Q9DA64	CMT1A duplicated region transcript 4 protein homolog	Cdrt4	sp|Q9DA64|CDRT4_MOUSE CMT1A duplicated region transcript 4 protein homolog OS=Mus musculus OX=10090 GN=Cdrt4 PE=2 SV=1	1	1	1	11.2	20.472	179	1	-2	0	0	0	0	0	0	0	0	0	0	0	0	0	0	0	0	0	0	0	0	0	0	0	0	0	0	0	0	0	0	0	0	+			1566;1567
3426	Q9EQS3	C-Myc-binding protein	Mycbp	sp|Q9EQS3|MYCBP_MOUSE c-Myc-binding protein OS=Mus musculus OX=10090 GN=Mycbp PE=1 SV=5	1	3	3	44.7	11.97	103	0	11.455	93708000	2362100	2537700	1872400	0	1841400	1468600	2100000	0	1918900	1273200	574270	0	1248900	810170	1097600	1786600	484410	835910	764790	1474700	786810	1551100	1286700	1607000	0	715120	0	1120700	1065900	553890	58
3104	Q9CQI6	Coactosin-like protein	Cotl1	sp|Q9CQI6|COTL1_MOUSE Coactosin-like protein OS=Mus musculus OX=10090 GN=Cotl1 PE=1 SV=3	1	7	7	55.6	15.944	142	0	69.059	254350000	4924100	3386700	5947800	1549000	2390400	4041600	3706100	988200	4495100	2075700	1872200	2464100	2583600	2716000	2386300	1083200	943540	3848300	3281100	3255500	3538100	1278800	4116400	3961900	1949900	4167800	2365300	2920300	1907200	2223300	164
767	P16294	Coagulation factor IX;Coagulation factor IXa light chain;Coagulation factor IXa heavy chain	F9	sp|P16294|FA9_MOUSE Coagulation factor IX OS=Mus musculus OX=10090 GN=F9 PE=2 SV=3	1	3	3	5.9	52.977	471	0	3.627	4240800	97831	106590	126430	0	223250	0	0	0	0	0	0	0	0	0	0	123250	0	100050	126460	0	0	186250	107180	130400	0	0	0	0	0	0	4
559	O88783	Coagulation factor V;Coagulation factor V heavy chain;Coagulation factor V light chain	F5	sp|O88783|FA5_MOUSE Coagulation factor V OS=Mus musculus OX=10090 GN=F5 PE=1 SV=1	1	2	2	1.6	247.23	2183	0	3.1072	110380	0	0	0	0	143770	0	0	0	0	0	0	0	0	0	0	0	0	0	0	0	0	0	0	0	0	0	0	0	0	0	4			352	396	2110
1479	Q06194	Coagulation factor VIII	F8	sp|Q06194|FA8_MOUSE Coagulation factor VIII OS=Mus musculus OX=10090 GN=F8 PE=2 SV=2	1	2	2	1.2	266.19	2319	1	-2	0	0	0	0	0	0	0	0	0	0	0	0	0	0	0	0	0	0	0	0	0	0	0	0	0	0	0	0	0	0	0	0	+		602;603;604	2238;3186	1156;1157;2236
566	O88947	Coagulation factor X;Factor X light chain;Factor X heavy chain;Activated factor Xa heavy chain	F10	sp|O88947|FA10_MOUSE Coagulation factor X OS=Mus musculus OX=10090 GN=F10 PE=1 SV=1	1	6	6	14.8	54.017	481	0	37.165	55871000	892640	1120200	589860	1555800	1003200	724780	814120	1161600	926520	761970	401830	727290	835130	1206700	1096400	716080	0	1356600	414100	997790	0	1186000	730760	791680	1323100	774610	989340	1383300	414540	1009500	50
2247	Q80YC5	Coagulation factor XII;Coagulation factor XIIa heavy chain;Coagulation factor XIIa light chain	F12	sp|Q80YC5|FA12_MOUSE Coagulation factor XII OS=Mus musculus OX=10090 GN=F12 PE=1 SV=2	1	6	6	11.9	65.701	597	0	14.894	40049000	418910	622860	421390	0	166700	352690	539920	0	360440	900310	0	0	567480	524320	562980	483250	780940	1344000	447930	1025300	260220	369500	645450	291780	240300	314680	0	387970	317370	425950	59
2310	Q8BH61	Coagulation factor XIII A chain	F13a1	sp|Q8BH61|F13A_MOUSE Coagulation factor XIII A chain OS=Mus musculus OX=10090 GN=F13a1 PE=1 SV=3	1	2	2	3.6	83.206	732	0.0021106	2.2406	0	0	0	0	0	0	0	0	0	0	0	0	0	0	0	0	0	0	0	0	0	0	0	0	0	0	0	0	0	0	0	3
2577	Q8CIE6	Coatomer subunit alpha;Xenin;Proxenin	Copa	sp|Q8CIE6|COPA_MOUSE Coatomer subunit alpha OS=Mus musculus OX=10090 GN=Copa PE=1 SV=2	1	16	16	17.6	138.43	1224	0	135.78	42431000	0	0	0	0	0	0	0	0	0	0	1266100	1669500	167020	0	949090	0	36413	0	1296400	0	1039000	0	0	0	372060	215880	0	116550	182270	0	50
3488	Q9JIF7	Coatomer subunit beta	Copb1	sp|Q9JIF7|COPB_MOUSE Coatomer subunit beta OS=Mus musculus OX=10090 GN=Copb1 PE=1 SV=1	1	6	6	11.2	107.06	953	0	6.6486	14039000	0	0	0	0	0	0	0	0	0	0	0	0	0	0	285450	0	0	0	292720	0	482700	0	0	0	0	227900	0	0	0	0	7				1628;1629;2981;2982;3338
484	O55029	Coatomer subunit beta	Copb2	sp|O55029|COPB2_MOUSE Coatomer subunit beta OS=Mus musculus OX=10090 GN=Copb2 PE=1 SV=2	1	9	9	15.6	102.45	905	0	65.011	25048000	131520	0	0	0	0	0	0	0	0	0	644530	832000	317890	0	630390	0	0	0	553440	0	383820	0	134960	0	261280	380930	488330	0	427670	509520	47
1724	Q5XJY5	Coatomer subunit delta	Arcn1	sp|Q5XJY5|COPD_MOUSE Coatomer subunit delta OS=Mus musculus OX=10090 GN=Arcn1 PE=1 SV=2	1	5	5	10.8	57.229	511	0	85.752	20611000	131770	0	151240	0	0	0	0	0	0	0	427570	552380	314590	126530	352890	0	0	0	349320	202170	498100	0	0	130130	474610	255860	0	0	0	0	28
576	O89079	Coatomer subunit epsilon	Cope	sp|O89079|COPE_MOUSE Coatomer subunit epsilon OS=Mus musculus OX=10090 GN=Cope PE=1 SV=3	1	5	5	21.4	34.567	308	0	19.774	17698000	239350	0	253610	0	0	0	0	0	206320	0	0	317360	0	0	216250	269630	248450	288890	255480	0	253670	294500	208890	169780	0	136610	0	0	381220	0	42
3605	Q9QZE5	Coatomer subunit gamma-1	Copg1	sp|Q9QZE5|COPG1_MOUSE Coatomer subunit gamma-1 OS=Mus musculus OX=10090 GN=Copg1 PE=1 SV=1	1	4	2	7.2	97.512	874	0	23.006	10626000	0	0	0	0	0	0	0	0	0	0	243770	262070	200190	0	206640	0	0	0	612530	0	189960	0	0	0	0	133510	150000	102130	229210	0	17
1217	P61924	Coatomer subunit zeta-1	Copz1	sp|P61924|COPZ1_MOUSE Coatomer subunit zeta-1 OS=Mus musculus OX=10090 GN=Copz1 PE=1 SV=1	1	2	2	13	20.198	177	0	7.7472	722290	0	0	0	0	0	0	0	0	0	0	0	0	0	0	0	0	0	0	0	0	0	0	0	0	0	57136	0	0	0	0	4
3469	Q9JHH9	Coatomer subunit zeta-2	Copz2	sp|Q9JHH9|COPZ2_MOUSE Coatomer subunit zeta-2 OS=Mus musculus OX=10090 GN=Copz2 PE=1 SV=1	1	1	1	9.3	22.934	205	0	3.9959	613090	0	0	0	0	0	0	0	0	0	0	0	0	0	0	0	0	0	0	65740	0	0	0	0	0	366660	0	0	0	0	0	1
1897	Q62507	Cochlin	Coch	sp|Q62507|COCH_MOUSE Cochlin OS=Mus musculus OX=10090 GN=Coch PE=1 SV=2	1	1	1	4.3	59.949	552	0.0044971	1.9842	0	0	0	0	0	0	0	0	0	0	0	0	0	0	0	0	0	0	0	0	0	0	0	0	0	0	0	0	0	0	0	0				896;3231
798	P18760	Cofilin-1	Cfl1	sp|P18760|COF1_MOUSE Cofilin-1 OS=Mus musculus OX=10090 GN=Cfl1 PE=1 SV=3	1	14	13	66.3	18.559	166	0	323.31	3807700000	53622000	69004000	66928000	34143000	50322000	59329000	58209000	41301000	52129000	50837000	35384000	20354000	51271000	73511000	43355000	55357000	52561000	59711000	35231000	45897000	46395000	37461000	37776000	51465000	35436000	30681000	23456000	36402000	40863000	41012000	521			462	439;2098	30
997	P45591	Cofilin-2	Cfl2	sp|P45591|COF2_MOUSE Cofilin-2 OS=Mus musculus OX=10090 GN=Cfl2 PE=1 SV=1	1	8	7	62	18.709	166	0	282.18	137990000	3073000	1288600	2014000	385110	1609900	1327000	2932200	0	2786400	2869800	445740	945030	1462300	1386500	1702100	1530100	1307700	3765700	1719000	1625600	826090	432630	1583200	2390200	1098900	2211600	0	1778900	2071100	2140200	99
445	O35638	Cohesin subunit SA-2	Stag2	sp|O35638|STAG2_MOUSE Cohesin subunit SA-2 OS=Mus musculus OX=10090 GN=Stag2 PE=1 SV=3	1	1	1	1.9	141.28	1231	1	-2	0	0	0	0	0	0	0	0	0	0	0	0	0	0	0	0	0	0	0	0	0	0	0	0	0	0	0	0	0	0	0	0	+			2031;2032;2033
2409	Q8BRN9	Coiled-coil and C2 domain-containing protein 1B	Cc2d1b	sp|Q8BRN9|C2D1B_MOUSE Coiled-coil and C2 domain-containing protein 1B OS=Mus musculus OX=10090 GN=Cc2d1b PE=1 SV=1	1	1	1	1.2	93.09	848	0.00043783	2.536	112370	0	0	0	0	0	0	95667	0	0	0	0	0	0	0	0	0	0	0	0	0	0	0	0	0	0	0	0	0	0	0	1
1605	Q3ULM0	Coiled-coil domain-containing protein 106	Ccdc106	sp|Q3ULM0|CC106_MOUSE Coiled-coil domain-containing protein 106 OS=Mus musculus OX=10090 GN=Ccdc106 PE=1 SV=1	1	1	1	12.5	32.097	279	1	-2	0	0	0	0	0	0	0	0	0	0	0	0	0	0	0	0	0	0	0	0	0	0	0	0	0	0	0	0	0	0	0	0	+		666	702;703;2304	62
1635	Q3V0B4	Coiled-coil domain-containing protein 108	Ccdc108	sp|Q3V0B4|CFA65_MOUSE Cilia- and flagella-associated protein 65 OS=Mus musculus OX=10090 GN=Cfap65 PE=1 SV=1	1	1	1	1.6	209.13	1847	1	-2	0	0	0	0	0	0	0	0	0	0	0	0	0	0	0	0	0	0	0	0	0	0	0	0	0	0	0	0	0	0	0	0	+		681;682	736;2317;2318	1731;1753
2233	Q80X53	Coiled-coil domain-containing protein 116	Ccdc116	sp|Q80X53|CC116_MOUSE Coiled-coil domain-containing protein 116 OS=Mus musculus OX=10090 GN=Ccdc116 PE=2 SV=1	1	1	1	1.5	59.878	541	1	-2	0	0	0	0	0	0	0	0	0	0	0	0	0	0	0	0	0	0	0	0	0	0	0	0	0	0	0	0	0	0	0	0	+		976;977;978		271;274;277
2573	Q8CI71	Coiled-coil domain-containing protein 132	Ccdc132	sp|Q8CI71|VPS50_MOUSE Syndetin OS=Mus musculus OX=10090 GN=Vps50 PE=1 SV=2	1	1	1	1.1	111.17	964	1	-2	0	0	0	0	0	0	0	0	0	0	0	0	0	0	0	0	0	0	0	0	0	0	0	0	0	0	0	0	0	0	0	0	+		1171	2735;2736	178
1564	Q3U155	Coiled-coil domain-containing protein 174	Ccdc174	sp|Q3U155|CC174_MOUSE Coiled-coil domain-containing protein 174 OS=Mus musculus OX=10090 GN=Ccdc174 PE=2 SV=1	1	1	1	5.6	53.941	467	1	-2	0	0	0	0	0	0	0	0	0	0	0	0	0	0	0	0	0	0	0	0	0	0	0	0	0	0	0	0	0	0	0	0	+		646	2290	98
2535	Q8CDV0	Coiled-coil domain-containing protein 178	Ccdc178	sp|Q8CDV0|CC178_MOUSE Coiled-coil domain-containing protein 178 OS=Mus musculus OX=10090 GN=Ccdc178 PE=2 SV=2	1	3	3	4.7	103.04	866	1	-2	0	0	0	0	0	0	0	0	0	0	0	0	0	0	0	0	0	0	0	0	0	0	0	0	0	0	0	0	0	0	0	0	+		1147;1148;1149;1150	1298;2714	200;208;453;645
1911	Q640L5	Coiled-coil domain-containing protein 18	Ccdc18	sp|Q640L5|CCD18_MOUSE Coiled-coil domain-containing protein 18 OS=Mus musculus OX=10090 GN=Ccdc18 PE=1 SV=1	1	2	2	1.6	169.74	1455	1	-2	341820	0	0	0	0	0	0	0	0	0	0	0	0	0	0	0	0	0	0	0	0	0	0	130200	0	0	0	0	0	0	0	4	+		820;821	904;905;906;2432	1440;1454
2259	Q80ZU5	Coiled-coil domain-containing protein 181	Ccdc181	sp|Q80ZU5|CC181_MOUSE Coiled-coil domain-containing protein 181 OS=Mus musculus OX=10090 GN=Ccdc181 PE=1 SV=1	1	1	1	2.2	59.241	509	1	-2	0	0	0	0	0	0	0	0	0	0	0	0	0	0	0	0	0	0	0	0	0	0	0	0	0	0	0	0	0	0	0	0	+			3258
2335	Q8BI79	Coiled-coil domain-containing protein 40	Ccdc40	sp|Q8BI79|CCD40_MOUSE Coiled-coil domain-containing protein 40 OS=Mus musculus OX=10090 GN=Ccdc40 PE=1 SV=1	1	2	2	2.3	136.77	1192	1	-2	0	0	0	0	0	0	0	0	0	0	0	0	0	0	0	0	0	0	0	0	0	0	0	0	0	0	0	0	0	0	0	0	+		1020;1021	1182;1183	677;685
3129	Q9CR29	Coiled-coil domain-containing protein 43	Ccdc43	sp|Q9CR29|CCD43_MOUSE Coiled-coil domain-containing protein 43 OS=Mus musculus OX=10090 GN=Ccdc43 PE=1 SV=1	1	2	2	12.2	25.049	222	0	3.6095	11336000	400920	476620	333390	288730	640860	0	0	0	304250	321380	0	0	0	356150	0	419860	0	174080	153280	284120	0	238220	299530	300880	0	0	0	261600	0	267720	17
2261	Q810U5	Coiled-coil domain-containing protein 50	Ccdc50	sp|Q810U5|CCD50_MOUSE Coiled-coil domain-containing protein 50 OS=Mus musculus OX=10090 GN=Ccdc50 PE=1 SV=1	1	3	3	12.8	35.321	305	0	5.7308	3331500	0	155680	237630	0	0	267230	0	0	0	0	0	0	123860	350970	0	0	0	0	0	0	0	0	0	277890	0	0	0	0	0	0	7
1622	Q3URS9	Coiled-coil domain-containing protein 51	Ccdc51	sp|Q3URS9|CCD51_MOUSE Coiled-coil domain-containing protein 51 OS=Mus musculus OX=10090 GN=Ccdc51 PE=1 SV=1	1	1	1	3.4	45.132	406	1	-2	0	0	0	0	0	0	0	0	0	0	0	0	0	0	0	0	0	0	0	0	0	0	0	0	0	0	0	0	0	0	0	0	+		674		299
3317	Q9DAL3	Coiled-coil domain-containing protein 54	Ccdc54	sp|Q9DAL3|CCD54_MOUSE Coiled-coil domain-containing protein 54 OS=Mus musculus OX=10090 GN=Ccdc54 PE=2 SV=1	1	2	2	8.8	37.517	329	1	-2	11789000	299780	0	0	0	0	329810	0	0	0	0	0	0	0	0	0	415550	0	0	0	251560	378520	0	0	0	0	281860	0	0	0	0	1	+		1378;1379	1568;2934	221;222
2062	Q6PHN1	Coiled-coil domain-containing protein 57	Ccdc57	sp|Q6PHN1|CCD57_MOUSE Coiled-coil domain-containing protein 57 OS=Mus musculus OX=10090 GN=Ccdc57 PE=1 SV=1	1	2	2	1.1	116.19	1016	0.004523	2.0197	38811000	899470	0	919480	2804000	2617500	0	0	0	643550	861910	0	446800	919580	0	1295700	1301700	0	0	671130	0	0	1717200	1565000	1573300	1309700	1141900	1209900	1566400	873010	2006300	12
2727	Q8R3Q6	Coiled-coil domain-containing protein 58	Ccdc58	sp|Q8R3Q6|CCD58_MOUSE Coiled-coil domain-containing protein 58 OS=Mus musculus OX=10090 GN=Ccdc58 PE=1 SV=1	1	2	2	18.1	16.665	144	0	57.487	25579000	679740	0	0	0	971930	358930	389680	0	345570	513240	352990	0	375910	737240	0	492250	0	387210	373920	520180	0	866030	610050	661740	0	0	0	854560	342780	0	21
217	D3YZP9	Coiled-coil domain-containing protein 6	Ccdc6	sp|D3YZP9|CCDC6_MOUSE Coiled-coil domain-containing protein 6 OS=Mus musculus OX=10090 GN=Ccdc6 PE=1 SV=1	1	2	2	7	52.938	469	0	10.221	7925200	324230	581460	244840	0	362580	321510	353950	0	0	0	368170	0	0	0	0	199120	0	0	0	0	0	345090	479070	0	0	0	0	412960	0	0	12
239	E9PVD1	Coiled-coil domain-containing protein 62	Ccdc62	sp|E9PVD1|CCD62_MOUSE Coiled-coil domain-containing protein 62 OS=Mus musculus OX=10090 GN=Ccdc62 PE=3 SV=1	1	1	1	1.9	79.316	701	1	-2	0	0	0	0	0	0	0	0	0	0	0	0	0	0	0	0	0	0	0	0	0	0	0	0	0	0	0	0	0	0	0	0	+			1933;1934
2713	Q8R2G6	Coiled-coil domain-containing protein 80	Ccdc80	sp|Q8R2G6|CCD80_MOUSE Coiled-coil domain-containing protein 80 OS=Mus musculus OX=10090 GN=Ccdc80 PE=1 SV=2	1	1	1	0.8	107.61	949	1	-2	0	0	0	0	0	0	0	0	0	0	0	0	0	0	0	0	0	0	0	0	0	0	0	0	0	0	0	0	0	0	0	0	+		1221	1379	239
3137	Q9CR92	Coiled-coil domain-containing protein 96	Ccdc96	sp|Q9CR92|CCD96_MOUSE Coiled-coil domain-containing protein 96 OS=Mus musculus OX=10090 GN=Ccdc96 PE=2 SV=1	1	1	1	2.4	67.255	584	1	-2	0	0	0	0	0	0	0	0	0	0	0	0	0	0	0	0	0	0	0	0	0	0	0	0	0	0	0	0	0	0	0	0	+		1339	1526;1527;1528;1529	68
141	B2RPU8;Q9D1L0	Coiled-coil-helix-coiled-coil-helix domain-containing protein 2	Zbed5;Chchd2	tr|B2RPU8|B2RPU8_MOUSE MCG130675 OS=Mus musculus OX=10090 GN=Zbed5 PE=1 SV=1;sp|Q9D1L0|CHCH2_MOUSE Coiled-coil-helix-coiled-coil-helix domain-containing protein 2 OS=Mus musculus OX=10090 GN=Chchd2 PE=2 SV=1	2	3	3	6.2	84.266	756	0	188.07	69087000	2481700	3051100	2163700	1290500	2187200	2524400	2238700	1598100	2365100	1319000	529740	0	919890	2103600	0	1848300	834940	739560	877880	1373100	0	0	1718000	1472200	0	1320000	0	1788000	1092200	435130	58
1710	Q5SU73	Coilin	Coil	sp|Q5SU73|COIL_MOUSE Coilin OS=Mus musculus OX=10090 GN=Coil PE=1 SV=1	1	1	1	1.2	61.916	570	1	-2	0	0	0	0	0	0	0	0	0	0	0	0	0	0	0	0	0	0	0	0	0	0	0	0	0	0	0	0	0	0	0	0	+			795
2853	Q91W50	Cold shock domain-containing protein E1	Csde1	sp|Q91W50|CSDE1_MOUSE Cold shock domain-containing protein E1 OS=Mus musculus OX=10090 GN=Csde1 PE=1 SV=1	1	3	3	5.1	88.79	798	0	2.7527	43791000	605840	438360	656110	889570	0	881140	452300	513200	420120	0	0	0	710930	413110	347640	1117600	0	706450	524340	419790	380890	709490	403930	530120	675380	277500	0	828370	539490	852110	3
1184	P60824	Cold-inducible RNA-binding protein	Cirbp	sp|P60824|CIRBP_MOUSE Cold-inducible RNA-binding protein OS=Mus musculus OX=10090 GN=Cirbp PE=1 SV=1	1	3	3	26.7	18.607	172	0	88.298	37945000	434860	574910	518150	633660	603150	484100	589710	724470	535620	375090	1204100	601190	870080	1312400	493220	761870	615990	698170	471040	481630	145840	420210	512610	537910	1168600	287590	748560	733910	471630	1098700	131
699	P11087	Collagen alpha-1(I) chain	Col1a1	sp|P11087|CO1A1_MOUSE Collagen alpha-1(I) chain OS=Mus musculus OX=10090 GN=Col1a1 PE=1 SV=4	1	3	3	4.1	138.03	1453	0.0017036	2.2963	53062000	166820	143840	0	0	282490	200290	225350	0	248350	0	0	0	321060	0	0	340880	1433800	389870	0	2042900	808710	667210	244720	0	0	564360	0	219660	1115500	0	4
3643	Q9R1N9	Collagen alpha-1(XIII) chain	Col13a1	sp|Q9R1N9|CODA1_MOUSE Collagen alpha-1(XIII) chain OS=Mus musculus OX=10090 GN=Col13a1 PE=2 SV=1	1	1	1	2.5	73.172	751	1	-2	0	0	0	0	0	0	0	0	0	0	0	0	0	0	0	0	0	0	0	0	0	0	0	0	0	0	0	0	0	0	0	0	+		1486		542
2230	Q80X19	Collagen alpha-1(XIV) chain	Col14a1	sp|Q80X19|COEA1_MOUSE Collagen alpha-1(XIV) chain OS=Mus musculus OX=10090 GN=Col14a1 PE=1 SV=2	1	2	2	1.5	193.01	1797	0	6.7279	255550	0	0	0	0	0	0	0	0	0	0	0	0	0	0	0	0	0	0	35001	0	0	0	0	0	0	0	0	0	0	0	1			973;974;975	1130;2580;2581	1087;1092;1094
2372	Q8BLX7	Collagen alpha-1(XVI) chain	Col16a1	sp|Q8BLX7|COGA1_MOUSE Collagen alpha-1(XVI) chain OS=Mus musculus OX=10090 GN=Col16a1 PE=1 SV=2	1	1	1	1.2	155.8	1580	1	-2	0	0	0	0	0	0	0	0	0	0	0	0	0	0	0	0	0	0	0	0	0	0	0	0	0	0	0	0	0	0	0	0	+			1201;1202;1203;2625
1529	Q30D77	Collagen alpha-1(XXIV) chain	Col24a1	sp|Q30D77|COOA1_MOUSE Collagen alpha-1(XXIV) chain OS=Mus musculus OX=10090 GN=Col24a1 PE=2 SV=2	1	1	1	1.7	175.73	1733	1	-2	0	0	0	0	0	0	0	0	0	0	0	0	0	0	0	0	0	0	0	0	0	0	0	0	0	0	0	0	0	0	0	0	+		631	2266	1441
1696	Q5QNQ9	Collagen alpha-1(XXVII) chain	Col27a1	sp|Q5QNQ9|CORA1_MOUSE Collagen alpha-1(XXVII) chain OS=Mus musculus OX=10090 GN=Col27a1 PE=2 SV=1	1	1	1	1	186.32	1845	1	-2	0	0	0	0	0	0	0	0	0	0	0	0	0	0	0	0	0	0	0	0	0	0	0	0	0	0	0	0	0	0	0	0	+		726	783	1573
1441	Q01149	Collagen alpha-2(I) chain	Col1a2	sp|Q01149|CO1A2_MOUSE Collagen alpha-2(I) chain OS=Mus musculus OX=10090 GN=Col1a2 PE=1 SV=2	1	2	2	2.5	129.56	1372	0	31.257	791170	0	0	134630	0	0	197140	0	0	184210	0	0	0	0	0	0	0	0	0	0	0	0	0	0	0	0	0	0	0	0	0	2
654	P08122	Collagen alpha-2(IV) chain;Canstatin	Col4a2	sp|P08122|CO4A2_MOUSE Collagen alpha-2(IV) chain OS=Mus musculus OX=10090 GN=Col4a2 PE=1 SV=4	1	3	3	2.6	167.32	1707	0	3.1655	20342000	0	0	0	0	0	1001300	888150	1076800	0	0	0	0	0	0	1281400	0	0	0	1595100	0	0	0	0	0	0	0	0	0	0	0	4
1488	Q07643	Collagen alpha-2(IX) chain	Col9a2	sp|Q07643|CO9A2_MOUSE Collagen alpha-2(IX) chain OS=Mus musculus OX=10090 GN=Col9a2 PE=2 SV=1	1	1	1	2	65.321	688	1	-2	608010	0	0	0	1763900	0	0	0	854450	0	0	0	0	0	0	0	0	0	0	0	0	0	0	0	0	0	0	0	0	0	0	1	+
1580	Q3U962	Collagen alpha-2(V) chain	Col5a2	sp|Q3U962|CO5A2_MOUSE Collagen alpha-2(V) chain OS=Mus musculus OX=10090 GN=Col5a2 PE=1 SV=1	1	1	1	0.7	145.02	1497	1	-2	0	0	0	0	0	0	0	0	0	0	0	0	0	0	0	0	0	0	0	0	0	0	0	0	0	0	0	0	0	0	0	0	+		656	687;2296;2297	1450
113	A6H584	Collagen alpha-5(VI) chain	Col6a5	sp|A6H584|CO6A5_MOUSE Collagen alpha-5(VI) chain OS=Mus musculus OX=10090 GN=Col6a5 PE=1 SV=4	1	1	1	0.5	289.57	2640	1	-2	0	0	0	0	0	0	0	0	0	0	0	0	0	0	0	0	0	0	0	0	0	0	0	0	0	0	0	0	0	0	0	0	+			1863
2510	Q8C6K9	Collagen alpha-6(VI) chain	Col6a6	sp|Q8C6K9|CO6A6_MOUSE Collagen alpha-6(VI) chain OS=Mus musculus OX=10090 GN=Col6a6 PE=1 SV=2	1	3	3	2.8	246.32	2265	0.0012925	2.3861	0	0	0	0	0	0	0	0	0	0	0	0	0	0	0	0	0	0	0	0	0	0	0	0	0	0	0	0	0	0	0	0			1129;1130;1131;1132	1269;1270;1271;1272;1273;1274;1275;2696;2697	51;62;938;964
2663	Q8K4Q8	Collectin-12	Colec12	sp|Q8K4Q8|COL12_MOUSE Collectin-12 OS=Mus musculus OX=10090 GN=Colec12 PE=1 SV=1	1	2	2	4.7	81.303	742	1	-2	0	0	0	0	0	0	0	0	0	0	0	0	0	0	0	0	0	0	0	0	0	0	0	0	0	0	0	0	0	0	0	1	+			1349;1350;2766
2600	Q8JZY2	COMM domain-containing protein 10	Commd10	sp|Q8JZY2|COMDA_MOUSE COMM domain-containing protein 10 OS=Mus musculus OX=10090 GN=Commd10 PE=1 SV=1	1	3	3	20.3	22.812	202	0	3.8764	1855600	0	0	187350	0	0	0	250600	0	0	0	0	0	0	0	0	0	271920	0	0	0	0	0	0	0	0	0	0	0	0	0	6
1900	Q63829	COMM domain-containing protein 3	Commd3	sp|Q63829|COMD3_MOUSE COMM domain-containing protein 3 OS=Mus musculus OX=10090 GN=Commd3 PE=1 SV=1	1	2	2	16.9	22.037	195	0	4.7017	278640	0	0	0	0	0	0	0	0	0	0	0	0	0	0	0	0	0	0	31080	0	0	0	19703	0	0	0	0	0	0	0	5
737	P14106	Complement C1q subcomponent subunit B	C1qb	sp|P14106|C1QB_MOUSE Complement C1q subcomponent subunit B OS=Mus musculus OX=10090 GN=C1qb PE=1 SV=2	1	1	1	9.1	26.717	253	1	-2	0	0	0	0	0	0	0	0	0	0	0	0	0	0	0	0	0	0	0	0	0	0	0	0	0	0	0	0	0	0	0	0	+			429
588	P01027	Complement C3;Complement C3 beta chain;C3-beta-c;Complement C3 alpha chain;C3a anaphylatoxin;Acylation stimulating protein;Complement C3b alpha chain;Complement C3c alpha chain fragment 1;Complement C3dg fragment;Complement C3g fragment;Complement C3d fragment;Complement C3f fragment;Complement C3c alpha chain fragment 2	C3	sp|P01027|CO3_MOUSE Complement C3 OS=Mus musculus OX=10090 GN=C3 PE=1 SV=3	1	46	37	34.3	186.48	1663	0	323.31	870780000	1871400	1806400	2140300	5267600	183760	2014200	2227000	5970300	3797900	1715200	15499000	22062000	12662000	944560	20422000	254380	3160900	4204600	20506000	5618200	17330000	1457700	3386900	2421300	8769000	16268000	11261000	7428800	10642000	10113000	439
589	P01029;CON__P01030	Complement C4-B;Complement C4 beta chain;Complement C4 alpha chain;C4a anaphylatoxin;Complement C4 gamma chain	C4b	sp|P01029|CO4B_MOUSE Complement C4-B OS=Mus musculus OX=10090 GN=C4b PE=1 SV=3	2	6	5	5.5	192.91	1738	0	29.291	17752000	80530	0	96843	0	0	132930	304560	0	0	0	186100	219150	0	0	495610	0	0	636730	446740	465140	120890	89630	315130	136490	0	197370	0	266690	192760	0	47
630	P06684	Complement C5;Complement C5 beta chain;Complement C5 alpha chain;C5a anaphylatoxin;Complement C5 alpha chain	C5	sp|P06684|CO5_MOUSE Complement C5 OS=Mus musculus OX=10090 GN=C5 PE=1 SV=2	1	10	10	8.7	188.88	1680	0	85.424	9751400	0	0	0	0	0	0	0	0	0	0	0	443320	177710	0	380820	0	0	0	273280	0	254460	0	0	0	471970	400620	0	0	0	0	33
448	O35658	Complement component 1 Q subcomponent-binding protein, mitochondrial	C1qbp	sp|O35658|C1QBP_MOUSE Complement component 1 Q subcomponent-binding protein, mitochondrial OS=Mus musculus OX=10090 GN=C1qbp PE=1 SV=1	1	3	3	19.4	31.013	278	0	204.63	131260000	1908500	3527200	2280900	1668200	3260000	2809700	2793200	3159600	2586800	4955300	2019900	1086500	3009300	4180800	1336800	2063500	1596100	1413500	875570	1440600	508380	1163800	1583300	1293300	1442300	948760	1125300	2943500	1665900	2311800	126
578	O89103	Complement component C1q receptor	Cd93	sp|O89103|C1QR1_MOUSE Complement component C1q receptor OS=Mus musculus OX=10090 GN=Cd93 PE=1 SV=1	1	10	10	25.8	69.354	644	0	183.93	161430000	1429500	1607800	2212200	1104600	760270	2629100	1896600	2129600	0	0	1785200	1824400	1512300	776480	1211300	2950300	1309300	1572600	1801000	1446800	1984500	3092100	1734700	2148900	1624800	1562400	595050	1317300	1446300	2023800	141
2619	Q8K182	Complement component C8 alpha chain	C8a	sp|Q8K182|CO8A_MOUSE Complement component C8 alpha chain OS=Mus musculus OX=10090 GN=C8a PE=1 SV=1	1	5	5	11.8	66.08	587	0	210.8	11983000	228940	0	0	0	232990	0	458580	0	187180	0	251470	0	0	0	299320	0	0	727060	240490	0	0	0	359650	0	364490	464840	0	0	0	0	18
2307	Q8BH35	Complement component C8 beta chain	C8b	sp|Q8BH35|CO8B_MOUSE Complement component C8 beta chain OS=Mus musculus OX=10090 GN=C8b PE=1 SV=1	1	8	8	18.7	66.229	589	0	23.703	23759000	197750	0	261970	560080	165530	0	379400	0	757050	484180	0	163150	0	0	234360	0	432950	1243800	511330	278470	0	0	691800	171700	229470	359620	214960	0	453130	0	49
2759	Q8VCG4	Complement component C8 gamma chain	C8g	sp|Q8VCG4|CO8G_MOUSE Complement component C8 gamma chain OS=Mus musculus OX=10090 GN=C8g PE=1 SV=1	1	6	6	42.6	22.508	202	0	30.73	48158000	0	335900	295660	0	0	238450	563710	0	694970	490860	432170	0	351230	0	563100	305500	804410	1742300	791070	1049900	369220	341020	707670	294750	0	553820	0	940410	119660	453360	39
629	P06683	Complement component C9	C9	sp|P06683|CO9_MOUSE Complement component C9 OS=Mus musculus OX=10090 GN=C9 PE=1 SV=2	1	6	6	15.9	62.002	548	0	74.883	9819800	0	0	0	0	0	0	0	0	0	0	0	201840	0	0	0	0	415250	431330	286880	270290	0	0	339160	0	0	0	0	0	0	0	19
157	B8JJN0;P04186;CON__Q3KUS7	Complement factor B;Complement factor B Ba fragment;Complement factor B Bb fragment	Gm20547;Cfb	tr|B8JJN0|B8JJN0_MOUSE Predicted gene 20547 OS=Mus musculus OX=10090 GN=Gm20547 PE=3 SV=1;sp|P04186|CFAB_MOUSE Complement factor B OS=Mus musculus OX=10090 GN=Cfb PE=1 SV=2	3	9	9	9.5	142.32	1276	0	14.211	43486000	0	0	0	0	0	399070	220840	0	0	0	772340	537520	157770	0	599700	318420	436470	448380	743280	319850	757600	432110	0	0	1061000	717780	429620	333140	402250	631200	55			139	1899	1155
608	P03953	Complement factor D	Cfd	sp|P03953|CFAD_MOUSE Complement factor D OS=Mus musculus OX=10090 GN=Cfd PE=1 SV=1	1	4	4	26.6	28.057	259	0	48.479	202680000	1400400	2157100	1186500	0	1437700	2709800	3446200	2258900	3693800	4465000	1808800	1583600	2502800	5177600	1294300	2030400	0	4381800	2286000	6629200	718920	1907300	2708200	2452600	3397300	2135400	0	2266200	1484300	2409900	75
637	P06909	Complement factor H	Cfh	sp|P06909|CFAH_MOUSE Complement factor H OS=Mus musculus OX=10090 GN=Cfh PE=1 SV=2	1	21	14	25.7	139.14	1234	0	323.31	646510000	7479600	10665000	7126100	9745400	10455000	8107100	9573600	11732000	10768000	15991000	5098400	6136800	8191100	13870000	6674100	9693300	10744000	11412000	5198400	10286000	2121400	11128000	10429000	7737000	12035000	6737600	3547200	11198000	7709500	11814000	453			382	2072;2073	1222
1780	Q61129	Complement factor I;Complement factor I heavy chain;Complement factor I light chain	Cfi	sp|Q61129|CFAI_MOUSE Complement factor I OS=Mus musculus OX=10090 GN=Cfi PE=1 SV=3	1	17	17	38	67.26	603	0	323.31	455240000	5201200	5390200	4909900	2731000	7583900	6202600	5822300	4703500	4692300	4581200	774650	1030900	2174600	6237700	3327500	4253500	11837000	8181200	5174800	11556000	1750100	6451500	9687500	6400300	5197200	6680500	2282100	4720100	4232600	5396000	213
801	P19070	Complement receptor type 2	Cr2	sp|P19070|CR2_MOUSE Complement receptor type 2 OS=Mus musculus OX=10090 GN=Cr2 PE=1 SV=1	1	1	1	1.5	112.99	1025	1	-2	0	0	0	0	0	0	0	0	0	0	0	0	0	0	0	0	0	0	0	0	0	0	0	0	0	0	0	0	0	0	0	0	+			442;3156;3157
3312	Q9DA03	Complex III assembly factor LYRM7	Lyrm7	sp|Q9DA03|LYRM7_MOUSE Complex III assembly factor LYRM7 OS=Mus musculus OX=10090 GN=Lyrm7 PE=3 SV=2	1	1	1	9.6	12.047	104	0.00087451	2.5274	162320	0	0	0	0	0	0	0	0	0	0	0	0	0	0	0	0	0	0	0	0	0	0	61827	0	0	0	0	0	0	0	1
2104	Q6ZQK0	Condensin-2 complex subunit D3	Ncapd3	sp|Q6ZQK0|CNDD3_MOUSE Condensin-2 complex subunit D3 OS=Mus musculus OX=10090 GN=Ncapd3 PE=1 SV=3	1	1	1	1.3	169.43	1506	1	-2	0	0	0	0	0	0	0	0	0	0	0	0	0	0	0	0	0	0	0	0	0	0	0	0	0	0	0	0	0	0	0	0	+			1037;2529
2413	Q8BSP2	Condensin-2 complex subunit H2	Ncaph2	sp|Q8BSP2|CNDH2_MOUSE Condensin-2 complex subunit H2 OS=Mus musculus OX=10090 GN=Ncaph2 PE=1 SV=1	1	1	1	2.3	68.945	607	1	-2	0	0	0	0	0	0	0	0	0	0	0	0	0	0	0	0	0	0	0	0	0	0	0	0	0	0	0	0	0	0	0	0	+			2640
2915	Q91ZQ1	Cone cGMP-specific 3,5-cyclic phosphodiesterase subunit alpha	Pde6c	sp|Q91ZQ1|PDE6C_MOUSE Cone cGMP-specific 3,5-cyclic phosphodiesterase subunit alpha OS=Mus musculus OX=10090 GN=Pde6c PE=2 SV=1	1	1	1	1.5	98.784	861	1	-2	0	0	0	0	0	0	0	0	0	0	0	0	0	0	0	0	0	0	0	0	0	0	0	0	0	0	0	0	0	0	0	0	+		1280		461
1976	Q6A0A9	Constitutive coactivator of PPAR-gamma-like protein 1	FAM120A	sp|Q6A0A9|F120A_MOUSE Constitutive coactivator of PPAR-gamma-like protein 1 OS=Mus musculus OX=10090 GN=FAM120A PE=1 SV=2	1	2	2	2.8	121.64	1112	0	4.0015	4739900	0	0	0	0	0	0	0	0	0	0	108960	153220	0	0	85771	0	0	0	118390	0	0	0	0	0	0	0	0	0	82393	0	2
1485	Q07409	Contactin-3	Cntn3	sp|Q07409|CNTN3_MOUSE Contactin-3 OS=Mus musculus OX=10090 GN=Cntn3 PE=1 SV=2	1	1	1	1.6	113.23	1028	1	-2	0	0	0	0	0	0	0	0	0	0	0	0	0	0	0	0	0	0	0	0	0	0	0	0	0	0	0	0	0	0	0	0	+		608	628	432
3019	Q99LD4	COP9 signalosome complex subunit 1	Gps1	sp|Q99LD4|CSN1_MOUSE COP9 signalosome complex subunit 1 OS=Mus musculus OX=10090 GN=Gps1 PE=1 SV=1	1	2	2	4.5	53.442	471	0.003325	2.1061	989310	0	0	0	0	0	0	0	0	0	0	0	0	0	0	234850	0	0	0	0	0	0	0	0	0	0	0	0	0	87162	0	3
1201	P61202	COP9 signalosome complex subunit 2	Cops2	sp|P61202|CSN2_MOUSE COP9 signalosome complex subunit 2 OS=Mus musculus OX=10090 GN=Cops2 PE=1 SV=1	1	2	2	5.2	51.596	443	0.00044326	2.6031	1149200	0	0	0	0	0	0	0	0	0	0	0	0	0	0	0	0	0	0	138170	0	0	0	0	0	0	52540	0	0	0	0	4
546	O88544	COP9 signalosome complex subunit 4	Cops4	sp|O88544|CSN4_MOUSE COP9 signalosome complex subunit 4 OS=Mus musculus OX=10090 GN=Cops4 PE=1 SV=1	1	7	7	26.6	46.284	406	0	16.345	6996300	0	0	0	0	0	0	0	0	0	0	0	0	0	0	0	0	0	0	206180	0	0	0	0	0	0	211730	0	0	0	0	14
458	O35864	COP9 signalosome complex subunit 5	Cops5	sp|O35864|CSN5_MOUSE COP9 signalosome complex subunit 5 OS=Mus musculus OX=10090 GN=Cops5 PE=1 SV=3	1	7	7	28.7	37.548	334	0	28.883	38825000	442080	493900	495500	0	824220	424750	547430	0	297170	0	267860	0	0	566410	442250	600480	535030	835710	441110	676310	346640	437850	655790	665050	0	505390	0	634190	428520	266980	68
547	O88545	COP9 signalosome complex subunit 6	Cops6	sp|O88545|CSN6_MOUSE COP9 signalosome complex subunit 6 OS=Mus musculus OX=10090 GN=Cops6 PE=1 SV=1	1	1	1	4	35.88	324	0	27.406	0	0	0	0	0	0	0	0	0	0	0	0	0	0	0	0	0	0	0	0	0	0	0	0	0	0	0	0	0	0	0	1
3182	Q9CZ04	COP9 signalosome complex subunit 7a	Cops7a	sp|Q9CZ04|CSN7A_MOUSE COP9 signalosome complex subunit 7a OS=Mus musculus OX=10090 GN=Cops7a PE=1 SV=2	1	2	2	10.2	30.224	275	0	3.3484	1141600	0	0	0	0	0	0	0	0	0	0	190390	259320	0	0	98854	0	0	0	0	0	0	0	0	0	0	0	0	0	0	0	6
2486	Q8C166	Copine-1	Cpne1	sp|Q8C166|CPNE1_MOUSE Copine-1 OS=Mus musculus OX=10090 GN=Cpne1 PE=1 SV=1	1	6	5	18.7	58.886	536	0	11.14	50161000	331260	417540	475880	941160	1013800	0	328280	0	260930	0	897300	872770	698180	366190	930750	250810	0	369450	589070	459610	819540	338740	323100	309160	523180	374330	1000400	552250	441280	527860	72
2418	Q8BT60;P59108;Q1RLL3;Q9Z140;Q8BLR2;Q0VE82;Q9DC53;Q8JZW4	Copine-3	Cpne3	sp|Q8BT60|CPNE3_MOUSE Copine-3 OS=Mus musculus OX=10090 GN=Cpne3 PE=1 SV=2	8	13	12	39	59.584	533	0	209.23	345750000	7223900	5830800	5895700	5808600	3502900	5906400	4674700	3614700	3642600	3094700	3962100	2344000	4391100	2648000	3736000	7416200	4698700	4220700	3687000	2731600	3404900	4483600	5103500	6633700	4484800	4257800	1077700	5187000	4062500	3911200	279
3668	Q9WU84	Copper chaperone for superoxide dismutase	Ccs	sp|Q9WU84|CCS_MOUSE Copper chaperone for superoxide dismutase OS=Mus musculus OX=10090 GN=Ccs PE=1 SV=1	1	1	1	4.7	28.911	274	0	15.478	10286000	469860	547930	0	461650	400740	0	440140	0	323660	0	0	0	231940	0	0	434380	0	242890	0	0	0	327540	341670	0	0	326160	141630	208880	136470	199220	17
3304	Q9D8X1	Copper homeostasis protein cutC homolog	Cutc	sp|Q9D8X1|CUTC_MOUSE Copper homeostasis protein cutC homolog OS=Mus musculus OX=10090 GN=Cutc PE=1 SV=1	1	1	1	6.6	29.003	272	0.00044803	2.6809	728920	89395	0	73749	0	82858	0	105430	0	0	0	79356	0	0	0	0	0	0	0	0	0	0	0	0	0	0	0	0	0	0	0	2
404	O08997	Copper transport protein ATOX1	Atox1	sp|O08997|ATOX1_MOUSE Copper transport protein ATOX1 OS=Mus musculus OX=10090 GN=Atox1 PE=1 SV=1	1	4	4	58.8	7.3384	68	0	236.22	732410000	10164000	15330000	16583000	7177400	16298000	10501000	9161400	7062500	9190300	12356000	5462100	3674400	6598800	12220000	6114000	12902000	12493000	11154000	6221900	13080000	5017400	11560000	12022000	11100000	5021400	8492100	2775000	8295500	6571800	3718700	151
1936	Q64446	Copper-transporting ATPase 2	Atp7b	sp|Q64446|ATP7B_MOUSE Copper-transporting ATPase 2 OS=Mus musculus OX=10090 GN=Atp7b PE=1 SV=2	1	1	1	1.3	157.19	1462	1	-2	0	0	0	0	0	0	0	0	0	0	0	0	0	0	0	0	0	0	0	0	0	0	0	0	0	0	0	0	0	0	0	0	+		829	924;925;926	888
1607	Q3UMF0	Cordon-bleu protein-like 1	Cobll1	sp|Q3UMF0|COBL1_MOUSE Cordon-bleu protein-like 1 OS=Mus musculus OX=10090 GN=Cobll1 PE=1 SV=2	1	5	5	6.2	137.38	1273	0	10.311	8970900	402910	276320	398290	0	343500	293470	384810	0	0	0	0	0	0	0	0	0	0	0	0	0	197830	488760	432480	306050	0	0	0	0	0	0	6				704;3204
575	O89053	Coronin-1A	Coro1a	sp|O89053|COR1A_MOUSE Coronin-1A OS=Mus musculus OX=10090 GN=Coro1a PE=1 SV=5	1	7	7	21	50.989	461	0	121.08	158170000	0	0	841710	2442700	145860	1230300	0	0	0	0	1966400	3237800	1847300	0	1189500	0	680900	714470	2633900	524410	3147000	585570	239140	612910	2173900	2974100	2747900	1072700	1063700	1091700	83
3675	Q9WUM3	Coronin-1B	Coro1b	sp|Q9WUM3|COR1B_MOUSE Coronin-1B OS=Mus musculus OX=10090 GN=Coro1b PE=1 SV=1	1	5	5	13.6	53.912	484	0	8.5854	20958000	0	0	0	0	0	0	0	0	0	0	414200	466390	0	0	281790	0	0	0	154730	0	613710	0	0	0	0	0	441080	0	0	0	17
3676	Q9WUM4	Coronin-1C	Coro1c	sp|Q9WUM4|COR1C_MOUSE Coronin-1C OS=Mus musculus OX=10090 GN=Coro1c PE=1 SV=2	1	6	6	20.9	53.12	474	0	16.341	48302000	0	0	112310	0	0	193390	0	0	0	0	798250	982320	775980	0	709250	0	0	0	515630	0	1359400	0	0	0	596430	489080	952830	308440	172430	0	28
3246	Q9D2V7	Coronin-7	Coro7	sp|Q9D2V7|CORO7_MOUSE Coronin-7 OS=Mus musculus OX=10090 GN=Coro7 PE=1 SV=2	1	1	1	1.8	100.81	922	0.0087336	1.8002	635620	0	0	0	0	0	0	0	0	0	0	0	0	0	0	0	0	0	0	87060	0	0	0	0	0	0	0	0	0	0	0	1
1055	P50172	Corticosteroid 11-beta-dehydrogenase isozyme 1	Hsd11b1	sp|P50172|DHI1_MOUSE Corticosteroid 11-beta-dehydrogenase isozyme 1 OS=Mus musculus OX=10090 GN=Hsd11b1 PE=1 SV=3	1	6	6	18.5	32.364	292	0	40.546	184920000	540260	483430	829270	1887300	283170	990730	283600	0	1228800	611730	4573400	5406800	2855600	757260	4154100	448790	579750	421270	2187600	451900	3795500	0	320340	551780	2404300	2981500	3314000	1873200	2852400	2800600	81
1481	Q06770	Corticosteroid-binding globulin	Serpina6	sp|Q06770|CBG_MOUSE Corticosteroid-binding globulin OS=Mus musculus OX=10090 GN=Serpina6 PE=1 SV=1	1	4	4	15.6	44.769	397	0	10.805	31200000	135720	155400	212690	0	221440	227930	572520	0	0	0	228550	301730	420790	113750	262210	257370	744760	978470	388550	1322100	120560	0	203070	229750	0	460140	0	0	618080	287820	22
1726	Q60571	Corticotropin-releasing factor-binding protein	Crhbp	sp|Q60571|CRHBP_MOUSE Corticotropin-releasing factor-binding protein OS=Mus musculus OX=10090 GN=Crhbp PE=2 SV=1	1	1	1	5.9	36.047	322	0.0021097	2.2394	1377200	0	0	0	0	0	0	0	0	0	0	162400	0	262010	0	0	0	0	0	0	0	0	0	0	87031	0	0	0	0	0	0	5
1649	Q4KML4	Costars family protein ABRACL	Abracl	sp|Q4KML4|ABRAL_MOUSE Costars family protein ABRACL OS=Mus musculus OX=10090 GN=Abracl PE=1 SV=1	1	2	2	27.2	9.0303	81	0	54.775	226040000	2812100	2475800	3517200	1273600	3185900	2959000	2166800	2281900	4048100	2210900	971540	633360	1400800	2437000	1839700	4958600	5275500	3466800	2826700	5065600	1383500	2461800	4634500	4555800	683890	2795200	480270	2843300	1994600	1572900	87
1409	P97792	Coxsackievirus and adenovirus receptor homolog	Cxadr	sp|P97792|CXAR_MOUSE Coxsackievirus and adenovirus receptor homolog OS=Mus musculus OX=10090 GN=Cxadr PE=1 SV=1	1	3	3	9.9	39.947	365	0	9.0351	20092000	805940	395930	640530	0	307340	642620	639780	858520	0	0	325050	0	263000	0	0	529820	0	0	405000	606920	0	762880	609260	440350	488600	0	389970	0	0	0	37
532	O88271	Craniofacial development protein 1	Cfdp1	sp|O88271|CFDP1_MOUSE Craniofacial development protein 1 OS=Mus musculus OX=10090 GN=Cfdp1 PE=1 SV=1	1	4	4	21	32.921	295	0	36.263	57586000	1273900	1337800	1261500	1278000	2170600	1169000	686750	1599700	725130	754620	477780	582670	592750	1226600	551580	1370000	448440	616350	809560	646070	209860	916610	827860	941590	893720	528750	0	816750	563650	797580	83
750	P14847	C-reactive protein	Crp	sp|P14847|CRP_MOUSE C-reactive protein OS=Mus musculus OX=10090 GN=Crp PE=1 SV=2	1	7	7	38.7	25.36	225	0	144.18	161910000	1756500	1477200	1532900	1225800	2616600	2327700	2372100	605310	2104400	1355000	1362900	181450	1298000	2590100	630440	2267600	4244400	5529100	827040	4443600	201890	1558000	2530900	2304800	1099000	1990000	0	2409500	870890	1070400	127
1464	Q04447	Creatine kinase B-type	Ckb	sp|Q04447|KCRB_MOUSE Creatine kinase B-type OS=Mus musculus OX=10090 GN=Ckb PE=1 SV=1	1	11	11	37.5	42.713	381	0	272.95	734050000	8094400	13927000	9625300	7111900	8736600	8525100	18587000	9817300	13669000	12263000	5832200	8604600	5296000	8329700	8064400	9968600	3571200	14276000	8682200	8714400	5370700	9068000	11751000	10418000	3748400	7326200	3632200	10728000	8515600	8848100	352
642	P07310	Creatine kinase M-type	Ckm	sp|P07310|KCRM_MOUSE Creatine kinase M-type OS=Mus musculus OX=10090 GN=Ckm PE=1 SV=1	1	15	15	40.7	43.044	381	0	323.31	952930000	39992000	12549000	3856600	3832900	2882700	3186700	12050000	4443200	5033900	118530000	1617300	3128000	2505300	2945600	5478200	2307600	514080	107210000	8413900	2568100	3061100	1890200	6402800	5488300	25442000	1062900	5335500	7226000	5471800	616560	247
2026	Q6P8J7	Creatine kinase S-type, mitochondrial	Ckmt2	sp|Q6P8J7|KCRS_MOUSE Creatine kinase S-type, mitochondrial OS=Mus musculus OX=10090 GN=Ckmt2 PE=1 SV=1	1	6	5	21.5	47.473	419	0	323.31	118880000	1814400	6899800	1015400	0	1350500	219810	6420000	1978100	2141400	3409000	926400	1062100	860610	1201700	4051100	773830	0	768600	1750900	814400	1243300	917860	2485000	1013200	767150	525590	680850	3132100	2791200	415230	86
910	P30275	Creatine kinase U-type, mitochondrial	Ckmt1	sp|P30275|KCRU_MOUSE Creatine kinase U-type, mitochondrial OS=Mus musculus OX=10090 GN=Ckmt1 PE=1 SV=1	1	4	3	17.2	47.003	418	0	33.264	5856200	128910	119710	273090	0	144340	0	287050	0	216110	318770	259770	507790	0	0	265260	0	0	0	0	0	0	0	0	126050	378970	0	243410	292270	184700	0	17
996	P45481	CREB-binding protein	Crebbp	sp|P45481|CBP_MOUSE CREB-binding protein OS=Mus musculus OX=10090 GN=Crebbp PE=1 SV=3	1	2	2	2	265.49	2441	0.0045193	2.0155	37770000	564370	994990	0	0	693040	716430	887360	0	964810	1136800	0	0	0	0	0	603160	934070	1137900	501800	561730	474220	814180	764680	582430	0	491870	0	526850	0	0	2
1026	P47941	Crk-like protein	Crkl	sp|P47941|CRKL_MOUSE Crk-like protein OS=Mus musculus OX=10090 GN=Crkl PE=1 SV=2	1	7	7	37.6	33.83	303	0	73.209	131870000	2600900	3322100	2367000	2387100	2915300	2295800	3088700	3608800	2428500	2906300	1380300	848620	1733200	3230100	1900800	2980300	1676800	1511100	865680	1676600	980950	2240500	2039700	2027700	1488700	2028400	0	2397800	1605600	2894600	178
1350	P70698	CTP synthase 1	Ctps1	sp|P70698|PYRG1_MOUSE CTP synthase 1 OS=Mus musculus OX=10090 GN=Ctps1 PE=1 SV=2	1	1	1	4.4	66.682	591	1	-2	0	0	0	0	0	0	0	0	0	0	0	0	0	0	0	0	0	0	0	0	0	0	0	0	0	0	0	0	0	0	0	0	+		559	579	319
2768	Q8VCP9	C-type lectin domain family 14 member A	Clec14a	sp|Q8VCP9|CLC14_MOUSE C-type lectin domain family 14 member A OS=Mus musculus OX=10090 GN=Clec14a PE=1 SV=2	1	5	5	20.3	49.065	459	0	15.879	14619000	87788	92860	56134	249290	0	0	0	0	168520	0	533480	0	0	0	242380	0	78810	140920	258500	0	250140	76955	85632	123560	180830	287340	0	0	0	0	41
1937	Q64449	C-type mannose receptor 2	Mrc2	sp|Q64449|MRC2_MOUSE C-type mannose receptor 2 OS=Mus musculus OX=10090 GN=Mrc2 PE=1 SV=3	1	1	1	0.9	167.07	1479	0	94.111	1394400	0	0	0	0	0	0	0	0	0	0	45843	0	0	0	39255	44696	0	0	59705	0	0	0	0	32421	0	154780	0	0	0	0	10
2949	Q923L3	CUB and sushi domain-containing protein 1	Csmd1	sp|Q923L3|CSMD1_MOUSE CUB and sushi domain-containing protein 1 OS=Mus musculus OX=10090 GN=Csmd1 PE=1 SV=2	1	1	1	0.8	387.86	3564	1	-2	0	0	0	0	0	0	0	0	0	0	0	0	0	0	0	0	0	0	0	0	0	0	0	0	0	0	0	0	0	0	0	0	+			1477;1478
3712	Q9Z0H4	CUGBP Elav-like family member 2	Celf2	sp|Q9Z0H4|CELF2_MOUSE CUGBP Elav-like family member 2 OS=Mus musculus OX=10090 GN=Celf2 PE=1 SV=1	1	1	1	3.1	54.27	508	0	30.272	1208500	0	0	0	0	0	0	0	0	0	0	0	0	0	0	0	129620	0	0	48711	66539	0	0	0	0	0	0	0	0	0	0	1
3662	Q9WTX6	Cullin-1	Cul1	sp|Q9WTX6|CUL1_MOUSE Cullin-1 OS=Mus musculus OX=10090 GN=Cul1 PE=1 SV=1	1	1	1	1.5	89.69	776	0.0041305	2.066	0	0	0	0	0	0	0	0	0	0	0	0	0	0	0	0	0	0	0	0	0	0	0	0	0	0	0	0	0	0	0	2
3259	Q9D4H8	Cullin-2	Cul2	sp|Q9D4H8|CUL2_MOUSE Cullin-2 OS=Mus musculus OX=10090 GN=Cul2 PE=1 SV=2	1	1	1	1.5	86.876	745	1	-2	0	0	0	0	0	0	0	0	0	0	0	0	0	0	0	0	0	0	0	0	0	0	0	0	0	0	0	0	0	0	0	0	+			1557;2924;2925
3537	Q9JLV5	Cullin-3	Cul3	sp|Q9JLV5|CUL3_MOUSE Cullin-3 OS=Mus musculus OX=10090 GN=Cul3 PE=1 SV=1	1	2	2	4.3	88.947	768	0	8.9203	869550	0	0	0	0	0	0	0	0	0	0	0	0	0	0	55197	0	0	0	0	0	0	0	0	0	0	0	0	0	62561	0	7
54	A2A432	Cullin-4B	Cul4b	sp|A2A432|CUL4B_MOUSE Cullin-4B OS=Mus musculus OX=10090 GN=Cul4b PE=1 SV=1	1	1	1	2	110.7	970	1	-2	0	0	0	0	0	0	0	0	0	0	0	0	0	0	0	0	0	0	0	0	0	0	0	0	0	0	0	0	0	0	0	0	+		27	36;1802;1803;3086	503
3264	Q9D5V5	Cullin-5	Cul5	sp|Q9D5V5|CUL5_MOUSE Cullin-5 OS=Mus musculus OX=10090 GN=Cul5 PE=1 SV=3	1	2	2	3.8	90.973	780	0	6.6415	183310	0	0	0	0	0	0	0	0	0	0	0	0	0	0	55799	0	0	0	0	0	0	0	0	0	0	0	0	0	0	0	1				1562
2099	Q6ZQ38	Cullin-associated NEDD8-dissociated protein 1	Cand1	sp|Q6ZQ38|CAND1_MOUSE Cullin-associated NEDD8-dissociated protein 1 OS=Mus musculus OX=10090 GN=Cand1 PE=1 SV=2	1	17	17	18.9	136.33	1230	0	112.42	98378000	0	0	133060	296690	0	0	0	0	0	0	1830400	1579800	642130	0	2460600	0	0	0	2581100	157100	2885000	0	0	45448	315560	1342400	507410	293080	1217400	250710	82			908	1028;1029;1030;1031;1032;2524;2525;3247	926
2719	Q8R373	CXADR-like membrane protein	Clmp	sp|Q8R373|CLMP_MOUSE CXADR-like membrane protein OS=Mus musculus OX=10090 GN=Clmp PE=1 SV=1	1	1	1	4.8	41.214	373	1	-2	0	0	0	0	0	0	0	0	0	0	0	0	0	0	0	0	0	0	0	0	0	0	0	0	0	0	0	0	0	0	0	0	+			1380;1381;1382;1383;1384;1385
3509	Q9JJZ8	Cyclic nucleotide-gated cation channel alpha-3	Cnga3	sp|Q9JJZ8|CNGA3_MOUSE Cyclic nucleotide-gated cation channel alpha-3 OS=Mus musculus OX=10090 GN=Cnga3 PE=1 SV=2	1	2	2	3.8	72.701	631	1	-2	0	0	0	0	0	0	0	0	0	0	0	0	0	0	0	0	0	0	0	0	0	0	0	0	0	0	0	0	0	0	0	0	+		1430	1634;2988	600
705	P11440	Cyclin-dependent kinase 1	Cdk1	sp|P11440|CDK1_MOUSE Cyclin-dependent kinase 1 OS=Mus musculus OX=10090 GN=Cdk1 PE=1 SV=3	1	2	1	7.1	34.106	297	1	-2	0	0	0	0	0	0	0	0	0	0	0	0	0	0	0	0	0	0	0	0	0	0	0	0	0	0	0	0	0	0	0	0	+		435		88
1515	Q14AX6	Cyclin-dependent kinase 12	Cdk12	sp|Q14AX6|CDK12_MOUSE Cyclin-dependent kinase 12 OS=Mus musculus OX=10090 GN=Cdk12 PE=1 SV=2	1	2	1	1.3	163.68	1484	1	-2	0	0	0	0	0	0	0	0	0	0	0	0	0	0	0	0	0	0	0	0	0	0	0	0	0	0	0	0	0	0	0	0	+		615	645;646;2254	262
1749	Q60772	Cyclin-dependent kinase 4 inhibitor C	Cdkn2c	sp|Q60772|CDN2C_MOUSE Cyclin-dependent kinase 4 inhibitor C OS=Mus musculus OX=10090 GN=Cdkn2c PE=1 SV=1	1	1	1	14.3	18.066	168	0	22.574	1427900	0	0	0	0	0	0	53674	0	0	0	0	0	0	0	0	100830	0	0	93624	0	0	0	0	61585	0	24941	0	0	0	0	10
1001	P46414	Cyclin-dependent kinase inhibitor 1B	Cdkn1b	sp|P46414|CDN1B_MOUSE Cyclin-dependent kinase inhibitor 1B OS=Mus musculus OX=10090 GN=Cdkn1b PE=1 SV=2	1	5	5	35	22.193	197	0	62.78	39931000	1541600	822000	752940	865830	984950	743100	801120	861010	583760	573670	0	0	0	722340	246980	1006100	953990	417580	464130	706570	0	304730	672790	829640	420990	640820	0	418440	351830	383190	43
2369	Q8BLF2	Cyclin-dependent kinase-like 3	Cdkl3	sp|Q8BLF2|CDKL3_MOUSE Cyclin-dependent kinase-like 3 OS=Mus musculus OX=10090 GN=Cdkl3 PE=2 SV=2	1	1	1	3.5	67.738	595	1	-2	0	0	0	0	0	0	0	0	0	0	0	0	0	0	0	0	0	0	0	0	0	0	0	0	0	0	0	0	0	0	0	0	+		1042		9
1048	P49615	Cyclin-dependent-like kinase 5	Cdk5	sp|P49615|CDK5_MOUSE Cyclin-dependent-like kinase 5 OS=Mus musculus OX=10090 GN=Cdk5 PE=1 SV=1	1	2	1	5.8	33.288	292	1	-2	623240	0	0	0	0	0	0	0	0	0	0	0	0	0	0	92837	0	0	0	0	0	0	0	0	0	0	119070	0	0	0	0	2	+		500;501		3;6
3010	Q99KY4	Cyclin-G-associated kinase	Gak	sp|Q99KY4|GAK_MOUSE Cyclin-G-associated kinase OS=Mus musculus OX=10090 GN=Gak PE=1 SV=2	1	1	1	1.3	143.64	1305	0.0033459	2.1594	629780	71773	0	0	0	0	0	0	0	0	0	0	0	0	0	0	0	0	0	0	0	0	0	87643	74255	0	0	0	0	0	0	4
209	D3YUJ3;Q8BGU5	Cyclin-Y	Ccnyl1;Ccny	tr|D3YUJ3|D3YUJ3_MOUSE Cyclin Y-like 1 OS=Mus musculus OX=10090 GN=Ccnyl1 PE=1 SV=1;sp|Q8BGU5|CCNY_MOUSE Cyclin-Y OS=Mus musculus OX=10090 GN=Ccny PE=1 SV=1	2	1	1	6	41.6	367	1	-2	0	0	0	0	0	0	0	0	0	0	0	0	0	0	0	0	0	0	0	0	0	0	0	0	0	0	0	0	0	0	0	0	+			1918;1919
2766	Q8VCN5	Cystathionine gamma-lyase	Cth	sp|Q8VCN5|CGL_MOUSE Cystathionine gamma-lyase OS=Mus musculus OX=10090 GN=Cth PE=1 SV=1	1	1	1	4.3	43.567	398	0	181.84	926960	0	0	107850	0	0	0	0	0	0	0	0	0	0	0	0	0	0	0	50837	0	0	0	0	106750	0	0	0	0	0	0	2
1890	Q62426	Cystatin-B	Cstb	sp|Q62426|CYTB_MOUSE Cystatin-B OS=Mus musculus OX=10090 GN=Cstb PE=1 SV=1	1	5	5	51	11.045	98	0	56.715	816900000	15938000	18910000	14092000	4751700	16237000	14135000	14407000	10459000	12755000	16114000	8765400	2657400	7100800	10014000	10628000	14398000	11662000	10070000	5435900	9626900	6286100	10538000	12499000	9828900	3226500	6817400	2131500	11299000	10372000	7345200	107
821	P21460	Cystatin-C	Cst3	sp|P21460|CYTC_MOUSE Cystatin-C OS=Mus musculus OX=10090 GN=Cst3 PE=1 SV=2	1	2	2	17.1	15.531	140	0	8.3827	16355000	697840	0	0	0	0	1234100	1144100	863670	0	605850	0	528240	0	806990	0	1027900	0	0	0	0	0	770700	0	0	0	642160	0	0	0	0	5
1378	P97315	Cysteine and glycine-rich protein 1	Csrp1	sp|P97315|CSRP1_MOUSE Cysteine and glycine-rich protein 1 OS=Mus musculus OX=10090 GN=Csrp1 PE=1 SV=3	1	10	10	59.6	20.583	193	0	323.31	4621600000	105100000	88500000	72196000	107630000	112510000	64399000	79312000	87544000	68840000	71820000	40499000	37281000	70261000	121130000	57764000	81889000	68239000	34114000	37898000	39756000	46968000	70004000	51459000	56351000	91654000	38745000	49820000	58344000	45014000	50413000	382
1377	P97314	Cysteine and glycine-rich protein 2	Csrp2	sp|P97314|CSRP2_MOUSE Cysteine and glycine-rich protein 2 OS=Mus musculus OX=10090 GN=Csrp2 PE=1 SV=3	1	2	2	14	20.926	193	0.0033487	2.1701	5891900	0	0	0	737030	0	0	310580	0	0	422660	0	0	0	372680	0	505940	296510	0	0	0	0	445860	0	0	0	0	0	0	0	0	3
1062	P50462	Cysteine and glycine-rich protein 3	Csrp3	sp|P50462|CSRP3_MOUSE Cysteine and glycine-rich protein 3 OS=Mus musculus OX=10090 GN=Csrp3 PE=1 SV=1	1	6	6	50	20.895	194	0	162.92	194090000	6476400	5044000	1662300	1483000	3855000	788390	10210000	3060600	3112200	19806000	874720	620240	1288100	2536800	3464600	2553400	0	6073600	2823500	1473400	1197200	1992600	2862600	2666800	4972000	0	2003600	4473800	2666000	0	86				490
3238	Q9D1P4	Cysteine and histidine-rich domain-containing protein 1	Chordc1	sp|Q9D1P4|CHRD1_MOUSE Cysteine and histidine-rich domain-containing protein 1 OS=Mus musculus OX=10090 GN=Chordc1 PE=1 SV=1	1	5	5	24.5	37.35	331	0	77.697	20196000	302600	341300	342370	345250	204860	421750	293190	575610	517060	0	281680	331920	0	313580	249200	376730	0	402980	396680	299810	218800	248510	282800	480770	0	250200	0	338390	0	284820	40
3338	Q9DBE0	Cysteine sulfinic acid decarboxylase	Csad	sp|Q9DBE0|CSAD_MOUSE Cysteine sulfinic acid decarboxylase OS=Mus musculus OX=10090 GN=Csad PE=1 SV=1	1	3	3	8.9	55.144	493	0	13.918	2250500	0	0	0	0	0	0	0	0	0	0	155700	174270	0	0	283620	0	0	0	0	0	0	0	0	0	0	153430	165680	195080	0	0	5
1297	P63254	Cysteine-rich protein 1	Crip1	sp|P63254|CRIP1_MOUSE Cysteine-rich protein 1 OS=Mus musculus OX=10090 GN=Crip1 PE=1 SV=2	1	3	3	23.4	8.5497	77	0	98.275	1015500000	15340000	7811300	18454000	11408000	19875000	9478700	3546000	7576100	8143200	5869100	5483700	4241600	5553800	14912000	5905600	29632000	15907000	13658000	12208000	10121000	6819400	18904000	25803000	22249000	12244000	16663000	7131000	9818000	9623400	6631200	71
3386	Q9DCT8	Cysteine-rich protein 2	Crip2	sp|Q9DCT8|CRIP2_MOUSE Cysteine-rich protein 2 OS=Mus musculus OX=10090 GN=Crip2 PE=1 SV=1	1	7	7	63.9	22.727	208	0	244.82	2059600000	45227000	30511000	34833000	35117000	38992000	24322000	33742000	24199000	30180000	22022000	15839000	18800000	27399000	41042000	15598000	29900000	27479000	16473000	13680000	17240000	31986000	27472000	22187000	21849000	20502000	22696000	13997000	19883000	16619000	27736000	146			1400		79
3176	Q9CYA0	Cysteine-rich with EGF-like domain protein 2	Creld2	sp|Q9CYA0|CREL2_MOUSE Cysteine-rich with EGF-like domain protein 2 OS=Mus musculus OX=10090 GN=Creld2 PE=1 SV=1	1	3	3	9.7	38.219	350	0	100.17	23710000	490150	854110	369770	0	517230	934260	583830	781900	501530	0	684400	0	354640	899130	493300	571750	0	369620	0	621110	0	312850	506130	0	415820	0	591830	909070	570680	615120	45
862	P26361	Cystic fibrosis transmembrane conductance regulator	Cftr	sp|P26361|CFTR_MOUSE Cystic fibrosis transmembrane conductance regulator OS=Mus musculus OX=10090 GN=Cftr PE=1 SV=2	1	1	1	0.7	167.87	1476	1	-2	0	0	0	0	0	0	0	0	0	0	0	0	0	0	0	0	0	0	0	0	0	0	0	0	0	0	0	0	0	0	0	0	+			451;2114
579	P00158	Cytochrome b	Mt-Cyb	sp|P00158|CYB_MOUSE Cytochrome b OS=Mus musculus OX=10090 GN=Mt-Cyb PE=1 SV=1	1	1	1	2.4	43.209	381	0	2.9829	6959600	0	0	0	134350	0	0	0	0	0	0	164810	257230	176950	0	284710	0	0	0	209240	0	118820	0	0	0	128880	59171	0	0	285870	0	13
1775	Q61093	Cytochrome b-245 heavy chain	Cybb	sp|Q61093|CY24B_MOUSE Cytochrome b-245 heavy chain OS=Mus musculus OX=10090 GN=Cybb PE=1 SV=1	1	1	1	3.7	65.304	570	0.002124	2.2812	608960	0	0	0	0	0	0	0	0	0	0	0	0	0	0	0	0	0	0	55407	0	0	0	0	0	0	76488	0	0	0	0	3
1139	P56395	Cytochrome b5	Cyb5a	sp|P56395|CYB5_MOUSE Cytochrome b5 OS=Mus musculus OX=10090 GN=Cyb5a PE=1 SV=2	1	5	5	47.8	15.241	134	0	100.69	1494400000	33286000	29676000	21647000	29806000	29417000	41898000	16832000	25121000	29639000	25361000	12978000	10165000	15068000	24694000	13030000	25997000	19118000	15073000	9442400	16363000	16095000	19638000	14888000	17415000	30630000	11309000	18554000	16979000	14668000	17451000	211
3183	Q9CZ13	Cytochrome b-c1 complex subunit 1, mitochondrial	Uqcrc1	sp|Q9CZ13|QCR1_MOUSE Cytochrome b-c1 complex subunit 1, mitochondrial OS=Mus musculus OX=10090 GN=Uqcrc1 PE=1 SV=2	1	11	11	32.3	52.851	480	0	134.42	187290000	1410600	856680	858910	1318900	0	1085700	651110	1555400	891360	1590400	3180900	4790500	2357400	526410	3446100	673940	0	965850	2563000	586260	4612500	598960	894300	572890	2390000	1833000	3434200	2061100	1858000	1953500	103
3075	Q9CPX8	Cytochrome b-c1 complex subunit 10	Uqcr11	sp|Q9CPX8|QCR10_MOUSE Cytochrome b-c1 complex subunit 10 OS=Mus musculus OX=10090 GN=Uqcr11 PE=3 SV=1	1	1	1	21.4	6.5386	56	0.003314	2.0869	1710000	0	0	0	0	0	0	3420.4	0	0	0	0	0	0	0	172710	0	0	0	141350	0	0	0	0	0	0	39886	0	0	0	0	5
3334	Q9DB77	Cytochrome b-c1 complex subunit 2, mitochondrial	Uqcrc2	sp|Q9DB77|QCR2_MOUSE Cytochrome b-c1 complex subunit 2, mitochondrial OS=Mus musculus OX=10090 GN=Uqcrc2 PE=1 SV=1	1	9	9	28.9	48.234	453	0	110.15	189500000	1030600	721880	573170	553490	0	194560	799710	0	770160	0	2045100	4600500	1108100	0	3525000	0	509810	349500	3378400	0	5682100	0	786830	1099800	1968200	1716900	2209500	460510	1483300	593280	94
1426	P99028	Cytochrome b-c1 complex subunit 6, mitochondrial	Uqcrh	sp|P99028|QCR6_MOUSE Cytochrome b-c1 complex subunit 6, mitochondrial OS=Mus musculus OX=10090 GN=Uqcrh PE=1 SV=2	1	3	3	47.2	10.435	89	0	86.428	297810000	4346300	11412000	3742800	2696700	6508400	3130800	8839500	4883500	6219000	12798000	2530400	1693400	4503900	6898300	6090400	7924400	0	4075800	2079800	6263400	1277600	5790300	4924000	3935300	2493500	1408100	2559400	8061800	4385500	2972300	64
3291	Q9D855	Cytochrome b-c1 complex subunit 7	Uqcrb	sp|Q9D855|QCR7_MOUSE Cytochrome b-c1 complex subunit 7 OS=Mus musculus OX=10090 GN=Uqcrb PE=1 SV=3	1	4	4	34.2	13.527	111	0	75.776	151900000	3652600	6406500	3213700	3727700	6085700	1705500	4084000	4259500	3273900	7235000	1376600	1892400	3085900	4986300	1252000	3002300	1360400	2052300	1277700	1154800	1195000	1771700	2689100	1707500	5024700	1582100	3136300	3315700	2607200	3975700	107
3087	Q9CQ69	Cytochrome b-c1 complex subunit 8	Uqcrq	sp|Q9CQ69|QCR8_MOUSE Cytochrome b-c1 complex subunit 8 OS=Mus musculus OX=10090 GN=Uqcrq PE=1 SV=3	1	1	1	15.9	9.7681	82	0.00087146	2.4837	12798000	0	0	0	0	0	0	0	0	0	0	219950	0	0	0	488360	0	0	0	227400	0	432710	0	0	0	0	0	0	0	209490	0	5
2700	Q8R1I1	Cytochrome b-c1 complex subunit 9	Uqcr10	sp|Q8R1I1|QCR9_MOUSE Cytochrome b-c1 complex subunit 9 OS=Mus musculus OX=10090 GN=Uqcr10 PE=1 SV=1	1	2	2	37.5	7.4454	64	0.00044883	2.7087	38762000	0	0	200160	312140	146270	0	0	0	0	0	581730	653870	258350	0	495420	0	202050	0	296990	0	752270	0	0	0	465720	446900	678460	324520	286260	0	16
3135	Q9CR68	Cytochrome b-c1 complex subunit Rieske, mitochondrial;Cytochrome b-c1 complex subunit 11	Uqcrfs1	sp|Q9CR68|UCRI_MOUSE Cytochrome b-c1 complex subunit Rieske, mitochondrial OS=Mus musculus OX=10090 GN=Uqcrfs1 PE=1 SV=1	1	4	4	24.8	29.367	274	0	70.067	12592000	343150	272750	0	0	471670	245370	449870	376290	326430	0	0	0	435270	586980	627780	0	0	0	0	0	349480	0	0	0	0	327450	0	0	373920	286700	18
2287	Q8BGD8	Cytochrome c oxidase assembly factor 6 homolog	Coa6	sp|Q8BGD8|COA6_MOUSE Cytochrome c oxidase assembly factor 6 homolog OS=Mus musculus OX=10090 GN=Coa6 PE=1 SV=1	1	1	1	16.5	9.2983	79	0	3.1156	2271600	172390	0	0	346750	0	0	0	0	0	0	102930	194850	0	303610	0	117140	0	0	0	0	0	0	0	0	355550	0	0	0	0	284000	7
582	P00416	Cytochrome c oxidase subunit 3	mt-Co3	sp|P00416|COX3_MOUSE Cytochrome c oxidase subunit 3 OS=Mus musculus OX=10090 GN=mt-Co3 PE=1 SV=2	1	1	1	5.4	29.922	261	0	6.2864	25202000	0	0	0	0	0	0	0	0	0	0	0	0	226400	0	0	0	0	0	1220200	0	657650	0	0	0	0	524500	0	0	0	0	5
808	P19783	Cytochrome c oxidase subunit 4 isoform 1, mitochondrial	Cox4i1	sp|P19783|COX41_MOUSE Cytochrome c oxidase subunit 4 isoform 1, mitochondrial OS=Mus musculus OX=10090 GN=Cox4i1 PE=1 SV=2	1	4	4	24.9	19.53	169	0	8.835	151140000	2357500	1622300	1130500	1690300	840510	1483000	2174700	3460000	2116200	1112000	2109000	1755800	1712400	1392300	2737200	1337500	1731400	1687900	1668600	1265800	1972600	2104800	2001700	1521200	1970300	1756400	2734900	1381700	1899600	1820100	50
720	P12787	Cytochrome c oxidase subunit 5A, mitochondrial	Cox5a	sp|P12787|COX5A_MOUSE Cytochrome c oxidase subunit 5A, mitochondrial OS=Mus musculus OX=10090 GN=Cox5a PE=1 SV=2	1	8	8	58.9	16.101	146	0	33.856	692690000	10778000	8840500	10281000	1755700	11170000	12909000	5925800	2023800	6465500	7962900	3312700	595790	6243200	8172400	4673400	12525000	7014500	6980500	10423000	11433000	6063900	17962000	14116000	11893000	2878500	8329000	1191200	5984300	4793800	3336900	99
807	P19536	Cytochrome c oxidase subunit 5B, mitochondrial	Cox5b	sp|P19536|COX5B_MOUSE Cytochrome c oxidase subunit 5B, mitochondrial OS=Mus musculus OX=10090 GN=Cox5b PE=1 SV=1	1	3	3	30.5	13.813	128	0	9.2807	53673000	1430500	948400	1294800	620060	1155500	1012200	1140800	0	1236000	808030	779740	818740	1102900	1981800	0	1193100	1774800	0	455710	0	622730	566360	0	0	1209100	0	0	0	0	0	22
1138	P56391	Cytochrome c oxidase subunit 6B1	Cox6b1	sp|P56391|CX6B1_MOUSE Cytochrome c oxidase subunit 6B1 OS=Mus musculus OX=10090 GN=Cox6b1 PE=1 SV=2	1	5	5	53.5	10.071	86	0	42.179	353990000	7659800	8329400	5897200	6521500	6623800	5954000	7017500	6852300	5240200	7505700	4969900	3012900	4295000	9601700	5505800	4174600	1269800	3459100	3844900	2315800	3115200	2929500	3970700	2818100	10697000	2327700	3646900	9280800	5536500	7490800	121
3064	Q9CPQ1	Cytochrome c oxidase subunit 6C	Cox6c	sp|Q9CPQ1|COX6C_MOUSE Cytochrome c oxidase subunit 6C OS=Mus musculus OX=10090 GN=Cox6c PE=1 SV=3	1	3	3	28.9	8.4689	76	0	3.3635	69616000	893980	506760	1086800	595310	731850	481520	614240	0	371600	478790	545710	765900	705350	0	1729200	928210	0	692250	1228900	0	870510	773150	480010	0	814160	1135300	1241300	0	490900	0	19
1889	Q62425	Cytochrome c oxidase subunit NDUFA4	Ndufa4	sp|Q62425|NDUA4_MOUSE Cytochrome c oxidase subunit NDUFA4 OS=Mus musculus OX=10090 GN=Ndufa4 PE=1 SV=2	1	2	2	26.8	9.3267	82	0	4.531	103810000	604980	456320	568750	1283400	0	433430	529250	1022100	683290	652450	1820900	3228800	1324900	436360	2683200	0	459620	677030	2002300	0	1884400	0	525690	309810	1854200	952470	2389200	1599100	2339100	1820500	34
1275	P62897;CON__P62894;P00015	Cytochrome c, somatic	Cycs	sp|P62897|CYC_MOUSE Cytochrome c, somatic OS=Mus musculus OX=10090 GN=Cycs PE=1 SV=2	3	8	8	57.1	11.605	105	0	323.31	1229000000	23198000	28018000	14463000	22029000	31510000	19819000	18354000	28207000	13981000	25551000	13796000	17458000	14764000	36750000	18380000	18725000	12075000	11465000	9820700	10692000	9153900	12216000	17139000	11822000	35070000	6158500	22078000	38016000	22051000	30366000	129			540		40
3217	Q9D0M3	Cytochrome c1, heme protein, mitochondrial	Cyc1	sp|Q9D0M3|CY1_MOUSE Cytochrome c1, heme protein, mitochondrial OS=Mus musculus OX=10090 GN=Cyc1 PE=1 SV=1	1	5	5	23.7	35.327	325	0	26.488	32146000	0	0	0	399250	0	0	0	0	0	0	0	1243500	1077800	342770	1243500	0	0	0	1215500	179940	787190	0	0	0	599020	390020	714390	254190	423350	0	30
580	P00184;P00186	Cytochrome P450 1A1	Cyp1a1	sp|P00184|CP1A1_MOUSE Cytochrome P450 1A1 OS=Mus musculus OX=10090 GN=Cyp1a1 PE=1 SV=2	2	4	4	8.8	59.229	524	0	5.4655	1577700	0	0	0	0	0	1056000	0	0	0	0	0	430080	0	0	0	0	0	0	0	0	0	0	0	0	0	0	0	0	0	0	5
757	P20852;P15392	Cytochrome P450 2A5;Cytochrome P450 2A4	Cyp2a5;Cyp2a4	sp|P20852|CP2A5_MOUSE Cytochrome P450 2A5 OS=Mus musculus OX=10090 GN=Cyp2a5 PE=2 SV=1;sp|P15392|CP2A4_MOUSE Cytochrome P450 2A4 OS=Mus musculus OX=10090 GN=Cyp2a4 PE=2 SV=3	2	3	3	6.7	56.74	494	0	5.0007	279700	0	0	0	0	0	0	0	0	0	0	0	115660	0	0	45939	0	0	0	0	0	0	0	0	0	0	0	0	0	0	0	5
721	P12791;P12790	Cytochrome P450 2B10	Cyp2b10	sp|P12791|CP2BA_MOUSE Cytochrome P450 2B10 OS=Mus musculus OX=10090 GN=Cyp2b10 PE=1 SV=1	2	11	8	21.6	56.743	500	0	58.042	194260000	308430	0	117900	1942000	0	0	0	0	598910	0	5863700	5654200	3081800	300060	3419400	113880	0	0	3478700	180160	5447700	0	0	0	2538000	3224300	4195100	1051800	1724000	1936200	103
488	O55071	Cytochrome P450 2B19	Cyp2b19	sp|O55071|CP2BJ_MOUSE Cytochrome P450 2B19 OS=Mus musculus OX=10090 GN=Cyp2b19 PE=2 SV=1	1	4	1	8.9	55.996	492	0	65.901	64015000	0	0	0	0	0	0	0	0	0	0	210550	0	262260	62382	258950	0	0	0	582300	0	2928700	0	0	0	0	190490	78583	0	275900	0	7
3287	Q9D816	Cytochrome P450 2C55	Cyp2c55	sp|Q9D816|CP255_MOUSE Cytochrome P450 2C55 OS=Mus musculus OX=10090 GN=Cyp2c55 PE=1 SV=1	1	1	1	2.4	56.095	490	1	-2	0	0	0	0	0	0	0	0	0	0	0	0	0	0	0	0	0	0	0	0	0	0	0	0	0	0	0	0	0	0	0	0	+			1563
1466	Q05421	Cytochrome P450 2E1	Cyp2e1	sp|Q05421|CP2E1_MOUSE Cytochrome P450 2E1 OS=Mus musculus OX=10090 GN=Cyp2e1 PE=1 SV=1	1	2	2	10.1	56.804	493	0.0033361	2.1322	285110	0	0	0	0	0	0	0	0	0	0	0	0	0	0	86788	0	0	0	0	0	0	0	0	0	0	0	0	0	0	0	2			594	2229	277
927	P33267	Cytochrome P450 2F2	Cyp2f2	sp|P33267|CP2F2_MOUSE Cytochrome P450 2F2 OS=Mus musculus OX=10090 GN=Cyp2f2 PE=1 SV=1	1	21	21	46.2	55.948	491	0	313.47	1004300000	1773500	1367600	3072400	8206300	910460	3009300	1131100	1335200	4204800	1340700	23882000	28674000	16684000	2356800	17712000	1834300	294850	1537700	18048000	2428000	25360000	150210	1249600	1080200	12623000	10828000	15604000	7742400	14814000	11688000	367
1938	Q64459	Cytochrome P450 3A11	Cyp3a11	sp|Q64459|CP3AB_MOUSE Cytochrome P450 3A11 OS=Mus musculus OX=10090 GN=Cyp3a11 PE=1 SV=1	1	1	1	2.2	57.854	504	1	-2	0	0	0	0	0	0	0	0	0	0	0	0	0	0	0	0	0	0	0	0	0	0	0	0	0	0	0	0	0	0	0	0	+		830		116
1939	Q64462	Cytochrome P450 4B1	Cyp4b1	sp|Q64462|CP4B1_MOUSE Cytochrome P450 4B1 OS=Mus musculus OX=10090 GN=Cyp4b1 PE=1 SV=1	1	16	16	38.7	58.9	511	0	43.249	249070000	382890	114900	570850	972020	153400	388970	143050	0	693600	0	6189500	5119900	4926300	0	4603900	215730	61613	309630	3512000	293960	8792500	0	113610	286340	2239200	3077700	3893300	1162300	2792700	2863100	128
3755	Q9Z2L7	Cytokine receptor-like factor 3	Crlf3	sp|Q9Z2L7|CRLF3_MOUSE Cytokine receptor-like factor 3 OS=Mus musculus OX=10090 GN=Crlf3 PE=1 SV=1	1	1	1	5.4	49.558	442	0	9.3235	3423700	0	0	0	0	0	0	0	0	0	0	0	0	0	0	0	0	0	0	0	0	172840	0	0	0	0	0	0	0	0	0	1
882	P28271	Cytoplasmic aconitate hydratase	Aco1	sp|P28271|ACOC_MOUSE Cytoplasmic aconitate hydratase OS=Mus musculus OX=10090 GN=Aco1 PE=1 SV=3	1	7	7	13	98.124	889	0	50.935	24520000	0	0	0	0	0	0	0	0	0	0	370790	731020	210470	0	674020	0	0	0	730220	0	528610	0	0	0	0	213380	0	438120	0	275040	31
3479	Q9JHU4	Cytoplasmic dynein 1 heavy chain 1	Dync1h1	sp|Q9JHU4|DYHC1_MOUSE Cytoplasmic dynein 1 heavy chain 1 OS=Mus musculus OX=10090 GN=Dync1h1 PE=1 SV=2	1	82	82	24.2	532.04	4644	0	323.31	607550000	119250	11888	262640	282330	0	168070	105890	0	86522	0	10598000	11612000	7868200	245630	15066000	20996	141530	115870	15875000	55059	16295000	12350	10053	122040	1322800	10164000	2696300	529390	8065000	140440	434			1423;1424	1622;1623	1393;1402
541	O88487	Cytoplasmic dynein 1 intermediate chain 2	Dync1i2	sp|O88487|DC1I2_MOUSE Cytoplasmic dynein 1 intermediate chain 2 OS=Mus musculus OX=10090 GN=Dync1i2 PE=1 SV=1	1	5	5	11.9	68.393	612	0	100.11	43278000	0	0	1024800	0	781150	0	386850	0	0	0	662280	644690	513000	869930	732700	0	0	520140	1198200	0	0	0	0	1173700	0	2850200	0	0	609710	0	28
2702	Q8R1Q8	Cytoplasmic dynein 1 light intermediate chain 1	Dync1li1	sp|Q8R1Q8|DC1L1_MOUSE Cytoplasmic dynein 1 light intermediate chain 1 OS=Mus musculus OX=10090 GN=Dync1li1 PE=1 SV=1	1	7	6	20.1	56.614	523	0	63.723	7714800	0	0	201350	0	0	0	0	0	0	0	0	0	144480	0	0	0	0	0	418950	151200	0	110410	163440	313090	0	283410	0	0	0	0	27
2048	Q6PDL0	Cytoplasmic dynein 1 light intermediate chain 2	Dync1li2	sp|Q6PDL0|DC1L2_MOUSE Cytoplasmic dynein 1 light intermediate chain 2 OS=Mus musculus OX=10090 GN=Dync1li2 PE=1 SV=2	1	7	6	19.1	54.218	492	0	132.03	69562000	506810	966280	631670	0	894340	378630	695360	369110	275250	0	0	554150	0	622440	474420	651860	1179100	430210	1617900	777260	575190	1102200	1072700	1271600	432220	762430	0	569140	463730	501520	54
1642	Q45VK7	Cytoplasmic dynein 2 heavy chain 1	Dync2h1	sp|Q45VK7|DYHC2_MOUSE Cytoplasmic dynein 2 heavy chain 1 OS=Mus musculus OX=10090 GN=Dync2h1 PE=1 SV=1	1	2	2	0.8	492.33	4306	1	-2	0	0	0	0	0	0	0	0	0	0	0	0	0	0	0	0	0	0	0	0	0	0	0	0	0	0	0	0	0	0	0	0	+		687	741;742;743;2329	1030
2144	Q7TMB8	Cytoplasmic FMR1-interacting protein 1	Cyfip1	sp|Q7TMB8|CYFP1_MOUSE Cytoplasmic FMR1-interacting protein 1 OS=Mus musculus OX=10090 GN=Cyfip1 PE=1 SV=1	1	7	4	6.4	145.24	1253	0	40.037	29623000	0	0	0	426050	0	0	0	0	0	0	389340	560690	418110	0	519560	0	0	0	748670	0	784150	0	0	0	286640	314100	0	0	313170	0	29
1704	Q5SQX6	Cytoplasmic FMR1-interacting protein 2	Cyfip2	sp|Q5SQX6|CYFP2_MOUSE Cytoplasmic FMR1-interacting protein 2 OS=Mus musculus OX=10090 GN=Cyfip2 PE=1 SV=2	1	4	1	3.5	145.66	1253	0	4.7712	1173200	0	0	0	0	0	0	0	0	0	0	98754	0	0	0	54104	0	0	0	79764	0	0	0	0	0	0	52078	0	0	0	0	8
3031	Q99M51	Cytoplasmic protein NCK1	Nck1	sp|Q99M51|NCK1_MOUSE Cytoplasmic protein NCK1 OS=Mus musculus OX=10090 GN=Nck1 PE=1 SV=1	1	5	4	17.2	42.89	377	0	6.7153	11705000	472490	525360	359860	376230	386920	468830	0	0	386330	0	0	0	0	0	0	322480	482320	0	0	0	0	456730	452740	335820	0	0	0	0	0	0	21				1509;2870
2383	Q8BMK4	Cytoskeleton-associated protein 4	Ckap4	sp|Q8BMK4|CKAP4_MOUSE Cytoskeleton-associated protein 4 OS=Mus musculus OX=10090 GN=Ckap4 PE=1 SV=2	1	5	5	11.1	63.691	575	0	71.837	16338000	0	0	270380	0	0	254840	0	0	0	0	413340	434430	0	0	221270	0	344760	114870	237190	147190	455710	119440	153320	145280	0	175810	207860	0	0	0	31
75	A2AGT5	Cytoskeleton-associated protein 5	Ckap5	sp|A2AGT5|CKAP5_MOUSE Cytoskeleton-associated protein 5 OS=Mus musculus OX=10090 GN=Ckap5 PE=1 SV=1	1	2	2	1.9	225.63	2032	1	-2	0	0	0	0	0	0	0	0	0	0	0	0	0	0	0	0	0	0	0	0	0	0	0	0	0	0	0	0	0	0	0	0	+			63;1823
3076	Q9CPY7	Cytosol aminopeptidase	Lap3	sp|Q9CPY7|AMPL_MOUSE Cytosol aminopeptidase OS=Mus musculus OX=10090 GN=Lap3 PE=1 SV=3	1	11	11	27.4	56.141	519	0	132.19	128520000	2877500	1775500	3182600	1650300	1416000	1522700	3140500	1292200	1732700	428900	519590	1236300	990850	2489400	1981400	1907200	1424800	1856600	1291400	876920	1034600	3015400	2579400	2131500	755450	946170	691900	1172400	703390	1684300	138
2691	Q8R0Y6	Cytosolic 10-formyltetrahydrofolate dehydrogenase	Aldh1l1	sp|Q8R0Y6|AL1L1_MOUSE Cytosolic 10-formyltetrahydrofolate dehydrogenase OS=Mus musculus OX=10090 GN=Aldh1l1 PE=1 SV=1	1	9	9	16.4	98.708	902	0	115.49	13342000	0	0	0	0	0	0	0	0	0	0	317030	504360	259720	0	1672700	0	0	0	563020	0	0	0	0	0	200750	154070	0	0	334470	192900	25
2827	Q91V12	Cytosolic acyl coenzyme A thioester hydrolase	Acot7	sp|Q91V12|BACH_MOUSE Cytosolic acyl coenzyme A thioester hydrolase OS=Mus musculus OX=10090 GN=Acot7 PE=1 SV=2	1	3	3	10	42.536	381	0	7.3062	89348000	591940	1191000	783490	545580	994490	649940	1093500	0	590420	440310	1508600	1229000	1167100	1064700	1302900	783220	687930	1273000	1328600	1009500	1198500	437610	812330	682000	611510	696300	0	1380900	1048200	1342800	73
3225	Q9D1A2	Cytosolic non-specific dipeptidase	Cndp2	sp|Q9D1A2|CNDP2_MOUSE Cytosolic non-specific dipeptidase OS=Mus musculus OX=10090 GN=Cndp2 PE=1 SV=1	1	12	12	30.1	52.767	475	0	55.508	277410000	4248700	3138300	3776600	2210700	2865000	5140600	4270900	1821200	3669100	1321000	3185800	3341000	2644400	2497300	3079000	2775500	3638800	2352900	2700600	2624400	3930600	2538200	3830000	3534300	2560800	3495400	2844800	2523600	2753100	3461700	184			1357	2913;2914	430
2960	Q925Q8	Dachshund homolog 2	Dach2	sp|Q925Q8|DACH2_MOUSE Dachshund homolog 2 OS=Mus musculus OX=10090 GN=Dach2 PE=1 SV=1	1	2	2	5.4	68.588	634	1	-2	0	0	0	0	0	0	0	0	0	0	0	0	0	0	0	0	0	0	0	0	0	0	0	0	0	0	0	0	0	0	0	0	+		1301	1489	178
3489	Q9JII5	DAZ-associated protein 1	Dazap1	sp|Q9JII5|DAZP1_MOUSE DAZ-associated protein 1 OS=Mus musculus OX=10090 GN=Dazap1 PE=1 SV=2	1	3	3	11.6	43.214	406	0	86.854	84355000	858740	1475300	1023500	0	866040	542810	969440	0	1179200	0	593390	842910	834290	671190	534240	1584000	837180	882540	666000	486500	875860	676630	922990	725790	0	542750	0	796700	0	707600	37
44	A0A1Y7VP24;Q9QZ73	DCN1-like protein 1	Dcun1d1	tr|A0A1Y7VP24|A0A1Y7VP24_MOUSE DCN1-like protein OS=Mus musculus OX=10090 GN=Tes3-ps PE=4 SV=1;sp|Q9QZ73|DCNL1_MOUSE DCN1-like protein 1 OS=Mus musculus OX=10090 GN=Dcun1d1 PE=2 SV=1	2	2	2	11.2	30.086	259	0	101.52	3253000	0	97126	90570	0	0	0	0	0	0	0	110450	0	0	0	0	85640	0	91635	127300	61721	0	60007	84142	0	0	0	0	0	0	0	22
426	O35215	D-dopachrome decarboxylase	Ddt	sp|O35215|DOPD_MOUSE D-dopachrome decarboxylase OS=Mus musculus OX=10090 GN=Ddt PE=1 SV=3	1	5	2	58.5	13.077	118	0	53.457	35041000	501250	569360	542300	0	0	0	0	0	365220	0	583520	392270	572290	526750	516520	568970	0	0	673940	0	1016100	932830	697340	0	0	0	509560	394570	646760	712540	9
2229	Q80WW9	DDRGK domain-containing protein 1	Ddrgk1	sp|Q80WW9|DDRGK_MOUSE DDRGK domain-containing protein 1 OS=Mus musculus OX=10090 GN=Ddrgk1 PE=1 SV=2	1	2	2	16.2	35.977	315	0	140.1	13294000	164980	362560	293330	0	273100	200430	471240	0	435910	0	0	0	173990	199300	154510	406960	0	283390	216870	232940	0	386400	250390	320440	0	162590	0	0	248930	0	21
2880	Q91XC8	Death-associated protein 1	Dap	sp|Q91XC8|DAP1_MOUSE Death-associated protein 1 OS=Mus musculus OX=10090 GN=Dap PE=1 SV=3	1	1	1	24.5	11.154	102	0	3.981	0	0	0	0	0	0	0	0	0	0	0	0	0	0	0	0	0	0	0	0	0	0	0	0	0	0	0	0	0	0	0	0				1454;1455;2838
468	O54784	Death-associated protein kinase 3	Dapk3	sp|O54784|DAPK3_MOUSE Death-associated protein kinase 3 OS=Mus musculus OX=10090 GN=Dapk3 PE=1 SV=1	1	1	1	3.6	51.421	448	1	-2	0	0	0	0	0	0	0	0	0	0	0	0	0	0	0	0	0	0	0	0	0	0	0	0	0	0	0	0	0	0	0	0	+			3140
889	P28654	Decorin	Dcn	sp|P28654|PGS2_MOUSE Decorin OS=Mus musculus OX=10090 GN=Dcn PE=1 SV=1	1	3	3	10.5	39.809	354	0	69.959	23466000	218570	275280	136830	0	169210	255540	805240	0	475640	954030	0	0	0	468620	626800	349010	0	706950	234030	404630	254790	210810	322420	263180	0	132300	0	628620	479700	0	44
2468	Q8BZN6	Dedicator of cytokinesis protein 10	Dock10	sp|Q8BZN6|DOC10_MOUSE Dedicator of cytokinesis protein 10 OS=Mus musculus OX=10090 GN=Dock10 PE=1 SV=3	1	1	1	0.8	245.76	2150	1	-2	0	0	0	0	0	0	0	0	0	0	0	0	0	0	0	0	0	0	0	0	0	0	0	0	0	0	0	0	0	0	0	0	+			1256
72	A2AF47;Q8BIK4	Dedicator of cytokinesis protein 11	Dock11	sp|A2AF47|DOC11_MOUSE Dedicator of cytokinesis protein 11 OS=Mus musculus OX=10090 GN=Dock11 PE=1 SV=1	2	3	3	2.4	237.77	2073	1	-2	0	0	0	0	0	0	0	0	0	0	0	0	0	0	0	0	0	0	0	0	0	0	0	0	0	0	0	0	0	0	0	0	+		42;43;44	61;1818;1819	814;830;1728
2495	Q8C3J5	Dedicator of cytokinesis protein 2	Dock2	sp|Q8C3J5|DOCK2_MOUSE Dedicator of cytokinesis protein 2 OS=Mus musculus OX=10090 GN=Dock2 PE=1 SV=3	1	1	1	0.8	211.7	1828	1	-2	0	0	0	0	0	0	0	0	0	0	0	0	0	0	0	0	0	0	0	0	0	0	0	0	0	0	0	0	0	0	0	0	+			2689
3011	Q99L04	Dehydrogenase/reductase SDR family member 1	Dhrs1	sp|Q99L04|DHRS1_MOUSE Dehydrogenase/reductase SDR family member 1 OS=Mus musculus OX=10090 GN=Dhrs1 PE=1 SV=1	1	1	1	5.4	34.005	313	0	11.528	346040	0	0	0	0	0	0	0	0	0	0	0	134450	0	0	0	0	0	0	0	0	0	0	0	0	0	73458	0	0	0	0	3
1558	Q3U0B3	Dehydrogenase/reductase SDR family member 11	Dhrs11	sp|Q3U0B3|DHR11_MOUSE Dehydrogenase/reductase SDR family member 11 OS=Mus musculus OX=10090 GN=Dhrs11 PE=1 SV=1	1	1	1	5	28.274	260	0	3.6746	1637500	0	0	0	0	0	0	0	0	0	0	0	0	0	0	202080	0	0	0	133360	0	0	0	0	0	0	0	0	0	0	0	3
3166	Q9CXR1	Dehydrogenase/reductase SDR family member 7	Dhrs7	sp|Q9CXR1|DHRS7_MOUSE Dehydrogenase/reductase SDR family member 7 OS=Mus musculus OX=10090 GN=Dhrs7 PE=1 SV=2	1	2	2	7.4	38.167	338	0.00043917	2.5527	8956200	0	0	0	0	0	0	0	0	0	0	0	321780	0	0	0	0	0	0	0	0	381470	0	0	0	0	0	306160	0	0	0	1
436	O35459	Delta(3,5)-Delta(2,4)-dienoyl-CoA isomerase, mitochondrial	Ech1	sp|O35459|ECH1_MOUSE Delta(3,5)-Delta(2,4)-dienoyl-CoA isomerase, mitochondrial OS=Mus musculus OX=10090 GN=Ech1 PE=1 SV=1	1	8	8	25.1	36.118	327	0	173.88	238320000	4687000	3210700	2826000	2975500	4633200	3702100	3776600	605620	2453700	2935700	1599100	1288300	1799200	3946000	1988400	5760800	1744900	3449700	2225700	3607900	1644400	5653200	5389800	4676200	1474700	1830100	1017100	4229200	1137700	2083900	164
2568	Q8CHT0	Delta-1-pyrroline-5-carboxylate dehydrogenase, mitochondrial	Aldh4a1	sp|Q8CHT0|AL4A1_MOUSE Delta-1-pyrroline-5-carboxylate dehydrogenase, mitochondrial OS=Mus musculus OX=10090 GN=Aldh4a1 PE=1 SV=3	1	6	6	20.1	61.84	562	0	173.28	46040000	0	0	340010	0	0	0	0	0	0	0	874630	1308200	970380	0	983760	0	0	0	1014800	0	1416800	0	0	0	915890	705460	1421700	507910	720460	533520	68
3727	Q9Z110	Delta-1-pyrroline-5-carboxylate synthase;Glutamate 5-kinase;Gamma-glutamyl phosphate reductase	Aldh18a1	sp|Q9Z110|P5CS_MOUSE Delta-1-pyrroline-5-carboxylate synthase OS=Mus musculus OX=10090 GN=Aldh18a1 PE=1 SV=2	1	1	1	1.8	87.265	795	1	-2	0	0	0	0	0	0	0	0	0	0	0	0	0	0	0	0	0	0	0	0	0	0	0	0	0	0	0	0	0	0	0	0	+			1727;3053
687	P10518	Delta-aminolevulinic acid dehydratase	Alad	sp|P10518|HEM2_MOUSE Delta-aminolevulinic acid dehydratase OS=Mus musculus OX=10090 GN=Alad PE=1 SV=1	1	4	4	13.9	36.023	330	0	20.294	10955000	0	0	0	0	0	0	0	0	0	0	245110	354360	226940	0	269500	0	0	0	172380	0	401710	0	0	0	144650	153790	425680	0	186340	0	15
1361	P82347	Delta-sarcoglycan	Sgcd	sp|P82347|SGCD_MOUSE Delta-sarcoglycan OS=Mus musculus OX=10090 GN=Sgcd PE=1 SV=1	1	1	1	4.8	32.133	289	0	14.656	837680	0	0	0	0	0	0	0	0	0	0	0	183340	0	0	0	0	0	0	86776	0	0	0	0	0	0	0	0	0	0	0	2
2031	Q6P9P8	DENN domain-containing protein 2C	Dennd2c	sp|Q6P9P8|DEN2C_MOUSE DENN domain-containing protein 2C OS=Mus musculus OX=10090 GN=Dennd2c PE=1 SV=1	1	1	1	1.3	103.94	914	1	-2	0	0	0	0	0	0	0	0	0	0	0	0	0	0	0	0	0	0	0	0	0	0	0	0	0	0	0	0	0	0	0	0	+			2489
118	A6H8H2	DENN domain-containing protein 4C	Dennd4c	sp|A6H8H2|DEN4C_MOUSE DENN domain-containing protein 4C OS=Mus musculus OX=10090 GN=Dennd4c PE=1 SV=1	1	4	4	4.3	211.46	1906	0	3.2197	10531000	390830	0	0	0	0	0	385570	0	691860	382770	0	0	0	0	0	0	0	0	0	0	393690	0	0	0	0	0	0	0	0	0	4			94;95;96	106;107;108;109;1868;1869	862;1359;1363
2036	Q6PAL8	DENN domain-containing protein 5A	Dennd5a	sp|Q6PAL8|DEN5A_MOUSE DENN domain-containing protein 5A OS=Mus musculus OX=10090 GN=Dennd5a PE=1 SV=1	1	1	1	1.9	146.65	1287	1	-2	0	0	0	0	0	0	0	0	0	0	0	0	0	0	0	0	0	0	0	0	0	0	0	0	0	0	0	0	0	0	0	0	+		884;885	991	734;756
3105	Q9CQJ6	Density-regulated protein	Denr	sp|Q9CQJ6|DENR_MOUSE Density-regulated protein OS=Mus musculus OX=10090 GN=Denr PE=1 SV=1	1	5	5	27.8	22.166	198	0	112.44	19162000	536050	495620	316060	312770	265630	334440	528670	0	384590	311000	287340	0	262500	288790	0	649060	632300	0	224830	526940	237230	395150	433040	284540	228970	257320	0	0	0	0	36
3567	Q9QX60	Deoxyguanosine kinase, mitochondrial	Dguok	sp|Q9QX60|DGUOK_MOUSE Deoxyguanosine kinase, mitochondrial OS=Mus musculus OX=10090 GN=Dguok PE=1 SV=3	1	2	2	12.3	32.281	277	0	6.0162	818190	0	0	0	0	0	0	0	0	0	0	294950	0	0	0	0	0	0	0	0	0	0	0	0	0	0	0	0	0	0	0	2
1744	Q60710	Deoxynucleoside triphosphate triphosphohydrolase SAMHD1	Samhd1	sp|Q60710|SAMH1_MOUSE Deoxynucleoside triphosphate triphosphohydrolase SAMHD1 OS=Mus musculus OX=10090 GN=Samhd1 PE=1 SV=3	1	15	15	32.4	75.892	658	0	86.554	179880000	336500	64191	710970	1556600	0	669050	391780	0	687230	103110	3515400	3597600	2447800	241830	3283100	248870	347060	295670	2710500	460640	4913100	0	162410	182220	1587000	2170200	2165200	1116700	1896000	1256700	115
2898	Q91YP3	Deoxyribose-phosphate aldolase	Dera	sp|Q91YP3|DEOC_MOUSE Deoxyribose-phosphate aldolase OS=Mus musculus OX=10090 GN=Dera PE=1 SV=1	1	1	1	6	34.975	318	0.0079968	1.8398	0	0	0	0	0	0	0	0	0	0	0	0	0	0	0	0	0	0	0	0	0	0	0	0	0	0	0	0	0	0	0	0			1274;1275	1460;1461;1462;2840;2841	218;223
1210	P61460	DEP domain-containing protein 5	Depdc5	sp|P61460|DEPD5_MOUSE GATOR complex protein DEPDC5 OS=Mus musculus OX=10090 GN=Depdc5 PE=1 SV=2	1	2	2	1.8	180.38	1591	1	-2	0	0	0	0	0	0	0	0	0	0	0	0	0	0	0	0	0	0	0	0	0	0	0	0	0	0	0	0	0	0	0	0	+		531;532;533;534	2182;3174	858;868;1026;1042
2869	Q91WS7	DEP domain-containing protein 7	Depdc7	sp|Q91WS7|DEPD7_MOUSE DEP domain-containing protein 7 OS=Mus musculus OX=10090 GN=Depdc7 PE=2 SV=1	1	1	1	2.9	58.478	511	1	-2	0	0	0	0	0	0	0	0	0	0	0	0	0	0	0	0	0	0	0	0	0	0	0	0	0	0	0	0	0	0	0	0	+		1268	1452;1453;2837	484
2966	Q99J56	Derlin-1	Derl1	sp|Q99J56|DERL1_MOUSE Derlin-1 OS=Mus musculus OX=10090 GN=Derl1 PE=1 SV=1	1	1	1	4.4	28.834	251	0	3.02	3273900	0	0	0	0	0	0	0	0	0	0	0	0	0	0	0	0	0	0	156470	0	93400	0	0	0	0	105310	0	0	0	0	4
2370	Q8BLI4	Dermatan-sulfate epimerase	Dse	sp|Q8BLI4|DSE_MOUSE Dermatan-sulfate epimerase OS=Mus musculus OX=10090 GN=Dse PE=2 SV=1	1	1	1	2.2	109.75	958	1	-2	0	0	0	0	0	0	0	0	0	0	0	0	0	0	0	0	0	0	0	0	0	0	0	0	0	0	0	0	0	0	0	0	+			3265
917	P31001	Desmin	Des	sp|P31001|DESM_MOUSE Desmin OS=Mus musculus OX=10090 GN=Des PE=1 SV=3	1	17	14	45	53.497	469	0	283.95	108300000	641950	912160	511880	610230	0	0	451030	0	610230	1969900	1573500	609630	495370	892490	493820	0	0	2940300	2430400	744660	1417500	488930	1443000	3293300	674570	1434800	653000	752380	561290	292210	124
1819	Q61495;Q7TSF1	Desmoglein-1-alpha;Desmoglein-1-beta	Dsg1a;Dsg1b	sp|Q61495|DSG1A_MOUSE Desmoglein-1-alpha OS=Mus musculus OX=10090 GN=Dsg1a PE=2 SV=2;sp|Q7TSF1|DSG1B_MOUSE Desmoglein-1-beta OS=Mus musculus OX=10090 GN=Dsg1b PE=1 SV=1	2	1	1	1.2	114.6	1057	0.0087406	1.8044	244280	0	0	0	0	0	0	0	0	0	0	0	0	0	0	0	0	0	0	0	0	0	0	0	0	0	0	0	0	0	292700	1
285	E9Q557	Desmoplakin	Dsp	sp|E9Q557|DESP_MOUSE Desmoplakin OS=Mus musculus OX=10090 GN=Dsp PE=1 SV=1	1	9	9	4.1	332.91	2883	0	17.369	1826800	0	0	0	0	0	0	0	0	0	0	0	0	0	0	0	0	0	0	0	0	0	0	0	0	0	0	0	0	0	2188900	9			230;231;232	243;244	1174;2040;2047
3629	Q9R0P5	Destrin	Dstn	sp|Q9R0P5|DEST_MOUSE Destrin OS=Mus musculus OX=10090 GN=Dstn PE=1 SV=3	1	9	9	55.2	18.521	165	0	247.65	815590000	7320800	8574100	8882600	5041700	5415300	9257800	8962000	6449100	10490000	7710800	9384500	6284000	8634100	8414300	7442900	10788000	12696000	9846400	11420000	11867000	8357700	5539700	8502700	6854600	6224700	10475000	8569200	6224100	9969900	7953700	201			1477		92
1373	Q9CQS7;P85965	Developmental pluripotency-associated protein 5A;Developmental pluripotency-associated protein 5B/5C	Dppa5a;Dppa5b	sp|Q9CQS7|DPA5A_MOUSE Developmental pluripotency-associated protein 5A OS=Mus musculus OX=10090 GN=Dppa5a PE=1 SV=2;sp|P85965|DPA5B_MOUSE Developmental pluripotency-associated protein 5B/5C OS=Mus musculus OX=10090 GN=Dppa5c PE=3 SV=1	2	1	1	20.3	13.81	118	1	-2	0	0	0	0	0	0	0	0	0	0	0	0	0	0	0	0	0	0	0	0	0	0	0	0	0	0	0	0	0	0	0	0	+		562	581	59
3491	Q9JIQ3	Diablo homolog, mitochondrial	Diablo	sp|Q9JIQ3|DBLOH_MOUSE Diablo homolog, mitochondrial OS=Mus musculus OX=10090 GN=Diablo PE=1 SV=2	1	2	2	12.7	26.82	237	0	124.01	4945800	164910	288880	259270	223420	431700	0	0	0	267790	324230	0	0	0	209480	136120	234200	0	0	0	0	0	0	210100	291860	0	128380	0	0	0	0	20
2968	Q99J78	Differentially expressed in FDCP 8	Def8	sp|Q99J78|DEFI8_MOUSE Differentially expressed in FDCP 8 OS=Mus musculus OX=10090 GN=Def8 PE=1 SV=1	1	1	1	4.9	52.311	448	1	-2	0	0	0	0	0	0	0	0	0	0	0	0	0	0	0	0	0	0	0	0	0	0	0	0	0	0	0	0	0	0	0	0	+			1493;2859;2860
1547	Q3TNW5	Diffuse panbronchiolitis critical region protein 1 homolog	Dpcr1	sp|Q3TNW5|MUCL3_MOUSE Mucin-like protein 3 OS=Mus musculus OX=10090 GN=Mucl3 PE=2 SV=1	1	1	1	3	54.309	500	1	-2	0	0	0	0	0	0	0	0	0	0	0	0	0	0	0	0	0	0	0	0	0	0	0	0	0	0	0	0	0	0	0	0	+			663;664;2273;2274;2275
388	O08749	Dihydrolipoyl dehydrogenase, mitochondrial	Dld	sp|O08749|DLDH_MOUSE Dihydrolipoyl dehydrogenase, mitochondrial OS=Mus musculus OX=10090 GN=Dld PE=1 SV=2	1	13	13	36.3	54.272	509	0	161.18	152350000	1928100	1523700	1144800	1798300	663000	1490800	2010900	937610	1848700	1506700	1775400	1884900	1703700	984090	2654400	1912900	757320	1734700	1472200	463880	2993900	1861200	1032700	1279400	1834000	1155600	1289400	1494000	2416000	775960	131
2380	Q8BMF4	Dihydrolipoyllysine-residue acetyltransferase component of pyruvate dehydrogenase complex, mitochondrial	Dlat	sp|Q8BMF4|ODP2_MOUSE Dihydrolipoyllysine-residue acetyltransferase component of pyruvate dehydrogenase complex, mitochondrial OS=Mus musculus OX=10090 GN=Dlat PE=1 SV=2	1	6	6	12.5	67.941	642	0	18.344	53600000	219890	234130	265780	118670	109490	0	877940	0	336340	0	612290	1018500	579980	119900	1586400	382160	566490	1020600	1150800	298990	546350	479160	378430	250970	282360	470840	789790	503260	958980	349540	64
3242	Q9D2G2	Dihydrolipoyllysine-residue succinyltransferase component of 2-oxoglutarate dehydrogenase complex, mitochondrial	Dlst	sp|Q9D2G2|ODO2_MOUSE Dihydrolipoyllysine-residue succinyltransferase component of 2-oxoglutarate dehydrogenase complex, mitochondrial OS=Mus musculus OX=10090 GN=Dlst PE=1 SV=1	1	5	5	15	48.994	454	0	86.432	127460000	921500	1189100	1257100	1279500	928370	422080	1413500	1665900	1662000	703070	1776900	2579700	1184700	1704900	1938400	1450200	1830600	1257100	1187800	1080800	1656900	1317800	1337400	1287400	2019600	1202200	1577700	1508900	1329400	1799300	78
2433	Q8BVI4	Dihydropteridine reductase	Qdpr	sp|Q8BVI4|DHPR_MOUSE Dihydropteridine reductase OS=Mus musculus OX=10090 GN=Qdpr PE=1 SV=2	1	4	4	23.7	25.57	241	0	10.29	14821000	0	0	0	0	0	0	0	0	0	0	391030	0	456740	218950	750620	510300	0	0	0	0	0	486430	241500	271790	459020	465480	493260	550120	421290	510360	9
3416	Q9EQF5	Dihydropyrimidinase	Dpys	sp|Q9EQF5|DPYS_MOUSE Dihydropyrimidinase OS=Mus musculus OX=10090 GN=Dpys PE=1 SV=2	1	1	1	3.9	56.724	519	0.0021142	2.2495	0	0	0	0	0	0	0	0	0	0	0	0	0	0	0	0	0	0	0	0	0	0	0	0	0	0	0	0	0	0	0	1
375	O08553	Dihydropyrimidinase-related protein 2	Dpysl2	sp|O08553|DPYL2_MOUSE Dihydropyrimidinase-related protein 2 OS=Mus musculus OX=10090 GN=Dpysl2 PE=1 SV=2	1	25	22	67.3	62.277	572	0	323.31	3207400000	20986000	19146000	28746000	33397000	12320000	27309000	20940000	23257000	23587000	15454000	66422000	68959000	55918000	19181000	53465000	12481000	23064000	16654000	38201000	22401000	65357000	11904000	18536000	19860000	42145000	35282000	49342000	25655000	33523000	38375000	679
1869	Q62188	Dihydropyrimidinase-related protein 3	Dpysl3	sp|Q62188|DPYL3_MOUSE Dihydropyrimidinase-related protein 3 OS=Mus musculus OX=10090 GN=Dpysl3 PE=1 SV=1	1	10	7	25.6	61.936	570	0	149.62	85979000	86245	0	256980	160520	0	237250	156160	0	589340	0	1005800	3103300	868150	0	1522300	56573	0	0	2026200	93221	2940000	0	92550	130190	869320	1483700	779540	233190	489330	391770	61
420	O35098	Dihydropyrimidinase-related protein 4	Dpysl4	sp|O35098|DPYL4_MOUSE Dihydropyrimidinase-related protein 4 OS=Mus musculus OX=10090 GN=Dpysl4 PE=1 SV=1	1	2	2	6.8	61.961	572	0.0033154	2.087	0	0	0	0	0	0	0	0	0	0	0	0	0	0	0	0	0	0	0	0	0	0	0	0	0	0	0	0	0	0	0	0			318;319;320;321	342;3136	368;390;472;480
1058	P50285	Dimethylaniline monooxygenase [N-oxide-forming] 1	Fmo1	sp|P50285|FMO1_MOUSE Dimethylaniline monooxygenase [N-oxide-forming] 1 OS=Mus musculus OX=10090 GN=Fmo1 PE=1 SV=1	1	15	15	32.9	59.914	532	0	81.736	377080000	1000300	551350	1776800	4118000	364930	1681300	595390	338210	1075700	191630	6706500	7071900	5149400	300210	4567500	96453	880790	947030	3957000	767890	12535000	0	357350	609430	2850800	3662600	3480200	1761900	3583500	2923200	155
2633	Q8K2I3	Dimethylaniline monooxygenase [N-oxide-forming] 2	Fmo2	sp|Q8K2I3|FMO2_MOUSE Dimethylaniline monooxygenase [N-oxide-forming] 2 OS=Mus musculus OX=10090 GN=Fmo2 PE=1 SV=3	1	18	18	38.7	60.974	535	0	153.93	806170000	3316700	2269100	3533900	11149000	862320	4559400	2290200	5820800	4013300	2441800	16618000	20703000	14128000	2135900	15102000	180070	1012700	1493800	14575000	3248500	19989000	434880	476520	2058300	11305000	15195000	18838000	7497400	8936300	10142000	266
1407	P97501;J3QMN6;Q8VHG0	Dimethylaniline monooxygenase [N-oxide-forming] 3	Fmo3	sp|P97501|FMO3_MOUSE Dimethylaniline monooxygenase [N-oxide-forming] 3 OS=Mus musculus OX=10090 GN=Fmo3 PE=1 SV=1	3	7	7	16.3	60.515	534	0	92.007	22654000	0	0	0	287560	0	0	0	0	0	0	424690	887140	627830	0	489570	0	0	0	451830	0	478740	0	0	0	0	262200	0	0	369630	0	26				593;2222
1418	P97872	Dimethylaniline monooxygenase [N-oxide-forming] 5	Fmo5	sp|P97872|FMO5_MOUSE Dimethylaniline monooxygenase [N-oxide-forming] 5 OS=Mus musculus OX=10090 GN=Fmo5 PE=1 SV=4	1	3	3	9.2	60	533	0.004892	1.9663	26401000	0	0	0	0	0	0	0	0	0	0	586170	0	530270	0	712380	0	543160	0	259380	0	571820	294930	0	210300	343670	275980	418410	298660	0	0	7
3359	Q9DBT9	Dimethylglycine dehydrogenase, mitochondrial	Dmgdh	sp|Q9DBT9|M2GD_MOUSE Dimethylglycine dehydrogenase, mitochondrial OS=Mus musculus OX=10090 GN=Dmgdh PE=1 SV=1	1	1	1	2.6	97.254	869	1	-2	0	0	0	0	0	0	0	0	0	0	0	0	0	0	0	0	0	0	0	0	0	0	0	0	0	0	0	0	0	0	0	0	+			2943;2944
2704	Q8R242	Di-N-acetylchitobiase	Ctbs	sp|Q8R242|DIAC_MOUSE Di-N-acetylchitobiase OS=Mus musculus OX=10090 GN=Ctbs PE=1 SV=2	1	2	2	8.2	41.295	366	0	5.4294	4496100	172860	0	360490	314290	0	0	0	0	0	0	0	0	0	266250	0	218540	0	124220	0	160830	0	0	0	149970	0	0	0	0	0	0	17
919	P31428	Dipeptidase 1	Dpep1	sp|P31428|DPEP1_MOUSE Dipeptidase 1 OS=Mus musculus OX=10090 GN=Dpep1 PE=1 SV=2	1	5	5	20	45.722	410	0	15.952	39870000	492830	0	0	0	0	2256900	943120	0	379490	0	281920	268610	275310	264030	576350	404090	0	0	264900	0	724870	525990	276830	322310	269470	260110	0	0	233560	0	41
1413	P97821	Dipeptidyl peptidase 1;Dipeptidyl peptidase 1 exclusion domain chain;Dipeptidyl peptidase 1 heavy chain;Dipeptidyl peptidase 1 light chain	Ctsc	sp|P97821|CATC_MOUSE Dipeptidyl peptidase 1 OS=Mus musculus OX=10090 GN=Ctsc PE=1 SV=1	1	8	8	24.9	52.376	462	0	323.31	309800000	6096500	5472300	5583500	4074100	4737900	6416300	4779500	2078800	5338400	1525100	2670700	2196600	2333000	3100700	2576600	5088400	4221000	3335700	3151000	2793700	2996400	4450000	4149400	3806400	2889800	3548500	2884400	2775100	3360900	4656200	235
3002	Q99KK7	Dipeptidyl peptidase 3	Dpp3	sp|Q99KK7|DPP3_MOUSE Dipeptidyl peptidase 3 OS=Mus musculus OX=10090 GN=Dpp3 PE=1 SV=2	1	5	5	12.2	82.897	738	0	21.564	3413500	0	0	350140	0	0	0	0	0	0	588110	190950	2110500	0	0	242280	0	0	0	0	0	0	0	0	0	145400	120210	0	0	0	0	16
898	P28843	Dipeptidyl peptidase 4;Dipeptidyl peptidase 4 membrane form;Dipeptidyl peptidase 4 soluble form	Dpp4	sp|P28843|DPP4_MOUSE Dipeptidyl peptidase 4 OS=Mus musculus OX=10090 GN=Dpp4 PE=1 SV=3	1	13	13	22.4	87.436	760	0	47.471	67717000	0	0	0	0	0	199060	0	0	0	0	1176700	1376600	751530	0	1045500	540940	375520	376780	1293100	268950	1398600	0	0	0	1145600	533190	785450	544910	785110	785900	48
3483	Q9JI46	Diphosphoinositol polyphosphate phosphohydrolase 1	Nudt3	sp|Q9JI46|NUDT3_MOUSE Diphosphoinositol polyphosphate phosphohydrolase 1 OS=Mus musculus OX=10090 GN=Nudt3 PE=1 SV=1	1	2	1	14.3	19.029	168	0	5.4982	7667300	0	703430	257960	0	380360	288200	262780	0	281580	0	0	0	0	410800	0	265700	310190	0	0	0	0	0	0	362300	0	0	0	0	155600	0	23
2574	Q8CI75	DIS3-like exonuclease 2	Dis3l2	sp|Q8CI75|DI3L2_MOUSE DIS3-like exonuclease 2 OS=Mus musculus OX=10090 GN=Dis3l2 PE=1 SV=1	1	1	1	1.3	97.774	870	1	-2	0	0	0	0	0	0	0	0	0	0	0	0	0	0	0	0	0	0	0	0	0	0	0	0	0	0	0	0	0	0	0	0	+		1172	1312;3290	56
1379	P97318	Disabled homolog 1	Dab1	sp|P97318|DAB1_MOUSE Disabled homolog 1 OS=Mus musculus OX=10090 GN=Dab1 PE=1 SV=2	1	1	1	2	63.577	588	1	-2	0	0	0	0	0	0	0	0	0	0	0	0	0	0	0	0	0	0	0	0	0	0	0	0	0	0	0	0	0	0	0	0	+			583
1420	P98078	Disabled homolog 2	Dab2	sp|P98078|DAB2_MOUSE Disabled homolog 2 OS=Mus musculus OX=10090 GN=Dab2 PE=1 SV=2	1	5	5	9.3	82.311	766	0	10.293	17742000	331400	111630	305550	0	357630	290290	333860	0	0	0	0	0	0	198210	251730	411270	160760	351890	220640	1019100	0	399250	415950	321090	314590	194140	0	267300	134650	334530	38
1588	Q3UH60	Disco-interacting protein 2 homolog B	Dip2b	sp|Q3UH60|DIP2B_MOUSE Disco-interacting protein 2 homolog B OS=Mus musculus OX=10090 GN=Dip2b PE=1 SV=1	1	1	1	1.3	171.12	1574	0	3.682	932400	0	0	0	0	0	0	0	0	0	0	0	0	0	0	0	0	0	42869	74176	0	0	0	55863	0	0	0	0	0	0	0	3
442	O35598	Disintegrin and metalloproteinase domain-containing protein 10	Adam10	sp|O35598|ADA10_MOUSE Disintegrin and metalloproteinase domain-containing protein 10 OS=Mus musculus OX=10090 GN=Adam10 PE=1 SV=2	1	4	4	6.8	83.967	749	0	14.715	23670000	0	517510	0	813320	332190	455170	363940	0	474630	0	259290	435610	422900	425890	319300	574490	0	0	299300	360930	0	468840	293180	494160	466590	441710	0	0	309760	365740	37
3640	Q9R157	Disintegrin and metalloproteinase domain-containing protein 18	Adam18	sp|Q9R157|ADA18_MOUSE Disintegrin and metalloproteinase domain-containing protein 18 OS=Mus musculus OX=10090 GN=Adam18 PE=1 SV=2	1	1	1	2.5	79.209	719	1	-2	0	0	0	0	0	0	0	0	0	0	0	0	0	0	0	0	0	0	0	0	0	0	0	0	0	0	0	0	0	0	0	0	+			3034;3352;3353
2263	Q811D0	Disks large homolog 1	Dlg1	sp|Q811D0|DLG1_MOUSE Disks large homolog 1 OS=Mus musculus OX=10090 GN=Dlg1 PE=1 SV=1	1	2	2	4.2	100.12	905	0	3.7895	7937800	0	0	119330	0	0	0	0	0	0	0	121010	0	0	0	83797	0	0	0	107920	0	267900	0	232380	91705	0	147340	0	0	0	0	5
137	B1AZP2	Disks large-associated protein 4	Dlgap4	sp|B1AZP2|DLGP4_MOUSE Disks large-associated protein 4 OS=Mus musculus OX=10090 GN=Dlgap4 PE=1 SV=1	1	1	1	0.7	108.04	992	0.0083866	1.8328	0	0	0	0	0	0	0	0	0	0	0	0	0	0	0	0	0	0	0	0	0	0	0	0	0	0	0	0	0	0	0	2
2069	Q6PNC0	DmX-like protein 1	Dmxl1	sp|Q6PNC0|DMXL1_MOUSE DmX-like protein 1 OS=Mus musculus OX=10090 GN=Dmxl1 PE=1 SV=1	1	1	1	0.7	336	3013	1	-2	0	0	0	0	0	0	0	0	0	0	0	0	0	0	0	0	0	0	0	0	0	0	0	0	0	0	0	0	0	0	0	0	+			1004
2397	Q8BPN8	DmX-like protein 2	Dmxl2	sp|Q8BPN8|DMXL2_MOUSE DmX-like protein 2 OS=Mus musculus OX=10090 GN=Dmxl2 PE=1 SV=3	1	1	1	0.6	338.2	3032	1	-2	0	0	0	0	0	0	0	0	0	0	0	0	0	0	0	0	0	0	0	0	0	0	0	0	0	0	0	0	0	0	0	0	+		1055;1056	1213	2650;2654
734	P13864	DNA (cytosine-5)-methyltransferase 1	Dnmt1	sp|P13864|DNMT1_MOUSE DNA (cytosine-5)-methyltransferase 1 OS=Mus musculus OX=10090 GN=Dnmt1 PE=1 SV=5	1	2	2	2.6	183.19	1620	1	-2	0	0	0	0	0	0	0	0	0	0	0	0	0	0	0	0	0	0	0	0	0	0	0	0	0	0	0	0	0	0	0	0	+		445	426;427;428;2088;2089;2090;2091;2092	171
1567	Q3U1J4	DNA damage-binding protein 1	Ddb1	sp|Q3U1J4|DDB1_MOUSE DNA damage-binding protein 1 OS=Mus musculus OX=10090 GN=Ddb1 PE=1 SV=2	1	2	2	1.7	126.85	1140	0.0033417	2.1382	4271500	0	0	0	0	0	0	0	0	0	0	167800	0	0	0	0	0	0	0	65360	0	168050	0	0	0	0	0	0	0	0	0	6
2095	Q6ZPV2	DNA helicase INO80	Ino80	sp|Q6ZPV2|INO80_MOUSE Chromatin-remodeling ATPase INO80 OS=Mus musculus OX=10090 GN=Ino80 PE=1 SV=2	1	1	1	0.9	176.52	1559	1	-2	0	0	0	0	0	0	0	0	0	0	0	0	0	0	0	0	0	0	0	0	0	0	0	0	0	0	0	0	0	0	0	0	+		905		1454
3514	Q9JK91	DNA mismatch repair protein Mlh1	Mlh1	sp|Q9JK91|MLH1_MOUSE DNA mismatch repair protein Mlh1 OS=Mus musculus OX=10090 GN=Mlh1 PE=1 SV=2	1	1	1	2.8	84.669	760	1	-2	0	0	0	0	0	0	0	0	0	0	0	0	0	0	0	0	0	0	0	0	0	0	0	0	0	0	0	0	0	0	0	0	+			2990;2991
3701	Q9WVF7	DNA polymerase epsilon catalytic subunit A	Pole	sp|Q9WVF7|DPOE1_MOUSE DNA polymerase epsilon catalytic subunit A OS=Mus musculus OX=10090 GN=Pole PE=1 SV=3	1	2	2	1.4	262.1	2283	1	-2	0	0	0	0	0	0	0	0	0	0	0	0	0	0	0	0	0	0	0	0	0	0	0	0	0	0	0	0	0	0	0	0	+		1500;1501;1502;1503	1721	1008;1179;1181;1182
3553	Q9QUG2	DNA polymerase kappa	Polk	sp|Q9QUG2|POLK_MOUSE DNA polymerase kappa OS=Mus musculus OX=10090 GN=Polk PE=1 SV=1	1	1	1	2.7	96.002	852	1	-2	0	0	0	0	0	0	0	0	0	0	0	0	0	0	0	0	0	0	0	0	0	0	0	0	0	0	0	0	0	0	0	0	+			3005;3006;3007
3603	Q9QZD4	DNA repair endonuclease XPF	Ercc4	sp|Q9QZD4|XPF_MOUSE DNA repair endonuclease XPF OS=Mus musculus OX=10090 GN=Ercc4 PE=1 SV=3	1	1	1	2.2	103.69	917	1	-2	0	0	0	0	0	0	0	0	0	0	0	0	0	0	0	0	0	0	0	0	0	0	0	0	0	0	0	0	0	0	0	0	+			1685;1686;3020;3021
1919	Q64267	DNA repair protein complementing XP-A cells homolog	Xpa	sp|Q64267|XPA_MOUSE DNA repair protein complementing XP-A cells homolog OS=Mus musculus OX=10090 GN=Xpa PE=1 SV=2	1	1	1	8.8	31.398	272	1	-2	0	0	0	0	0	0	0	0	0	0	0	0	0	0	0	0	0	0	0	0	0	0	0	0	0	0	0	0	0	0	0	0	+		823	908;2434	63
2924	Q920Q2	DNA repair protein REV1	Rev1	sp|Q920Q2|REV1_MOUSE DNA repair protein REV1 OS=Mus musculus OX=10090 GN=Rev1 PE=1 SV=1	1	1	1	1.4	137.34	1249	1	-2	0	0	0	0	0	0	0	0	0	0	0	0	0	0	0	0	0	0	0	0	0	0	0	0	0	0	0	0	0	0	0	0	+			1473;1474
2646	Q8K3D3	DNA repair protein SWI5 homolog	Swi5	sp|Q8K3D3|SWI5_MOUSE DNA repair protein SWI5 homolog OS=Mus musculus OX=10090 GN=Swi5 PE=1 SV=1	1	1	1	13.5	10.261	89	0	8.5806	2255000	30242	44300	44983	0	86886	0	0	0	0	0	0	0	0	0	0	84413	0	0	66080	61381	0	29986	73703	81171	0	45107	0	37468	50661	0	16
850	P25206	DNA replication licensing factor MCM3	Mcm3	sp|P25206|MCM3_MOUSE DNA replication licensing factor MCM3 OS=Mus musculus OX=10090 GN=Mcm3 PE=1 SV=2	1	2	2	4.1	91.545	812	0.0033445	2.1584	0	0	0	0	0	0	0	0	0	0	0	0	0	0	0	0	0	0	0	0	0	0	0	0	0	0	0	0	0	0	0	0			469;470;471	448;2105	561;569;570
1941	Q64511;Q01320	DNA topoisomerase 2-beta;DNA topoisomerase 2-alpha	Top2b;Top2a	sp|Q64511|TOP2B_MOUSE DNA topoisomerase 2-beta OS=Mus musculus OX=10090 GN=Top2b PE=1 SV=2;sp|Q01320|TOP2A_MOUSE DNA topoisomerase 2-alpha OS=Mus musculus OX=10090 GN=Top2a PE=1 SV=2	2	2	2	2.4	181.91	1612	0.0033292	2.1116	0	0	0	0	0	0	0	0	0	0	0	0	0	0	0	0	0	0	0	0	0	0	0	0	0	0	0	0	0	0	0	0			831	927;2444	559
883	P28352	DNA-(apurinic or apyrimidinic site) lyase;DNA-(apurinic or apyrimidinic site) lyase, mitochondrial	Apex1	sp|P28352|APEX1_MOUSE DNA-(apurinic or apyrimidinic site) lyase OS=Mus musculus OX=10090 GN=Apex1 PE=1 SV=2	1	11	11	51.4	35.49	317	0	139.53	102620000	2157800	1972000	2599300	1584400	2599900	1543700	1489600	2051000	2166300	4339500	2008400	728050	1642500	2177600	1910500	2251900	1048500	2127900	1293500	293060	610170	2004500	1617400	1415900	1314900	1058500	1092200	1472400	1406300	0	164
1035	P48379	DNA-binding protein RFX2	Rfx2	sp|P48379|RFX2_MOUSE DNA-binding protein RFX2 OS=Mus musculus OX=10090 GN=Rfx2 PE=1 SV=2	1	1	1	3.1	79.189	717	1	-2	0	0	0	0	0	0	0	0	0	0	0	0	0	0	0	0	0	0	0	0	0	0	0	0	0	0	0	0	0	0	0	0	+			486;2138;2139
1376	P97313	DNA-dependent protein kinase catalytic subunit	Prkdc	sp|P97313|PRKDC_MOUSE DNA-dependent protein kinase catalytic subunit OS=Mus musculus OX=10090 GN=Prkdc PE=1 SV=3	1	2	2	0.6	471.47	4128	1	-2	6201600	0	0	0	0	0	0	0	0	449700	0	0	0	0	0	0	0	0	0	0	0	290010	0	0	0	0	0	0	0	0	0	1	+			582;2211;2212
154	B2RXC6	DNA-directed RNA polymerase	Polr3a	tr|B2RXC6|B2RXC6_MOUSE DNA-directed RNA polymerase subunit OS=Mus musculus OX=10090 GN=Polr3a PE=1 SV=1	1	1	1	2	155.74	1390	1	-2	0	0	0	0	0	0	0	0	0	0	0	0	0	0	0	0	0	0	0	0	0	0	0	0	0	0	0	0	0	0	0	0	+		135;136	134;135;136;1892	271;282
3280	Q9D7M8	DNA-directed RNA polymerase II subunit RPB4	Polr2d	sp|Q9D7M8|RPB4_MOUSE DNA-directed RNA polymerase II subunit RPB4 OS=Mus musculus OX=10090 GN=Polr2d PE=1 SV=2	1	1	1	11.3	16.311	142	0.0033278	2.1103	786180	0	0	50242	0	0	0	0	0	0	0	0	0	0	0	0	51203	0	0	0	0	0	0	0	60718	0	108140	0	0	0	0	8
1173	P59470	DNA-directed RNA polymerase III subunit RPC2	Polr3b	sp|P59470|RPC2_MOUSE DNA-directed RNA polymerase III subunit RPC2 OS=Mus musculus OX=10090 GN=Polr3b PE=1 SV=2	1	1	1	1.3	127.71	1133	1	-2	0	0	0	0	0	0	0	0	0	0	0	0	0	0	0	0	0	0	0	0	0	0	0	0	0	0	0	0	0	0	0	0	+		527	2178	150
1287	P63037	DnaJ homolog subfamily A member 1	Dnaja1	sp|P63037|DNJA1_MOUSE DnaJ homolog subfamily A member 1 OS=Mus musculus OX=10090 GN=Dnaja1 PE=1 SV=1	1	5	5	21.4	44.868	397	0	105.81	30815000	337730	241790	242510	300160	385850	0	0	0	290010	0	289390	451690	345620	0	237210	299720	444810	0	206570	216580	610750	234330	184600	172040	0	244090	278530	187160	286140	0	53
3588	Q9QYJ0	DnaJ homolog subfamily A member 2	Dnaja2	sp|Q9QYJ0|DNJA2_MOUSE DnaJ homolog subfamily A member 2 OS=Mus musculus OX=10090 GN=Dnaja2 PE=1 SV=1	1	4	4	15.8	45.745	412	0	24.754	6638700	0	0	0	0	90773	0	0	0	0	0	0	294650	0	0	80628	222100	0	221090	222930	0	0	0	0	85509	0	175410	0	0	0	0	19
3545	Q9JMC3	DnaJ homolog subfamily A member 4	Dnaja4	sp|Q9JMC3|DNJA4_MOUSE DnaJ homolog subfamily A member 4 OS=Mus musculus OX=10090 GN=Dnaja4 PE=1 SV=1	1	2	2	9.1	44.901	397	0	5.1912	2539100	0	0	109870	0	0	0	0	0	150940	0	0	0	0	0	52504	0	0	79211	0	96929	0	110820	95628	104370	0	0	0	0	117560	0	3
3589	Q9QYJ3	DnaJ homolog subfamily B member 1	Dnajb1	sp|Q9QYJ3|DNJB1_MOUSE DnaJ homolog subfamily B member 1 OS=Mus musculus OX=10090 GN=Dnajb1 PE=1 SV=3	1	4	3	16.2	38.167	340	0.0021133	2.2481	443050	0	0	0	0	0	0	0	0	0	0	0	0	0	0	0	0	0	0	60683	0	0	0	0	0	0	0	0	0	0	0	3
3008	Q99KV1	DnaJ homolog subfamily B member 11	Dnajb11	sp|Q99KV1|DJB11_MOUSE DnaJ homolog subfamily B member 11 OS=Mus musculus OX=10090 GN=Dnajb11 PE=1 SV=1	1	4	4	13.1	40.555	358	0	36.278	69484000	1196400	1695600	904920	1421600	1710200	556930	1024500	1662100	690390	551530	350920	467180	0	485200	503840	575720	1514800	1255600	880310	863030	758800	480060	1523300	1695600	634020	972660	0	898900	946980	0	72
3587	Q9QYI5	DnaJ homolog subfamily B member 2	Dnajb2	sp|Q9QYI5|DNJB2_MOUSE DnaJ homolog subfamily B member 2 OS=Mus musculus OX=10090 GN=Dnajb2 PE=1 SV=3	1	1	1	4.6	35.593	324	0	10.006	535970	0	0	0	0	0	0	0	0	0	0	0	0	0	0	0	0	0	0	0	0	0	0	204150	0	0	0	0	0	0	0	6
3290	Q9D832	DnaJ homolog subfamily B member 4	Dnajb4	sp|Q9D832|DNJB4_MOUSE DnaJ homolog subfamily B member 4 OS=Mus musculus OX=10090 GN=Dnajb4 PE=1 SV=1	1	5	4	19.6	37.781	337	0	28.629	13576000	246280	289270	301080	0	0	0	0	0	0	0	377870	417500	167930	0	312770	0	319120	0	243320	0	192570	0	0	0	0	257220	0	0	234140	0	27
3364	Q9DC23	DnaJ homolog subfamily C member 10	Dnajc10	sp|Q9DC23|DJC10_MOUSE DnaJ homolog subfamily C member 10 OS=Mus musculus OX=10090 GN=Dnajc10 PE=1 SV=2	1	1	1	2.1	90.582	793	0.0087649	1.8136	315590	0	0	0	0	0	0	0	0	0	0	0	0	0	0	0	0	0	0	43226	0	0	0	0	0	0	0	0	0	0	0	1
2132	Q78YY6	DnaJ homolog subfamily C member 15	Dnajc15	sp|Q78YY6|DJC15_MOUSE DnaJ homolog subfamily C member 15 OS=Mus musculus OX=10090 GN=Dnajc15 PE=1 SV=1	1	2	2	24.8	15.953	149	1	-2	0	0	0	0	0	0	0	0	0	0	0	0	0	0	0	0	0	0	0	0	0	0	0	0	0	0	0	0	0	0	0	0	+		920;921	1048;3250	139;147
2906	Q91YW3	DnaJ homolog subfamily C member 3	Dnajc3	sp|Q91YW3|DNJC3_MOUSE DnaJ homolog subfamily C member 3 OS=Mus musculus OX=10090 GN=Dnajc3 PE=1 SV=1	1	2	2	6.2	57.463	504	0	69.619	21191000	373950	370370	462540	179280	375830	0	0	0	0	0	265990	253590	0	356750	0	349130	217110	179030	215770	247820	343050	289380	574490	466600	0	437600	0	0	0	266880	42
1188	P60904	DnaJ homolog subfamily C member 5	Dnajc5	sp|P60904|DNJC5_MOUSE DnaJ homolog subfamily C member 5 OS=Mus musculus OX=10090 GN=Dnajc5 PE=1 SV=1	1	1	1	12.6	22.101	198	0	7.7657	1350600	0	0	0	0	0	0	0	0	0	0	0	0	0	0	87722	0	0	0	112750	0	0	0	0	0	0	89523	0	0	0	0	8
2003	Q6NZB0	DnaJ homolog subfamily C member 8	Dnajc8	sp|Q6NZB0|DNJC8_MOUSE DnaJ homolog subfamily C member 8 OS=Mus musculus OX=10090 GN=Dnajc8 PE=1 SV=2	1	9	9	35.2	29.812	253	0	68.612	266550000	6208700	4364200	5127800	3522400	3526200	6327400	3386700	2648300	3465700	4441700	2160200	1150900	4286000	4607500	2756100	4387600	6054100	2332000	1941600	2969100	2616700	4957400	3561800	3628000	2642500	1746400	1490400	2621800	2101900	3020600	170
2864	Q91WN1	DnaJ homolog subfamily C member 9	Dnajc9	sp|Q91WN1|DNJC9_MOUSE DnaJ homolog subfamily C member 9 OS=Mus musculus OX=10090 GN=Dnajc9 PE=1 SV=2	1	1	1	4.6	30.059	259	0	36.213	2935700	0	0	214250	0	0	0	0	0	0	0	0	0	0	0	0	254360	147440	0	0	0	0	0	0	170090	178790	0	0	144010	0	0	9
505	O70152	Dolichol-phosphate mannosyltransferase subunit 1	Dpm1	sp|O70152|DPM1_MOUSE Dolichol-phosphate mannosyltransferase subunit 1 OS=Mus musculus OX=10090 GN=Dpm1 PE=1 SV=1	1	1	1	4.2	29.174	260	0.001716	2.3478	3390700	0	0	0	0	0	0	0	0	0	0	46119	0	0	0	0	0	0	0	110010	0	125210	0	0	0	0	35349	0	0	0	0	3
466	O54734	Dolichyl-diphosphooligosaccharide--protein glycosyltransferase 48 kDa subunit	Ddost	sp|O54734|OST48_MOUSE Dolichyl-diphosphooligosaccharide--protein glycosyltransferase 48 kDa subunit OS=Mus musculus OX=10090 GN=Ddost PE=1 SV=2	1	12	12	41.5	49.027	441	0	323.31	76204000	276850	0	422860	547330	0	477040	180270	0	68813	0	1636700	1756600	1078200	0	1557700	0	0	0	948210	541700	1787200	0	356270	302710	1031400	1076900	1220200	721160	1097800	946340	89				350;351;2037;3139
2899	Q91YQ5	Dolichyl-diphosphooligosaccharide--protein glycosyltransferase subunit 1	Rpn1	sp|Q91YQ5|RPN1_MOUSE Dolichyl-diphosphooligosaccharide--protein glycosyltransferase subunit 1 OS=Mus musculus OX=10090 GN=Rpn1 PE=1 SV=1	1	11	11	26.5	68.527	608	0	47.802	68750000	250550	0	314750	906250	0	219280	0	0	0	0	1235000	1381300	546810	0	1074000	0	0	247840	700220	166610	1268000	316280	369060	250200	985580	673140	1251700	612740	784120	500110	68
3343	Q9DBG6	Dolichyl-diphosphooligosaccharide--protein glycosyltransferase subunit 2	Rpn2	sp|Q9DBG6|RPN2_MOUSE Dolichyl-diphosphooligosaccharide--protein glycosyltransferase subunit 2 OS=Mus musculus OX=10090 GN=Rpn2 PE=1 SV=1	1	13	13	31.1	69.062	631	0	124.51	145830000	274520	0	580600	339250	0	675260	64775	0	592100	0	2288600	2551300	2043100	0	3655400	103990	0	0	2467300	0	5277800	10287	0	0	916330	1548100	1095100	695300	2093600	1345900	118
1215	P61804	Dolichyl-diphosphooligosaccharide--protein glycosyltransferase subunit DAD1	Dad1	sp|P61804|DAD1_MOUSE Dolichyl-diphosphooligosaccharide--protein glycosyltransferase subunit DAD1 OS=Mus musculus OX=10090 GN=Dad1 PE=1 SV=3	1	1	1	10.6	12.497	113	0.00044663	2.661	1026900	0	0	0	0	0	0	0	0	0	0	0	0	0	0	0	0	0	0	0	0	0	187760	0	0	0	130660	0	0	0	0	4
1011	P46978	Dolichyl-diphosphooligosaccharide--protein glycosyltransferase subunit STT3A	Stt3a	sp|P46978|STT3A_MOUSE Dolichyl-diphosphooligosaccharide--protein glycosyltransferase subunit STT3A OS=Mus musculus OX=10090 GN=Stt3a PE=1 SV=1	1	4	3	5.2	80.597	705	0	6.828	3147900	0	0	0	0	0	0	0	0	0	0	276850	330050	0	0	0	0	0	0	228210	0	0	0	0	0	0	0	363970	0	0	161410	4
1533	Q3TDQ1	Dolichyl-diphosphooligosaccharide--protein glycosyltransferase subunit STT3B	Stt3b	sp|Q3TDQ1|STT3B_MOUSE Dolichyl-diphosphooligosaccharide--protein glycosyltransferase subunit STT3B OS=Mus musculus OX=10090 GN=Stt3b PE=1 SV=2	1	2	1	2.3	93.245	823	0	3.0833	6037700	0	0	0	0	0	0	0	0	0	0	0	0	0	0	0	0	0	0	145920	0	251020	0	0	0	0	0	0	0	0	0	6
2586	Q8CJ67	Double-stranded RNA-binding protein Staufen homolog 2	Stau2	sp|Q8CJ67|STAU2_MOUSE Double-stranded RNA-binding protein Staufen homolog 2 OS=Mus musculus OX=10090 GN=Stau2 PE=1 SV=1	1	1	1	3.2	62.535	570	1	-2	0	0	0	0	0	0	0	0	0	0	0	0	0	0	0	0	0	0	0	0	0	0	0	0	0	0	0	0	0	0	0	0	+			1318
3040	Q99MU3	Double-stranded RNA-specific adenosine deaminase	Adar	sp|Q99MU3|DSRAD_MOUSE Double-stranded RNA-specific adenosine deaminase OS=Mus musculus OX=10090 GN=Adar PE=1 SV=2	1	2	2	4.2	130.45	1178	1	-2	0	0	0	0	0	0	0	0	0	0	0	0	0	0	0	0	0	0	0	0	0	0	0	0	0	0	0	0	0	0	0	0	+		1318;1319	1511;1512;2877	988;1163
3271	Q9D6N5	Dr1-associated corepressor	Drap1	sp|Q9D6N5|NC2A_MOUSE Dr1-associated corepressor OS=Mus musculus OX=10090 GN=Drap1 PE=1 SV=3	1	2	2	11.7	22.278	205	0	12.969	2021500	0	174980	98145	0	67526	0	0	0	0	0	0	0	0	0	0	164390	0	0	0	0	0	0	80549	89555	0	0	0	0	0	0	10
1886	Q62418	Drebrin-like protein	Dbnl	sp|Q62418|DBNL_MOUSE Drebrin-like protein OS=Mus musculus OX=10090 GN=Dbnl PE=1 SV=2	1	7	7	25.5	48.699	436	0	323.31	218640000	4090500	3219200	3866100	1311300	4067800	3496000	3185100	1594500	2612300	0	1519600	931040	1999800	2601300	1616200	4337000	2864000	2751800	2765700	2819800	1554400	3273700	4452400	3901400	1516300	3023500	849560	1724700	1652900	1513200	190
922	P31938	Dual specificity mitogen-activated protein kinase kinase 1	Map2k1	sp|P31938|MP2K1_MOUSE Dual specificity mitogen-activated protein kinase kinase 1 OS=Mus musculus OX=10090 GN=Map2k1 PE=1 SV=2	1	2	2	7.6	43.474	393	0	8.1212	5698300	0	0	56729	0	0	0	0	0	0	0	0	0	79975	0	72686	0	0	0	117720	0	0	0	0	0	0	0	0	0	0	0	5
1906	Q63932	Dual specificity mitogen-activated protein kinase kinase 2	Map2k2	sp|Q63932|MP2K2_MOUSE Dual specificity mitogen-activated protein kinase kinase 2 OS=Mus musculus OX=10090 GN=Map2k2 PE=1 SV=2	1	2	2	7.5	44.402	401	0	4.4552	359670	0	0	0	0	0	0	0	0	0	0	129660	0	0	0	0	0	0	0	0	0	0	0	0	0	0	0	0	0	0	0	2
3286	Q9D7X3	Dual specificity protein phosphatase 3	Dusp3	sp|Q9D7X3|DUS3_MOUSE Dual specificity protein phosphatase 3 OS=Mus musculus OX=10090 GN=Dusp3 PE=1 SV=1	1	5	5	40.5	20.472	185	0	323.31	175100000	1929700	3012200	2240700	1151800	1259900	1451400	2386300	351870	1940300	1113400	2096500	1796700	2062000	1845400	1420200	1118500	1974700	2175700	2311100	1792200	2053000	197600	1336800	2817600	1159300	1977800	1564600	1549400	1976200	1607000	191
393	O08788	Dynactin subunit 1	Dctn1	sp|O08788|DCTN1_MOUSE Dynactin subunit 1 OS=Mus musculus OX=10090 GN=Dctn1 PE=1 SV=3	1	12	12	13.6	141.67	1281	0	55.138	40798000	294850	319090	165010	564440	0	262560	0	0	0	0	847870	1247300	676140	0	576100	0	0	0	743640	0	484110	271960	102040	313450	0	299170	461480	266180	0	0	45			308	2022	127
3001	Q99KJ8	Dynactin subunit 2	Dctn2	sp|Q99KJ8|DCTN2_MOUSE Dynactin subunit 2 OS=Mus musculus OX=10090 GN=Dctn2 PE=1 SV=3	1	14	14	40.3	44.116	402	0	318.58	406350000	5725100	8832500	7154000	2344000	5627900	6537600	7991600	1341400	9039300	2878600	2938000	1486000	4617300	5130000	4800600	7299300	3175100	5931600	4193000	5067900	3333400	8196600	6330600	5478900	144640	3835600	764670	4652700	4103500	3235600	279				1500;1501;2866;2867
3725	Q9Z0Y1	Dynactin subunit 3	Dctn3	sp|Q9Z0Y1|DCTN3_MOUSE Dynactin subunit 3 OS=Mus musculus OX=10090 GN=Dctn3 PE=1 SV=2	1	4	4	30.1	20.978	186	0	14.509	26819000	446270	133780	232570	0	0	328880	250390	0	244090	0	308760	232560	161930	225350	0	557380	0	0	429410	300180	418430	310970	128520	172180	0	428060	0	0	296610	0	23
2624	Q8K1M6	Dynamin-1-like protein	Dnm1l	sp|Q8K1M6|DNM1L_MOUSE Dynamin-1-like protein OS=Mus musculus OX=10090 GN=Dnm1l PE=1 SV=2	1	6	6	10.9	82.657	742	0	17.589	7928300	0	0	56793	0	0	0	0	0	0	0	172060	0	113370	0	208220	0	0	0	130760	0	171900	0	0	0	0	121990	0	0	184810	0	23
966	P39054;P39053;Q8BZ98	Dynamin-2	Dnm2	sp|P39054|DYN2_MOUSE Dynamin-2 OS=Mus musculus OX=10090 GN=Dnm2 PE=1 SV=2	3	12	12	19.8	98.144	870	0	85.908	61014000	156480	0	221080	440150	0	260550	0	0	0	0	1493400	2363400	1706100	0	1335100	0	0	0	1279400	0	1527900	0	0	0	736710	544870	839490	118670	710230	418200	69
2082	Q6TXD4	Dynamin-binding protein	Dnmbp	sp|Q6TXD4|DNMBP_MOUSE Dynamin-binding protein OS=Mus musculus OX=10090 GN=Dnmbp PE=1 SV=2	1	2	1	1.5	177.27	1580	1	-2	0	0	0	0	0	0	0	0	0	0	0	0	0	0	0	0	0	0	0	0	0	0	0	0	0	0	0	0	0	0	0	0	+			1015;1016;2516
1636	Q3V0Q1	Dynein heavy chain 12, axonemal	Dnah12	sp|Q3V0Q1|DYH12_MOUSE Dynein heavy chain 12, axonemal OS=Mus musculus OX=10090 GN=Dnah12 PE=1 SV=2	1	2	2	1.2	356.23	3086	1	-2	0	0	0	0	0	0	0	0	0	0	0	0	0	0	0	0	0	0	0	0	0	0	0	0	0	0	0	0	0	0	0	0	+			737;738;2319;2320;2321;2322
1961	Q69Z23	Dynein heavy chain 17, axonemal	Dnah17	sp|Q69Z23|DYH17_MOUSE Dynein heavy chain 17, axonemal OS=Mus musculus OX=10090 GN=Dnah17 PE=1 SV=2	1	2	2	0.8	511.6	4481	0	2.8079	9524800	0	0	0	0	0	0	0	0	0	0	268040	0	0	0	0	0	0	0	0	0	443310	0	0	0	0	0	0	0	0	0	2			838	935;2451;3235	2123
678	P0C6F1	Dynein heavy chain 2, axonemal	Dnah2	sp|P0C6F1|DYH2_MOUSE Dynein heavy chain 2, axonemal OS=Mus musculus OX=10090 GN=Dnah2 PE=1 SV=1	1	4	4	1.5	511.56	4456	0	3.2307	1620700000	0	10220000	0	0	0	0	0	0	10063000	11311000	8006100	0	29648000	15460000	0	14101000	97528000	49380000	15980000	18253000	10569000	10613000	21770000	25506000	11699000	8118400	0	2480100	0	0	4			418;419;420;421	411;412;2076;2077	2977;2995;3973;3980
2813	Q8VHE6	Dynein heavy chain 5, axonemal	Dnah5	sp|Q8VHE6|DYH5_MOUSE Dynein heavy chain 5, axonemal OS=Mus musculus OX=10090 GN=Dnah5 PE=1 SV=2	1	2	2	0.9	527.55	4621	1	-2	18681000	0	346900	239860	0	315440	0	614480	0	391790	417510	382180	0	322940	0	366790	333540	0	586220	214530	305600	0	554970	405770	0	353130	256500	0	734120	427880	0	1	+			1431;2816
3218	Q9D0M5;P63168;Q80ZS7	Dynein light chain 2, cytoplasmic;Dynein light chain 1, cytoplasmic	Dynll2;Dynll1	sp|Q9D0M5|DYL2_MOUSE Dynein light chain 2, cytoplasmic OS=Mus musculus OX=10090 GN=Dynll2 PE=1 SV=1;sp|P63168|DYL1_MOUSE Dynein light chain 1, cytoplasmic OS=Mus musculus OX=10090 GN=Dynll1 PE=1 SV=1	3	5	5	56.2	10.35	89	0	65.39	285090000	6950700	3500600	3401900	2047300	4902400	4831200	5274800	2663500	2520700	3482400	2851600	2209700	2626300	3807700	2833700	2271500	2929500	2243500	2863600	2204400	4026900	1838700	3642100	3822300	0	1629900	0	3032700	1708400	0	72
1248	P62627	Dynein light chain roadblock-type 1	Dynlrb1	sp|P62627|DLRB1_MOUSE Dynein light chain roadblock-type 1 OS=Mus musculus OX=10090 GN=Dynlrb1 PE=1 SV=3	1	2	2	29.2	10.99	96	0	29.818	71027000	1224000	1437300	1636100	1220500	3319900	981040	866700	1336500	1699700	953960	733210	563990	659490	1246000	718390	1225000	0	0	892410	1246600	763000	994700	971620	1222000	932240	927510	0	1005900	340960	1236900	33
1077	P51807	Dynein light chain Tctex-type 1	Dynlt1	sp|P51807|DYLT1_MOUSE Dynein light chain Tctex-type 1 OS=Mus musculus OX=10090 GN=Dynlt1 PE=1 SV=1	1	2	2	30.1	12.483	113	0	4.7276	18571000	120840	0	118450	0	0	0	0	0	0	0	0	0	0	0	0	124650	0	702320	175270	70577	257020	0	285880	0	0	0	0	0	0	0	13
1137	P56387	Dynein light chain Tctex-type 3	Dynlt3	sp|P56387|DYLT3_MOUSE Dynein light chain Tctex-type 3 OS=Mus musculus OX=10090 GN=Dynlt3 PE=1 SV=1	1	3	3	58.6	12.957	116	0	8.1557	32922000	1097800	500220	857650	0	652640	581220	0	0	684260	0	335280	0	671910	0	0	814250	0	454600	328240	527150	648030	0	553170	492940	527840	456930	0	0	0	0	34
2918	Q91ZU6	Dystonin	Dst	sp|Q91ZU6|DYST_MOUSE Dystonin OS=Mus musculus OX=10090 GN=Dst PE=1 SV=2	1	4	4	0.8	834.21	7393	0	3.4666	2090400	0	0	0	0	0	0	0	0	0	0	77003	0	0	0	0	0	0	0	0	0	0	0	0	0	0	22276	0	0	0	0	3			1282	1468	5984
3245	Q9D2N4	Dystrobrevin alpha	Dtna	sp|Q9D2N4|DTNA_MOUSE Dystrobrevin alpha OS=Mus musculus OX=10090 GN=Dtna PE=1 SV=2	1	2	2	3.6	84.066	746	0	17.103	422650	0	0	0	0	0	0	0	0	0	0	0	0	0	0	0	0	0	0	0	0	0	0	0	133720	0	0	0	0	0	0	3
1864	Q62165	Dystroglycan;Alpha-dystroglycan;Beta-dystroglycan	Dag1	sp|Q62165|DAG1_MOUSE Dystroglycan OS=Mus musculus OX=10090 GN=Dag1 PE=1 SV=4	1	5	5	5.9	96.904	893	0	36.61	43441000	663140	761770	889370	650360	761980	540400	566140	0	518620	0	560060	301430	644610	521550	572610	1191400	729120	0	725280	419680	549990	889100	626300	633660	0	546110	0	0	0	353540	56
2564	Q8CHI8	E1A-binding protein p400	Ep400	sp|Q8CHI8|EP400_MOUSE E1A-binding protein p400 OS=Mus musculus OX=10090 GN=Ep400 PE=1 SV=3	1	1	1	0.4	337.18	3072	1	-2	0	0	0	0	0	0	0	0	0	0	0	0	0	0	0	0	0	0	0	0	0	0	0	0	0	0	0	0	0	0	0	0	+		1170	1306;2731	516
2092	Q6ZPJ3	E2/E3 hybrid ubiquitin-protein ligase UBE2O	Ube2o	sp|Q6ZPJ3|UBE2O_MOUSE (E3-independent) E2 ubiquitin-conjugating enzyme UBE2O OS=Mus musculus OX=10090 GN=Ube2o PE=1 SV=3	1	1	1	1.2	140.83	1288	0	3.0048	1972600	0	0	24325	0	0	0	0	0	0	0	0	0	0	0	37636	25236	0	0	60074	115410	0	124920	0	45986	0	41031	0	0	0	0	11
496	O55187	E3 SUMO-protein ligase CBX4	Cbx4	sp|O55187|CBX4_MOUSE E3 SUMO-protein ligase CBX4 OS=Mus musculus OX=10090 GN=Cbx4 PE=1 SV=2	1	1	1	3.1	60.522	551	1	-2	0	0	0	0	0	0	0	0	0	0	0	0	0	0	0	0	0	0	0	0	0	0	0	0	0	0	0	0	0	0	0	0	+			364
2505	Q8C5D8	E3 SUMO-protein ligase PIAS2	Pias2	sp|Q8C5D8|PIAS2_MOUSE E3 SUMO-protein ligase PIAS2 OS=Mus musculus OX=10090 GN=Pias2 PE=1 SV=2	1	1	1	3.5	68.425	621	1	-2	0	0	0	0	0	0	0	0	0	0	0	0	0	0	0	0	0	0	0	0	0	0	0	0	0	0	0	0	0	0	0	0	+		1126	1267;2694	487
1572	Q5DTM8;Q3U319	E3 ubiquitin-protein ligase BRE1A;E3 ubiquitin-protein ligase BRE1B	Rnf20;Rnf40	sp|Q5DTM8|BRE1A_MOUSE E3 ubiquitin-protein ligase BRE1A OS=Mus musculus OX=10090 GN=Rnf20 PE=1 SV=2;sp|Q3U319|BRE1B_MOUSE E3 ubiquitin-protein ligase BRE1B OS=Mus musculus OX=10090 GN=Rnf40 PE=1 SV=2	2	1	1	1.4	113.52	973	1	-2	0	0	0	0	0	0	0	0	0	0	0	0	0	0	0	0	0	0	0	0	0	0	0	0	0	0	0	0	0	0	0	0	+		652	680;681	491
830	P22682	E3 ubiquitin-protein ligase CBL	Cbl	sp|P22682|CBL_MOUSE E3 ubiquitin-protein ligase CBL OS=Mus musculus OX=10090 GN=Cbl PE=1 SV=3	1	2	2	2.8	100.56	913	0.00044248	2.5913	4139300	0	0	0	0	0	326770	184870	0	0	0	0	0	0	0	0	0	0	0	0	308800	0	0	337210	0	0	440600	0	0	0	0	3
2047	Q6PDK8	E3 ubiquitin-protein ligase DTX4	Dtx4	sp|Q6PDK8|DTX4_MOUSE E3 ubiquitin-protein ligase DTX4 OS=Mus musculus OX=10090 GN=Dtx4 PE=1 SV=2	1	1	1	3.4	66.82	616	1	-2	0	0	0	0	0	0	0	0	0	0	0	0	0	0	0	0	0	0	0	0	0	0	0	0	0	0	0	0	0	0	0	0	+			998;2502
2150	Q7TMY8	E3 ubiquitin-protein ligase HUWE1	Huwe1	sp|Q7TMY8|HUWE1_MOUSE E3 ubiquitin-protein ligase HUWE1 OS=Mus musculus OX=10090 GN=Huwe1 PE=1 SV=5	1	2	2	1	482.63	4377	0	3.0659	495930	0	0	36074	0	0	0	0	0	0	0	0	0	0	0	0	0	0	0	0	64935	0	0	0	0	0	44060	0	0	0	0	4				2542
1972	Q6A009	E3 ubiquitin-protein ligase listerin	Ltn1	sp|Q6A009|LTN1_MOUSE E3 ubiquitin-protein ligase listerin OS=Mus musculus OX=10090 GN=Ltn1 PE=1 SV=3	1	1	1	1.2	198.92	1767	1	-2	0	0	0	0	0	0	0	0	0	0	0	0	0	0	0	0	0	0	0	0	0	0	0	0	0	0	0	0	0	0	0	0	+		848;849;850	949;950	1005;1012;1013
1009	P46935	E3 ubiquitin-protein ligase NEDD4	Nedd4	sp|P46935|NEDD4_MOUSE E3 ubiquitin-protein ligase NEDD4 OS=Mus musculus OX=10090 GN=Nedd4 PE=1 SV=3	1	5	5	8	102.71	887	0	7.9639	21075000	206520	181930	247530	0	378820	221260	394890	0	0	0	249300	330200	269590	0	286950	257800	0	672100	381190	345240	169880	170640	378160	451850	0	209380	0	0	422530	0	70
2542	Q8CFI0	E3 ubiquitin-protein ligase NEDD4-like	Nedd4l	sp|Q8CFI0|NED4L_MOUSE E3 ubiquitin-protein ligase NEDD4-like OS=Mus musculus OX=10090 GN=Nedd4l PE=1 SV=2	1	1	1	1	115.42	1004	0.00045005	2.7313	12166000	113650	261350	130460	0	122110	101650	191920	0	0	0	161050	194850	79874	72084	194290	99552	0	261540	223160	157520	107330	128490	228460	140380	0	82997	0	0	0	0	29
477	O54965	E3 ubiquitin-protein ligase RNF13	Rnf13	sp|O54965|RNF13_MOUSE E3 ubiquitin-protein ligase RNF13 OS=Mus musculus OX=10090 GN=Rnf13 PE=1 SV=2	1	1	1	4.7	42.732	381	1	-2	0	0	0	0	0	0	0	0	0	0	0	0	0	0	0	0	0	0	0	0	0	0	0	0	0	0	0	0	0	0	0	0	+		330	357	159
284	E9Q555	E3 ubiquitin-protein ligase RNF213	Rnf213	sp|E9Q555|RN213_MOUSE E3 ubiquitin-protein ligase RNF213 OS=Mus musculus OX=10090 GN=Rnf213 PE=1 SV=2	1	3	3	1.2	584.78	5152	0	3.1766	0	0	0	0	0	0	0	0	0	0	0	0	0	0	0	0	0	0	0	0	0	0	0	0	0	0	0	0	0	0	0	1				240;241;242;1967;1968
2304	Q8BGX0	E3 ubiquitin-protein ligase TRIM23	Trim23	sp|Q8BGX0|TRI23_MOUSE E3 ubiquitin-protein ligase TRIM23 OS=Mus musculus OX=10090 GN=Trim23 PE=2 SV=1	1	1	1	1.7	63.931	574	0.00044287	2.6014	3404800	0	0	0	0	48096	0	0	0	0	0	98794	107010	87620	0	119010	0	0	0	0	0	110360	0	0	0	0	22287	0	82120	0	0	15
2222	Q80WG7	E3 ubiquitin-protein ligase Trim36	Trim36	sp|Q80WG7|TRI36_MOUSE E3 ubiquitin-protein ligase Trim36 OS=Mus musculus OX=10090 GN=Trim36 PE=1 SV=2	1	1	1	2.6	82.79	729	1	-2	0	0	0	0	0	0	0	0	0	0	0	0	0	0	0	0	0	0	0	0	0	0	0	0	0	0	0	0	0	0	0	0	+			1119;1120
86	A2AN08	E3 ubiquitin-protein ligase UBR4	Ubr4	sp|A2AN08|UBR4_MOUSE E3 ubiquitin-protein ligase UBR4 OS=Mus musculus OX=10090 GN=Ubr4 PE=1 SV=1	1	1	1	0.4	572.28	5180	1	-2	0	0	0	0	0	0	0	0	0	0	0	0	0	0	0	0	0	0	0	0	0	0	0	0	0	0	0	0	0	0	0	0	+			74;75;1832
2527	Q8CCJ3	E3 UFM1-protein ligase 1	Ufl1	sp|Q8CCJ3|UFL1_MOUSE E3 UFM1-protein ligase 1 OS=Mus musculus OX=10090 GN=Ufl1 PE=1 SV=2	1	2	2	2.8	89.519	793	1	-2	0	0	0	0	0	0	0	0	0	0	0	0	0	0	0	0	0	0	0	0	0	0	0	0	0	0	0	0	0	0	0	0	+			3281
2364	Q8BL66	Early endosome antigen 1	Eea1	sp|Q8BL66|EEA1_MOUSE Early endosome antigen 1 OS=Mus musculus OX=10090 GN=Eea1 PE=1 SV=2	1	12	12	12.6	160.91	1411	0	297.12	32999000	353580	258980	331880	0	134770	452480	548020	0	341120	0	382730	0	0	193560	191450	2148800	217180	197960	251830	339660	591140	340570	290290	355890	0	199470	0	316150	341360	0	43			1039	1199;2624	392
1475	Q05BC3	Echinoderm microtubule-associated protein-like 1	Eml1	sp|Q05BC3|EMAL1_MOUSE Echinoderm microtubule-associated protein-like 1 OS=Mus musculus OX=10090 GN=Eml1 PE=1 SV=1	1	4	4	6.6	89.679	814	0	4.9708	1074100	0	0	0	0	0	0	0	0	0	0	0	0	0	0	0	0	0	0	0	0	47920	0	0	0	0	0	0	0	0	0	3
2153	Q7TNG5	Echinoderm microtubule-associated protein-like 2	Eml2	sp|Q7TNG5|EMAL2_MOUSE Echinoderm microtubule-associated protein-like 2 OS=Mus musculus OX=10090 GN=Eml2 PE=1 SV=1	1	8	8	18.2	70.733	649	0	13.397	33396000	0	0	0	405280	0	225610	0	0	0	0	859760	701310	366020	0	332340	0	0	0	400340	0	561830	0	0	0	669780	0	821500	0	0	695100	24
1610	Q3UMY5	Echinoderm microtubule-associated protein-like 4	Eml4	sp|Q3UMY5|EMAL4_MOUSE Echinoderm microtubule-associated protein-like 4 OS=Mus musculus OX=10090 GN=Eml4 PE=1 SV=1	1	2	2	1.6	110.03	988	1	-2	20250000	252620	139980	180250	146620	287570	142240	242380	0	318850	0	126480	165060	195700	309010	187790	249890	238280	337770	239890	590550	123300	309600	291140	388910	0	165050	0	528110	301920	230490	9	+		667;668		835;840
452	O35709	Ectoderm-neural cortex protein 1	Enc1	sp|O35709|ENC1_MOUSE Ectoderm-neural cortex protein 1 OS=Mus musculus OX=10090 GN=Enc1 PE=2 SV=2	1	1	1	4.6	66.112	589	1	-2	0	0	0	0	0	0	0	0	0	0	0	0	0	0	0	0	0	0	0	0	0	0	0	0	0	0	0	0	0	0	0	0	+			346;2034
2330	Q8BHR2	Ecto-NOX disulfide-thiol exchanger 1;Hydroquinone [NADH] oxidase;Protein disulfide-thiol oxidoreductase	Enox1	sp|Q8BHR2|ENOX1_MOUSE Ecto-NOX disulfide-thiol exchanger 1 OS=Mus musculus OX=10090 GN=Enox1 PE=2 SV=1	1	1	1	2.8	73.28	643	1	-2	0	0	0	0	0	0	0	0	0	0	0	0	0	0	0	0	0	0	0	0	0	0	0	0	0	0	0	0	0	0	0	0	+			2609
1130	P55772	Ectonucleoside triphosphate diphosphohydrolase 1	Entpd1	sp|P55772|ENTP1_MOUSE Ectonucleoside triphosphate diphosphohydrolase 1 OS=Mus musculus OX=10090 GN=Entpd1 PE=1 SV=1	1	2	2	7.3	57.205	510	0	7.7737	686210	0	0	0	0	0	0	0	0	0	0	194100	132730	0	0	0	0	0	0	0	0	0	0	0	0	0	0	0	0	0	0	6
483	O55026	Ectonucleoside triphosphate diphosphohydrolase 2	Entpd2	sp|O55026|ENTP2_MOUSE Ectonucleoside triphosphate diphosphohydrolase 2 OS=Mus musculus OX=10090 GN=Entpd2 PE=1 SV=2	1	1	1	2.8	54.319	495	0	9.6653	5358400	0	0	0	0	0	0	0	0	0	0	46651	0	0	0	0	0	0	0	91746	0	217080	0	0	0	0	49039	0	0	51258	0	6
3683	Q9WUZ9	Ectonucleoside triphosphate diphosphohydrolase 5	Entpd5	sp|Q9WUZ9|ENTP5_MOUSE Ectonucleoside triphosphate diphosphohydrolase 5 OS=Mus musculus OX=10090 GN=Entpd5 PE=1 SV=1	1	1	1	3.7	47.101	427	1	-2	0	0	0	0	0	0	0	0	0	0	0	0	0	0	0	0	0	0	0	0	0	0	0	0	0	0	0	0	0	0	0	0	+			3042
635	P06802	Ectonucleotide pyrophosphatase/phosphodiesterase family member 1;Alkaline phosphodiesterase I;Nucleotide pyrophosphatase	Enpp1	sp|P06802|ENPP1_MOUSE Ectonucleotide pyrophosphatase/phosphodiesterase family member 1 OS=Mus musculus OX=10090 GN=Enpp1 PE=1 SV=4	1	1	1	0.9	103.17	906	1	-2	0	0	0	0	0	0	0	0	0	0	0	0	0	0	0	0	0	0	0	0	0	0	0	0	0	0	0	0	0	0	0	0	+		381		273
2192	Q80TA9	Ectopic P granules protein 5 homolog	Epg5	sp|Q80TA9|EPG5_MOUSE Ectopic P granules protein 5 homolog OS=Mus musculus OX=10090 GN=Epg5 PE=1 SV=2	1	2	2	1.4	290.8	2572	1	-2	1272600	0	0	0	0	0	0	0	0	0	0	0	0	0	0	0	0	152540	0	0	0	0	0	0	0	0	0	0	0	0	0	0	+		954	2556	24
51	A0JP43	EF-hand calcium-binding domain-containing protein 5	Efcab5	sp|A0JP43|EFCB5_MOUSE EF-hand calcium-binding domain-containing protein 5 OS=Mus musculus OX=10090 GN=Efcab5 PE=1 SV=2	1	1	1	1.1	159.93	1406	1	-2	0	0	0	0	0	0	0	0	0	0	0	0	0	0	0	0	0	0	0	0	0	0	0	0	0	0	0	0	0	0	0	0	+			32;33;34
3305	Q9D8Y0;Q9D4J1	EF-hand domain-containing protein D2	Efhd2	sp|Q9D8Y0|EFHD2_MOUSE EF-hand domain-containing protein D2 OS=Mus musculus OX=10090 GN=Efhd2 PE=1 SV=1	2	9	9	32.5	26.791	240	0	102.53	253320000	4513400	6352600	5216300	6949700	7097000	5049200	2065800	5270600	2901900	6351400	1233500	260360	2442600	3825600	2216000	4634700	3895700	2237300	1693500	2442700	1626800	5093700	3723700	4491200	2965600	2580000	1663100	5299300	3939800	4072700	112
2395	Q8BPB5	EGF-containing fibulin-like extracellular matrix protein 1	Efemp1	sp|Q8BPB5|FBLN3_MOUSE EGF-containing fibulin-like extracellular matrix protein 1 OS=Mus musculus OX=10090 GN=Efemp1 PE=1 SV=1	1	7	7	24.1	54.952	493	0	52.459	52248000	1087100	778110	718980	499630	578650	997010	667310	1108100	476400	581910	364660	501910	322960	533860	404920	0	893340	633070	388410	475460	430500	698440	807350	845690	448520	774050	0	680350	390360	302470	65
3704	Q9WVK4	EH domain-containing protein 1	Ehd1	sp|Q9WVK4|EHD1_MOUSE EH domain-containing protein 1 OS=Mus musculus OX=10090 GN=Ehd1 PE=1 SV=1	1	20	11	37.8	60.602	534	0	303.02	514600000	2898600	4934900	4000500	5192200	915720	3390700	3177700	1395700	2306100	634300	8135000	10386000	7120900	3315800	7843900	2448200	1307900	4124900	6223600	5786800	9704900	3459500	6382400	4640600	4864400	5352000	5313100	3721100	5644700	5082700	196
2311	Q8BH64	EH domain-containing protein 2	Ehd2	sp|Q8BH64|EHD2_MOUSE EH domain-containing protein 2 OS=Mus musculus OX=10090 GN=Ehd2 PE=1 SV=1	1	32	28	61.5	61.174	543	0	323.31	2254700000	11982000	10894000	13289000	16383000	8298800	15568000	9188600	12869000	11861000	9494300	37526000	37629000	31604000	10101000	35903000	8538000	12713000	9838100	36418000	13834000	45658000	6292500	9189000	10034000	27533000	22914000	30331000	17822000	24928000	20186000	563				1165;1166;1167
3577	Q9QXY6	EH domain-containing protein 3	Ehd3	sp|Q9QXY6|EHD3_MOUSE EH domain-containing protein 3 OS=Mus musculus OX=10090 GN=Ehd3 PE=1 SV=2	1	12	2	21.9	60.82	535	0	3.423	101330	0	0	0	0	0	0	0	0	0	0	0	91006	0	0	0	0	0	0	0	0	0	0	0	0	0	0	0	0	0	0	2
3423	Q9EQP2	EH domain-containing protein 4	Ehd4	sp|Q9EQP2|EHD4_MOUSE EH domain-containing protein 4 OS=Mus musculus OX=10090 GN=Ehd4 PE=1 SV=1	1	24	17	48.4	61.48	541	0	323.31	978190000	4379200	3945000	5816400	9563600	2490100	6529800	4074900	7228000	4503700	2102600	15393000	22142000	12927000	3403100	16437000	3022500	6374400	4721100	14447000	6220400	20050000	5477700	3644800	6471300	10198000	15552000	15096000	7861400	13913000	11334000	310
1335	P70372	ELAV-like protein 1	Elavl1	sp|P70372|ELAV1_MOUSE ELAV-like protein 1 OS=Mus musculus OX=10090 GN=Elavl1 PE=1 SV=2	1	4	4	16	36.169	326	0	12.422	65261000	1090700	1064800	967700	597490	715020	510540	523120	497200	0	0	586670	506190	526560	578440	510090	723590	715220	579700	407940	1135900	886660	2063800	1591700	1453200	661680	759260	0	955130	626550	1239400	42
3018	Q99LC5	Electron transfer flavoprotein subunit alpha, mitochondrial	Etfa	sp|Q99LC5|ETFA_MOUSE Electron transfer flavoprotein subunit alpha, mitochondrial OS=Mus musculus OX=10090 GN=Etfa PE=1 SV=2	1	8	8	39.6	35.009	333	0	260.75	334360000	2089000	2842400	2302200	2311800	2905200	980720	2511800	1781800	2664700	1110900	4746100	5542900	4237300	1531100	6670500	1495300	2313200	2706100	4642600	2803000	4438100	1583700	2168400	2638500	3632300	3551200	4492400	4499900	5987500	2684000	242
3390	Q9DCW4;A0A0N4SVE0	Electron transfer flavoprotein subunit beta	Etfb	sp|Q9DCW4|ETFB_MOUSE Electron transfer flavoprotein subunit beta OS=Mus musculus OX=10090 GN=Etfb PE=1 SV=3;tr|A0A0N4SVE0|A0A0N4SVE0_MOUSE Electron transferring flavoprotein, beta polypeptide-like OS=Mus musculus OX=10090 GN=Etfbl PE=4 SV=1	2	10	10	40.4	27.623	255	0	118.12	641590000	12486000	11536000	8040000	6751000	9461600	5383400	9861600	9036400	6085600	6736200	4779100	5550400	7507100	10444000	8144100	5070200	4087800	5170900	8136000	8244000	7093200	7652700	9364300	8729700	6808600	7583300	7407600	8492800	6573800	4262000	278
2930	Q921G7	Electron transfer flavoprotein-ubiquinone oxidoreductase, mitochondrial	Etfdh	sp|Q921G7|ETFD_MOUSE Electron transfer flavoprotein-ubiquinone oxidoreductase, mitochondrial OS=Mus musculus OX=10090 GN=Etfdh PE=1 SV=1	1	4	4	8.3	68.09	616	0	7.9052	14975000	0	0	0	0	0	0	0	0	0	0	0	255870	0	0	0	0	0	0	509580	0	506130	0	0	0	407130	0	0	0	0	0	12
2596	Q8JZR6	Electroneutral sodium bicarbonate exchanger 1	Slc4a8	sp|Q8JZR6|S4A8_MOUSE Electroneutral sodium bicarbonate exchanger 1 OS=Mus musculus OX=10090 GN=Slc4a8 PE=2 SV=1	1	1	1	1.5	122.42	1089	1	-2	0	0	0	0	0	0	0	0	0	0	0	0	0	0	0	0	0	0	0	0	0	0	0	0	0	0	0	0	0	0	0	0	+		1180;1181		1020;1027
3035	Q99MI1	ELKS/Rab6-interacting/CAST family member 1	Erc1	sp|Q99MI1|RB6I2_MOUSE ELKS/Rab6-interacting/CAST family member 1 OS=Mus musculus OX=10090 GN=Erc1 PE=1 SV=1	1	4	4	5.8	128.33	1120	0	9.1845	4494000	484990	362540	271250	0	0	246580	742090	0	0	0	0	0	0	0	0	0	0	0	0	0	0	353710	0	0	0	0	0	0	0	0	9
2290	Q8BGF6	ELMO domain-containing protein 2	Elmod2	sp|Q8BGF6|ELMD2_MOUSE ELMO domain-containing protein 2 OS=Mus musculus OX=10090 GN=Elmod2 PE=1 SV=1	1	1	1	3.4	34.747	293	1	-2	0	0	0	0	0	0	0	0	0	0	0	0	0	0	0	0	0	0	0	0	0	0	0	0	0	0	0	0	0	0	0	0	+		1007;1008	2599	142;143
685	P10126;P62631	Elongation factor 1-alpha 1;Elongation factor 1-alpha 2	Eef1a1;Eef1a2	sp|P10126|EF1A1_MOUSE Elongation factor 1-alpha 1 OS=Mus musculus OX=10090 GN=Eef1a1 PE=1 SV=3;sp|P62631|EF1A2_MOUSE Elongation factor 1-alpha 2 OS=Mus musculus OX=10090 GN=Eef1a2 PE=1 SV=1	2	14	14	38.7	50.113	462	0	71.407	3460500000	25157000	15881000	24991000	29826000	17645000	27565000	20904000	15209000	20780000	12259000	56204000	46081000	43751000	25957000	49821000	18306000	24399000	19910000	48520000	18363000	75234000	17775000	17824000	18315000	42036000	50221000	43422000	27777000	39448000	30901000	325
513	O70251	Elongation factor 1-beta	Eef1b	sp|O70251|EF1B_MOUSE Elongation factor 1-beta OS=Mus musculus OX=10090 GN=Eef1b PE=1 SV=5	1	5	5	44	24.693	225	0	237.77	475180000	9171700	7543900	6632000	4240700	9760400	7612500	8022200	4660900	8833100	10403000	3763200	2691100	4473700	7463700	3934600	7092900	8864000	6151200	3856500	4823200	4173600	7235100	6503900	6662400	2720700	2762500	1504700	5369800	4530500	3918500	111				368
1154	P57776	Elongation factor 1-delta	Eef1d	sp|P57776|EF1D_MOUSE Elongation factor 1-delta OS=Mus musculus OX=10090 GN=Eef1d PE=1 SV=3	1	6	6	37	31.293	281	0	262.3	424200000	8483800	8418300	8082800	6047700	7738600	5753300	8983100	5494400	5649900	5140700	2102200	2232400	3613900	4656700	4170600	7481100	5822100	5500000	4543900	4570900	3214200	6636500	9013200	5967000	3036000	4977300	2252400	4712600	2385600	2805300	131				530
3299	Q9D8N0	Elongation factor 1-gamma	Eef1g	sp|Q9D8N0|EF1G_MOUSE Elongation factor 1-gamma OS=Mus musculus OX=10090 GN=Eef1g PE=1 SV=3	1	7	7	20.4	50.06	437	0	18.225	36300000	0	0	0	1224800	0	0	0	0	0	0	1243500	1130300	346950	0	771630	0	0	0	785360	0	1340500	0	0	0	574080	477940	382930	469280	390120	451920	27
1160	P58252	Elongation factor 2	Eef2	sp|P58252|EF2_MOUSE Elongation factor 2 OS=Mus musculus OX=10090 GN=Eef2 PE=1 SV=2	1	25	24	39.6	95.313	858	0	323.31	794840000	3541100	1333000	3452300	6108300	219160	3167900	1603600	1234600	3666500	1077700	12107000	15589000	8998600	945020	10815000	2282700	2909700	2316000	11992000	2363500	19056000	1817900	1681700	1919100	10180000	9189800	15933000	4712600	7332200	7182000	415
2473	Q8C0D5	Elongation factor Tu GTP-binding domain-containing protein 1	Eftud1	sp|Q8C0D5|EFL1_MOUSE Elongation factor-like GTPase 1 OS=Mus musculus OX=10090 GN=Efl1 PE=1 SV=1	1	1	1	0.7	125.78	1127	0.0083765	1.8257	42968000	2945000	3510600	2451800	0	3770900	0	0	1615100	1164200	0	0	0	0	4499100	0	0	0	0	0	0	0	0	0	3473800	2961500	0	1573000	2659900	0	0	2
2270	Q8BFR5	Elongation factor Tu, mitochondrial	Tufm	sp|Q8BFR5|EFTU_MOUSE Elongation factor Tu, mitochondrial OS=Mus musculus OX=10090 GN=Tufm PE=1 SV=1	1	5	5	15	49.508	452	0	29.137	79873000	425760	349590	416220	0	159830	315100	431050	393630	583830	0	1358600	1397000	927090	501490	1486100	267180	249820	408340	1559400	441810	1193200	0	576670	718290	710470	1170600	532350	751240	1243400	783670	58
3533	Q9JLJ5	Elongation of very long chain fatty acids protein 1	Elovl1	sp|Q9JLJ5|ELOV1_MOUSE Elongation of very long chain fatty acids protein 1 OS=Mus musculus OX=10090 GN=Elovl1 PE=1 SV=1	1	1	1	5	32.677	279	0	65.76	14254000	0	0	148240	503730	0	0	0	0	341400	0	289490	723980	235710	0	0	0	0	0	214510	0	415460	0	0	0	271400	447960	570330	0	0	0	15
376	O08579	Emerin	Emd	sp|O08579|EMD_MOUSE Emerin OS=Mus musculus OX=10090 GN=Emd PE=1 SV=1	1	2	2	11.2	29.435	259	0	323.31	14963000	410890	435690	400560	398300	668100	364400	391210	0	0	0	224850	0	0	407040	0	163110	0	0	249990	372290	0	0	631120	431470	315470	475340	469840	0	0	0	34
2991	Q99K41	EMILIN-1	Emilin1	sp|Q99K41|EMIL1_MOUSE EMILIN-1 OS=Mus musculus OX=10090 GN=Emilin1 PE=1 SV=1	1	1	1	1	107.58	1017	1	-2	0	0	0	0	0	0	0	0	0	0	0	0	0	0	0	0	0	0	0	0	0	0	0	0	0	0	0	0	0	0	0	0	+		1307	1498;2864	192
2656	Q8K482	EMILIN-2	Emilin2	sp|Q8K482|EMIL2_MOUSE EMILIN-2 OS=Mus musculus OX=10090 GN=Emilin2 PE=1 SV=1	1	1	1	3	117.31	1074	1	-2	0	0	0	0	0	0	0	0	0	0	0	0	0	0	0	0	0	0	0	0	0	0	0	0	0	0	0	0	0	0	0	0	+		1197	1347	675
1907	Q63961	Endoglin	Eng	sp|Q63961|EGLN_MOUSE Endoglin OS=Mus musculus OX=10090 GN=Eng PE=1 SV=2	1	1	1	2.3	70.02	653	1	-2	0	0	0	0	0	0	0	0	0	0	0	0	0	0	0	0	0	0	0	0	0	0	0	0	0	0	0	0	0	0	0	0	+		819	902;903	362
2503	Q8C522	Endonuclease domain-containing 1 protein	Endod1	sp|Q8C522|ENDD1_MOUSE Endonuclease domain-containing 1 protein OS=Mus musculus OX=10090 GN=Endod1 PE=1 SV=2	1	3	3	7	55.262	501	0	42.863	18037000	258050	0	290610	0	513430	168370	321550	0	0	291900	255440	289080	0	0	0	190740	0	142580	208270	164660	299820	0	277900	223260	183730	202120	0	0	0	0	31
1887	Q62419	Endophilin-A2	Sh3gl1	sp|Q62419|SH3G1_MOUSE Endophilin-A2 OS=Mus musculus OX=10090 GN=Sh3gl1 PE=1 SV=1	1	1	1	4.3	41.518	368	0	5.5872	1907600	102760	0	0	0	0	0	0	0	0	0	160040	0	0	0	0	0	0	0	0	0	0	105320	180380	0	0	91772	0	0	0	153860	8
3511	Q9JK48	Endophilin-B1	Sh3glb1	sp|Q9JK48|SHLB1_MOUSE Endophilin-B1 OS=Mus musculus OX=10090 GN=Sh3glb1 PE=1 SV=1	1	4	4	10.4	40.855	365	0	33.039	12656000	0	174600	0	0	180010	0	0	0	201230	0	212930	152600	151950	0	102360	180950	0	0	251840	55044	210300	114970	109440	84298	108660	92772	0	186050	163370	151640	19
3418	Q9EQH2	Endoplasmic reticulum aminopeptidase 1	Erap1	sp|Q9EQH2|ERAP1_MOUSE Endoplasmic reticulum aminopeptidase 1 OS=Mus musculus OX=10090 GN=Erap1 PE=1 SV=2	1	3	3	6.3	106.6	930	0	4.9011	1395600	0	0	0	0	0	0	0	0	0	0	0	288720	92035	0	177940	0	0	0	0	0	0	0	0	0	0	0	201410	0	0	0	6				1598;1599;2959
1153	P57759	Endoplasmic reticulum resident protein 29	Erp29	sp|P57759|ERP29_MOUSE Endoplasmic reticulum resident protein 29 OS=Mus musculus OX=10090 GN=Erp29 PE=1 SV=2	1	8	8	43.5	28.823	262	0	74.841	237310000	3659300	3256900	3187000	2543100	4522900	2972200	4042500	0	3019300	2415200	1435000	1326000	1676000	3174100	1766600	4642200	2533900	3823000	2629800	3814800	1650800	4078900	4237900	3958300	1873100	2453600	1397300	3506300	1792500	4002200	139
3239	Q9D1Q6	Endoplasmic reticulum resident protein 44	Erp44	sp|Q9D1Q6|ERP44_MOUSE Endoplasmic reticulum resident protein 44 OS=Mus musculus OX=10090 GN=Erp44 PE=1 SV=1	1	5	5	15.5	46.852	406	0	25.332	42519000	323160	0	368190	291710	0	524970	340350	0	737380	0	745870	1743300	431050	0	379280	468830	0	0	515630	249790	865440	421410	0	332280	495600	471960	496800	505500	359030	615830	60
653	P08113	Endoplasmin	Hsp90b1	sp|P08113|ENPL_MOUSE Endoplasmin OS=Mus musculus OX=10090 GN=Hsp90b1 PE=1 SV=2	1	23	21	32.7	92.475	802	0	323.31	754840000	4890300	2966900	5427800	7527200	1868700	6561300	3919600	4294600	4106200	3589000	13649000	18656000	9903200	3465500	12361000	3246100	1556900	3981900	11219000	3542000	15696000	1775900	4542400	4099200	11312000	10038000	11602000	7286600	10719000	8738300	324				3148
2957	Q925F2	Endothelial cell-selective adhesion molecule	Esam	sp|Q925F2|ESAM_MOUSE Endothelial cell-selective adhesion molecule OS=Mus musculus OX=10090 GN=Esam PE=1 SV=1	1	5	5	23.9	41.81	394	0	25.271	138990000	1341300	1957900	1498200	1949800	1510300	1324500	1520000	1831000	1571000	1328300	1965700	1578000	1345400	0	1932300	1683200	0	1405800	1408500	773100	1903100	1324100	1022400	651660	919750	1161800	923760	1190900	1564900	1468000	102
3548	Q9JMG1	Endothelial differentiation-related factor 1	Edf1	sp|Q9JMG1|EDF1_MOUSE Endothelial differentiation-related factor 1 OS=Mus musculus OX=10090 GN=Edf1 PE=1 SV=1	1	2	2	18.2	16.369	148	0.0017123	2.339	39576000	849050	757490	805120	0	0	544110	650040	973820	0	0	583610	0	691180	1218600	794100	1068700	601250	0	0	918030	0	1246200	845770	749040	885300	0	955380	1558200	981980	910190	23
3552	Q9JMI0	Endothelin-converting enzyme-like 1	Ecel1	sp|Q9JMI0|ECEL1_MOUSE Endothelin-converting enzyme-like 1 OS=Mus musculus OX=10090 GN=Ecel1 PE=2 SV=2	1	1	1	3.2	87.992	775	1	-2	0	0	0	0	0	0	0	0	0	0	0	0	0	0	0	0	0	0	0	0	0	0	0	0	0	0	0	0	0	0	0	0	+		1447	3344;3345	689
424	O35177	Enhancer of filamentation 1	Nedd9	sp|O35177|CASL_MOUSE Enhancer of filamentation 1 OS=Mus musculus OX=10090 GN=Nedd9 PE=1 SV=2	1	2	2	5	93.051	833	0.0033306	2.1149	11690000	0	319210	473680	0	829220	0	0	0	0	0	540950	0	0	688670	0	0	0	0	253360	0	0	619570	725020	0	0	0	455380	647300	0	258310	19				2028
2629	Q8K2D3	Enhancer of mRNA-decapping protein 3	Edc3	sp|Q8K2D3|EDC3_MOUSE Enhancer of mRNA-decapping protein 3 OS=Mus musculus OX=10090 GN=Edc3 PE=1 SV=1	1	1	1	2	55.957	508	1	-2	0	0	0	0	0	0	0	0	0	0	0	0	0	0	0	0	0	0	0	0	0	0	0	0	0	0	0	0	0	0	0	0	+		1190;1191;1192	1338	176;180;185
980	P42125	Enoyl-CoA delta isomerase 1, mitochondrial	Eci1	sp|P42125|ECI1_MOUSE Enoyl-CoA delta isomerase 1, mitochondrial OS=Mus musculus OX=10090 GN=Eci1 PE=1 SV=2	1	6	6	29.4	32.25	289	0	138.35	88071000	279950	321040	588540	997450	236260	0	422760	0	910980	715940	1752000	2731500	1299000	542040	1997800	443300	0	701450	1289100	281100	1512800	338090	399250	326800	1264800	1094000	1437400	1432600	1611000	1564800	79
3680	Q9WUR2	Enoyl-CoA delta isomerase 2, mitochondrial	Eci2	sp|Q9WUR2|ECI2_MOUSE Enoyl-CoA delta isomerase 2, mitochondrial OS=Mus musculus OX=10090 GN=Eci2 PE=1 SV=2	1	1	1	3.6	43.267	391	0	30.039	2835500	0	0	0	0	0	0	0	0	0	0	69136	148210	0	0	180460	0	0	0	214700	0	0	0	0	0	0	0	0	0	127390	0	6
2312	Q8BH95	Enoyl-CoA hydratase, mitochondrial	Echs1	sp|Q8BH95|ECHM_MOUSE Enoyl-CoA hydratase, mitochondrial OS=Mus musculus OX=10090 GN=Echs1 PE=1 SV=1	1	4	4	18.6	31.474	290	0	29.979	108330000	785070	734240	816820	0	621880	1210200	1364300	0	1181600	0	2101800	2306700	1729900	1301600	2711800	569420	1394700	856400	1442100	770230	1428500	614180	626160	742110	1660200	1731700	1731500	2002900	2190200	1768500	71
1394	Q923L6;P97426;P97425	Eosinophil cationic protein 1;Eosinophil cationic protein 2	Ear10;Ear1;Ear2	tr|Q923L6|Q923L6_MOUSE Eosinophil-associated ribonuclease 10 OS=Mus musculus OX=10090 GN=Ear10 PE=3 SV=1;sp|P97426|ECP1_MOUSE Eosinophil cationic protein 1 OS=Mus musculus OX=10090 GN=Ear1 PE=2 SV=1;sp|P97425|ECP2_MOUSE Eosinophil cationic protein 2 OS=Mus	3	2	2	19.9	17.63	156	0	3.2714	762500	0	0	0	0	0	0	0	0	0	0	0	0	0	0	0	0	0	0	0	0	0	0	0	0	0	0	0	182120	198590	0	2
1456	Q03137	Ephrin type-A receptor 4	Epha4	sp|Q03137|EPHA4_MOUSE Ephrin type-A receptor 4 OS=Mus musculus OX=10090 GN=Epha4 PE=1 SV=2	1	2	2	2.2	109.81	986	1	-2	1270200	0	0	0	0	0	0	0	0	0	0	0	0	0	0	0	83887	0	0	0	191530	0	0	0	0	0	0	0	0	0	0	1	+			610;611
2524	Q8CBF3	Ephrin type-B receptor 1	Ephb1	sp|Q8CBF3|EPHB1_MOUSE Ephrin type-B receptor 1 OS=Mus musculus OX=10090 GN=Ephb1 PE=1 SV=1	1	1	1	2.7	109.88	984	1	-2	0	0	0	0	0	0	0	0	0	0	0	0	0	0	0	0	0	0	0	0	0	0	0	0	0	0	0	0	0	0	0	0	+			1288;1289
1092	P52795	Ephrin-B1	Efnb1	sp|P52795|EFNB1_MOUSE Ephrin-B1 OS=Mus musculus OX=10090 GN=Efnb1 PE=1 SV=1	1	1	1	5.2	37.859	345	0.0094563	1.7524	7821800	0	0	0	0	0	0	0	0	0	0	0	271070	0	0	0	0	0	0	133380	117490	222840	0	203620	125880	139940	130690	0	0	0	174970	9
1093	P52800	Ephrin-B2	Efnb2	sp|P52800|EFNB2_MOUSE Ephrin-B2 OS=Mus musculus OX=10090 GN=Efnb2 PE=1 SV=1	1	1	1	4.5	37.202	336	0.00044623	2.6495	738360	0	0	0	0	0	0	0	0	0	0	0	0	0	0	0	105420	0	0	0	32931	0	0	0	44581	0	0	0	0	0	0	5
1442	Q01279	Epidermal growth factor receptor	Egfr	sp|Q01279|EGFR_MOUSE Epidermal growth factor receptor OS=Mus musculus OX=10090 GN=Egfr PE=1 SV=1	1	7	7	7.6	134.85	1210	0	13.764	94394000	568300	1186100	582610	0	754330	820330	1244400	1054000	1477300	678650	0	0	544260	789330	1413700	852640	1244400	4077100	1079400	2501400	855070	1185500	1485600	854100	0	828400	0	1635200	1341300	0	73
1495	Q08509	Epidermal growth factor receptor kinase substrate 8	Eps8	sp|Q08509|EPS8_MOUSE Epidermal growth factor receptor kinase substrate 8 OS=Mus musculus OX=10090 GN=Eps8 PE=1 SV=2	1	1	1	2.2	91.736	821	0.0021115	2.2416	0	0	0	0	0	0	0	0	0	0	0	0	0	0	0	0	0	0	0	0	0	0	0	0	0	0	0	0	0	0	0	1
2742	Q8R5F8	Epidermal growth factor receptor kinase substrate 8-like protein 1	Eps8l1	sp|Q8R5F8|ES8L1_MOUSE Epidermal growth factor receptor kinase substrate 8-like protein 1 OS=Mus musculus OX=10090 GN=Eps8l1 PE=1 SV=1	1	1	1	3.2	80.027	716	1	-2	0	0	0	0	0	0	0	0	0	0	0	0	0	0	0	0	0	0	0	0	0	0	0	0	0	0	0	0	0	0	0	0	+		1239;1240	2794;2795;3303	322;324
2990	Q99K30	Epidermal growth factor receptor kinase substrate 8-like protein 2	Eps8l2	sp|Q99K30|ES8L2_MOUSE Epidermal growth factor receptor kinase substrate 8-like protein 2 OS=Mus musculus OX=10090 GN=Eps8l2 PE=1 SV=1	1	5	5	11.8	82.228	729	0	14.074	28710000	0	0	267250	0	0	0	0	0	0	0	715450	854760	332150	0	679930	0	0	432810	328840	0	624890	0	0	0	0	497390	0	520010	273530	0	25
983	P42567	Epidermal growth factor receptor substrate 15	Eps15	sp|P42567|EPS15_MOUSE Epidermal growth factor receptor substrate 15 OS=Mus musculus OX=10090 GN=Eps15 PE=1 SV=1	1	10	10	13.8	98.47	897	0	159.05	20071000	318880	0	230610	0	255540	157160	216800	0	0	0	225170	296880	0	0	237820	224440	0	0	191320	188690	262950	188220	454420	332840	0	275870	0	0	0	0	33				476
1760	Q60902	Epidermal growth factor receptor substrate 15-like 1	Eps15l1	sp|Q60902|EP15R_MOUSE Epidermal growth factor receptor substrate 15-like 1 OS=Mus musculus OX=10090 GN=Eps15l1 PE=1 SV=3	1	7	7	11.2	99.307	907	0	30.437	16188000	718280	207110	192300	0	0	438890	416690	0	0	0	155270	0	0	0	0	0	0	324300	232950	0	285100	403970	329490	224770	0	253110	0	172900	220280	0	42
2689	Q8R0W0	Epiplakin	Eppk1	sp|Q8R0W0|EPIPL_MOUSE Epiplakin OS=Mus musculus OX=10090 GN=Eppk1 PE=1 SV=2	1	5	4	3.8	723.3	6548	0	3.0495	9589600	0	0	0	0	0	0	0	0	0	0	0	0	0	0	0	0	0	0	0	0	0	0	0	0	343650	0	0	0	0	598150	4			1210;1211	1363	2143;2144
2980	Q99JW5	Epithelial cell adhesion molecule	Epcam	sp|Q99JW5|EPCAM_MOUSE Epithelial cell adhesion molecule OS=Mus musculus OX=10090 GN=Epcam PE=1 SV=1	1	4	4	26	35.019	315	0	74.358	13938000	0	0	160080	0	0	0	236750	0	0	0	0	0	0	0	312070	227160	0	0	233190	301590	227400	0	191040	137390	0	268550	0	0	341280	0	31
3248	Q9D379	Epoxide hydrolase 1	Ephx1	sp|Q9D379|HYEP_MOUSE Epoxide hydrolase 1 OS=Mus musculus OX=10090 GN=Ephx1 PE=1 SV=2	1	14	14	38.9	52.576	455	0	83.633	207600000	444760	74109	493260	1705500	180530	499440	0	0	0	0	4185600	6401100	4167400	208370	3199100	152810	276810	403970	3388000	283810	5507900	0	269390	230550	1885900	2198100	2554700	1929400	3727300	2914700	124
514	O70258	Epsilon-sarcoglycan	Sgce	sp|O70258|SGCE_MOUSE Epsilon-sarcoglycan OS=Mus musculus OX=10090 GN=Sgce PE=1 SV=2	1	1	1	4.8	49.735	437	1	-2	0	0	0	0	0	0	0	0	0	0	0	0	0	0	0	0	0	0	0	0	0	0	0	0	0	0	0	0	0	0	0	0	+		337	3144	302
2215	Q80VP1	Epsin-1	Epn1	sp|Q80VP1|EPN1_MOUSE Epsin-1 OS=Mus musculus OX=10090 GN=Epn1 PE=1 SV=3	1	5	4	13.2	60.211	575	0	19.997	19610000	281080	921550	466950	374150	174860	353890	677360	0	0	0	307010	0	386950	959680	154660	511790	0	456040	171990	605080	0	0	509180	427630	0	456040	0	385800	0	0	54
2569	Q8CHU3	Epsin-2	Epn2	sp|Q8CHU3|EPN2_MOUSE Epsin-2 OS=Mus musculus OX=10090 GN=Epn2 PE=1 SV=1	1	6	6	13.3	63.471	595	0	109.46	84922000	2994900	2418000	2577100	1771300	2486200	1898700	2140400	2530200	1075000	0	447320	565510	665160	1375200	0	1327000	1351000	1147500	431330	1252100	1227100	1146700	2438500	2056100	0	1154800	1396700	1391100	0	804850	76
2855	Q91W69	Epsin-3	Epn3	sp|Q91W69|EPN3_MOUSE Epsin-3 OS=Mus musculus OX=10090 GN=Epn3 PE=1 SV=1	1	3	2	6.8	68.24	636	0	10.914	12046000	77739	103160	121640	0	0	0	94416	0	0	0	78277	0	111400	0	179790	119500	0	192000	184400	316100	135330	105690	156890	255070	0	543900	0	0	124620	0	21
3310	Q9D9V2	Equatorin	Eqtn	sp|Q9D9V2|EQTN_MOUSE Equatorin OS=Mus musculus OX=10090 GN=Eqtn PE=1 SV=2	1	1	1	5	37.764	337	1	-2	0	0	0	0	0	0	0	0	0	0	0	0	0	0	0	0	0	0	0	0	0	0	0	0	0	0	0	0	0	0	0	0	+		1374	1565;2930	104
1673	Q5BKS4	ERI1 exoribonuclease 2	Eri2	sp|Q5BKS4|ERI2_MOUSE ERI1 exoribonuclease 2 OS=Mus musculus OX=10090 GN=Eri2 PE=2 SV=1	1	1	1	3.1	76.523	688	1	-2	0	0	0	0	0	0	0	0	0	0	0	0	0	0	0	0	0	0	0	0	0	0	0	0	0	0	0	0	0	0	0	0	+		708		353
2276	Q8BFZ9;Q91X78	Erlin-2;Erlin-1	Erlin2;Erlin1	sp|Q8BFZ9|ERLN2_MOUSE Erlin-2 OS=Mus musculus OX=10090 GN=Erlin2 PE=1 SV=1;sp|Q91X78|ERLN1_MOUSE Erlin-1 OS=Mus musculus OX=10090 GN=Erlin1 PE=1 SV=2	2	2	2	11.2	37.872	340	0	6.2731	8823300	217750	0	125520	0	0	254730	198450	0	0	0	275720	0	0	0	0	0	0	0	0	0	279110	0	157060	151900	0	172560	0	0	0	0	13
2712	Q8R2E9	ERO1-like protein beta	Ero1lb	sp|Q8R2E9|ERO1B_MOUSE ERO1-like protein beta OS=Mus musculus OX=10090 GN=Ero1b PE=1 SV=1	1	2	2	5.1	53.517	467	1	-2	381180000	5087800	3534500	5188000	3106600	4660900	3202800	3517800	5078400	990140	3008400	3029400	2337300	7240300	6488100	0	9409200	5431400	4485600	3980600	4666900	3841400	8270900	7403900	6477900	4728500	4508800	0	0	0	2657700	3	+		1218;1219;1220	2786	56;60;62
1107	P54116	Erythrocyte band 7 integral membrane protein	Stom	sp|P54116|STOM_MOUSE Erythrocyte band 7 integral membrane protein OS=Mus musculus OX=10090 GN=Stom PE=1 SV=3	1	5	5	21.8	31.375	284	0	150.87	40992000	0	271260	0	0	0	0	0	0	0	0	538680	848090	675000	0	704010	0	0	0	618910	0	761560	0	0	0	0	80873	0	0	433110	0	22
1044	P49222	Erythrocyte membrane protein band 4.2	Epb42	sp|P49222|EPB42_MOUSE Erythrocyte membrane protein band 4.2 OS=Mus musculus OX=10090 GN=Epb42 PE=1 SV=3	1	2	2	4.8	76.755	691	0	31.836	2617700	0	0	0	0	0	0	0	0	0	0	0	158650	284650	0	305330	0	0	0	94544	0	0	0	0	0	0	0	0	0	0	0	7
3223	Q9D172	ES1 protein homolog, mitochondrial	D10Jhu81e	sp|Q9D172|GAL3A_MOUSE Glutamine amidotransferase-like class 1 domain-containing protein 3A, mitochondrial OS=Mus musculus OX=10090 GN=Gatd3a PE=1 SV=1	1	3	3	18.8	28.09	266	0	12.483	28128000	680020	551490	427870	0	0	634670	679240	586330	528960	0	842810	960930	528400	390140	419410	579150	0	0	562610	0	680310	0	0	0	370070	0	0	515310	548950	461920	13
2832	Q91V76	Ester hydrolase C11orf54 homolog		sp|Q91V76|CK054_MOUSE Ester hydrolase C11orf54 homolog OS=Mus musculus OX=10090 PE=1 SV=1	1	4	4	18.4	34.995	315	0	6.3339	12212000	69092	0	80026	0	0	0	0	0	0	0	295240	0	329860	0	184460	0	0	0	221780	0	115050	0	0	0	0	93907	0	156740	203680	0	15
1349	P70694	Estradiol 17 beta-dehydrogenase 5	Akr1c6	sp|P70694|DHB5_MOUSE Estradiol 17 beta-dehydrogenase 5 OS=Mus musculus OX=10090 GN=Akr1c6 PE=1 SV=1	1	3	2	12.7	37.047	323	0	5.0086	3767000	0	0	0	0	0	0	0	0	0	0	0	0	512550	0	573230	0	0	0	140830	0	0	0	0	0	0	0	0	0	0	0	7
3412	Q9EQ06;Q8VCR2	Estradiol 17-beta-dehydrogenase 11	Hsd17b11	sp|Q9EQ06|DHB11_MOUSE Estradiol 17-beta-dehydrogenase 11 OS=Mus musculus OX=10090 GN=Hsd17b11 PE=1 SV=1	2	5	5	17.8	32.88	298	0	10	54340000	0	0	0	556320	0	0	0	0	0	0	579820	1641000	785910	0	930780	0	92821	0	877580	0	1264100	0	0	0	933500	789800	1127700	654870	752990	975590	29
123	A7MCT6	Ethanolamine kinase 2	Etnk2	sp|A7MCT6|EKI2_MOUSE Ethanolamine kinase 2 OS=Mus musculus OX=10090 GN=Etnk2 PE=1 SV=1	1	1	1	2.1	44.567	385	1	-2	0	0	0	0	0	0	0	0	0	0	0	0	0	0	0	0	0	0	0	0	0	0	0	0	0	0	0	0	0	0	0	0	+		100	1871	94
3311	Q9D9V3	Ethylmalonyl-CoA decarboxylase	Echdc1	sp|Q9D9V3|ECHD1_MOUSE Ethylmalonyl-CoA decarboxylase OS=Mus musculus OX=10090 GN=Echdc1 PE=1 SV=2	1	1	1	5.6	35.467	322	0	2.7715	361230	0	0	0	0	0	0	0	0	0	0	0	0	0	0	49614	0	0	0	27152	0	0	0	0	0	0	0	0	0	0	0	3
1186	P60843	Eukaryotic initiation factor 4A-I	Eif4a1	sp|P60843|IF4A1_MOUSE Eukaryotic initiation factor 4A-I OS=Mus musculus OX=10090 GN=Eif4a1 PE=1 SV=1	1	8	3	23.9	46.153	406	0	4.2744	30093000	0	0	0	0	0	0	0	0	0	0	335750	169100	302680	0	418980	0	0	0	641560	0	659870	0	0	0	433040	478420	505420	0	332970	0	8
689	P10630;E9PV04;A0A0N4SVP8;Q91VC3	Eukaryotic initiation factor 4A-II;Eukaryotic initiation factor 4A-II, N-terminally processed	Eif4a2	sp|P10630|IF4A2_MOUSE Eukaryotic initiation factor 4A-II OS=Mus musculus OX=10090 GN=Eif4a2 PE=1 SV=2	4	10	5	34.4	46.402	407	0	57.328	108830000	313560	203080	0	1199900	0	506110	270450	504450	370950	426900	3058900	2690900	1694300	0	3020600	0	177430	349820	1173100	352430	2993500	0	215930	158540	1319100	886680	1872200	1066800	1639800	1682200	64			428	417;2078;2079	227
2680	Q8R050	Eukaryotic peptide chain release factor GTP-binding subunit ERF3A	Gspt1	sp|Q8R050|ERF3A_MOUSE Eukaryotic peptide chain release factor GTP-binding subunit ERF3A OS=Mus musculus OX=10090 GN=Gspt1 PE=1 SV=2	1	2	2	5.3	68.625	636	0	3.203	13386000	0	208040	337830	311450	246870	359260	0	268650	0	0	367790	348580	0	0	346650	284230	0	308330	0	313610	195020	0	402880	414160	0	224080	348480	0	0	0	7
2447	Q8BWY3	Eukaryotic peptide chain release factor subunit 1	Etf1	sp|Q8BWY3|ERF1_MOUSE Eukaryotic peptide chain release factor subunit 1 OS=Mus musculus OX=10090 GN=Etf1 PE=1 SV=4	1	3	3	14.2	49.03	437	0	4.481	1255700	0	0	0	0	0	0	0	0	0	0	0	0	0	0	0	0	0	0	0	0	63393	0	0	0	0	0	0	0	0	0	3			1082	2662;2663;3274	342
1032	P48024;Q9CXU9	Eukaryotic translation initiation factor 1;Eukaryotic translation initiation factor 1b	Eif1;Eif1b	sp|P48024|EIF1_MOUSE Eukaryotic translation initiation factor 1 OS=Mus musculus OX=10090 GN=Eif1 PE=1 SV=2;sp|Q9CXU9|EIF1B_MOUSE Eukaryotic translation initiation factor 1b OS=Mus musculus OX=10090 GN=Eif1b PE=1 SV=2	2	6	6	61.9	12.746	113	0	18.95	159300000	2075700	4255100	2549100	1529100	2422600	2360800	2004800	0	1871300	493550	1295000	770580	1752600	3124600	1117700	3279300	2327900	2440400	1525300	2377600	1741500	3270900	2708200	2587900	0	1656500	547490	1790900	939230	329060	135
1759	Q60872;Q3UTA4;Q3TQZ4;J3QQ02;J3QPI8;J3QP87;A0A1Y7VLT7;A0A1Y7VK80;A0A1Y7VJE9;Q8BX20;Q3UT53;J3QMW5;A0A1Y7VNG9	Eukaryotic translation initiation factor 1A	Eif1a;Gm8300;Gm2016;Gm2056;Gm6803;Gm2035	sp|Q60872|IF1A_MOUSE Eukaryotic translation initiation factor 1A OS=Mus musculus OX=10090 GN=Eif1a PE=2 SV=3;tr|Q3UTA4|Q3UTA4_MOUSE Predicted gene 8300 OS=Mus musculus OX=10090 GN=Gm8332 PE=2 SV=1;tr|Q3TQZ4|Q3TQZ4_MOUSE Predicted gene 2016 OS=Mus musculus	13	5	1	36.1	16.502	144	0	14.511	1571900	22647	0	23900	0	0	0	0	0	0	0	0	0	0	0	0	100670	0	0	0	0	53347	0	0	0	0	0	0	0	0	0	4
2382	Q8BMJ3;J3QNT6	Eukaryotic translation initiation factor 1A, X-chromosomal	Eif1ax;Gm5039	sp|Q8BMJ3|IF1AX_MOUSE Eukaryotic translation initiation factor 1A, X-chromosomal OS=Mus musculus OX=10090 GN=Eif1ax PE=2 SV=3;tr|J3QNT6|J3QNT6_MOUSE Predicted gene 5039 OS=Mus musculus OX=10090 GN=Gm5039 PE=3 SV=1	2	5	1	36.1	16.46	144	0	252.55	101110000	2011600	2149500	1574100	1945200	2353800	1567600	1208800	2214500	1695200	1074600	948670	578180	1544600	1031500	828070	2414900	1782400	1677900	820940	1548300	1287700	2186300	973090	671880	980140	672520	919310	0	0	1476400	75
2112	Q6ZWX6	Eukaryotic translation initiation factor 2 subunit 1	Eif2s1	sp|Q6ZWX6|IF2A_MOUSE Eukaryotic translation initiation factor 2 subunit 1 OS=Mus musculus OX=10090 GN=Eif2s1 PE=1 SV=3	1	4	4	20.6	36.108	315	0	26.42	9874600	0	0	0	0	0	0	0	0	0	0	223840	0	199410	0	180570	0	0	0	0	0	303230	0	0	0	0	56671	0	0	0	0	6
3015	Q99L45	Eukaryotic translation initiation factor 2 subunit 2	Eif2s2	sp|Q99L45|IF2B_MOUSE Eukaryotic translation initiation factor 2 subunit 2 OS=Mus musculus OX=10090 GN=Eif2s2 PE=1 SV=1	1	7	7	21.8	38.092	331	0	194.14	73691000	1129300	784390	1003300	1092500	1531400	818320	1179500	0	837580	765310	589930	544520	835880	1113000	801150	762890	773880	930710	823910	934470	590840	637830	1403000	1200000	755400	1416400	958730	1140900	869320	1136300	106
3717	Q9Z0N1;Q9Z0N2	Eukaryotic translation initiation factor 2 subunit 3, X-linked;Eukaryotic translation initiation factor 2 subunit 3, Y-linked	Eif2s3x;Eif2s3y	sp|Q9Z0N1|IF2G_MOUSE Eukaryotic translation initiation factor 2 subunit 3, X-linked OS=Mus musculus OX=10090 GN=Eif2s3x PE=1 SV=2;sp|Q9Z0N2|IF2H_MOUSE Eukaryotic translation initiation factor 2 subunit 3, Y-linked OS=Mus musculus OX=10090 GN=Eif2s3y PE=1 S	2	3	3	12.1	51.065	472	0	31.797	20593000	0	0	0	0	0	0	0	0	0	0	459770	566880	422960	0	338450	0	0	0	302980	0	571020	0	0	0	415840	316790	0	0	226470	0	13
834	P23116	Eukaryotic translation initiation factor 3 subunit A	Eif3a	sp|P23116|EIF3A_MOUSE Eukaryotic translation initiation factor 3 subunit A OS=Mus musculus OX=10090 GN=Eif3a PE=1 SV=5	1	6	6	6.3	161.93	1344	0	18.954	11839000	0	0	0	0	0	0	0	0	0	0	245460	433740	249390	0	378630	0	0	0	242780	0	0	0	0	0	0	129660	0	155470	318890	0	28
2594	Q8JZQ9	Eukaryotic translation initiation factor 3 subunit B	Eif3b	sp|Q8JZQ9|EIF3B_MOUSE Eukaryotic translation initiation factor 3 subunit B OS=Mus musculus OX=10090 GN=Eif3b PE=1 SV=1	1	4	4	6.2	91.369	803	0	6.9261	2508500	0	0	0	0	0	0	0	0	0	0	0	189720	0	0	80873	0	0	0	142870	0	0	0	0	0	198860	143170	0	0	0	0	11
2696	Q8R1B4	Eukaryotic translation initiation factor 3 subunit C	Eif3c	sp|Q8R1B4|EIF3C_MOUSE Eukaryotic translation initiation factor 3 subunit C OS=Mus musculus OX=10090 GN=Eif3c PE=1 SV=1	1	7	7	9.1	105.53	911	0	39.01	22411000	0	215130	0	281480	188190	125850	154610	0	115070	146150	283360	252330	0	174930	171600	129280	0	241440	345080	311180	291100	240940	252540	261280	0	242650	0	0	0	0	35
508	O70194	Eukaryotic translation initiation factor 3 subunit D	Eif3d	sp|O70194|EIF3D_MOUSE Eukaryotic translation initiation factor 3 subunit D OS=Mus musculus OX=10090 GN=Eif3d PE=1 SV=2	1	2	2	3.6	63.988	548	0	2.9605	1105400	0	0	0	0	0	0	0	0	0	0	0	0	87812	0	106990	0	0	0	0	0	0	0	0	0	0	111030	0	0	95555	0	3			336	367	458
1178	P60229	Eukaryotic translation initiation factor 3 subunit E	Eif3e	sp|P60229|EIF3E_MOUSE Eukaryotic translation initiation factor 3 subunit E OS=Mus musculus OX=10090 GN=Eif3e PE=1 SV=1	1	3	3	8.1	52.22	445	0	5.6278	602380	0	0	0	0	0	0	0	0	0	0	0	151060	0	0	0	0	0	0	0	0	0	0	0	0	0	98048	0	0	0	0	4
3374	Q9DCH4	Eukaryotic translation initiation factor 3 subunit F	Eif3f	sp|Q9DCH4|EIF3F_MOUSE Eukaryotic translation initiation factor 3 subunit F OS=Mus musculus OX=10090 GN=Eif3f PE=1 SV=2	1	3	3	11.9	37.984	361	0	9.8399	10662000	0	0	0	0	0	0	0	0	0	0	178560	230110	198130	0	131460	0	0	0	204230	0	296280	0	0	0	122210	0	0	0	206160	0	12
3732	Q9Z1D1	Eukaryotic translation initiation factor 3 subunit G	Eif3g	sp|Q9Z1D1|EIF3G_MOUSE Eukaryotic translation initiation factor 3 subunit G OS=Mus musculus OX=10090 GN=Eif3g PE=1 SV=2	1	4	4	26.6	35.638	320	0	11.627	37561000	626380	1112300	714440	298990	529530	631590	630420	0	447690	671940	351710	314140	600610	598500	566100	887400	0	686550	338200	535790	206620	489030	532400	812960	0	332130	0	582500	579680	479940	44				1729;3054;3055
1585	Q3UGC7;Q66JS6	Eukaryotic translation initiation factor 3 subunit J-A;Eukaryotic translation initiation factor 3 subunit J-B	Eif3j1;Eif3j2	sp|Q3UGC7|EI3JA_MOUSE Eukaryotic translation initiation factor 3 subunit J-A OS=Mus musculus OX=10090 GN=Eif3j1 PE=2 SV=1;sp|Q66JS6|EI3JB_MOUSE Eukaryotic translation initiation factor 3 subunit J-B OS=Mus musculus OX=10090 GN=Eif3j2 PE=1 SV=1	2	6	6	21.8	29.343	261	0	175.5	217960000	3566900	2451200	3188000	2346100	3309400	2488500	2381000	2643800	2247400	1340900	1050600	252660	1897800	3151100	1761400	4985000	2456700	2281900	2324200	3393300	1770400	4829000	3620300	3000200	1768800	3012700	874240	1673700	1768500	1836500	109
3362	Q9DBZ5	Eukaryotic translation initiation factor 3 subunit K	Eif3k	sp|Q9DBZ5|EIF3K_MOUSE Eukaryotic translation initiation factor 3 subunit K OS=Mus musculus OX=10090 GN=Eif3k PE=1 SV=1	1	2	2	11.5	25.086	218	0	42.242	12444000	0	0	200090	237050	0	310050	267810	0	223090	0	266340	199670	0	0	0	238500	0	0	251930	0	232780	297720	0	0	0	172260	0	0	244260	0	11
2675	Q8QZY1	Eukaryotic translation initiation factor 3 subunit L	Eif3l	sp|Q8QZY1|EIF3L_MOUSE Eukaryotic translation initiation factor 3 subunit L OS=Mus musculus OX=10090 GN=Eif3l PE=1 SV=1	1	3	3	4.8	66.612	564	0	3.8727	4497800	0	0	0	0	0	0	0	0	125750	0	130870	186430	157460	99190	162140	0	0	166330	108460	189910	0	0	0	0	0	84793	0	0	0	0	9
2983	Q99JX4	Eukaryotic translation initiation factor 3 subunit M	Eif3m	sp|Q99JX4|EIF3M_MOUSE Eukaryotic translation initiation factor 3 subunit M OS=Mus musculus OX=10090 GN=Eif3m PE=1 SV=1	1	3	3	11.8	42.516	374	0	5.8337	4263500	0	0	0	0	0	0	0	0	0	0	0	0	0	0	0	0	0	0	48370	0	0	0	0	0	0	0	0	0	0	0	3
2006	Q6NZJ6	Eukaryotic translation initiation factor 4 gamma 1	Eif4g1	sp|Q6NZJ6|IF4G1_MOUSE Eukaryotic translation initiation factor 4 gamma 1 OS=Mus musculus OX=10090 GN=Eif4g1 PE=1 SV=1	1	3	3	2.8	176.07	1600	0	4.96	5963300	73644	45955	68536	0	82364	0	0	0	0	0	133560	108430	0	65389	102840	0	0	152010	165260	94768	66289	0	102920	98755	58720	0	0	188300	0	135430	16			866;867;868	976	1371;1385;1390
1893	Q62448	Eukaryotic translation initiation factor 4 gamma 2	Eif4g2	sp|Q62448|IF4G2_MOUSE Eukaryotic translation initiation factor 4 gamma 2 OS=Mus musculus OX=10090 GN=Eif4g2 PE=1 SV=2	1	1	1	1.2	102.1	906	0.0033642	2.1937	0	0	0	0	0	0	0	0	0	0	0	0	0	0	0	0	0	0	0	0	0	0	0	0	0	0	0	0	0	0	0	1
2288	Q8BGD9	Eukaryotic translation initiation factor 4B	Eif4b	sp|Q8BGD9|IF4B_MOUSE Eukaryotic translation initiation factor 4B OS=Mus musculus OX=10090 GN=Eif4b PE=1 SV=1	1	11	11	26.8	68.839	611	0	86.398	135310000	3427200	2437100	3603300	1300100	3114300	2245800	1984100	687360	2154000	1656700	221480	0	1709700	2861300	384620	4018500	1650400	2010100	650180	2290900	472700	1963400	2619300	2371900	947960	1072000	584390	909890	504600	1432000	107
1289	P63073	Eukaryotic translation initiation factor 4E	Eif4e	sp|P63073|IF4E_MOUSE Eukaryotic translation initiation factor 4E OS=Mus musculus OX=10090 GN=Eif4e PE=1 SV=1	1	1	1	5.1	25.053	217	0.0017087	2.3223	7792700	232590	88390	159120	0	0	0	98444	0	0	0	0	0	0	0	0	0	0	0	0	0	349990	0	0	0	0	0	0	0	0	0	3
1343	P70445	Eukaryotic translation initiation factor 4E-binding protein 2	Eif4ebp2	sp|P70445|4EBP2_MOUSE Eukaryotic translation initiation factor 4E-binding protein 2 OS=Mus musculus OX=10090 GN=Eif4ebp2 PE=1 SV=1	1	1	1	25.8	12.898	120	0	16.564	0	0	0	0	0	0	0	0	0	0	0	0	0	0	0	0	0	0	0	0	0	0	0	0	0	0	0	0	0	0	0	0				571
3673	Q9WUK2	Eukaryotic translation initiation factor 4H	Eif4h	sp|Q9WUK2|IF4H_MOUSE Eukaryotic translation initiation factor 4H OS=Mus musculus OX=10090 GN=Eif4h PE=1 SV=3	1	5	5	25.4	27.341	248	0	124.86	309160000	9496800	9282100	5045200	6620500	12509000	5777900	6905000	7590700	7236200	9345400	1372400	826040	4808200	8143800	2474200	5795300	4776400	3477200	1437100	5354600	1382000	5554000	5417600	4869400	3348300	4036300	2428200	5664700	3313500	7436700	155
1172	P59325	Eukaryotic translation initiation factor 5	Eif5	sp|P59325|IF5_MOUSE Eukaryotic translation initiation factor 5 OS=Mus musculus OX=10090 GN=Eif5 PE=1 SV=1	1	2	2	6.5	48.968	429	0	3.3583	22571000	227000	0	155700	0	166280	161120	396590	0	0	0	217760	348390	248610	0	304480	244600	0	317930	232490	217710	252480	306560	327790	211710	0	167660	0	178780	284490	0	28
[truncated: 2,594 more rows]
[truncated: 2 more columns]

## Sheet: TxT+GW_TxT+v_raw
LFQ intensity TG08	LFQ intensity TG09	LFQ intensity TG10	LFQ intensity TG11	LFQ intensity TG12	mean	LFQ intensity TV08	LFQ intensity TV09	LFQ intensity TV10	LFQ intensity TV11	LFQ intensity TV12	mean	ratio	p-value	logp	rank	Only identified by site	Potential contaminant	Peptides	Razor + unique peptides	Unique peptides	Sequence coverage [%]	Unique + razor sequence coverage [%]	Unique sequence coverage [%]	Mol. weight [kDa]	Q-value	Score	Intensity	MS/MS count	Protein IDs	Majority protein IDs	Protein names	Gene names	id
[truncated: 1,908 more rows]

[truncated: 11 more sheets: TxT+GW_TxT+v_sig up, TxT+GW_TxT+v_sig down, sham+GW_sham+v_raw, Sham+GW_sham+v_sig up, sham+GW_sham+v_sig down, TxT+GW_sham+v_raw, TxT+GW_sham+v_sig up, TxT+GW_Sham+v_sig down, TxT+v_sham+v_raw, TxT+v_sham+v_sig up, TxT+v_sham+v_ sig down]
