# Supplementary material for: Small Extracellular Vesicles Propagate the Inflammatory Response After Trauma
Source: Adv Sci (Weinh). 2021 Oct 28;8(24):2102381. doi: 10.1002/advs.202102381 (PMC8693079; doi:10.1002/advs.202102381)
Supplement: Supplementary file 11 — Supplemental Data 8 [file ADVS-8-2102381-s001.xlsx]

## Sheet: TV_SV_up + TG_SV_up + SG_SV_up
Enriched terms (enrichR)	Percent overlap with signature	"-LOG10(p-value)"	condition	Referenz	subgroups		Index:
Cortical actin cytoskeleton (JC)	14.5833	5.89824	TV_SV_UP_Jensens Compartments	1.30103	cell adhesion/endothelial barrier		T= TxT
RHO GTPases activate PAKs Homo sapiens R-HSA-5627123 (R 2016)	14.2857	1.47959	TV_SV_UP_Reactome 2016	1.30103	cell adhesion/endothelial barrier		S= sham
Apoptotic cleavage of cellular proteins Homo sapiens R-HSA-111465 (R 2016)	13.5135	3.07158	TV_SV_UP_Reactome 2016	1.30103	apoptosis		V= vehicle
Apoptotic execution phase Homo sapiens R-HSA-75153 (R 2016)	11.7647	3.28834	TV_SV_UP_Reactome 2016	1.30103	apoptosis		G= GW4869
actin filament (GO:0005884; CC 2018)	7.27273	1.89232	TV_SV_UP_GO Cellular Components 2018	1.30103	cell adhesion/endothelial barrier
Adherens junction (KEGG 2019M)	6.94444	2.33408	TV_SV_UP_KEGG 2019 Mouse	1.30103	cell adhesion/endothelial barrier
cell-cell adherens junction (JC)	6.79012	14.8882	TV_SV_UP_Jensens Compartments	1.30103	cell adhesion/endothelial barrier
Adherens junction cell adhesion (BP 2019)	6.75676	2.05622	TV_SV_UP_Bio Planet 2019	1.30103	cell adhesion/endothelial barrier
cadherin binding (GO:0045296; MF 2018)	6.70927	13.5023	TV_SV_UP_GO Molecular Function 2018	1.30103	cell adhesion/endothelial barrier
Cell-cell communication (BP 2019)	6.20155	3.5739	TV_SV_UP_Bio Planet 2019	1.30103	Exosome
Cell-Cell communication Homo sapiens R-HSA-1500931 (R 2016)	6.10687	3.34104	TV_SV_UP_Reactome 2016	1.30103	Exosome
Apoptosis Homo sapiens R-HSA-109581 (R 2016)	4.29448	2.02069	TV_SV_UP_Reactome 2016	1.30103	apoptosis
Programmed Cell Death Homo sapiens R-HSA-5357801 (R 2016)	4.21687	2.04919	TV_SV_UP_Reactome 2016	1.30103	apoptosis
cell-cell junction (JC)	3.98089	11.9514	TV_SV_UP_Jensens Compartments	1.30103	cell adhesion/endothelial barrier
Apical junction complex (JC)	3.90625	1.66531	TV_SV_UP_Jensens Compartments	1.30103	cell adhesion/endothelial barrier
Tight junction (KEGG 2019M)	3.59281	1.72821	TV_SV_UP_KEGG 2019 Mouse	1.30103	cell adhesion/endothelial barrier
actin binding (GO:0003779; MF 2018)	3.54331	2.39345	TV_SV_UP_GO Molecular Function 2018	1.30103	cell adhesion/endothelial barrier
neutrophil degranulation (GO:0043312; BP 2018)	2.92276	2.76141	TV_SV_UP_GO Biological Processes 2018	1.30103	neutrophil immunity
neutrophil activation involved in immune response (GO:0002283; BP 2018)	2.89855	3.019	TV_SV_UP_GO Biological Processes 2018	1.30103	neutrophil immunity
neutrophil mediated immunity (GO:0002446; BP 2018)	2.87474	3.15207	TV_SV_UP_GO Biological Processes 2018	1.30103	neutrophil immunity
actin cytoskeleton (GO:0015629; CC 2018)	2.72109	1.87639	TV_SV_UP_GO Cellular Components 2018	1.30103	cell adhesion/endothelial barrier
Extracellular exosome (JC)	2.22628	21.1507	TV_SV_UP_Jensens Compartments	1.30103	Exosome
Extracellular vesicle (JC)	2.21496	21.3318	TV_SV_UP_Jensens Compartments	1.30103	Exosome
Extracellular organelle (JC)	2.21416	21.4993	TV_SV_UP_Jensens Compartments	1.30103	Exosome
Hemostasis Homo sapiens R-HSA-109582 (R 2016)	1.99275	1.48482	TV_SV_UP_Reactome 2016	1.30103	cell adhesion/endothelial barrier
Endomembrane system (JC)	1.42985	1.84474	TV_SV_UP_Jensens Compartments	1.30103	Exosome
Cortical actin cytoskeleton (JC)	0	0	TG_SV_UP_Jensens Compartments	1.30103	cell adhesion/endothelial barrier
RHO GTPases activate PAKs Homo sapiens R-HSA-5627123 (R 2016)	4.7619	0.0373654	TG_SV_UP_Reactome 2016	1.30103	cell adhesion/endothelial barrier
Apoptotic cleavage of cellular proteins Homo sapiens R-HSA-111465 (R 2016)	2.7027	0	TG_SV_UP_Reactome 2016	1.30103	apoptosis
Apoptotic execution phase Homo sapiens R-HSA-75153 (R 2016)	1.96078	0	TG_SV_UP_Reactome 2016	1.30103	apoptosis
actin filament (GO:0005884; CC 2018)	3.63636	0.115578	TG_SV_UP_GO Cellular Components 2018	1.30103	cell adhesion/endothelial barrier
Adherens junction (KEGG 2019M)	2.77778	0.901779	TG_SV_UP_KEGG 2019 Mouse	1.30103	cell adhesion/endothelial barrier
cell-cell adherens junction (JC)	0.925926	0.0878262	TG_SV_UP_Jensens Compartments	1.30103	cell adhesion/endothelial barrier
Adherens junction cell adhesion (BP 2019)	6.75676	0.54932	TG_SV_UP_Bio Planet 2019	1.30103	cell adhesion/endothelial barrier
cadherin binding (GO:0045296; MF 2018)	1.27796	0	TG_SV_UP_GO Molecular Function 2018	1.30103	cell adhesion/endothelial barrier
Cell-cell communication (BP 2019)	1.55039	0.362049	TG_SV_UP_Bio Planet 2019	1.30103	Exosome
Cell-Cell communication Homo sapiens R-HSA-1500931 (R 2016)	1.52672	0.0751298	TG_SV_UP_Reactome 2016	1.30103	Exosome
Apoptosis Homo sapiens R-HSA-109581 (R 2016)	0.613497	0	TG_SV_UP_Reactome 2016	1.30103	apoptosis
Programmed Cell Death Homo sapiens R-HSA-5357801 (R 2016)	0.60241	0	TG_SV_UP_Reactome 2016	1.30103	apoptosis
cell-cell junction (JC)	0.636943	0.0882086	TG_SV_UP_Jensens Compartments	1.30103	cell adhesion/endothelial barrier
Apical junction complex (JC)	0.78125	0	TG_SV_UP_Jensens Compartments	1.30103	cell adhesion/endothelial barrier
Tight junction (KEGG 2019M)	0.598802	0.133412	TG_SV_UP_KEGG 2019 Mouse	1.30103	cell adhesion/endothelial barrier
actin binding (GO:0003779; MF 2018)	0.393701	0	TG_SV_UP_GO Molecular Function 2018	1.30103	cell adhesion/endothelial barrier
neutrophil degranulation (GO:0043312; BP 2018)	1.04384	0.278591	TG_SV_UP_GO Biological Processes 2018	1.30103	neutrophil immunity
neutrophil activation involved in immune response (GO:0002283; BP 2018)	1.0352	0.282223	TG_SV_UP_GO Biological Processes 2018	1.30103	neutrophil immunity
neutrophil mediated immunity (GO:0002446; BP 2018)	1.02669	0.285184	TG_SV_UP_GO Biological Processes 2018	1.30103	neutrophil immunity
actin cytoskeleton (GO:0015629; CC 2018)	0.680272		TG_SV_UP_GO Cellular Components 2018	1.30103	cell adhesion/endothelial barrier
Extracellular exosome (JC)	0.620438	1.93766	TG_SV_UP_Jensens Compartments	1.30103	Exosome
Extracellular vesicle (JC)	0.617284	2.20813	TG_SV_UP_Jensens Compartments	1.30103	Exosome
Extracellular organelle (JC)	0.61706	2.38204	TG_SV_UP_Jensens Compartments	1.30103	Exosome
Hemostasis Homo sapiens R-HSA-109582 (R 2016)	0.543478	0	TG_SV_UP_Reactome 2016	1.30103	cell adhesion/endothelial barrier
Endomembrane system (JC)	0.536193	0.126977	TG_SV_UP_Jensens Compartments	1.30103	Exosome
Cortical actin cytoskeleton (JC)	2.08333	0.0545957	SG_SV_UP_Jensens Compartments	1.30103	cell adhesion/endothelial barrier
RHO GTPases activate PAKs Homo sapiens R-HSA-5627123 (R 2016)	4.7619	0.0944811	SG_SV_UP_Reactome 2016	1.30103	cell adhesion/endothelial barrier
Apoptotic cleavage of cellular proteins Homo sapiens R-HSA-111465 (R 2016)	2.7027	0.011312	SG_SV_UP_Reactome 2016	1.30103	apoptosis
Apoptotic execution phase Homo sapiens R-HSA-75153 (R 2016)	1.96078	1.00875	SG_SV_UP_Reactome 2016	1.30103	apoptosis
actin filament (GO:0005884; CC 2018)	1.81818	0	SG_SV_UP_GO Cellular Components 2018	1.30103	cell adhesion/endothelial barrier
Adherens junction (KEGG 2019M)	0	0	SG_SV_UP_KEGG 2019 Mouse	1.30103	cell adhesion/endothelial barrier
cell-cell adherens junction (JC)	1.54321	0.91044	SG_SV_UP_Jensens Compartments	1.30103	cell adhesion/endothelial barrier
Adherens junction cell adhesion (BP 2019)	0	0	SG_SV_UP_Bio Planet 2019	1.30103	cell adhesion/endothelial barrier
cadherin binding (GO:0045296; MF 2018)	0.928793	0	SG_SV_UP_GO Molecular Function 2018	1.30103	cell adhesion/endothelial barrier
Cell-cell communication (BP 2019)	0	0	SG_SV_UP_Bio Planet 2019	1.30103	Exosome
Cell-Cell communication Homo sapiens R-HSA-1500931 (R 2016)	0	0	SG_SV_UP_Reactome 2016	1.30103	Exosome
Apoptosis Homo sapiens R-HSA-109581 (R 2016)	1.84049	0.304619	SG_SV_UP_Reactome 2016	1.30103	apoptosis
Programmed Cell Death Homo sapiens R-HSA-5357801 (R 2016)	1.80723	0.353276	SG_SV_UP_Reactome 2016	1.30103	apoptosis
cell-cell junction (JC)	0.955414	0.642778	SG_SV_UP_Jensens Compartments	1.30103	cell adhesion/endothelial barrier
Apical junction complex (JC)	0	0	SG_SV_UP_Jensens Compartments	1.30103	cell adhesion/endothelial barrier
Tight junction (KEGG 2019M)	0	0	SG_SV_UP_KEGG 2019 Mouse	1.30103	cell adhesion/endothelial barrier
actin binding (GO:0003779; MF 2018)	1.5748	0.477527	SG_SV_UP_GO Molecular Function 2018	1.30103	cell adhesion/endothelial barrier
neutrophil degranulation (GO:0043312; BP 2018)	0.835073	0.0169153	SG_SV_UP_GO Biological Processes 2018	1.30103	neutrophil immunity
neutrophil activation involved in immune response (GO:0002283; BP 2018)	0.828157	0.00909136	SG_SV_UP_GO Biological Processes 2018	1.30103	neutrophil immunity
neutrophil mediated immunity (GO:0002446; BP 2018)	0.821355	0.0349189	SG_SV_UP_GO Biological Processes 2018	1.30103	neutrophil immunity
actin cytoskeleton (GO:0015629; CC 2018)	2.04082	2.02521	SG_SV_UP_GO Cellular Components 2018	1.30103	cell adhesion/endothelial barrier
Extracellular exosome (JC)	0.693431	2.41552	SG_SV_UP_Jensens Compartments	1.30103	Exosome
Extracellular vesicle (JC)	0.689906	2.68256	SG_SV_UP_Jensens Compartments	1.30103	Exosome
Extracellular organelle (JC)	0.689655	2.85624	SG_SV_UP_Jensens Compartments	1.30103	Exosome
Hemostasis Homo sapiens R-HSA-109582 (R 2016)	0.362319	0	SG_SV_UP_Reactome 2016	1.30103	cell adhesion/endothelial barrier
Endomembrane system (JC)	0.178731	0	SG_SV_UP_Jensens Compartments	1.30103	Exosome

## Sheet: TV_SV_down + TG_SV_d + SG_SV_d
Enriched terms (enrichR)	Percent overlap with signature	"-LOG10(p-value)"	condition	Referenz	subgroups		Index:
Messenger RNA splicing: major pathway (BP 2019)	7.35294	1.50073	TV_SV_DOWN_Bio Planet 2019	1.30103	RNA synthesis/splicing/transcription		T= TxT
protein targeting to ER (GO:0045047; BP 2018)	7.21649	2.35442	TV_SV_DOWN_GO Biological Process 2018	1.30103	protein synthesis		S= sham
SRP-dependent cotranslational protein targeting to membrane Homo sapiens R-HSA-1799339 (R 2016)	6.54206	1.99155	TV_SV_DOWN_Reactome 2016	1.30103	protein synthesis		V= vehicle
Spliceosome (BP 2019)	6.29921	2.54092	TV_SV_DOWN_Bio Planet 2019	1.30103	RNA synthesis/splicing/transcription		G= GW4869
ECM-receptor interaction (KEGG 2019M)	6.0241	1.66248	TV_SV_DOWN_KEGG MOUSE 2019	1.30103	cell-matrix adhesion
Peptide chain elongation Homo sapiens R-HSA-156902 (R 2016)	5.95238	1.57166	TV_SV_DOWN_Reactome 2016	1.30103	protein synthesis
Selenocysteine synthesis Homo sapiens R-HSA-2408557 (R 2016)	5.74713	1.5326	TV_SV_DOWN_Reactome 2016	1.30103	protein synthesis
Eukaryotic Translation Termination Homo sapiens R-HSA-72764 (R 2016)	5.74713	1.56256	TV_SV_DOWN_Reactome 2016	1.30103	protein synthesis
Platelet degranulation Homo sapiens R-HSA-114608 (R 2016)	5.71429	1.69051	TV_SV_DOWN_Reactome 2016	1.30103	platelets
L13a-mediated translational silencing of Ceruloplasmin expression Homo sapiens R-HSA-156827 (R 2016)	5.66038	1.7467	TV_SV_DOWN_Reactome 2016	1.30103	protein synthesis
3' -UTR-mediated translational regulation Homo sapiens R-HSA-157279 (R 2016)	5.66038	1.81365	TV_SV_DOWN_Reactome 2016	1.30103	protein synthesis
Eukaryotic Translation Elongation Homo sapiens R-HSA-156842 (R 2016)	5.61798	1.57093	TV_SV_DOWN_Reactome 2016	1.30103	protein synthesis
Nonsense Mediated Decay (NMD) independent of the Exon Junction Complex (EJC) Homo sapiens R-HSA-975956 (R 2016)	5.61798	1.59575	TV_SV_DOWN_Reactome 2016	1.30103	RNA synthesis/splicing/transcription
GTP hydrolysis and joining of the 60S ribosomal subunit Homo sapiens R-HSA-72706 (R 2016)	5.60748	1.84889	TV_SV_DOWN_Reactome 2016	1.30103	protein synthesis
Response to elevated platelet cytosolic Ca2+ Homo sapiens R-HSA-76005 (R 2016)	5.45455	1.83322	TV_SV_DOWN_Reactome 2016	1.30103	platelets
Spliceosome (KEGG 2019M)	5.30303	2.09847	TV_SV_DOWN_KEGG MOUSE 2019	1.30103	RNA synthesis/splicing/transcription
Translation (BP 2019)	5.29801	2.28171	TV_SV_DOWN_Bio Planet 2019	1.30103	protein synthesis
Translation Homo sapiens R-HSA-72766 (R 2016)	5.29801	2.27599	TV_SV_DOWN_Reactome 2016	1.30103	protein synthesis
spliceosomal complex (GO:0005681; CC 2018)	5.26316	1.80549	TV_SV_DOWN_GO Cellular Component 2018	1.30103	RNA synthesis/splicing/transcription
Cap-dependent Translation Initiation Homo sapiens R-HSA-72737 (R 2016)	5.26316	1.79301	TV_SV_DOWN_Reactome 2016	1.30103	protein synthesis
Eukaryotic Translation Initiation Homo sapiens R-HSA-72613 (R 2016)	5.26316	1.8344	TV_SV_DOWN_Reactome 2016	1.30103	protein synthesis
mRNA Splicing - Major Pathway Homo sapiens R-HSA-72163 (R 2016)	5.22388	1.83025	TV_SV_DOWN_Reactome 2016	1.30103	RNA synthesis/splicing/transcription
Formation of a pool of free 40S subunits Homo sapiens R-HSA-72689 (R 2016)	5.20833	1.46699	TV_SV_DOWN_Reactome 2016	1.30103	protein synthesis
mRNA Splicing Homo sapiens R-HSA-72172 (R 2016)	4.86111	1.75499	TV_SV_DOWN_Reactome 2016	1.30103	RNA synthesis/splicing/transcription
Nonsense Mediated Decay (NMD) enhanced by the Exon Junction Complex (EJC) Homo sapiens R-HSA-975957 (R 2016)	4.71698	1.31349	TV_SV_DOWN_Reactome 2016	1.30103	RNA synthesis/splicing/transcription
RNA splicing, via transesterification reactions with bulged adenosine as nucleophile (GO:0000377; BP 2018)	4.66102	2.64117	TV_SV_DOWN_GO Biological Process 2018	1.30103	RNA synthesis/splicing/transcription
Spliceosomal complex (JC)	4.65116	2.23347	TV_SV_DOWN_Jensen Compartments	1.30103	RNA synthesis/splicing/transcription
mRNA splicing, via spliceosome (GO:0000398; BP 2018)	4.21456	2.51116	TV_SV_DOWN_GO Biological Process 2018	1.30103	RNA synthesis/splicing/transcription
Protein complex involved in cell-matrix adhesion (JC)	4.0201	1.83895	TV_SV_DOWN_Jensen Compartments	1.30103	cell-matrix adhesion
Messenger RNA processing (BP 2019)	3.94089	1.5316	TV_SV_DOWN_Bio Planet 2019	1.30103	RNA synthesis/splicing/transcription
mRNA processing (GO:0006397; BP 2018)	3.88693	2.3461	TV_SV_DOWN_GO Biological Process 2018	1.30103	RNA synthesis/splicing/transcription
endoplasmic reticulum lumen (GO:0005788; CC 2018)	3.7037	2.28233	TV_SV_DOWN_GO Cellular Component 2018	1.30103	protein synthesis
Processing of Capped Intron-Containing Pre-mRNA Homo sapiens R-HSA-72203 (R 2016)	3.62694	1.56502	TV_SV_DOWN_Reactome 2016	1.30103	RNA synthesis/splicing/transcription
focal adhesion (GO:0005925; CC 2018)	3.08989	2.28952	TV_SV_DOWN_GO Cellular Component 2018	1.30103	cell-matrix adhesion
Protein metabolism (BP 2019)	2.48869	1.31691	TV_SV_DOWN_Bio Planet 2019	1.30103	protein synthesis
Intracellular ribonucleoprotein complex (JC)	2.03528	1.6026	TV_SV_DOWN_Jensen Compartments	1.30103	RNA synthesis/splicing/transcription
Ribonucleoprotein complex (JC)	2.03252	1.64184	TV_SV_DOWN_Jensen Compartments	1.30103	RNA synthesis/splicing/transcription
RNA binding (GO:0003723; MF 2018)	1.87455	2.96223	TV_SV_DOWN_GO Molecular Function 2018	1.30103	RNA synthesis/splicing/transcription
Extracellular vesicle (JC)	1.63399	5.37144	TV_SV_DOWN_Jensen Compartments	1.30103	Exosome
Extracellular organelle (JC)	1.63339	5.66741	TV_SV_DOWN_Jensen Compartments	1.30103	Exosome
Extracellular exosome (JC)	1.60584	5.39576	TV_SV_DOWN_Jensen Compartments	1.30103	Exosome
Extracellular space (JC)	1.55786	1.43238	TV_SV_DOWN_Jensen Compartments	1.30103	Exosome
membrane-bounded vesicle (JC)	1.45051	5.47112	TV_SV_DOWN_Jensen Compartments	1.30103	Exosome
Extracellular region part (JC)	1.35422	4.55018	TV_SV_DOWN_Jensen Compartments	1.30103	Exosome
Extracellular region (JC)	1.21786	3.55091	TV_SV_DOWN_Jensen Compartments	1.30103	Exosome
Messenger RNA splicing: major pathway (BP 2019)	1.47059	0	TG_SV_DOWN_Bio Planet 2019	1.30103	RNA synthesis/splicing/transcription
protein targeting to ER (GO:0045047; BP 2018)	3.09278	0.248256	TG_SV_DOWN_GO Biological Process 2018	1.30103	protein synthesis
SRP-dependent cotranslational protein targeting to membrane Homo sapiens R-HSA-1799339 (R 2016)	2.80374	0.619288	TG_SV_DOWN_Reactome 2016	1.30103	protein synthesis
Spliceosome (BP 2019)	0.787402	0	TG_SV_DOWN_Bio Planet 2019	1.30103	RNA synthesis/splicing/transcription
ECM-receptor interaction (KEGG 2019M)	1.20482	0	TG_SV_DOWN_KEGG MOUSE 2019	1.30103	cell-matrix adhesion
Peptide chain elongation Homo sapiens R-HSA-156902 (R 2016)	2.38095	0.484266	TG_SV_DOWN_Reactome 2016	1.30103	protein synthesis
Selenocysteine synthesis Homo sapiens R-HSA-2408557 (R 2016)	2.29885	0.49003	TG_SV_DOWN_Reactome 2016	1.30103	protein synthesis
Eukaryotic Translation Termination Homo sapiens R-HSA-72764 (R 2016)	2.29885	0.493283	TG_SV_DOWN_Reactome 2016	1.30103	protein synthesis
Platelet degranulation Homo sapiens R-HSA-114608 (R 2016)	1.90476	0.464777	TG_SV_DOWN_Reactome 2016	1.30103	platelets
L13a-mediated translational silencing of Ceruloplasmin expression Homo sapiens R-HSA-156827 (R 2016)	2.83019	0.595957	TG_SV_DOWN_Reactome 2016	1.30103	protein synthesis
3' -UTR-mediated translational regulation Homo sapiens R-HSA-157279 (R 2016)	2.83019	0.613686	TG_SV_DOWN_Reactome 2016	1.30103	protein synthesis
Eukaryotic Translation Elongation Homo sapiens R-HSA-156842 (R 2016)	2.24719	0.478308	TG_SV_DOWN_Reactome 2016	1.30103	protein synthesis
Nonsense Mediated Decay (NMD) independent of the Exon Junction Complex (EJC) Homo sapiens R-HSA-975956 (R 2016)	2.24719	0.481513	TG_SV_DOWN_Reactome 2016	1.30103	RNA synthesis/splicing/transcription
GTP hydrolysis and joining of the 60S ribosomal subunit Homo sapiens R-HSA-72706 (R 2016)	2.80374	0.635678	TG_SV_DOWN_Reactome 2016	1.30103	protein synthesis
Response to elevated platelet cytosolic Ca2+ Homo sapiens R-HSA-76005 (R 2016)	1.81818	0.44983	TG_SV_DOWN_Reactome 2016	1.30103	platelets
Spliceosome (KEGG 2019M)	0.757576	0	TG_SV_DOWN_KEGG MOUSE 2019	1.30103	RNA synthesis/splicing/transcription
Translation (BP 2019)	2.64901	0.822424	TG_SV_DOWN_Bio Planet 2019	1.30103	protein synthesis
Translation Homo sapiens R-HSA-72766 (R 2016)	2.64901	0.921444	TG_SV_DOWN_Reactome 2016	1.30103	protein synthesis
spliceosomal complex (GO:0005681; CC 2018)	0.877193	0	TG_SV_DOWN_GO Cellular Component 2018	1.30103	RNA synthesis/splicing/transcription
Cap-dependent Translation Initiation Homo sapiens R-HSA-72737 (R 2016)	2.63158	0.618784	TG_SV_DOWN_Reactome 2016	1.30103	protein synthesis
Eukaryotic Translation Initiation Homo sapiens R-HSA-72613 (R 2016)	2.63158	0.632573	TG_SV_DOWN_Reactome 2016	1.30103	protein synthesis
mRNA Splicing - Major Pathway Homo sapiens R-HSA-72163 (R 2016)	0.746269	0	TG_SV_DOWN_Reactome 2016	1.30103	RNA synthesis/splicing/transcription
Formation of a pool of free 40S subunits Homo sapiens R-HSA-72689 (R 2016)	2.08333	0.472315	TG_SV_DOWN_Reactome 2016	1.30103	protein synthesis
mRNA Splicing Homo sapiens R-HSA-72172 (R 2016)	0.694444	0	TG_SV_DOWN_Reactome 2016	1.30103	RNA synthesis/splicing/transcription
Nonsense Mediated Decay (NMD) enhanced by the Exon Junction Complex (EJC) Homo sapiens R-HSA-975957 (R 2016)	1.88679	0.467032	TG_SV_DOWN_Reactome 2016	1.30103	RNA synthesis/splicing/transcription
RNA splicing, via transesterification reactions with bulged adenosine as nucleophile (GO:0000377; BP 2018)	0.847458	0	TG_SV_DOWN_GO Biological Process 2018	1.30103	RNA synthesis/splicing/transcription
Spliceosomal complex (JC)	0.581395	0	TG_SV_DOWN_Jensen Compartments	1.30103	RNA synthesis/splicing/transcription
mRNA splicing, via spliceosome (GO:0000398; BP 2018)	0.766284	0	TG_SV_DOWN_GO Biological Process 2018	1.30103	RNA synthesis/splicing/transcription
Protein complex involved in cell-matrix adhesion (JC)	1.00503	0	TG_SV_DOWN_Jensen Compartments	1.30103	cell-matrix adhesion
Messenger RNA processing (BP 2019)	0.492611	0	TG_SV_DOWN_Bio Planet 2019	1.30103	RNA synthesis/splicing/transcription
mRNA processing (GO:0006397; BP 2018)	0.706714	0	TG_SV_DOWN_GO Biological Process 2018	1.30103	RNA synthesis/splicing/transcription
endoplasmic reticulum lumen (GO:0005788; CC 2018)	1.48148	0	TG_SV_DOWN_GO Cellular Component 2018	1.30103	protein synthesis
Processing of Capped Intron-Containing Pre-mRNA Homo sapiens R-HSA-72203 (R 2016)	0.518135	0	TG_SV_DOWN_Reactome 2016	1.30103	RNA synthesis/splicing/transcription
focal adhesion (GO:0005925; CC 2018)	1.96629	1.38854	TG_SV_DOWN_GO Cellular Component 2018	1.30103	cell-matrix adhesion
Protein metabolism (BP 2019)	0.904977	0.215498	TG_SV_DOWN_Bio Planet 2019	1.30103	protein synthesis
Intracellular ribonucleoprotein complex (JC)	0.678426	0.0970035	TG_SV_DOWN_Jensen Compartments	1.30103	RNA synthesis/splicing/transcription
Ribonucleoprotein complex (JC)	0.677507	0.0971953	TG_SV_DOWN_Jensen Compartments	1.30103	RNA synthesis/splicing/transcription
RNA binding (GO:0003723; MF 2018)	0.937275	0.951143	TG_SV_DOWN_GO Molecular Function 2018	1.30103	RNA synthesis/splicing/transcription
Extracellular vesicle (JC)	1.08932	7.35766	TG_SV_DOWN_Jensen Compartments	1.30103	Exosome
Extracellular organelle (JC)	1.08893	7.60206	TG_SV_DOWN_Jensen Compartments	1.30103	Exosome
Extracellular exosome (JC)	1.09489	7.77412	TG_SV_DOWN_Jensen Compartments	1.30103	Exosome
Extracellular space (JC)	0.667656	0.31071	TG_SV_DOWN_Jensen Compartments	1.30103	Exosome
membrane-bounded vesicle (JC)	0.910125	6.68651	TG_SV_DOWN_Jensen Compartments	1.30103	Exosome
Extracellular region part (JC)	0.849708	6.00251	TG_SV_DOWN_Jensen Compartments	1.30103	Exosome
Extracellular region (JC)	0.744249	4.91872	TG_SV_DOWN_Jensen Compartments	1.30103	Exosome
Messenger RNA splicing: major pathway (BP 2019)	1.47059	0	SG_SV_DOWN_Bio Planet 2019	1.30103	RNA synthesis/splicing/transcription
protein targeting to ER (GO:0045047; BP 2018)	0	0	SG_SV_DOWN_GO Biological Process 2018	1.30103	protein synthesis
SRP-dependent cotranslational protein targeting to membrane Homo sapiens R-HSA-1799339 (R 2016)	0	0	SG_SV_DOWN_Reactome 2016	1.30103	protein synthesis
Spliceosome (BP 2019)	0.787402	0	SG_SV_DOWN_Bio Planet 2019	1.30103	RNA synthesis/splicing/transcription
ECM-receptor interaction (KEGG 2019M)	0	0	SG_SV_DOWN_KEGG MOUSE 2019	1.30103	cell-matrix adhesion
Peptide chain elongation Homo sapiens R-HSA-156902 (R 2016)	0	0	SG_SV_DOWN_Reactome 2016	1.30103	protein synthesis
Selenocysteine synthesis Homo sapiens R-HSA-2408557 (R 2016)	0	0	SG_SV_DOWN_Reactome 2016	1.30103	protein synthesis
Eukaryotic Translation Termination Homo sapiens R-HSA-72764 (R 2016)	0	0	SG_SV_DOWN_Reactome 2016	1.30103	protein synthesis
Platelet degranulation Homo sapiens R-HSA-114608 (R 2016)	0.952381	0	SG_SV_DOWN_Reactome 2016	1.30103	platelets
L13a-mediated translational silencing of Ceruloplasmin expression Homo sapiens R-HSA-156827 (R 2016)	0	0	SG_SV_DOWN_Reactome 2016	1.30103	protein synthesis
3' -UTR-mediated translational regulation Homo sapiens R-HSA-157279 (R 2016)	0	0	SG_SV_DOWN_Reactome 2016	1.30103	protein synthesis
Eukaryotic Translation Elongation Homo sapiens R-HSA-156842 (R 2016)	0	0	SG_SV_DOWN_Reactome 2016	1.30103	protein synthesis
Nonsense Mediated Decay (NMD) independent of the Exon Junction Complex (EJC) Homo sapiens R-HSA-975956 (R 2016)	0	0	SG_SV_DOWN_Reactome 2016	1.30103	RNA synthesis/splicing/transcription
GTP hydrolysis and joining of the 60S ribosomal subunit Homo sapiens R-HSA-72706 (R 2016)	0	0	SG_SV_DOWN_Reactome 2016	1.30103	protein synthesis
Response to elevated platelet cytosolic Ca2+ Homo sapiens R-HSA-76005 (R 2016)	0.909091	0	SG_SV_DOWN_Reactome 2016	1.30103	platelets
Spliceosome (KEGG 2019M)	0.757576	0	SG_SV_DOWN_KEGG MOUSE 2019	1.30103	RNA synthesis/splicing/transcription
Translation (BP 2019)	0	0	SG_SV_DOWN_Bio Planet 2019	1.30103	protein synthesis
Translation Homo sapiens R-HSA-72766 (R 2016)	0	0	SG_SV_DOWN_Reactome 2016	1.30103	protein synthesis
spliceosomal complex (GO:0005681; CC 2018)	0	0	SG_SV_DOWN_GO Cellular Component 2018	1.30103	RNA synthesis/splicing/transcription
Cap-dependent Translation Initiation Homo sapiens R-HSA-72737 (R 2016)	0	0	SG_SV_DOWN_Reactome 2016	1.30103	protein synthesis
Eukaryotic Translation Initiation Homo sapiens R-HSA-72613 (R 2016)	0	0	SG_SV_DOWN_Reactome 2016	1.30103	protein synthesis
mRNA Splicing - Major Pathway Homo sapiens R-HSA-72163 (R 2016)	0.746269	0	SG_SV_DOWN_Reactome 2016	1.30103	RNA synthesis/splicing/transcription
Formation of a pool of free 40S subunits Homo sapiens R-HSA-72689 (R 2016)	0	0	SG_SV_DOWN_Reactome 2016	1.30103	protein synthesis
mRNA Splicing Homo sapiens R-HSA-72172 (R 2016)	0	0	SG_SV_DOWN_Reactome 2016	1.30103	RNA synthesis/splicing/transcription
Nonsense Mediated Decay (NMD) enhanced by the Exon Junction Complex (EJC) Homo sapiens R-HSA-975957 (R 2016)	0	0	SG_SV_DOWN_Reactome 2016	1.30103	RNA synthesis/splicing/transcription
RNA splicing, via transesterification reactions with bulged adenosine as nucleophile (GO:0000377; BP 2018)	0.423729	0	SG_SV_DOWN_GO Biological Process 2018	1.30103	RNA synthesis/splicing/transcription
Spliceosomal complex (JC)	0	0	SG_SV_DOWN_Jensen Compartments	1.30103	RNA synthesis/splicing/transcription
mRNA splicing, via spliceosome (GO:0000398; BP 2018)	0.383142	0	SG_SV_DOWN_GO Biological Process 2018	1.30103	RNA synthesis/splicing/transcription
Protein complex involved in cell-matrix adhesion (JC)	0.502513	0	SG_SV_DOWN_Jensen Compartments	1.30103	cell-matrix adhesion
Messenger RNA processing (BP 2019)	0.492611	0	SG_SV_DOWN_Bio Planet 2019	1.30103	RNA synthesis/splicing/transcription
mRNA processing (GO:0006397; BP 2018)	0.353357	0	SG_SV_DOWN_GO Biological Process 2018	1.30103	RNA synthesis/splicing/transcription
endoplasmic reticulum lumen (GO:0005788; CC 2018)	0	0	SG_SV_DOWN_GO Cellular Component 2018	1.30103	protein synthesis
Processing of Capped Intron-Containing Pre-mRNA Homo sapiens R-HSA-72203 (R 2016)	0.518135	0	SG_SV_DOWN_Reactome 2016	1.30103	RNA synthesis/splicing/transcription
focal adhesion (GO:0005925; CC 2018)	0.280899	0	SG_SV_DOWN_GO Cellular Component 2018	1.30103	cell-matrix adhesion
Protein metabolism (BP 2019)	0	0	SG_SV_DOWN_Bio Planet 2019	1.30103	protein synthesis
Intracellular ribonucleoprotein complex (JC)	0	0	SG_SV_DOWN_Jensen Compartments	1.30103	RNA synthesis/splicing/transcription
Ribonucleoprotein complex (JC)	0	0	SG_SV_DOWN_Jensen Compartments	1.30103	RNA synthesis/splicing/transcription
RNA binding (GO:0003723; MF 2018)	0.144196	0	SG_SV_DOWN_GO Molecular Function 2018	1.30103	RNA synthesis/splicing/transcription
Extracellular vesicle (JC)	0.326797	0.135859	SG_SV_DOWN_Jensen Compartments	1.30103	Exosome
Extracellular organelle (JC)	0.326679	0.213903	SG_SV_DOWN_Jensen Compartments	1.30103	Exosome
Extracellular exosome (JC)	0.328467	0.0549271	SG_SV_DOWN_Jensen Compartments	1.30103	Exosome
Extracellular space (JC)	0.222552	0	SG_SV_DOWN_Jensen Compartments	1.30103	Exosome
membrane-bounded vesicle (JC)	0.284414	0.184387	SG_SV_DOWN_Jensen Compartments	1.30103	Exosome
Extracellular region part (JC)	0.265534	0.0932342	SG_SV_DOWN_Jensen Compartments	1.30103	Exosome
Extracellular region (JC)	0.22553	0	SG_SV_DOWN_Jensen Compartments	1.30103	Exosome
