# Supplementary material for: Small Extracellular Vesicles Propagate the Inflammatory Response After Trauma
Source: Adv Sci (Weinh). 2021 Oct 28;8(24):2102381. doi: 10.1002/advs.202102381 (PMC8693079; doi:10.1002/advs.202102381)
Supplement: Supplementary file 12 — Supplemental Data 9 [file ADVS-8-2102381-s012.xls]

## Sheet: Outlier
File Name: C:\Documents and Settings\Administrator\My Documents\Milena\Tanja_20200122_mouse36plex.rbx
Acquisition Date: 22-Jan-2020, 03:18 PM
Reader Serial Number: LX10006175405
Plate ID:
RP1 PMT (Volts): 616.85
RP1 Target: 3883
			GM-CSF (42)	IFNgamma (38)	IL1beta (19)	IL12p70 (39)	IL13 (35)	IL18 (66)	IL2 (20)	IL4 (26)	IL5 (27)	IL6 (28)	TNFa (45)	ENA78 (57)	GCSF (12)	IFNa (30)	IL1a (56)	IL15/IL15Rez (54)	IL28 (64)	IL3 (14)	IL31 (76)	LIF (18)	MCSF (21)	IL10 (13)	IL17a (52)	IL22 (33)	IL23 (37)	IL27 (36)	IL9 (34)	Eotaxin (62)	GRO alpha (43)	IP10 (22)	MCP1 (51)	MCP3 (48)	MIP1 alpha (47)	MIP1beta (72)	MIP2 (55)	Rantes (44)
Type	Well	Description	Outlier	Outlier	Outlier	Outlier	Outlier	Outlier	Outlier	Outlier	Outlier	Outlier	Outlier	Outlier	Outlier	Outlier	Outlier	Outlier	Outlier	Outlier	Outlier	Outlier	Outlier	Outlier	Outlier	Outlier	Outlier	Outlier	Outlier	Outlier	Outlier	Outlier	Outlier	Outlier	Outlier	Outlier	Outlier	Outlier
B	H1,H2		0	0	0	0	0	0	0	0	0	0	0	0	0	0	0	0	0	0	0	0	0	0	0	0	0	0	0	0	0	0	0	0	0	0	0	0
S1	A1,A2		0	0	0	0	0	0	0	0	0	0	0	0	0	0	0	0	0	0	0	0	0	0	0	0	0	0	0	0	0	0	0	0	0	0	0	0
S2	B1,B2		0	0	0	0	0	0	0	0	0	0	0	0	0	0	0	0	0	0	0	0	0	0	0	0	0	0	0	0	0	0	0	0	0	0	0	0
S3	C1,C2		0	0	0	0	0	0	0	0	0	0	0	0	0	0	0	0	0	0	0	0	0	0	0	0	0	0	0	0	0	0	0	0	0	0	0	0
S4	D1,D2		0	0	0	0	0	0	0	0	0	0	0	0	0	0	0	0	0	0	0	0	0	0	0	0	0	0	0	0	0	0	0	0	0	0	0	0
S5	E1,E2		0	0	0	0	0	0	0	0	0	0	0	0	0	0	0	0	0	0	0	0	0	0	0	0	0	0	0	0	0	0	0	0	0	0	0	0
S6	F1,F2		0	0	0	0	0	0	0	0	0	0	0	0	0	0	0	0	0	0	0	0	0	0	0	0	0	0	0	0	0	0	0	0	0	0	0	0
S7	G1,G2		0	0	0	0	0	0	0	0	0	0	0	0	0	0	0	0	0	0	0	0	0	0	0	0	0	0	0	0	0	0	0	0	0	0	0	0
X1	A3		0	0	0	0	0	0	0	0	0	0	0	0	0	0	0	0	0	0	0	0	0	0	0	0	0	0	0	0	0	0	0	0	0	0	0	0
X2	B3		0	0	0	0	0	0	0	0	0	0	0	0	0	0	0	0	0	0	0	0	0	0	0	0	0	0	0	0	0	0	0	0	0	0	0	0
X3	C3		0	0	0	0	0	0	0	0	0	0	0	0	0	0	0	0	0	0	0	0	0	0	0	0	0	0	0	0	0	0	0	0	0	0	0	0
X4	D3		0	0	0	0	0	0	0	0	0	0	0	0	0	0	0	0	0	0	0	0	0	0	0	0	0	0	0	0	0	0	0	0	0	0	0	0
X5	E3		0	0	0	0	0	0	0	0	0	0	0	0	0	0	0	0	0	0	0	0	0	0	0	0	0	0	0	0	0	0	0	0	0	0	0	0
X6	F3		0	0	0	0	0	0	0	0	0	0	0	0	0	0	0	0	0	0	0	0	0	0	0	0	0	0	0	0	0	0	0	0	0	0	0	0
X7	G3		0	0	0	0	0	0	0	0	0	0	0	0	0	0	0	0	0	0	0	0	0	0	0	0	0	0	0	0	0	0	0	0	0	0	0	0
X8	H3		0	0	0	0	0	0	0	0	0	0	0	0	0	0	0	0	0	0	0	0	0	0	0	0	0	0	0	0	0	0	0	0	0	0	0	0
X9	A4		0	0	0	0	0	0	0	0	0	0	0	0	0	0	0	0	0	0	0	0	0	0	0	0	0	0	0	0	0	0	0	0	0	0	0	0
X10	B4		0	0	0	0	0	0	0	0	0	0	0	0	0	0	0	0	0	0	0	0	0	0	0	0	0	0	0	0	0	0	0	0	0	0	0	0
X11	C4		0	0	0	0	0	0	0	0	0	0	0	0	0	0	0	0	0	0	0	0	0	0	0	0	0	0	0	0	0	0	0	0	0	0	0	0
X12	D4		0	0	0	0	0	0	0	0	0	0	0	0	0	0	0	0	0	0	0	0	0	0	0	0	0	0	0	0	0	0	0	0	0	0	0	0
X13	E4		0	0	0	0	0	0	0	0	0	0	0	0	0	0	0	0	0	0	0	0	0	0	0	0	0	0	0	0	0	0	0	0	0	0	0	0
X14	F4		0	0	0	0	0	0	0	0	0	0	0	0	0	0	0	0	0	0	0	0	0	0	0	0	0	0	0	0	0	0	0	0	0	0	0	0
X15	G4		0	0	0	0	0	0	0	0	0	0	0	0	0	0	0	0	0	0	0	0	0	0	0	0	0	0	0	0	0	0	0	0	0	0	0	0
X16	H4		0	0	0	0	0	0	0	0	0	0	0	0	0	0	0	0	0	0	0	0	0	0	0	0	0	0	0	0	0	0	0	0	0	0	0	0
X17	A5		0	0	0	0	0	0	0	0	0	0	0	0	0	0	0	0	0	0	0	0	0	0	0	0	0	0	0	0	0	0	0	0	0	0	0	0
X18	B5		0	0	0	0	0	0	0	0	0	0	0	0	0	0	0	0	0	0	0	0	0	0	0	0	0	0	0	0	0	0	0	0	0	0	0	0
X19	C5		0	0	0	0	0	0	0	0	0	0	0	0	0	0	0	0	0	0	0	0	0	0	0	0	0	0	0	0	0	0	0	0	0	0	0	0
X20	D5		0	0	0	0	0	0	0	0	0	0	0	0	0	0	0	0	0	0	0	0	0	0	0	0	0	0	0	0	0	0	0	0	0	0	0	0
X21	E5		0	0	0	0	0	0	0	0	0	0	0	0	0	0	0	0	0	0	0	0	0	0	0	0	0	0	0	0	0	0	0	0	0	0	0	0
X22	F5		0	0	0	0	0	0	0	0	0	0	0	0	0	0	0	0	0	0	0	0	0	0	0	0	0	0	0	0	0	0	0	0	0	0	0	0
X23	G5		0	0	0	0	0	0	0	0	0	0	0	0	0	0	0	0	0	0	0	0	0	0	0	0	0	0	0	0	0	0	0	0	0	0	0	0
X24	H5		0	0	0	0	0	0	0	0	0	0	0	0	0	0	0	0	0	0	0	0	0	0	0	0	0	0	0	0	0	0	0	0	0	0	0	0
X25	A6		0	0	0	0	0	0	0	0	0	0	0	0	0	0	0	0	0	0	0	0	0	0	0	0	0	0	0	0	0	0	0	0	0	0	0	0
X26	B6		0	0	0	0	0	0	0	0	0	0	0	0	0	0	0	0	0	0	0	0	0	0	0	0	0	0	0	0	0	0	0	0	0	0	0	0
X27	C6		0	0	0	0	0	0	0	0	0	0	0	0	0	0	0	0	0	0	0	0	0	0	0	0	0	0	0	0	0	0	0	0	0	0	0	0
X28	D6		0	0	0	0	0	0	0	0	0	0	0	0	0	0	0	0	0	0	0	0	0	0	0	0	0	0	0	0	0	0	0	0	0	0	0	0
X29	E6		0	0	0	0	0	0	0	0	0	0	0	0	0	0	0	0	0	0	0	0	0	0	0	0	0	0	0	0	0	0	0	0	0	0	0	0
X30	F6		0	0	0	0	0	0	0	0	0	0	0	0	0	0	0	0	0	0	0	0	0	0	0	0	0	0	0	0	0	0	0	0	0	0	0	0
X31	G6		0	0	0	0	0	0	0	0	0	0	0	0	0	0	0	0	0	0	0	0	0	0	0	0	0	0	0	0	0	0	0	0	0	0	0	0
X32	H6		0	0	0	0	0	0	0	0	0	0	0	0	0	0	0	0	0	0	0	0	0	0	0	0	0	0	0	0	0	0	0	0	0	0	0	0
X33	A7		0	0	0	0	0	0	0	0	0	0	0	0	0	0	0	0	0	0	0	0	0	0	0	0	0	0	0	0	0	0	0	0	0	0	0	0
X34	B7		0	0	0	0	0	0	0	0	0	0	0	0	0	0	0	0	0	0	0	0	0	0	0	0	0	0	0	0	0	0	0	0	0	0	0	0
X35	C7		0	0	0	0	0	0	0	0	0	0	0	0	0	0	0	0	0	0	0	0	0	0	0	0	0	0	0	0	0	0	0	0	0	0	0	0
X36	D7		0	0	0	0	0	0	0	0	0	0	0	0	0	0	0	0	0	0	0	0	0	0	0	0	0	0	0	0	0	0	0	0	0	0	0	0
X37	E7		0	0	0	0	0	0	0	0	0	0	0	0	0	0	0	0	0	0	0	0	0	0	0	0	0	0	0	0	0	0	0	0	0	0	0	0
X38	F7		0	0	0	0	0	0	0	0	0	0	0	0	0	0	0	0	0	0	0	0	0	0	0	0	0	0	0	0	0	0	0	0	0	0	0	0
X39	G7		0	0	0	0	0	0	0	0	0	0	0	0	0	0	0	0	0	0	0	0	0	0	0	0	0	0	0	0	0	0	0	0	0	0	0	0
X40	H7		0	0	0	0	0	0	0	0	0	0	0	0	0	0	0	0	0	0	0	0	0	0	0	0	0	0	0	0	0	0	0	0	0	0	0	0
X41	A8		0	0	0	0	0	0	0	0	0	0	0	0	0	0	0	0	0	0	0	0	0	0	0	0	0	0	0	0	0	0	0	0	0	0	0	0
X42	B8		0	0	0	0	0	0	0	0	0	0	0	0	0	0	0	0	0	0	0	0	0	0	0	0	0	0	0	0	0	0	0	0	0	0	0	0
X43	C8		0	0	0	0	0	0	0	0	0	0	0	0	0	0	0	0	0	0	0	0	0	0	0	0	0	0	0	0	0	0	0	0	0	0	0	0
X44	D8		0	0	0	0	0	0	0	0	0	0	0	0	0	0	0	0	0	0	0	0	0	0	0	0	0	0	0	0	0	0	0	0	0	0	0	0
X45	E8		0	0	0	0	0	0	0	0	0	0	0	0	0	0	0	0	0	0	0	0	0	0	0	0	0	0	0	0	0	0	0	0	0	0	0	0
X46	F8		0	0	0	0	0	0	0	0	0	0	0	0	0	0	0	0	0	0	0	0	0	0	0	0	0	0	0	0	0	0	0	0	0	0	0	0
X47	G8		0	0	0	0	0	0	0	0	0	0	0	0	0	0	0	0	0	0	0	0	0	0	0	0	0	0	0	0	0	0	0	0	0	0	0	0
X48	H8		0	0	0	0	0	0	0	0	0	0	0	0	0	0	0	0	0	0	0	0	0	0	0	0	0	0	0	0	0	0	0	0	0	0	0	0
X49	A9		0	0	0	0	0	0	0	0	0	0	0	0	0	0	0	0	0	0	0	0	0	0	0	0	0	0	0	0	0	0	0	0	0	0	0	0
X50	B9		0	0	0	0	0	0	0	0	0	0	0	0	0	0	0	0	0	0	0	0	0	0	0	0	0	0	0	0	0	0	0	0	0	0	0	0
X51	C9		0	0	0	0	0	0	0	0	0	0	0	0	0	0	0	0	0	0	0	0	0	0	0	0	0	0	0	0	0	0	0	0	0	0	0	0
X52	D9		0	0	0	0	0	0	0	0	0	0	0	0	0	0	0	0	0	0	0	0	0	0	0	0	0	0	0	0	0	0	0	0	0	0	0	0
X53	E9		0	0	0	0	0	0	0	0	0	0	0	0	0	0	0	0	0	0	0	0	0	0	0	0	0	0	0	0	0	0	0	0	0	0	0	0
X54	F9		0	0	0	0	0	0	0	0	0	0	0	0	0	0	0	0	0	0	0	0	0	0	0	0	0	0	0	0	0	0	0	0	0	0	0	0
X55	G9		0	0	0	0	0	0	0	0	0	0	0	0	0	0	0	0	0	0	0	0	0	0	0	0	0	0	0	0	0	0	0	0	0	0	0	0
X56	H9		0	0	0	0	0	0	0	0	0	0	0	0	0	0	0	0	0	0	0	0	0	0	0	0	0	0	0	0	0	0	0	0	0	0	0	0
X57	A10		0	0	0	0	0	0	0	0	0	0	0	0	0	0	0	0	0	0	0	0	0	0	0	0	0	0	0	0	0	0	0	0	0	0	0	0
X58	B10		0	0	0	0	0	0	0	0	0	0	0	0	0	0	0	0	0	0	0	0	0	0	0	0	0	0	0	0	0	0	0	0	0	0	0	0
X59	C10		0	0	0	0	0	0	0	0	0	0	0	0	0	0	0	0	0	0	0	0	0	0	0	0	0	0	0	0	0	0	0	0	0	0	0	0
X60	D10		0	0	0	0	0	0	0	0	0	0	0	0	0	0	0	0	0	0	0	0	0	0	0	0	0	0	0	0	0	0	0	0	0	0	0	0
X61	E10		0	0	0	0	0	0	0	0	0	0	0	0	0	0	0	0	0	0	0	0	0	0	0	0	0	0	0	0	0	0	0	0	0	0	0	0
X62	F10		0	0	0	0	0	0	0	0	0	0	0	0	0	0	0	0	0	0	0	0	0	0	0	0	0	0	0	0	0	0	0	0	0	0	0	0
X63	G10		0	0	0	0	0	0	0	0	0	0	0	0	0	0	0	0	0	0	0	0	0	0	0	0	0	0	0	0	0	0	0	0	0	0	0	0
X64	H10		0	0	0	0	0	0	0	0	0	0	0	0	0	0	0	0	0	0	0	0	0	0	0	0	0	0	0	0	0	0	0	0	0	0	0	0
X65	A11		0	0	0	0	0	0	0	0	0	0	0	0	0	0	0	0	0	0	0	0	0	0	0	0	0	0	0	0	0	0	0	0	0	0	0	0
X66	B11		0	0	0	0	0	0	0	0	0	0	0	0	0	0	0	0	0	0	0	0	0	0	0	0	0	0	0	0	0	0	0	0	0	0	0	0
X67	C11		0	0	0	0	0	0	0	0	0	0	0	0	0	0	0	0	0	0	0	0	0	0	0	0	0	0	0	0	0	0	0	0	0	0	0	0
X68	D11		0	0	0	0	0	0	0	0	0	0	0	0	0	0	0	0	0	0	0	0	0	0	0	0	0	0	0	0	0	0	0	0	0	0	0	0
X69	E11		0	0	0	0	0	0	0	0	0	0	0	0	0	0	0	0	0	0	0	0	0	0	0	0	0	0	0	0	0	0	0	0	0	0	0	0
X70	F11		0	0	0	0	0	0	0	0	0	0	0	0	0	0	0	0	0	0	0	0	0	0	0	0	0	0	0	0	0	0	0	0	0	0	0	0
X71	G11		0	0	0	0	0	0	0	0	0	0	0	0	0	0	0	0	0	0	0	0	0	0	0	0	0	0	0	0	0	0	0	0	0	0	0	0
X72	H11		0	0	0	0	0	0	0	0	0	0	0	0	0	0	0	0	0	0	0	0	0	0	0	0	0	0	0	0	0	0	0	0	0	0	0	0
***Value not available / --- = Designated as an outlier
*Value extrapolated beyond standard range
OOR = Out of Range / OOR> = Out of Range Above / OOR< = Out of Range Below
Exp Conc = Expected Concentration / Obs Conc = Observed Concentration
Conc in Range = Unknown sample concentrations within range where standards recovery is 70-130%

## Sheet: FI
File Name: C:\Documents and Settings\Administrator\My Documents\Milena\Tanja_20200122_mouse36plex.rbx
Acquisition Date: 22-Jan-2020, 03:18 PM
Reader Serial Number: LX10006175405
Plate ID:
RP1 PMT (Volts): 616.85
RP1 Target: 3883
			GM-CSF (42)	IFNgamma (38)	IL1beta (19)	IL12p70 (39)	IL13 (35)	IL18 (66)	IL2 (20)	IL4 (26)	IL5 (27)	IL6 (28)	TNFa (45)	ENA78 (57)	GCSF (12)	IFNa (30)	IL1a (56)	IL15/IL15Rez (54)	IL28 (64)	IL3 (14)	IL31 (76)	LIF (18)	MCSF (21)	IL10 (13)	IL17a (52)	IL22 (33)	IL23 (37)	IL27 (36)	IL9 (34)	Eotaxin (62)	GRO alpha (43)	IP10 (22)	MCP1 (51)	MCP3 (48)	MIP1 alpha (47)	MIP1beta (72)	MIP2 (55)	Rantes (44)
Type	Well	Description	FI	FI	FI	FI	FI	FI	FI	FI	FI	FI	FI	FI	FI	FI	FI	FI	FI	FI	FI	FI	FI	FI	FI	FI	FI	FI	FI	FI	FI	FI	FI	FI	FI	FI	FI	FI
B	H1,H2		23.5	55.3	12.3	14	25	54	19	12.8	17.5	25.5	10.3	14.5	18.3	760.8	12.5	25	26.3	12.3	12	24.8	40.5	19	11.5	9.5	19	17.5	30	44.8	17.3	17.8	173	36.5	27.8	32.8	16	20.5
S1	A1,A2		14532.5	12506.5	20671.5	2626	19289.5	16161.3	20530.5	15605.5	15403.5	14398.5	9680	4481.3	5158.5	11508.5	8659	10267.3	5168.3	5472	18506.3	6764.3	7062.3	8393.8	4678.5	9453.5	4201.8	757	2048	4149.5	7101.8	4076.5	13821.3	2310.5	21933.5	23754.8	23688.3	9834
S2	B1,B2		12058.5	6061.3	12679	1551	13791	13036.5	12675	6345.3	6994	7361	8042.5	3366	3940.3	3454.5	6302.5	5102	1255.8	2104	8558.3	2477.8	3260.5	1979	1092.3	4801.8	1617.3	258.5	1031.5	1301.5	3226.8	1309.5	4977.5	602.8	14966.3	21956	11325.5	5261
S3	C1,C2		5533	2144.8	5061.8	803.5	5481.5	6506.5	4816.3	1984	1898.8	2567.3	4502.5	1278	1630	1065.3	2553.8	1311	233	582.8	1855	639.8	970.3	364.5	268.8	1526.3	469.3	79	374	347.3	717.3	348.5	1067	183.5	5242.5	10161.3	2214.3	1055
S4	D1,D2		1205.5	599.8	1364.8	250.8	1429	1320	1115	496.3	442.3	675.8	1388	249.3	367	762.3	531	269	59.3	154.3	318.8	167.8	249	98.5	81	345	131	35.3	114.5	115	141	93	342	76.5	1269	2756.3	240.3	236.5
S5	E1,E2		170	215.5	317.3	72.3	349	246.3	228.3	127.3	116.8	185	291.5	38.5	86.5	754.3	89	77	36.8	49	76	56	97	41.5	26	80.5	44.5	20	50.3	55.5	42	33	211	46	330.5	461.3	36.8	65.8
S6	F1,F2		36.5	84	72.5	26.5	93.8	83.5	58.8	34	33.5	57	57	16	27.8	701	20.5	36.5	24.8	18	25	29.5	50	21	12	21.3	22.5	16	34.8	43	19	19	173.5	37.5	85	78.5	17	28.5
S7	G1,G2		23.3	64.8	30	18	43.3	57.5	27.5	20	23.5	31.8	22.3	14	21.5	718.3	13.5	30	23.5	14.5	15	24.5	42	17.8	11	13	20	17	31	42	17	18.3	180	39.3	41.5	39.3	15	21.5
X1	A3		19.5	51	15	61	38.5	27	14	14	72	113	23	2240	54	520.5	16.5	58	29.5	19	13	33	35	21	17	19	16	25	33.5	1491	152	670	179	3846	50.5	50	62	113.5
X2	B3		16	40	13	51	617.5	50	23	15	91	63	20	1523	27	444	20	23.5	23	15.5	12	25	36	34	13	14	24	341	507	856	66	985	189	1808.5	246.5	39	38.5	382
X3	C3		18	28	12	85	40	70	14	15.5	47	54	25	924	37	430.5	12.5	27	24	16	15.5	22	34	24	16	18	21	22.5	31	746	12	949	135	3196.5	44	43.5	41	89
X4	D3		15	35	13	39.5	34.5	61	12	17.5	64	38	20	1299	34	367	12	21	25	19	12.5	26	22.5	26.5	15	15	21	25.5	30	724	40	472	168.5	2980.5	36	27	45	69.5
X5	E3		23	45	18	55	53	52	36	19	94	99.5	23	1004	61	36	24	31	51	18	16	27	50	27	16	16	27	43	44.5	5326	63	917.5	310	8516.5	73	67	76.5	139
X6	F3		23.5	35	19.5	52.5	50	46	38	19.5	161	160	19	1463.5	34.5	335	17	29	40	20	16.5	31	40	23.5	26	121	24	29	35	3602.5	223	864.5	158	5932	88	64	109	131
X7	G3		19	39	21	42	33	51	35.5	23	93	108.5	19	1131	32.5	303.5	20	31	29	24	16	32	35	24	23.5	50	26	29.5	29	4119.5	60	417	147	3498.5	43	37	85	117
X8	H3		23	45	20	62	42	42	61.5	20	64	119	21	1313	32	394	20	28	52.5	23	19	27	35	21	30	39	26	33	28	1985	112.5	439	112	5821	39	38	96	83
X9	A4		21.5	34	19	39	36.5	69	19.5	21	54	90	21	833.5	27	346	15	24	19	20	20	22	32.5	22	23	28	19	23	29.5	1140.5	144	357	88	2743	35	32	47	68
X10	B4		24	37	21	53	36	44	18	21	42	89	18	484	33	292	12	28	20	21	20	25	37	20	16	24	23	36	30	2825	83	497	155.5	3787	41	31	55.5	71
X11	C4		17	42	15	33	33	35	18	16	27	22	20	1867	28	406	20	25	23	20	16	24	27	21	17	14	18	22	27	933	28	496.5	125	1518.5	33	29	31	72
X12	D4		18.5	35	15	53	39	34	19	15.5	34	69	14	1064	22	333	14	25	20	17.5	15	20	37.5	16	17	16.5	18	20	25	1288.5	36	424	135	1499.5	34	37	49	103
X13	E4		20	37	14	50	130	44	15	12	20.5	65	16	1142	36	159	15	28	22	20	16	21	31	24	20	12	20	26	27	1186	34	582	78	2190	40	39	42.5	87
X14	F4		23	48	15	63	37	35	18	18	27	39	21	595	30	485	12.5	30	23	19	22	23	35	29	17	17	22	23	32	1276	34	476.5	124	1143	46.5	36.5	41	119
X15	G4		14	31	17	53	28	62	30.5	13	97	103	19	1657	30.5	416	21	22	27	14	13	30	28	16.5	17	31	18	29	24.5	2032.5	159	564	135	3152	43	43	67	97
X16	H4		37	59	20	56	62	84	17	27	74.5	52	37	1107	48	370	17	39.5	37.5	38	24	26.5	45	41	32	27	35	43	49	679.5	51	346.5	130	2931	52	54.5	67	69
X17	A5		22	38.5	17	59	41	75	27	15	80	128.5	24	1872	35	315	47	25	32.5	18	16	25	40	23.5	22	16.5	19	111	32	4465	475	865	267.5	9907	68	62	113	121
X18	B5		16	21.5	14	43	37	49	14	17	96.5	78	18	64.5	39	159	11.5	25	23	20	16	22	38	25	16	17.5	21	22.5	31	1116	113.5	371	117	3303	33	25	29	69
X19	C5		20	50	18	64	31	53	19	19	57	37.5	18	460.5	32	423	13.5	26	32	21.5	21	22.5	39	32	11.5	17	23.5	24	32	1292	73	368.5	102	2345	32	32	39	76
X20	D5		20	39	14.5	46	30	41	14	16	41	95	17	530	28	147	12	26	20	18	16	25	31	26	15	14	22	21	26	1484	98.5	474	156	2902	35	26	37.5	67
X21	E5		23	28	12.5	58	34	51	13	10	251	1370	40	1252	85	192.5	11.5	23	25	14	13	19.5	25	42	9	10	15	17.5	28.5	1252	172.5	989.5	222	5653	42	110	41	69
X22	F5		24	34	13	71.5	39	106	16	11	505	997	34.5	2170	42.5	360.5	13	21	21	11	10.5	19	29	22	12	10	11	19.5	24	4078	171.5	558	1193	11990.5	52	87	123	150
X23	G5		16	34.5	10	45	34	47	16	11	121	200	16	1844	33.5	284	10	19.5	16	13	11	22	26.5	16	14	7	16	18	19	1724	266	401	103	2900.5	33	38	52.5	101
X24	H5		15	35	14	43.5	31	70.5	16.5	16	53	42	14	2094	28	539	17	25	26	21	12	23	35.5	30	14	18	22	26	28	1289	63.5	414.5	105	2981.5	39	36	63	84
X25	A6		13	33	15	42	31	65	17	16	48	33	15	2117.5	28	501	17	27	25.5	20	12	26	32	31	15	16	23	24	27	1409	60	389	106	2845.5	32	34	60	68
X26	B6		33	46	26	58	55	72	25	26	145	453	36	1509	45.5	275	23	23	34	24	21	31	39	31	28	24	37	45	57	2958	286	630	137	6073	63	47	59	140
X27	C6		16	33.5	11	57	34	48	17.5	10	149	100.5	19	1835	44	204	15.5	31	26.5	12	12	22	33	18.5	11	19	19	29	28	4753	733	1032.5	521	9627.5	64	68	75	127
X28	D6		22	45	15	72	35	87	13	14	132.5	701	26	71.5	64	381.5	10	27	20.5	16	17.5	23	35	29	14	29	17	21	30	1325.5	470.5	532.5	157.5	6211	33	29	39	71
X29	E6		22	37	21	66.5	32.5	31	18	18	113	193	27	1163	33	356	18	30	35.5	22	19	26	33	26	17	22	22	26	29	1509	307	500	116	4868	43.5	37	77	75.5
X30	F6		24	43	14	64	34	67	16.5	18.5	133.5	459	25	221	62	477	13	27	22	20	17.5	23	37	26	18	22	22	23	30	631	343	408	102.5	3801	32.5	26	33	53
X31	G6		120	84	34	147	59	204	36	16	251.5	12873	180	144	436	401	14	23	24	12	13	37	23.5	39	13	11	12	17	27	2208	1252	1255	9097.5	14845.5	73	346.5	55	77
X32	H6		117	91	35	177	53	224	34	13	279	14756.5	155	798	481	298	23	24	27	11	11	58	30	31	11	11	12	15	26	2983	2258	1630	11614	16018	102	1524	130.5	98.5
X33	A7		21	33	18	41	42	99	21	23.5	114	70	19	1872.5	37	206	27	22	21	26	18	31	33	24.5	17	30	24	27	33	2438	85	574	147	4701	47	40	58	104
X34	B7		24	38	17	47	40	66	38.5	18	84	114	20	1077	43	484	18	27	29	22	18	23	37	23.5	17	31	19	23	31	1249	87	320	135	2077	34	27	58	68
X35	C7		20	27	16	47	38.5	26	15.5	18	154.5	54	18	770	35	166	13	27	19.5	21	18	33.5	31	17	17	17	21	24	32.5	1971	132	503	85	3309	36	31	32	92
X36	D7		19	30	16	53	34	73	13	16	107	151.5	17	734	58	397	9	26	18	22	16	24	32	19	15	20	22.5	22	27	1014	238.5	348	122.5	2175	28	26	38	59
X37	E7		107.5	70	49	137	49	206.5	29	17	272	11065	182	731	555	98	14	24	18.5	18	13	52	38	26	11	233	17	25.5	37	5503	1080	966.5	14833	15248.5	83	223	71.5	110
X38	F7		18	35	14	67	29	26	18	12	141.5	178	17	229	54	228	11.5	21	19.5	13.5	14	19	29	25	12	16	19	22	27	1811.5	265	731	243.5	7534	38	47	39	76
X39	G7		16	26	12	64	36.5	53	14	15	115	136.5	14	593.5	62.5	171	12	16.5	20	16.5	16	17	29	22	12	15	17.5	19	28	1402	73	912	137	5382	45	54	36.5	67
X40	H7		25.5	28	18	47	33	50.5	16.5	26	73	43	26	875	42	119	16	30	33	26	17	35	45.5	37.5	18	18	26	31	36	807	65	355	133	2857.5	42	42	44	73
X41	A8		24	35.5	20	48	39	40	14	22	177	68	22	324	33	395	12.5	32	26	18	20	25	37	38	21	29	22	26	31.5	1050	96	391	104	2399	40.5	33	40	74.5
X42	B8		25	39	16	47.5	39	51	16.5	19	107	354.5	25.5	221.5	51	402.5	12	26	21	18	15.5	22.5	38	33	16.5	11	19	21	29	775	361	365.5	196	4576.5	35	27	31	61
X43	C8		28	50	14	56	84	55	16	19	92.5	531	23	161	44	493.5	13	30	21	21	18	23	41	39	15	14	18	25	33	1298	564	393	177	4343.5	39	35	32.5	74
X44	D8		91	75	35	139	49	186.5	26	15	156.5	9229	162	71.5	188	41	12	23	28	13	15	29	38	26	13	13	18	24	27	854	444.5	495	5347	12033	51	109	40	50
X45	E8		22	53	24	60.5	34	46	24.5	23	35	31	20	715	28	419	17	32	18	25	18	30	34	23	19	26.5	22	24	29	5884	50.5	691.5	133	5309	43	36	64	140
X46	F8		19	43	15	62	33	52	13	18	231	51	20	330	40	370.5	11	27	24	20	16	23	33	23	17	18	22	24	31	4608	68.5	1161	116	6954	49	47	45.5	140
X47	G8		30	52	30	63	40	65	30	32	49	37	21	576.5	40	376	17	39	26	36	26	39	44	27	29	43	38	36	34	4313.5	74	431	80	2919.5	48	39	66	166
X48	H8		17	32	15	42	32	39	13	16	43	32	14	589	34	275	9	27	22	18.5	16	21	27	19	17	14.5	17.5	21	26	1136	80	484.5	133	2995	37	35.5	41	55
X49	A9		19	34	18	43.5	33	36	16	17	41	30	18.5	724	34	267.5	13	27	22.5	21	16	21	32	26	18	19	23	26	31	1325	78	500	128	3045	39	42	51	53
X50	B9		23	43	25	69	36	64	21	28	50	44.5	29	874	40	400	21.5	35.5	32	31	22	35.5	43	29	24	28	33	31	35	3757	66	813	130	3977	53	63	95	85
X51	C9		28	49	26	59.5	35	53	22.5	25	47	39	31	334	44	356	13	34	24.5	29	23	30	40	26.5	22	40	27	28	32	4757	69	760	206.5	4932	45	45	61	130
X52	D9		38	56	49	59	38	33	24	45	65	44	25	605	104	144	16	58	30	59	31	57.5	50	47	49.5	92	63	41	40	4443	96	340	106	4862	57	53	71	139
X53	E9		23	31	20	64	28	52	35	19	38	51.5	18	804	29	152	19	27	24	24	19	26	32	22	21	48	24	27	30.5	2662.5	114	656.5	101	2382	40	53	106	86
X54	F9		5	8	7	8	6	8	8	6	6	7	6	12	7	12	7	7	7	8	8	8	9	6	6	5	7	5	7	10	6	7	7	15	6	5	6	6
X55	G9		26.5	54	51	27	32	67	70	15	77	338	36	128.5	21	479	18	34	347	18	16	37	51	61.5	23	15	44	30	107	7259	1221	846.5	1342	7434	297	158	56	1292
X56	H9		20	65	39	31	31.5	43.5	55.5	15	34	99	55	54	21	417.5	17	31	66	19	19	30	46	54.5	22	12	33	26	54	355	156.5	110	339	1020	72	57	27	143
X57	A10		34	57	33	65	41	48.5	36	33	41	40	31	813.5	33	464.5	27	37	81.5	33	25	37	42	35	34	37	37	37	43	4940	60	639	142	4577.5	55	45	84	144
X58	B10		32	52	27	70	43.5	59	24	31	211.5	59	32	343	47	384	23	38	46	30	25	33	44	40	32	31	39	37	43	4357	80	1110	126	6686	60	52	59.5	142
X59	C10		31	55	30	63	38.5	63	27	31	49	36.5	23	647	42	364	18	39	25	37	26	37	39	27	30	42.5	36	33	35	4408	73	417	81	2854	44	38	65	162
X60	D10		21	30	20	46.5	29.5	39	14	19	40	32	18	640	32	288	12	23.5	23	20	17	21	30	26	17	16	22	23	29.5	908	70	402	133.5	2764	33	37	43.5	50.5
X61	E10		29	40	25	56	41	45	22	30	47	40	31	771	40	279	19	34	31	26.5	23	27	38	32	27.5	30	30	35	38	1126	87	456.5	149	2979	48	47	57	63
X62	F10		25.5	40	28	74	37.5	78	20	30	53.5	50	30	821	38	394.5	18	35	24	35	21	35	43	28.5	24	28	35	34	42	4124	72	885	133	4359	57	65	97.5	93
X63	G10		24	50	22	54	31	48	15.5	21	35	37	27	326	38	402	11	29	17	23	19	26	38	26	17	34	21	23	30	4167	60	661	205	4123	39	41	55	118
X64	H10		38.5	59.5	52	56	36.5	34	23.5	46	74	50.5	23	581.5	124.5	164	15	56.5	33.5	66	33.5	62	59	49	60	101	69.5	38	42	4447	98	303	113	4863.5	59	52	72.5	148.5
X65	A11		29	33.5	28	71	35	54	21	28	38	50	21	1265	36.5	317	24	31	25.5	27	24	32	31	27.5	28	49	35	33	34	2924	113	717	107.5	2732	48	58	119	103.5
X66	B11		48.5	49	40	82.5	56	60	40.5	44.5	56	60	43	1199	56	522.5	34	46.5	43	39	36	41	47	46.5	46	45	48.5	62	53.5	2896	147	878.5	208.5	4086	70	76	105	114
X67	C11		20	50	14	15	26	49	17	13	18	22	12	18	18	738	14	25	24	12	11	25	41	20	14	8.5	19	18	30	43	20	17.5	166	37	25	29.5	19	19
X68	D11		5	8	8	8	5	8	7	6	7	7	5	7	5	11	7	7	7	7.5	8	9	9	6	5	4	6	6	5.5	6	6	5	6	7	6	6	6	5.5
X69	E11		5	7	6	8	6	8	9	6	5.5	6	7	10	9	10	6	7	7	8	8	9	9.5	6	6	6	6	6	7	5.5	6	5	7	7	7	5	6	6
X70	F11		6	8	8	8.5	8	8.5	8	7	8	8	8	11	8.5	11	8	8	8	9	9	9	10	8	8.5	7	8	6	7	7	7	7	7	9	7	6	7	8
X71	G11		5	6	8	6.5	6	7	7	7	6	7	6	8	7	8	6	7	8	8	8	9	8	6	7	6	7	5	6	5	5	5	6	7	6	5	5	5
X72	H11		5	8	6	6	6	8	7	4	6	5	6	8	6	9	5	7	6	7	7	7	9	6	5	4	5	5	4	4.5	4	5	5	6	5	5	5	5
***Value not available / --- = Designated as an outlier
*Value extrapolated beyond standard range
OOR = Out of Range / OOR> = Out of Range Above / OOR< = Out of Range Below
Exp Conc = Expected Concentration / Obs Conc = Observed Concentration
Conc in Range = Unknown sample concentrations within range where standards recovery is 70-130%

## Sheet: FI - Bkgd
File Name: C:\Documents and Settings\Administrator\My Documents\Milena\Tanja_20200122_mouse36plex.rbx
Acquisition Date: 22-Jan-2020, 03:18 PM
Reader Serial Number: LX10006175405
Plate ID:
RP1 PMT (Volts): 616.85
RP1 Target: 3883
			GM-CSF (42)	IFNgamma (38)	IL1beta (19)	IL12p70 (39)	IL13 (35)	IL18 (66)	IL2 (20)	IL4 (26)	IL5 (27)	IL6 (28)	TNFa (45)	ENA78 (57)	GCSF (12)	IFNa (30)	IL1a (56)	IL15/IL15Rez (54)	IL28 (64)	IL3 (14)	IL31 (76)	LIF (18)	MCSF (21)	IL10 (13)	IL17a (52)	IL22 (33)	IL23 (37)	IL27 (36)	IL9 (34)	Eotaxin (62)	GRO alpha (43)	IP10 (22)	MCP1 (51)	MCP3 (48)	MIP1 alpha (47)	MIP1beta (72)	MIP2 (55)	Rantes (44)
Type	Well	Description	FI - Bkgd	FI - Bkgd	FI - Bkgd	FI - Bkgd	FI - Bkgd	FI - Bkgd	FI - Bkgd	FI - Bkgd	FI - Bkgd	FI - Bkgd	FI - Bkgd	FI - Bkgd	FI - Bkgd	FI - Bkgd	FI - Bkgd	FI - Bkgd	FI - Bkgd	FI - Bkgd	FI - Bkgd	FI - Bkgd	FI - Bkgd	FI - Bkgd	FI - Bkgd	FI - Bkgd	FI - Bkgd	FI - Bkgd	FI - Bkgd	FI - Bkgd	FI - Bkgd	FI - Bkgd	FI - Bkgd	FI - Bkgd	FI - Bkgd	FI - Bkgd	FI - Bkgd	FI - Bkgd
B	H1,H2		23.5	55.3	12.3	14	25	54	19	12.8	17.5	25.5	10.3	14.5	18.3	760.8	12.5	25	26.3	12.3	12	24.8	40.5	19	11.5	9.5	19	17.5	30	44.8	17.3	17.8	173	36.5	27.8	32.8	16	20.5
S1	A1,A2		14509	12451.3	20659.3	2612	19264.5	16107.3	20511.5	15592.8	15386	14373	9669.8	4466.8	5140.3	10747.8	8646.5	10242.3	5142	5459.8	18494.3	6739.5	7021.8	8374.8	4667	9444	4182.8	739.5	2018	4104.8	7084.5	4058.8	13648.3	2274	21905.8	23722	23672.3	9813.5
S2	B1,B2		12035	6006	12666.8	1537	13766	12982.5	12656	6332.5	6976.5	7335.5	8032.3	3351.5	3922	2693.8	6290	5077	1229.5	2091.8	8546.3	2453	3220	1960	1080.8	4792.3	1598.3	241	1001.5	1256.8	3209.5	1291.8	4804.5	566.3	14938.5	21923.3	11309.5	5240.5
S3	C1,C2		5509.5	2089.5	5049.5	789.5	5456.5	6452.5	4797.3	1971.3	1881.3	2541.8	4492.3	1263.5	1611.8	304.5	2541.3	1286	206.8	570.5	1843	615	929.8	345.5	257.3	1516.8	450.3	61.5	344	302.5	700	330.8	894	147	5214.8	10128.5	2198.3	1034.5
S4	D1,D2		1182	544.5	1352.5	236.8	1404	1266	1096	483.5	424.8	650.3	1377.8	234.8	348.8	1.5	518.5	244	33	142	306.8	143	208.5	79.5	69.5	335.5	112	17.8	84.5	70.3	123.8	75.3	169	40	1241.3	2723.5	224.3	216
S5	E1,E2		146.5	160.3	305	58.3	324	192.3	209.3	114.5	99.3	159.5	281.3	24	68.3	-6.5	76.5	52	10.5	36.8	64	31.3	56.5	22.5	14.5	71	25.5	2.5	20.3	10.8	24.8	15.3	38	9.5	302.8	428.5	20.8	45.3
S6	F1,F2		13	28.8	60.3	12.5	68.8	29.5	39.8	21.3	16	31.5	46.8	1.5	9.5	-59.8	8	11.5	-1.5	5.8	13	4.8	9.5	2	0.5	11.8	3.5	-1.5	4.8	-1.8	1.8	1.3	0.5	1	57.3	45.8	1	8
S7	G1,G2		-0.3	9.5	17.8	4	18.3	3.5	8.5	7.3	6	6.3	12	-0.5	3.3	-42.5	1	5	-2.8	2.3	3	-0.3	1.5	-1.3	-0.5	3.5	1	-0.5	1	-2.8	-0.3	0.5	7	2.8	13.8	6.5	-1	1
X1	A3		-4	-4.3	2.8	47	13.5	-27	-5	1.3	54.5	87.5	12.8	2225.5	35.8	-240.3	4	33	3.3	6.8	1	8.3	-5.5	2	5.5	9.5	-3	7.5	3.5	1446.3	134.8	652.3	6	3809.5	22.8	17.3	46	93
X2	B3		-7.5	-15.3	0.8	37	592.5	-4	4	2.3	73.5	37.5	9.8	1508.5	8.8	-316.8	7.5	-1.5	-3.3	3.3	0	0.3	-4.5	15	1.5	4.5	5	323.5	477	811.3	48.8	967.3	16	1772	218.8	6.3	22.5	361.5
X3	C3		-5.5	-27.3	-0.3	71	15	16	-5	2.8	29.5	28.5	14.8	909.5	18.8	-330.3	0	2	-2.3	3.8	3.5	-2.8	-6.5	5	4.5	8.5	2	5	1	701.3	-5.3	931.3	-38	3160	16.3	10.8	25	68.5
X4	D3		-8.5	-20.3	0.8	25.5	9.5	7	-7	4.8	46.5	12.5	9.8	1284.5	15.8	-393.8	-0.5	-4	-1.3	6.8	0.5	1.3	-18	7.5	3.5	5.5	2	8	0	679.3	22.8	454.3	-4.5	2944	8.3	-5.8	29	49
X5	E3		-0.5	-10.3	5.8	41	28	-2	17	6.3	76.5	74	12.8	989.5	42.8	-724.8	11.5	6	24.8	5.8	4	2.3	9.5	8	4.5	6.5	8	25.5	14.5	5281.3	45.8	899.8	137	8480	45.3	34.3	60.5	118.5
X6	F3		0	-20.3	7.3	38.5	25	-8	19	6.8	143.5	134.5	8.8	1449	16.3	-425.8	4.5	4	13.8	7.8	4.5	6.3	-0.5	4.5	14.5	111.5	5	11.5	5	3557.8	205.8	846.8	-15	5895.5	60.3	31.3	93	110.5
X7	G3		-4.5	-16.3	8.8	28	8	-3	16.5	10.3	75.5	83	8.8	1116.5	14.3	-457.3	7.5	6	2.8	11.8	4	7.3	-5.5	5	12	40.5	7	12	-1	4074.8	42.8	399.3	-26	3462	15.3	4.3	69	96.5
X8	H3		-0.5	-10.3	7.8	48	17	-12	42.5	7.3	46.5	93.5	10.8	1298.5	13.8	-366.8	7.5	3	26.3	10.8	7	2.3	-5.5	2	18.5	29.5	7	15.5	-2	1940.3	95.3	421.3	-61	5784.5	11.3	5.3	80	62.5
X9	A4		-2	-21.3	6.8	25	11.5	15	0.5	8.3	36.5	64.5	10.8	819	8.8	-414.8	2.5	-1	-7.3	7.8	8	-2.8	-8	3	11.5	18.5	0	5.5	-0.5	1095.8	126.8	339.3	-85	2706.5	7.3	-0.8	31	47.5
X10	B4		0.5	-18.3	8.8	39	11	-10	-1	8.3	24.5	63.5	7.8	469.5	14.8	-468.8	-0.5	3	-6.3	8.8	8	0.3	-3.5	1	4.5	14.5	4	18.5	0	2780.3	65.8	479.3	-17.5	3750.5	13.3	-1.8	39.5	50.5
X11	C4		-6.5	-13.3	2.8	19	8	-19	-1	3.3	9.5	-3.5	9.8	1852.5	9.8	-354.8	7.5	0	-3.3	7.8	4	-0.8	-13.5	2	5.5	4.5	-1	4.5	-3	888.3	10.8	478.8	-48	1482	5.3	-3.8	15	51.5
X12	D4		-5	-20.3	2.8	39	14	-20	0	2.8	16.5	43.5	3.8	1049.5	3.8	-427.8	1.5	0	-6.3	5.3	3	-4.8	-3	-3	5.5	7	-1	2.5	-5	1243.8	18.8	406.3	-38	1463	6.3	4.3	33	82.5
X13	E4		-3.5	-18.3	1.8	36	105	-10	-4	-0.8	3	39.5	5.8	1127.5	17.8	-601.8	2.5	3	-4.3	7.8	4	-3.8	-9.5	5	8.5	2.5	1	8.5	-3	1141.3	16.8	564.3	-95	2153.5	12.3	6.3	26.5	66.5
X14	F4		-0.5	-7.3	2.8	49	12	-19	-1	5.3	9.5	13.5	10.8	580.5	11.8	-275.8	0	5	-3.3	6.8	10	-1.8	-5.5	10	5.5	7.5	3	5.5	2	1231.3	16.8	458.8	-49	1106.5	18.8	3.8	25	98.5
X15	G4		-9.5	-24.3	4.8	39	3	8	11.5	0.3	79.5	77.5	8.8	1642.5	12.3	-344.8	8.5	-3	0.8	1.8	1	5.3	-12.5	-2.5	5.5	21.5	-1	11.5	-5.5	1987.8	141.8	546.3	-38	3115.5	15.3	10.3	51	76.5
X16	H4		13.5	3.8	7.8	42	37	30	-2	14.3	57	26.5	26.8	1092.5	29.8	-390.8	4.5	14.5	11.3	25.8	12	1.8	4.5	22	20.5	17.5	16	25.5	19	634.8	33.8	328.8	-43	2894.5	24.3	21.8	51	48.5
X17	A5		-1.5	-16.8	4.8	45	16	21	8	2.3	62.5	103	13.8	1857.5	16.8	-445.8	34.5	0	6.3	5.8	4	0.3	-0.5	4.5	10.5	7	0	93.5	2	4420.3	457.8	847.3	94.5	9870.5	40.3	29.3	97	100.5
X18	B5		-7.5	-33.8	1.8	29	12	-5	-5	4.3	79	52.5	7.8	50	20.8	-601.8	-1	0	-3.3	7.8	4	-2.8	-2.5	6	4.5	8	2	5	1	1071.3	96.3	353.3	-56	3266.5	5.3	-7.8	13	48.5
X19	C5		-3.5	-5.3	5.8	50	6	-1	0	6.3	39.5	12	7.8	446	13.8	-337.8	1	1	5.8	9.3	9	-2.3	-1.5	13	0	7.5	4.5	6.5	2	1247.3	55.8	350.8	-71	2308.5	4.3	-0.8	23	55.5
X20	D5		-3.5	-16.3	2.3	32	5	-13	-5	3.3	23.5	69.5	6.8	515.5	9.8	-613.8	-0.5	1	-6.3	5.8	4	0.3	-9.5	7	3.5	4.5	3	3.5	-4	1439.3	81.3	456.3	-17	2865.5	7.3	-6.8	21.5	46.5
X21	E5		-0.5	-27.3	0.3	44	9	-3	-6	-2.8	233.5	1344.5	29.8	1237.5	66.8	-568.3	-1	-2	-1.3	1.8	1	-5.3	-15.5	23	-2.5	0.5	-4	0	-1.5	1207.3	155.3	971.8	49	5616.5	14.3	77.3	25	48.5
X22	F5		0.5	-21.3	0.8	57.5	14	52	-3	-1.8	487.5	971.5	24.3	2155.5	24.3	-400.3	0.5	-4	-5.3	-1.3	-1.5	-5.8	-11.5	3	0.5	0.5	-8	2	-6	4033.3	154.3	540.3	1020	11954	24.3	54.3	107	129.5
X23	G5		-7.5	-20.8	-2.3	31	9	-7	-3	-1.8	103.5	174.5	5.8	1829.5	15.3	-476.8	-2.5	-5.5	-10.3	0.8	-1	-2.8	-14	-3	2.5	-2.5	-3	0.5	-11	1679.3	248.8	383.3	-70	2864	5.3	5.3	36.5	80.5
X24	H5		-8.5	-20.3	1.8	29.5	6	16.5	-2.5	3.3	35.5	16.5	3.8	2079.5	9.8	-221.8	4.5	0	-0.3	8.8	0	-1.8	-5	11	2.5	8.5	3	8.5	-2	1244.3	46.3	396.8	-68	2945	11.3	3.3	47	63.5
X25	A6		-10.5	-22.3	2.8	28	6	11	-2	3.3	30.5	7.5	4.8	2103	9.8	-259.8	4.5	2	-0.8	7.8	0	1.3	-8.5	12	3.5	6.5	4	6.5	-3	1364.3	42.8	371.3	-67	2809	4.3	1.3	44	47.5
X26	B6		9.5	-9.3	13.8	44	30	18	6	13.3	127.5	427.5	25.8	1494.5	27.3	-485.8	10.5	-2	7.8	11.8	9	6.3	-1.5	12	16.5	14.5	18	27.5	27	2913.3	268.8	612.3	-36	6036.5	35.3	14.3	43	119.5
X27	C6		-7.5	-21.8	-1.3	43	9	-6	-1.5	-2.8	131.5	75	8.8	1820.5	25.8	-556.8	3	6	0.3	-0.3	0	-2.8	-7.5	-0.5	-0.5	9.5	0	11.5	-2	4708.3	715.8	1014.8	348	9591	36.3	35.3	59	106.5
X28	D6		-1.5	-10.3	2.8	58	10	33	-6	1.3	115	675.5	15.8	57	45.8	-379.3	-2.5	2	-5.8	3.8	5.5	-1.8	-5.5	10	2.5	19.5	-2	3.5	0	1280.8	453.3	514.8	-15.5	6174.5	5.3	-3.8	23	50.5
X29	E6		-1.5	-18.3	8.8	52.5	7.5	-23	-1	5.3	95.5	167.5	16.8	1148.5	14.8	-404.8	5.5	5	9.3	9.8	7	1.3	-7.5	7	5.5	12.5	3	8.5	-1	1464.3	289.8	482.3	-57	4831.5	15.8	4.3	61	55
X30	F6		0.5	-12.3	1.8	50	9	13	-2.5	5.8	116	433.5	14.8	206.5	43.8	-283.8	0.5	2	-4.3	7.8	5.5	-1.8	-3.5	7	6.5	12.5	3	5.5	0	586.3	325.8	390.3	-70.5	3764.5	4.8	-6.8	17	32.5
X31	G6		96.5	28.8	21.8	133	34	150	17	3.3	234	12847.5	169.8	129.5	417.8	-359.8	1.5	-2	-2.3	-0.3	1	12.3	-17	20	1.5	1.5	-7	-0.5	-3	2163.3	1234.8	1237.3	8924.5	14809	45.3	313.8	39	56.5
X32	H6		93.5	35.8	22.8	163	28	170	15	0.3	261.5	14731	144.8	783.5	462.8	-462.8	10.5	-1	0.8	-1.3	-1	33.3	-10.5	12	-0.5	1.5	-7	-2.5	-4	2938.3	2240.8	1612.3	11441	15981.5	74.3	1491.3	114.5	78
X33	A7		-2.5	-22.3	5.8	27	17	45	2	10.8	96.5	44.5	8.8	1858	18.8	-554.8	14.5	-3	-5.3	13.8	6	6.3	-7.5	5.5	5.5	20.5	5	9.5	3	2393.3	67.8	556.3	-26	4664.5	19.3	7.3	42	83.5
X34	B7		0.5	-17.3	4.8	33	15	12	19.5	5.3	66.5	88.5	9.8	1062.5	24.8	-276.8	5.5	2	2.8	9.8	6	-1.8	-3.5	4.5	5.5	21.5	0	5.5	1	1204.3	69.8	302.3	-38	2040.5	6.3	-5.8	42	47.5
X35	C7		-3.5	-28.3	3.8	33	13.5	-28	-3.5	5.3	137	28.5	7.8	755.5	16.8	-594.8	0.5	2	-6.8	8.8	6	8.8	-9.5	-2	5.5	7.5	2	6.5	2.5	1926.3	114.8	485.3	-88	3272.5	8.3	-1.8	16	71.5
X36	D7		-4.5	-25.3	3.8	39	9	19	-6	3.3	89.5	126	6.8	719.5	39.8	-363.8	-3.5	1	-8.3	9.8	4	-0.8	-8.5	0	3.5	10.5	3.5	4.5	-3	969.3	221.3	330.3	-50.5	2138.5	0.3	-6.8	22	38.5
X37	E7		84	14.8	36.8	123	24	152.5	10	4.3	254.5	11039.5	171.8	716.5	536.8	-662.8	1.5	-1	-7.8	5.8	1	27.3	-2.5	7	-0.5	223.5	-2	8	7	5458.3	1062.8	948.8	14660	15212	55.3	190.3	55.5	89.5
X38	F7		-5.5	-20.3	1.8	53	4	-28	-1	-0.8	124	152.5	6.8	214.5	35.8	-532.8	-1	-4	-6.8	1.3	2	-5.8	-11.5	6	0.5	6.5	0	4.5	-3	1766.8	247.8	713.3	70.5	7497.5	10.3	14.3	23	55.5
X39	G7		-7.5	-29.3	-0.3	50	11.5	-1	-5	2.3	97.5	111	3.8	579	44.3	-589.8	-0.5	-8.5	-6.3	4.3	4	-7.8	-11.5	3	0.5	5.5	-1.5	1.5	-2	1357.3	55.8	894.3	-36	5345.5	17.3	21.3	20.5	46.5
X40	H7		2	-27.3	5.8	33	8	-3.5	-2.5	13.3	55.5	17.5	15.8	860.5	23.8	-641.8	3.5	5	6.8	13.8	5	10.3	5	18.5	6.5	8.5	7	13.5	6	762.3	47.8	337.3	-40	2821	14.3	9.3	28	52.5
X41	A8		0.5	-19.8	7.8	34	14	-14	-5	9.3	159.5	42.5	11.8	309.5	14.8	-365.8	0	7	-0.3	5.8	8	0.3	-3.5	19	9.5	19.5	3	8.5	1.5	1005.3	78.8	373.3	-69	2362.5	12.8	0.3	24	54
X42	B8		1.5	-16.3	3.8	33.5	14	-3	-2.5	6.3	89.5	329	15.3	207	32.8	-358.3	-0.5	1	-5.3	5.8	3.5	-2.3	-2.5	14	5	1.5	0	3.5	-1	730.3	343.8	347.8	23	4540	7.3	-5.8	15	40.5
X43	C8		4.5	-5.3	1.8	42	59	1	-3	6.3	75	505.5	12.8	146.5	25.8	-267.3	0.5	5	-5.3	8.8	6	-1.8	0.5	20	3.5	4.5	-1	7.5	3	1253.3	546.8	375.3	4	4307	11.3	2.3	16.5	53.5
X44	D8		67.5	19.8	22.8	125	24	132.5	7	2.3	139	9203.5	151.8	57	169.8	-719.8	-0.5	-2	1.8	0.8	3	4.3	-2.5	7	1.5	3.5	-1	6.5	-3	809.3	427.3	477.3	5174	11996.5	23.3	76.3	24	29.5
X45	E8		-1.5	-2.3	11.8	46.5	9	-8	5.5	10.3	17.5	5.5	9.8	700.5	9.8	-341.8	4.5	7	-8.3	12.8	6	5.3	-6.5	4	7.5	17	3	6.5	-1	5839.3	33.3	673.8	-40	5272.5	15.3	3.3	48	119.5
X46	F8		-4.5	-12.3	2.8	48	8	-2	-6	5.3	213.5	25.5	9.8	315.5	21.8	-390.3	-1.5	2	-2.3	7.8	4	-1.8	-7.5	4	5.5	8.5	3	6.5	1	4563.3	51.3	1143.3	-57	6917.5	21.3	14.3	29.5	119.5
X47	G8		6.5	-3.3	17.8	49	15	11	11	19.3	31.5	11.5	10.8	562	21.8	-384.8	4.5	14	-0.3	23.8	14	14.3	3.5	8	17.5	33.5	19	18.5	4	4268.8	56.8	413.3	-93	2883	20.3	6.3	50	145.5
X48	H8		-6.5	-23.3	2.8	28	7	-15	-6	3.3	25.5	6.5	3.8	574.5	15.8	-485.8	-3.5	2	-4.3	6.3	4	-3.8	-13.5	0	5.5	5	-1.5	3.5	-4	1091.3	62.8	466.8	-40	2958.5	9.3	2.8	25	34.5
X49	A9		-4.5	-21.3	5.8	29.5	8	-18	-3	4.3	23.5	4.5	8.3	709.5	15.8	-493.3	0.5	2	-3.8	8.8	4	-3.8	-8.5	7	6.5	9.5	4	8.5	1	1280.3	60.8	482.3	-45	3008.5	11.3	9.3	35	32.5
X50	B9		-0.5	-12.3	12.8	55	11	10	2	15.3	32.5	19	18.8	859.5	21.8	-360.8	9	10.5	5.8	18.8	10	10.8	2.5	10	12.5	18.5	14	13.5	5	3712.3	48.8	795.3	-43	3940.5	25.3	30.3	79	64.5
X51	C9		4.5	-6.3	13.8	45.5	10	-1	3.5	12.3	29.5	13.5	20.8	319.5	25.8	-404.8	0.5	9	-1.8	16.8	11	5.3	-0.5	7.5	10.5	30.5	8	10.5	2	4712.3	51.8	742.3	33.5	4895.5	17.3	12.3	45	109.5
X52	D9		14.5	0.8	36.8	45	13	-21	5	32.3	47.5	18.5	14.8	590.5	85.8	-616.8	3.5	33	3.8	46.8	19	32.8	9.5	28	38	82.5	44	23.5	10	4398.3	78.8	322.3	-67	4825.5	29.3	20.3	55	118.5
X53	E9		-0.5	-24.3	7.8	50	3	-2	16	6.3	20.5	26	7.8	789.5	10.8	-608.8	6.5	2	-2.3	11.8	7	1.3	-8.5	3	9.5	38.5	5	9.5	0.5	2617.8	96.8	638.8	-72	2345.5	12.3	20.3	90	65.5
X54	F9		-18.5	-47.3	-5.3	-6	-19	-46	-11	-6.8	-11.5	-18.5	-4.3	-2.5	-11.3	-748.8	-5.5	-18	-19.3	-4.3	-4	-16.8	-31.5	-13	-5.5	-4.5	-12	-12.5	-23	-34.8	-11.3	-10.8	-166	-21.5	-21.8	-27.8	-10	-14.5
X55	G9		3	-1.3	38.8	13	7	13	51	2.3	59.5	312.5	25.8	114	2.8	-281.8	5.5	9	320.8	5.8	4	12.3	10.5	42.5	11.5	5.5	25	12.5	77	7214.3	1203.8	828.8	1169	7397.5	269.3	125.3	40	1271.5
X56	H9		-3.5	9.8	26.8	17	6.5	-10.5	36.5	2.3	16.5	73.5	44.8	39.5	2.8	-343.3	4.5	6	39.8	6.8	7	5.3	5.5	35.5	10.5	2.5	14	8.5	24	310.3	139.3	92.3	166	983.5	44.3	24.3	11	122.5
X57	A10		10.5	1.8	20.8	51	16	-5.5	17	20.3	23.5	14.5	20.8	799	14.8	-296.3	14.5	12	55.3	20.8	13	12.3	1.5	16	22.5	27.5	18	19.5	13	4895.3	42.8	621.3	-31	4541	27.3	12.3	68	123.5
X58	B10		8.5	-3.3	14.8	56	18.5	5	5	18.3	194	33.5	21.8	328.5	28.8	-376.8	10.5	13	19.8	17.8	13	8.3	3.5	21	20.5	21.5	20	19.5	13	4312.3	62.8	1092.3	-47	6649.5	32.3	19.3	43.5	121.5
X59	C10		7.5	-0.3	17.8	49	13.5	9	8	18.3	31.5	11	12.8	632.5	23.8	-396.8	5.5	14	-1.3	24.8	14	12.3	-1.5	8	18.5	33	17	15.5	5	4363.3	55.8	399.3	-92	2817.5	16.3	5.3	49	141.5
X60	D10		-2.5	-25.3	7.8	32.5	4.5	-15	-5	6.3	22.5	6.5	7.8	625.5	13.8	-472.8	-0.5	-1.5	-3.3	7.8	5	-3.8	-10.5	7	5.5	6.5	3	5.5	-0.5	863.3	52.8	384.3	-39.5	2727.5	5.3	4.3	27.5	30
X61	E10		5.5	-15.3	12.8	42	16	-9	3	17.3	29.5	14.5	20.8	756.5	21.8	-481.8	6.5	9	4.8	14.3	11	2.3	-2.5	13	16	20.5	11	17.5	8	1081.3	69.8	438.8	-24	2942.5	20.3	14.3	41	42.5
X62	F10		2	-15.3	15.8	60	12.5	24	1	17.3	36	24.5	19.8	806.5	19.8	-366.3	5.5	10	-2.3	22.8	9	10.3	2.5	9.5	12.5	18.5	16	16.5	12	4079.3	54.8	867.3	-40	4322.5	29.3	32.3	81.5	72.5
X63	G10		0.5	-5.3	9.8	40	6	-6	-3.5	8.3	17.5	11.5	16.8	311.5	19.8	-358.8	-1.5	4	-9.3	10.8	7	1.3	-2.5	7	5.5	24.5	2	5.5	0	4122.3	42.8	643.3	32	4086.5	11.3	8.3	39	97.5
X64	H10		15	4.3	39.8	42	11.5	-20	4.5	33.3	56.5	25	12.8	567	106.3	-596.8	2.5	31.5	7.3	53.8	21.5	37.3	18.5	30	48.5	91.5	50.5	20.5	12	4402.3	80.8	285.3	-60	4827	31.3	19.3	56.5	128
X65	A11		5.5	-21.8	15.8	57	10	0	2	15.3	20.5	24.5	10.8	1250.5	18.3	-443.8	11.5	6	-0.8	14.8	12	7.3	-9.5	8.5	16.5	39.5	16	15.5	4	2879.3	95.8	699.3	-65.5	2695.5	20.3	25.3	103	83
X66	B11		25	-6.3	27.8	68.5	31	6	21.5	31.8	38.5	34.5	32.8	1184.5	37.8	-238.3	21.5	21.5	16.8	26.8	24	16.3	6.5	27.5	34.5	35.5	29.5	44.5	23.5	2851.3	129.8	860.8	35.5	4049.5	42.3	43.3	89	93.5
X67	C11		-3.5	-5.3	1.8	1	1	-5	-2	0.3	0.5	-3.5	1.8	3.5	-0.3	-22.8	1.5	0	-2.3	-0.3	-1	0.3	0.5	1	2.5	-1	0	0.5	0	-1.8	2.8	-0.3	-7	0.5	-2.8	-3.3	3	-1.5
X68	D11		-18.5	-47.3	-4.3	-6	-20	-46	-12	-6.8	-10.5	-18.5	-5.3	-7.5	-13.3	-749.8	-5.5	-18	-19.3	-4.8	-4	-15.8	-31.5	-13	-6.5	-5.5	-13	-11.5	-24.5	-38.8	-11.3	-12.8	-167	-29.5	-21.8	-26.8	-10	-15
X69	E11		-18.5	-48.3	-6.3	-6	-19	-46	-10	-6.8	-12	-19.5	-3.3	-4.5	-9.3	-750.8	-6.5	-18	-19.3	-4.3	-4	-15.8	-31	-13	-5.5	-3.5	-13	-11.5	-23	-39.3	-11.3	-12.8	-166	-29.5	-20.8	-27.8	-10	-14.5
X70	F11		-17.5	-47.3	-4.3	-5.5	-17	-45.5	-11	-5.8	-9.5	-17.5	-2.3	-3.5	-9.8	-749.8	-4.5	-17	-18.3	-3.3	-3	-15.8	-30.5	-11	-3	-2.5	-11	-11.5	-23	-37.8	-10.3	-10.8	-166	-27.5	-20.8	-26.8	-9	-12.5
X71	G11		-18.5	-49.3	-4.3	-7.5	-19	-47	-12	-5.8	-11.5	-18.5	-4.3	-6.5	-11.3	-752.8	-6.5	-18	-18.3	-4.3	-4	-15.8	-32.5	-13	-4.5	-3.5	-12	-12.5	-24	-39.8	-12.3	-12.8	-167	-29.5	-21.8	-27.8	-11	-15.5
X72	H11		-18.5	-47.3	-6.3	-8	-19	-46	-12	-8.8	-11.5	-20.5	-4.3	-6.5	-12.3	-751.8	-7.5	-18	-20.3	-5.3	-5	-17.8	-31.5	-13	-6.5	-5.5	-14	-12.5	-26	-40.3	-13.3	-12.8	-168	-30.5	-22.8	-27.8	-11	-15.5
***Value not available / --- = Designated as an outlier
*Value extrapolated beyond standard range
OOR = Out of Range / OOR> = Out of Range Above / OOR< = Out of Range Below
Exp Conc = Expected Concentration / Obs Conc = Observed Concentration
Conc in Range = Unknown sample concentrations within range where standards recovery is 70-130%

## Sheet: Std Dev
File Name: C:\Documents and Settings\Administrator\My Documents\Milena\Tanja_20200122_mouse36plex.rbx
Acquisition Date: 22-Jan-2020, 03:18 PM
Reader Serial Number: LX10006175405
Plate ID:
RP1 PMT (Volts): 616.85
RP1 Target: 3883
			GM-CSF (42)	IFNgamma (38)	IL1beta (19)	IL12p70 (39)	IL13 (35)	IL18 (66)	IL2 (20)	IL4 (26)	IL5 (27)	IL6 (28)	TNFa (45)	ENA78 (57)	GCSF (12)	IFNa (30)	IL1a (56)	IL15/IL15Rez (54)	IL28 (64)	IL3 (14)	IL31 (76)	LIF (18)	MCSF (21)	IL10 (13)	IL17a (52)	IL22 (33)	IL23 (37)	IL27 (36)	IL9 (34)	Eotaxin (62)	GRO alpha (43)	IP10 (22)	MCP1 (51)	MCP3 (48)	MIP1 alpha (47)	MIP1beta (72)	MIP2 (55)	Rantes (44)
Type	Well	Description	Std Dev	Std Dev	Std Dev	Std Dev	Std Dev	Std Dev	Std Dev	Std Dev	Std Dev	Std Dev	Std Dev	Std Dev	Std Dev	Std Dev	Std Dev	Std Dev	Std Dev	Std Dev	Std Dev	Std Dev	Std Dev	Std Dev	Std Dev	Std Dev	Std Dev	Std Dev	Std Dev	Std Dev	Std Dev	Std Dev	Std Dev	Std Dev	Std Dev	Std Dev	Std Dev	Std Dev
B	H1,H2		2.12	6.01	2.47	1.41	1.41	2.83	2.83	1.77	2.12	0.71	2.47	2.12	1.77	9.55	2.12	1.41	0.35	1.06	1.41	4.6	2.12	1.41	2.12	2.12	2.83	2.12	4.24	7.42	1.06	4.6	0	4.95	0.35	2.47	2.83	3.54
S1	A1,A2		6.36	92.63	252.44	48.08	154.86	55.51	218.5	115.26	6.36	306.18	12.73	30.76	41.72	64.35	55.15	53.39	231.58	149.91	77.43	80.96	85.91	150.97	183.14	242.54	13.79	14.14	16.97	265.17	83.79	171.83	389.26	111.02	453.26	59.75	48.44	230.52
S2	B1,B2		127.28	260.57	16.97	104.65	727.61	7.78	589.73	218.85	524.67	311.13	325.98	24.04	155.21	177.48	276.48	165.46	112.78	104.65	55.51	96.52	191.63	62.93	82.38	134	88.03	20.51	41.72	4.95	191.27	19.09	164.05	3.89	220.26	282.84	294.86	295.57
S3	C1,C2		195.16	14.5	141.07	12.02	3.54	95.46	35.71	86.97	17.32	71.06	184.55	8.49	94.75	71.06	68.94	2.83	24.04	23.69	5.66	26.52	38.54	32.53	24.4	22.98	37.83	5.66	35.36	11.67	38.54	12.02	42.43	9.19	96.87	106.42	34.29	19.8
S4	D1,D2		101.82	35	113.49	16.62	89.1	135.76	40.31	58.34	29.34	49.14	130.11	6.72	22.63	5.3	49.5	12.73	2.47	3.89	13.08	4.6	3.54	4.95	1.41	29.7	2.83	1.06	6.36	9.9	9.9	4.24	11.31	0.71	76.37	110.66	26.52	2.12
S5	E1,E2		14.14	19.09	20.86	5.3	5.66	10.96	16.62	0.35	1.77	5.66	14.85	4.24	2.12	16.62	14.14	5.66	0.35	2.83	4.24	1.41	1.41	5.66	1.41	7.78	2.12	1.41	0.35	3.54	4.24	1.41	2.83	1.41	21.92	6.01	1.06	1.77
S6	F1,F2		2.12	2.83	7.78	3.54	8.13	9.19	6.72	2.83	2.12	1.41	3.54	0	6.01	0	0.71	3.54	0.35	0	0	2.12	1.41	1.41	1.41	1.06	2.12	1.41	2.47	2.83	1.41	0	2.12	0	1.41	7.78	2.83	1.41
S7	G1,G2		0.35	1.06	1.41	1.41	3.89	3.54	4.95	1.41	0.71	1.77	0.35	2.12	2.12	8.84	0.71	1.41	3.54	2.12	1.41	0.71	1.41	3.89	1.41	4.24	1.41	0	1.41	1.41	2.83	1.77	12.73	0.35	2.12	0.35	1.41	0.71
X1	A3		0	0	0	0	0	0	0	0	0	0	0	0	0	0	0	0	0	0	0	0	0	0	0	0	0	0	0	0	0	0	0	0	0	0	0	0
X2	B3		0	0	0	0	0	0	0	0	0	0	0	0	0	0	0	0	0	0	0	0	0	0	0	0	0	0	0	0	0	0	0	0	0	0	0	0
X3	C3		0	0	0	0	0	0	0	0	0	0	0	0	0	0	0	0	0	0	0	0	0	0	0	0	0	0	0	0	0	0	0	0	0	0	0	0
X4	D3		0	0	0	0	0	0	0	0	0	0	0	0	0	0	0	0	0	0	0	0	0	0	0	0	0	0	0	0	0	0	0	0	0	0	0	0
X5	E3		0	0	0	0	0	0	0	0	0	0	0	0	0	0	0	0	0	0	0	0	0	0	0	0	0	0	0	0	0	0	0	0	0	0	0	0
X6	F3		0	0	0	0	0	0	0	0	0	0	0	0	0	0	0	0	0	0	0	0	0	0	0	0	0	0	0	0	0	0	0	0	0	0	0	0
X7	G3		0	0	0	0	0	0	0	0	0	0	0	0	0	0	0	0	0	0	0	0	0	0	0	0	0	0	0	0	0	0	0	0	0	0	0	0
X8	H3		0	0	0	0	0	0	0	0	0	0	0	0	0	0	0	0	0	0	0	0	0	0	0	0	0	0	0	0	0	0	0	0	0	0	0	0
X9	A4		0	0	0	0	0	0	0	0	0	0	0	0	0	0	0	0	0	0	0	0	0	0	0	0	0	0	0	0	0	0	0	0	0	0	0	0
X10	B4		0	0	0	0	0	0	0	0	0	0	0	0	0	0	0	0	0	0	0	0	0	0	0	0	0	0	0	0	0	0	0	0	0	0	0	0
X11	C4		0	0	0	0	0	0	0	0	0	0	0	0	0	0	0	0	0	0	0	0	0	0	0	0	0	0	0	0	0	0	0	0	0	0	0	0
X12	D4		0	0	0	0	0	0	0	0	0	0	0	0	0	0	0	0	0	0	0	0	0	0	0	0	0	0	0	0	0	0	0	0	0	0	0	0
X13	E4		0	0	0	0	0	0	0	0	0	0	0	0	0	0	0	0	0	0	0	0	0	0	0	0	0	0	0	0	0	0	0	0	0	0	0	0
X14	F4		0	0	0	0	0	0	0	0	0	0	0	0	0	0	0	0	0	0	0	0	0	0	0	0	0	0	0	0	0	0	0	0	0	0	0	0
X15	G4		0	0	0	0	0	0	0	0	0	0	0	0	0	0	0	0	0	0	0	0	0	0	0	0	0	0	0	0	0	0	0	0	0	0	0	0
X16	H4		0	0	0	0	0	0	0	0	0	0	0	0	0	0	0	0	0	0	0	0	0	0	0	0	0	0	0	0	0	0	0	0	0	0	0	0
X17	A5		0	0	0	0	0	0	0	0	0	0	0	0	0	0	0	0	0	0	0	0	0	0	0	0	0	0	0	0	0	0	0	0	0	0	0	0
X18	B5		0	0	0	0	0	0	0	0	0	0	0	0	0	0	0	0	0	0	0	0	0	0	0	0	0	0	0	0	0	0	0	0	0	0	0	0
X19	C5		0	0	0	0	0	0	0	0	0	0	0	0	0	0	0	0	0	0	0	0	0	0	0	0	0	0	0	0	0	0	0	0	0	0	0	0
X20	D5		0	0	0	0	0	0	0	0	0	0	0	0	0	0	0	0	0	0	0	0	0	0	0	0	0	0	0	0	0	0	0	0	0	0	0	0
X21	E5		0	0	0	0	0	0	0	0	0	0	0	0	0	0	0	0	0	0	0	0	0	0	0	0	0	0	0	0	0	0	0	0	0	0	0	0
X22	F5		0	0	0	0	0	0	0	0	0	0	0	0	0	0	0	0	0	0	0	0	0	0	0	0	0	0	0	0	0	0	0	0	0	0	0	0
X23	G5		0	0	0	0	0	0	0	0	0	0	0	0	0	0	0	0	0	0	0	0	0	0	0	0	0	0	0	0	0	0	0	0	0	0	0	0
X24	H5		0	0	0	0	0	0	0	0	0	0	0	0	0	0	0	0	0	0	0	0	0	0	0	0	0	0	0	0	0	0	0	0	0	0	0	0
X25	A6		0	0	0	0	0	0	0	0	0	0	0	0	0	0	0	0	0	0	0	0	0	0	0	0	0	0	0	0	0	0	0	0	0	0	0	0
X26	B6		0	0	0	0	0	0	0	0	0	0	0	0	0	0	0	0	0	0	0	0	0	0	0	0	0	0	0	0	0	0	0	0	0	0	0	0
X27	C6		0	0	0	0	0	0	0	0	0	0	0	0	0	0	0	0	0	0	0	0	0	0	0	0	0	0	0	0	0	0	0	0	0	0	0	0
X28	D6		0	0	0	0	0	0	0	0	0	0	0	0	0	0	0	0	0	0	0	0	0	0	0	0	0	0	0	0	0	0	0	0	0	0	0	0
X29	E6		0	0	0	0	0	0	0	0	0	0	0	0	0	0	0	0	0	0	0	0	0	0	0	0	0	0	0	0	0	0	0	0	0	0	0	0
X30	F6		0	0	0	0	0	0	0	0	0	0	0	0	0	0	0	0	0	0	0	0	0	0	0	0	0	0	0	0	0	0	0	0	0	0	0	0
X31	G6		0	0	0	0	0	0	0	0	0	0	0	0	0	0	0	0	0	0	0	0	0	0	0	0	0	0	0	0	0	0	0	0	0	0	0	0
X32	H6		0	0	0	0	0	0	0	0	0	0	0	0	0	0	0	0	0	0	0	0	0	0	0	0	0	0	0	0	0	0	0	0	0	0	0	0
X33	A7		0	0	0	0	0	0	0	0	0	0	0	0	0	0	0	0	0	0	0	0	0	0	0	0	0	0	0	0	0	0	0	0	0	0	0	0
X34	B7		0	0	0	0	0	0	0	0	0	0	0	0	0	0	0	0	0	0	0	0	0	0	0	0	0	0	0	0	0	0	0	0	0	0	0	0
X35	C7		0	0	0	0	0	0	0	0	0	0	0	0	0	0	0	0	0	0	0	0	0	0	0	0	0	0	0	0	0	0	0	0	0	0	0	0
X36	D7		0	0	0	0	0	0	0	0	0	0	0	0	0	0	0	0	0	0	0	0	0	0	0	0	0	0	0	0	0	0	0	0	0	0	0	0
X37	E7		0	0	0	0	0	0	0	0	0	0	0	0	0	0	0	0	0	0	0	0	0	0	0	0	0	0	0	0	0	0	0	0	0	0	0	0
X38	F7		0	0	0	0	0	0	0	0	0	0	0	0	0	0	0	0	0	0	0	0	0	0	0	0	0	0	0	0	0	0	0	0	0	0	0	0
X39	G7		0	0	0	0	0	0	0	0	0	0	0	0	0	0	0	0	0	0	0	0	0	0	0	0	0	0	0	0	0	0	0	0	0	0	0	0
X40	H7		0	0	0	0	0	0	0	0	0	0	0	0	0	0	0	0	0	0	0	0	0	0	0	0	0	0	0	0	0	0	0	0	0	0	0	0
X41	A8		0	0	0	0	0	0	0	0	0	0	0	0	0	0	0	0	0	0	0	0	0	0	0	0	0	0	0	0	0	0	0	0	0	0	0	0
X42	B8		0	0	0	0	0	0	0	0	0	0	0	0	0	0	0	0	0	0	0	0	0	0	0	0	0	0	0	0	0	0	0	0	0	0	0	0
X43	C8		0	0	0	0	0	0	0	0	0	0	0	0	0	0	0	0	0	0	0	0	0	0	0	0	0	0	0	0	0	0	0	0	0	0	0	0
X44	D8		0	0	0	0	0	0	0	0	0	0	0	0	0	0	0	0	0	0	0	0	0	0	0	0	0	0	0	0	0	0	0	0	0	0	0	0
X45	E8		0	0	0	0	0	0	0	0	0	0	0	0	0	0	0	0	0	0	0	0	0	0	0	0	0	0	0	0	0	0	0	0	0	0	0	0
X46	F8		0	0	0	0	0	0	0	0	0	0	0	0	0	0	0	0	0	0	0	0	0	0	0	0	0	0	0	0	0	0	0	0	0	0	0	0
X47	G8		0	0	0	0	0	0	0	0	0	0	0	0	0	0	0	0	0	0	0	0	0	0	0	0	0	0	0	0	0	0	0	0	0	0	0	0
X48	H8		0	0	0	0	0	0	0	0	0	0	0	0	0	0	0	0	0	0	0	0	0	0	0	0	0	0	0	0	0	0	0	0	0	0	0	0
X49	A9		0	0	0	0	0	0	0	0	0	0	0	0	0	0	0	0	0	0	0	0	0	0	0	0	0	0	0	0	0	0	0	0	0	0	0	0
X50	B9		0	0	0	0	0	0	0	0	0	0	0	0	0	0	0	0	0	0	0	0	0	0	0	0	0	0	0	0	0	0	0	0	0	0	0	0
X51	C9		0	0	0	0	0	0	0	0	0	0	0	0	0	0	0	0	0	0	0	0	0	0	0	0	0	0	0	0	0	0	0	0	0	0	0	0
X52	D9		0	0	0	0	0	0	0	0	0	0	0	0	0	0	0	0	0	0	0	0	0	0	0	0	0	0	0	0	0	0	0	0	0	0	0	0
X53	E9		0	0	0	0	0	0	0	0	0	0	0	0	0	0	0	0	0	0	0	0	0	0	0	0	0	0	0	0	0	0	0	0	0	0	0	0
X54	F9		0	0	0	0	0	0	0	0	0	0	0	0	0	0	0	0	0	0	0	0	0	0	0	0	0	0	0	0	0	0	0	0	0	0	0	0
X55	G9		0	0	0	0	0	0	0	0	0	0	0	0	0	0	0	0	0	0	0	0	0	0	0	0	0	0	0	0	0	0	0	0	0	0	0	0
X56	H9		0	0	0	0	0	0	0	0	0	0	0	0	0	0	0	0	0	0	0	0	0	0	0	0	0	0	0	0	0	0	0	0	0	0	0	0
X57	A10		0	0	0	0	0	0	0	0	0	0	0	0	0	0	0	0	0	0	0	0	0	0	0	0	0	0	0	0	0	0	0	0	0	0	0	0
X58	B10		0	0	0	0	0	0	0	0	0	0	0	0	0	0	0	0	0	0	0	0	0	0	0	0	0	0	0	0	0	0	0	0	0	0	0	0
X59	C10		0	0	0	0	0	0	0	0	0	0	0	0	0	0	0	0	0	0	0	0	0	0	0	0	0	0	0	0	0	0	0	0	0	0	0	0
X60	D10		0	0	0	0	0	0	0	0	0	0	0	0	0	0	0	0	0	0	0	0	0	0	0	0	0	0	0	0	0	0	0	0	0	0	0	0
X61	E10		0	0	0	0	0	0	0	0	0	0	0	0	0	0	0	0	0	0	0	0	0	0	0	0	0	0	0	0	0	0	0	0	0	0	0	0
X62	F10		0	0	0	0	0	0	0	0	0	0	0	0	0	0	0	0	0	0	0	0	0	0	0	0	0	0	0	0	0	0	0	0	0	0	0	0
X63	G10		0	0	0	0	0	0	0	0	0	0	0	0	0	0	0	0	0	0	0	0	0	0	0	0	0	0	0	0	0	0	0	0	0	0	0	0
X64	H10		0	0	0	0	0	0	0	0	0	0	0	0	0	0	0	0	0	0	0	0	0	0	0	0	0	0	0	0	0	0	0	0	0	0	0	0
X65	A11		0	0	0	0	0	0	0	0	0	0	0	0	0	0	0	0	0	0	0	0	0	0	0	0	0	0	0	0	0	0	0	0	0	0	0	0
X66	B11		0	0	0	0	0	0	0	0	0	0	0	0	0	0	0	0	0	0	0	0	0	0	0	0	0	0	0	0	0	0	0	0	0	0	0	0
X67	C11		0	0	0	0	0	0	0	0	0	0	0	0	0	0	0	0	0	0	0	0	0	0	0	0	0	0	0	0	0	0	0	0	0	0	0	0
X68	D11		0	0	0	0	0	0	0	0	0	0	0	0	0	0	0	0	0	0	0	0	0	0	0	0	0	0	0	0	0	0	0	0	0	0	0	0
X69	E11		0	0	0	0	0	0	0	0	0	0	0	0	0	0	0	0	0	0	0	0	0	0	0	0	0	0	0	0	0	0	0	0	0	0	0	0
X70	F11		0	0	0	0	0	0	0	0	0	0	0	0	0	0	0	0	0	0	0	0	0	0	0	0	0	0	0	0	0	0	0	0	0	0	0	0
X71	G11		0	0	0	0	0	0	0	0	0	0	0	0	0	0	0	0	0	0	0	0	0	0	0	0	0	0	0	0	0	0	0	0	0	0	0	0
X72	H11		0	0	0	0	0	0	0	0	0	0	0	0	0	0	0	0	0	0	0	0	0	0	0	0	0	0	0	0	0	0	0	0	0	0	0	0
***Value not available / --- = Designated as an outlier
*Value extrapolated beyond standard range
OOR = Out of Range / OOR> = Out of Range Above / OOR< = Out of Range Below
Exp Conc = Expected Concentration / Obs Conc = Observed Concentration
Conc in Range = Unknown sample concentrations within range where standards recovery is 70-130%

## Sheet: %CV
File Name: C:\Documents and Settings\Administrator\My Documents\Milena\Tanja_20200122_mouse36plex.rbx
Acquisition Date: 22-Jan-2020, 03:18 PM
Reader Serial Number: LX10006175405
Plate ID:
RP1 PMT (Volts): 616.85
RP1 Target: 3883
			GM-CSF (42)	IFNgamma (38)	IL1beta (19)	IL12p70 (39)	IL13 (35)	IL18 (66)	IL2 (20)	IL4 (26)	IL5 (27)	IL6 (28)	TNFa (45)	ENA78 (57)	GCSF (12)	IFNa (30)	IL1a (56)	IL15/IL15Rez (54)	IL28 (64)	IL3 (14)	IL31 (76)	LIF (18)	MCSF (21)	IL10 (13)	IL17a (52)	IL22 (33)	IL23 (37)	IL27 (36)	IL9 (34)	Eotaxin (62)	GRO alpha (43)	IP10 (22)	MCP1 (51)	MCP3 (48)	MIP1 alpha (47)	MIP1beta (72)	MIP2 (55)	Rantes (44)
Type	Well	Description	%CV	%CV	%CV	%CV	%CV	%CV	%CV	%CV	%CV	%CV	%CV	%CV	%CV	%CV	%CV	%CV	%CV	%CV	%CV	%CV	%CV	%CV	%CV	%CV	%CV	%CV	%CV	%CV	%CV	%CV	%CV	%CV	%CV	%CV	%CV	%CV
B	H1,H2		9.03	10.88	20.2	10.1	5.66	5.24	14.89	13.86	12.12	2.77	24.15	14.63	9.69	1.25	16.97	5.66	1.35	8.66	11.79	18.57	5.24	7.44	18.45	22.33	14.89	12.12	14.14	16.59	6.15	25.89	0	13.56	1.27	7.56	17.68	17.25
S1	A1,A2		0.04	0.74	1.22	1.84	0.8	0.34	1.07	0.74	0.04	2.13	0.13	0.69	0.81	0.6	0.64	0.52	4.5	2.75	0.42	1.2	1.22	1.8	3.92	2.57	0.33	1.91	0.84	6.46	1.18	4.23	2.85	4.88	2.07	0.25	0.2	2.35
S2	B1,B2		1.06	4.34	0.13	6.81	5.29	0.06	4.66	3.46	7.52	4.24	4.06	0.72	3.96	6.59	4.4	3.26	9.17	5	0.65	3.93	5.95	3.21	7.62	2.8	5.51	8.51	4.17	0.39	5.96	1.48	3.41	0.69	1.47	1.29	2.61	5.64
S3	C1,C2		3.54	0.69	2.79	1.52	0.06	1.48	0.74	4.41	0.92	2.8	4.11	0.67	5.88	23.34	2.71	0.22	11.63	4.15	0.31	4.31	4.14	9.41	9.48	1.52	8.4	9.2	10.28	3.86	5.51	3.63	4.75	6.25	1.86	1.05	1.56	1.91
S4	D1,D2		8.61	6.43	8.39	7.02	6.35	10.72	3.68	12.07	6.91	7.56	9.44	2.86	6.49	353.55	9.55	5.22	7.5	2.74	4.26	3.21	1.7	6.23	2.03	8.85	2.53	5.98	7.53	14.09	8	5.64	6.69	1.77	6.15	4.06	11.82	0.98
S5	E1,E2		9.65	11.91	6.84	9.1	1.75	5.7	7.94	0.31	1.78	3.55	5.28	17.68	3.11	-255.65	18.49	10.88	3.37	7.7	6.63	4.53	2.5	25.14	9.75	10.96	8.32	56.57	1.75	32.89	17.14	9.27	7.44	14.89	7.24	1.4	5.11	3.91
S6	F1,F2		16.32	9.84	12.91	28.28	11.83	31.16	16.9	13.31	13.26	4.49	7.56	0	63.27	0	8.84	30.74	-23.57	0	0	44.66	14.89	70.71	282.84	9.03	60.61	-94.28	52.1	-161.62	80.81	0	424.26	0	2.47	17	282.84	17.68
S7	G1,G2		-141.42	11.16	7.97	35.36	21.31	101.02	58.23	19.51	11.79	28.28	2.95	-424.26	65.27	-20.8	70.71	28.28	-128.56	94.28	47.14	-282.84	94.28	-311.13	-282.84	121.22	141.42	0	141.42	-51.43	-1131.37	353.55	181.83	12.86	15.43	5.44	-141.42	70.71
X1	A3		0	0	0	0	0	0	0	0	0	0	0	0	0	0	0	0	0	0	0	0	0	0	0	0	0	0	0	0	0	0	0	0	0	0	0	0
X2	B3		0	0	0	0	0	0	0	0	0	0	0	0	0	0	0	0	0	0	0	0	0	0	0	0	0	0	0	0	0	0	0	0	0	0	0	0
X3	C3		0	0	0	0	0	0	0	0	0	0	0	0	0	0	0	0	0	0	0	0	0	0	0	0	0	0	0	0	0	0	0	0	0	0	0	0
X4	D3		0	0	0	0	0	0	0	0	0	0	0	0	0	0	0	0	0	0	0	0	0	0	0	0	0	0	0	0	0	0	0	0	0	0	0	0
X5	E3		0	0	0	0	0	0	0	0	0	0	0	0	0	0	0	0	0	0	0	0	0	0	0	0	0	0	0	0	0	0	0	0	0	0	0	0
X6	F3		0	0	0	0	0	0	0	0	0	0	0	0	0	0	0	0	0	0	0	0	0	0	0	0	0	0	0	0	0	0	0	0	0	0	0	0
X7	G3		0	0	0	0	0	0	0	0	0	0	0	0	0	0	0	0	0	0	0	0	0	0	0	0	0	0	0	0	0	0	0	0	0	0	0	0
X8	H3		0	0	0	0	0	0	0	0	0	0	0	0	0	0	0	0	0	0	0	0	0	0	0	0	0	0	0	0	0	0	0	0	0	0	0	0
X9	A4		0	0	0	0	0	0	0	0	0	0	0	0	0	0	0	0	0	0	0	0	0	0	0	0	0	0	0	0	0	0	0	0	0	0	0	0
X10	B4		0	0	0	0	0	0	0	0	0	0	0	0	0	0	0	0	0	0	0	0	0	0	0	0	0	0	0	0	0	0	0	0	0	0	0	0
X11	C4		0	0	0	0	0	0	0	0	0	0	0	0	0	0	0	0	0	0	0	0	0	0	0	0	0	0	0	0	0	0	0	0	0	0	0	0
X12	D4		0	0	0	0	0	0	0	0	0	0	0	0	0	0	0	0	0	0	0	0	0	0	0	0	0	0	0	0	0	0	0	0	0	0	0	0
X13	E4		0	0	0	0	0	0	0	0	0	0	0	0	0	0	0	0	0	0	0	0	0	0	0	0	0	0	0	0	0	0	0	0	0	0	0	0
X14	F4		0	0	0	0	0	0	0	0	0	0	0	0	0	0	0	0	0	0	0	0	0	0	0	0	0	0	0	0	0	0	0	0	0	0	0	0
X15	G4		0	0	0	0	0	0	0	0	0	0	0	0	0	0	0	0	0	0	0	0	0	0	0	0	0	0	0	0	0	0	0	0	0	0	0	0
X16	H4		0	0	0	0	0	0	0	0	0	0	0	0	0	0	0	0	0	0	0	0	0	0	0	0	0	0	0	0	0	0	0	0	0	0	0	0
X17	A5		0	0	0	0	0	0	0	0	0	0	0	0	0	0	0	0	0	0	0	0	0	0	0	0	0	0	0	0	0	0	0	0	0	0	0	0
X18	B5		0	0	0	0	0	0	0	0	0	0	0	0	0	0	0	0	0	0	0	0	0	0	0	0	0	0	0	0	0	0	0	0	0	0	0	0
X19	C5		0	0	0	0	0	0	0	0	0	0	0	0	0	0	0	0	0	0	0	0	0	0	0	0	0	0	0	0	0	0	0	0	0	0	0	0
X20	D5		0	0	0	0	0	0	0	0	0	0	0	0	0	0	0	0	0	0	0	0	0	0	0	0	0	0	0	0	0	0	0	0	0	0	0	0
X21	E5		0	0	0	0	0	0	0	0	0	0	0	0	0	0	0	0	0	0	0	0	0	0	0	0	0	0	0	0	0	0	0	0	0	0	0	0
X22	F5		0	0	0	0	0	0	0	0	0	0	0	0	0	0	0	0	0	0	0	0	0	0	0	0	0	0	0	0	0	0	0	0	0	0	0	0
X23	G5		0	0	0	0	0	0	0	0	0	0	0	0	0	0	0	0	0	0	0	0	0	0	0	0	0	0	0	0	0	0	0	0	0	0	0	0
X24	H5		0	0	0	0	0	0	0	0	0	0	0	0	0	0	0	0	0	0	0	0	0	0	0	0	0	0	0	0	0	0	0	0	0	0	0	0
X25	A6		0	0	0	0	0	0	0	0	0	0	0	0	0	0	0	0	0	0	0	0	0	0	0	0	0	0	0	0	0	0	0	0	0	0	0	0
X26	B6		0	0	0	0	0	0	0	0	0	0	0	0	0	0	0	0	0	0	0	0	0	0	0	0	0	0	0	0	0	0	0	0	0	0	0	0
X27	C6		0	0	0	0	0	0	0	0	0	0	0	0	0	0	0	0	0	0	0	0	0	0	0	0	0	0	0	0	0	0	0	0	0	0	0	0
X28	D6		0	0	0	0	0	0	0	0	0	0	0	0	0	0	0	0	0	0	0	0	0	0	0	0	0	0	0	0	0	0	0	0	0	0	0	0
X29	E6		0	0	0	0	0	0	0	0	0	0	0	0	0	0	0	0	0	0	0	0	0	0	0	0	0	0	0	0	0	0	0	0	0	0	0	0
X30	F6		0	0	0	0	0	0	0	0	0	0	0	0	0	0	0	0	0	0	0	0	0	0	0	0	0	0	0	0	0	0	0	0	0	0	0	0
X31	G6		0	0	0	0	0	0	0	0	0	0	0	0	0	0	0	0	0	0	0	0	0	0	0	0	0	0	0	0	0	0	0	0	0	0	0	0
X32	H6		0	0	0	0	0	0	0	0	0	0	0	0	0	0	0	0	0	0	0	0	0	0	0	0	0	0	0	0	0	0	0	0	0	0	0	0
X33	A7		0	0	0	0	0	0	0	0	0	0	0	0	0	0	0	0	0	0	0	0	0	0	0	0	0	0	0	0	0	0	0	0	0	0	0	0
X34	B7		0	0	0	0	0	0	0	0	0	0	0	0	0	0	0	0	0	0	0	0	0	0	0	0	0	0	0	0	0	0	0	0	0	0	0	0
X35	C7		0	0	0	0	0	0	0	0	0	0	0	0	0	0	0	0	0	0	0	0	0	0	0	0	0	0	0	0	0	0	0	0	0	0	0	0
X36	D7		0	0	0	0	0	0	0	0	0	0	0	0	0	0	0	0	0	0	0	0	0	0	0	0	0	0	0	0	0	0	0	0	0	0	0	0
X37	E7		0	0	0	0	0	0	0	0	0	0	0	0	0	0	0	0	0	0	0	0	0	0	0	0	0	0	0	0	0	0	0	0	0	0	0	0
X38	F7		0	0	0	0	0	0	0	0	0	0	0	0	0	0	0	0	0	0	0	0	0	0	0	0	0	0	0	0	0	0	0	0	0	0	0	0
X39	G7		0	0	0	0	0	0	0	0	0	0	0	0	0	0	0	0	0	0	0	0	0	0	0	0	0	0	0	0	0	0	0	0	0	0	0	0
X40	H7		0	0	0	0	0	0	0	0	0	0	0	0	0	0	0	0	0	0	0	0	0	0	0	0	0	0	0	0	0	0	0	0	0	0	0	0
X41	A8		0	0	0	0	0	0	0	0	0	0	0	0	0	0	0	0	0	0	0	0	0	0	0	0	0	0	0	0	0	0	0	0	0	0	0	0
X42	B8		0	0	0	0	0	0	0	0	0	0	0	0	0	0	0	0	0	0	0	0	0	0	0	0	0	0	0	0	0	0	0	0	0	0	0	0
X43	C8		0	0	0	0	0	0	0	0	0	0	0	0	0	0	0	0	0	0	0	0	0	0	0	0	0	0	0	0	0	0	0	0	0	0	0	0
X44	D8		0	0	0	0	0	0	0	0	0	0	0	0	0	0	0	0	0	0	0	0	0	0	0	0	0	0	0	0	0	0	0	0	0	0	0	0
X45	E8		0	0	0	0	0	0	0	0	0	0	0	0	0	0	0	0	0	0	0	0	0	0	0	0	0	0	0	0	0	0	0	0	0	0	0	0
X46	F8		0	0	0	0	0	0	0	0	0	0	0	0	0	0	0	0	0	0	0	0	0	0	0	0	0	0	0	0	0	0	0	0	0	0	0	0
X47	G8		0	0	0	0	0	0	0	0	0	0	0	0	0	0	0	0	0	0	0	0	0	0	0	0	0	0	0	0	0	0	0	0	0	0	0	0
X48	H8		0	0	0	0	0	0	0	0	0	0	0	0	0	0	0	0	0	0	0	0	0	0	0	0	0	0	0	0	0	0	0	0	0	0	0	0
X49	A9		0	0	0	0	0	0	0	0	0	0	0	0	0	0	0	0	0	0	0	0	0	0	0	0	0	0	0	0	0	0	0	0	0	0	0	0
X50	B9		0	0	0	0	0	0	0	0	0	0	0	0	0	0	0	0	0	0	0	0	0	0	0	0	0	0	0	0	0	0	0	0	0	0	0	0
X51	C9		0	0	0	0	0	0	0	0	0	0	0	0	0	0	0	0	0	0	0	0	0	0	0	0	0	0	0	0	0	0	0	0	0	0	0	0
X52	D9		0	0	0	0	0	0	0	0	0	0	0	0	0	0	0	0	0	0	0	0	0	0	0	0	0	0	0	0	0	0	0	0	0	0	0	0
X53	E9		0	0	0	0	0	0	0	0	0	0	0	0	0	0	0	0	0	0	0	0	0	0	0	0	0	0	0	0	0	0	0	0	0	0	0	0
X54	F9		0	0	0	0	0	0	0	0	0	0	0	0	0	0	0	0	0	0	0	0	0	0	0	0	0	0	0	0	0	0	0	0	0	0	0	0
X55	G9		0	0	0	0	0	0	0	0	0	0	0	0	0	0	0	0	0	0	0	0	0	0	0	0	0	0	0	0	0	0	0	0	0	0	0	0
X56	H9		0	0	0	0	0	0	0	0	0	0	0	0	0	0	0	0	0	0	0	0	0	0	0	0	0	0	0	0	0	0	0	0	0	0	0	0
X57	A10		0	0	0	0	0	0	0	0	0	0	0	0	0	0	0	0	0	0	0	0	0	0	0	0	0	0	0	0	0	0	0	0	0	0	0	0
X58	B10		0	0	0	0	0	0	0	0	0	0	0	0	0	0	0	0	0	0	0	0	0	0	0	0	0	0	0	0	0	0	0	0	0	0	0	0
X59	C10		0	0	0	0	0	0	0	0	0	0	0	0	0	0	0	0	0	0	0	0	0	0	0	0	0	0	0	0	0	0	0	0	0	0	0	0
X60	D10		0	0	0	0	0	0	0	0	0	0	0	0	0	0	0	0	0	0	0	0	0	0	0	0	0	0	0	0	0	0	0	0	0	0	0	0
X61	E10		0	0	0	0	0	0	0	0	0	0	0	0	0	0	0	0	0	0	0	0	0	0	0	0	0	0	0	0	0	0	0	0	0	0	0	0
X62	F10		0	0	0	0	0	0	0	0	0	0	0	0	0	0	0	0	0	0	0	0	0	0	0	0	0	0	0	0	0	0	0	0	0	0	0	0
X63	G10		0	0	0	0	0	0	0	0	0	0	0	0	0	0	0	0	0	0	0	0	0	0	0	0	0	0	0	0	0	0	0	0	0	0	0	0
X64	H10		0	0	0	0	0	0	0	0	0	0	0	0	0	0	0	0	0	0	0	0	0	0	0	0	0	0	0	0	0	0	0	0	0	0	0	0
X65	A11		0	0	0	0	0	0	0	0	0	0	0	0	0	0	0	0	0	0	0	0	0	0	0	0	0	0	0	0	0	0	0	0	0	0	0	0
X66	B11		0	0	0	0	0	0	0	0	0	0	0	0	0	0	0	0	0	0	0	0	0	0	0	0	0	0	0	0	0	0	0	0	0	0	0	0
X67	C11		0	0	0	0	0	0	0	0	0	0	0	0	0	0	0	0	0	0	0	0	0	0	0	0	0	0	0	0	0	0	0	0	0	0	0	0
X68	D11		0	0	0	0	0	0	0	0	0	0	0	0	0	0	0	0	0	0	0	0	0	0	0	0	0	0	0	0	0	0	0	0	0	0	0	0
X69	E11		0	0	0	0	0	0	0	0	0	0	0	0	0	0	0	0	0	0	0	0	0	0	0	0	0	0	0	0	0	0	0	0	0	0	0	0
X70	F11		0	0	0	0	0	0	0	0	0	0	0	0	0	0	0	0	0	0	0	0	0	0	0	0	0	0	0	0	0	0	0	0	0	0	0	0
X71	G11		0	0	0	0	0	0	0	0	0	0	0	0	0	0	0	0	0	0	0	0	0	0	0	0	0	0	0	0	0	0	0	0	0	0	0	0
X72	H11		0	0	0	0	0	0	0	0	0	0	0	0	0	0	0	0	0	0	0	0	0	0	0	0	0	0	0	0	0	0	0	0	0	0	0	0
***Value not available / --- = Designated as an outlier
*Value extrapolated beyond standard range
OOR = Out of Range / OOR> = Out of Range Above / OOR< = Out of Range Below
Exp Conc = Expected Concentration / Obs Conc = Observed Concentration
Conc in Range = Unknown sample concentrations within range where standards recovery is 70-130%

## Sheet: Obs Conc
	File Name: C:\Documents and Settings\Administrator\My Documents\Milena\Tanja_20200122_mouse36plex.rbx
	Acquisition Date: 22-Jan-2020, 03:18 PM
	Reader Serial Number: LX10006175405
	Plate ID:
	RP1 PMT (Volts): 616.85
	RP1 Target: 3883
				GM-CSF (42)	IFNgamma (38)	IL1beta (19)	IL12p70 (39)	IL13 (35)	IL18 (66)	IL2 (20)	IL4 (26)	IL5 (27)	IL6 (28)	TNFa (45)	ENA78 (57)	GCSF (12)	IFNa (30)	IL1a (56)	IL15/IL15Rez (54)	IL28 (64)	IL3 (14)	IL31 (76)	LIF (18)	MCSF (21)	IL10 (13)	IL17a (52)	IL22 (33)	IL23 (37)	IL27 (36)	IL9 (34)	Eotaxin (62)	GRO alpha (43)	IP10 (22)	MCP1 (51)	MCP3 (48)	MIP1 alpha (47)	MIP1beta (72)	MIP2 (55)	Rantes (44)
	Type	Well	Description	Obs Conc	Obs Conc	Obs Conc	Obs Conc	Obs Conc	Obs Conc	Obs Conc	Obs Conc	Obs Conc	Obs Conc	Obs Conc	Obs Conc	Obs Conc	Obs Conc	Obs Conc	Obs Conc	Obs Conc	Obs Conc	Obs Conc	Obs Conc	Obs Conc	Obs Conc	Obs Conc	Obs Conc	Obs Conc	Obs Conc	Obs Conc	Obs Conc	Obs Conc	Obs Conc	Obs Conc	Obs Conc	Obs Conc	Obs Conc	Obs Conc	Obs Conc
	B	H1,H2
	S1	A1,A2		10110.8	3803.86	5298.84	8186.15	9945.26	333944	7531.01	5771.37	9206.33	20007.3	12145.9	43651	9534.51	23499.9	12350.5	9322.4	221100	1695.95	29765.6	9748.38	501.1	7795.63	6064.34	46206.9	39695.9	4899.99	76335.1	3548.3	5754.39	2443.82	25300.2	856.33	1985.61	2538.19	3271.45	7683.35
	S2	B1,B2		3124.09	945.25	1352.63	1768.14	2551.06	42097.3	1814.86	1466.42	2337.82	4989.09	3360.3	12572.6	2420.8	5876.43	3227.78	2316.51	55782	428.95	7400.67	2439.62	124.26	2109.32	1448.45	11667.2	10045.3	1233.4	18806.2	890.5	1435.53	618.54	6333.72	208.88	502.04	1445.51	806.82	2146.25
	S3	C1,C2		711.2	241.96	333.57	528.58	627.39	12073.6	470.26	362.26	568.33	1260.15	812.98	2888.83	604.91	1465.26	791.52	587.77	13625.5	104.44	1907.33	607.05	32	446.04	357.24	2900.67	2449.62	295.54	4833.2	218.93	362.58	151.07	1575.07	53.07	124.79	231.17	205.3	520.36
	S4	D1,D2		182.2	56.68	82.52	117.01	157.32	2873.19	114.63	88.15	143.85	306.35	200.49	752.96	148.23	355.6	196.68	141.95	3283.8	26.47	439.19	153.15	7.42	121.02	101.33	710.71	626.05	84.96	1160.49	57.49	87.31	38.4	394.61	14.07	30.72	61.96	50.02	132.79
	S5	E1,E2		45.54	16.52	21.48	30.39	40.33	731.14	28.76	23.97	39.36	80.89	51.81	183.06	39.81	308.32	50.9	37.73	1432.44	7.27	120.93	38.4	2.14	40.47	24.29	191.12	161.54	17.22	305.11	13.07	24.26	9.97	111.48	3.17	8.31	15.97	12.96	34.31
	S6	F1,F2		11.06	3.13	5.09	7.73	9.56	192.52	7.35	5.3	7.58	18.77	12.46	45.62	8.14	OOR <	11.67	8.65	54.62	1.31	30.64	8.85	0.44	6.77	4.05	41.79	31.45	1.26	77.97	2.74	4.45	1.73	6.18	0.2	1.82	3.64	3.29	8.09
	S7	G1,G2		3.08	1.15	1.33	1.77	2.53	36.47	1.77	1.54	2.91	5.07	3.22	14.39	3.16	OOR <	3.62	2.35	OOR <	0.59	6.05	2.79	0.13	OOR <	2.56	12.71	14.54	5.03	12.8	1.84	2.1	1.14	22.58	0.8	0.52	1.06	OOR <	2.03
sham+vehicle	X1	A3		2.83	1.31	1.31	25.13	*1.79	46	OOR <	OOR <	23.07	46.66	3.49	5716.76	23.81	OOR <	7.64	25.06	700.05	1.51	OOR <	12.92	OOR <	6.77	11.36	34.56	OOR <	38.73	57.54	1032.28	93.56	298.12	18.97	*1445.48	0.8	1.95	20.17	63.88
	X2	B3		2.83	1.31	1.31	20.38	70.31	46	*0.62	OOR <	30.13	21.86	*2.35	3487.06	7.6	OOR <	11.21	OOR <	OOR <	0.8	OOR <	3.42	OOR <	28.81	5.53	16.79	41.1	1683.5	7021.52	569.88	41.28	451.18	51.53	664.85	6.16	1.04	13.55	207.96
	X3	C3		2.83	1.31	1.31	36.29	*2.03	123.28	OOR <	OOR <	13.28	17.2	4.18	2114.37	14.2	OOR <	*1.62	OOR <	OOR <	0.9	7.57	2.38	OOR <	12.22	9.91	31.23	21.47	27.85	12.8	493.01	OOR <	433.22	6.18	*1195.72	0.6	1.45	14.36	49.03
	X4	D3		2.83	OOR <	1.31	14.72	*1.15	65.64	OOR <	*0.62	20.01	8.62	*2.35	2937.81	12.33	OOR <	3.1	OOR <	104.2	1.51	OOR <	4.66	OOR <	16.53	8.46	20.62	21.47	40.93	OOR <	477.72	22.73	206.53	6.18	*1112.83	*0.34	0.96	15.59	36.74
	X5	E3		*2.82	OOR <	1.31	22.29	3.97	46	3.51	*1.20	31.22	40.09	3.49	2282.05	27.45	OOR <	14.67	3.45	2647.29	1.31	9.03	5.87	0.44	17.38	9.91	24.28	59.78	121.04	223.98	*5145.44	39.25	417.6	331.07	*3292.54	1.47	3.02	23.54	78.81
	X6	F3		3.32	OOR <	1.31	21.1	3.53	46	3.88	*1.37	54.63	69.12	*1.93	3336.05	12.65	OOR <	8.19	*1.13	1727.76	1.71	10.43	10.61	*0.05	11.33	24.29	278.44	41.1	56.51	81.97	2928.8	132.08	391.54	6.18	*2253.45	1.9	2.85	30.07	74.17
	X7	G3		2.83	OOR <	*0.22	15.97	*0.89	46	3.41	2.46	30.86	44.48	*1.93	2556.38	11.37	OOR <	11.21	3.45	643.31	2.5	9.03	11.77	OOR <	12.22	20.72	119.8	53.63	58.76	OOR <	3512.56	37.19	181.69	6.18	*1311.76	0.56	0.82	25.36	65.95
	X8	H3		*2.82	OOR <	*0.01	25.6	*2.34	46	7.78	1.54	20.01	49.56	*2.75	2970.68	11.04	OOR <	11.21	OOR <	2765.76	2.31	16.92	5.87	OOR <	6.77	29.99	91.93	53.63	74.64	OOR <	1419.94	70.64	191.6	6.18	*2210.15	*0.44	0.94	27.59	45.31
	X9	A4		*0.51	OOR <	1.31	14.46	*1.47	117.53	OOR <	1.86	16.1	35.42	*2.75	1928.67	7.6	OOR <	5.82	OOR <	OOR <	1.71	19.34	2.38	OOR <	8.63	20	61.96	*7.20	30.01	OOR <	772.72	89.02	154.85	6.18	*1021.80	*0.31	0.96	16.17	35.77
	X10	B4		3.78	OOR <	*0.22	21.34	*1.39	46	OOR <	1.86	11.22	34.93	*1.46	1233.88	11.69	OOR <	3.1	OOR <	OOR <	1.91	19.34	3.42	OOR <	4.85	9.91	50.24	34.7	88.42	OOR <	2151.11	52.42	217.91	6.18	*1422.76	*0.50	0.96	18.51	37.71
sham+GW4869	X11	C4		2.83	OOR <	1.31	11.35	*0.89	46	OOR <	OOR <	4.62	OOR <	*2.35	4449	8.32	OOR <	11.21	OOR <	OOR <	1.71	9.03	*2.16	OOR <	6.77	11.36	16.79	OOR <	25.7	OOR <	624.17	13.02	217.68	6.18	554.59	*0.24	0.96	10.88	38.35
	X12	D4		2.83	OOR <	1.31	21.34	*1.87	46	OOR <	OOR <	7.8	24.92	3.17	2410.31	3.62	OOR <	4.41	OOR <	OOR <	1.21	6.05	2.38	OOR <	OOR <	11.36	26.06	OOR <	17.22	OOR <	880.9	19.62	184.84	6.18	547.37	*0.27	0.82	16.75	57.58
	X13	E4		2.83	OOR <	1.31	19.9	14.24	46	OOR <	OOR <	*1.33	22.88	*0.16	2580.67	13.58	OOR <	5.82	OOR <	OOR <	1.71	9.03	2.38	OOR <	12.22	15.7	*8.27	14.54	43.13	OOR <	805.77	18.02	256.98	6.18	810.31	*0.47	1.04	14.83	47.8
	X14	F4		*2.82	OOR <	1.31	26.07	*1.55	46	OOR <	*0.83	4.62	9.17	*2.75	1452.95	9.71	OOR <	*1.62	2.35	OOR <	1.51	24.01	*0.84	OOR <	20.71	11.36	27.81	28.17	30.01	31.69	871.69	18.02	208.58	6.18	412.29	0.67	0.77	14.36	67.14
	X15	G4		2.83	OOR <	1.31	21.34	2.47	72.93	2.42	OOR <	32.31	41.8	*1.93	3842.56	10.04	OOR <	12.12	OOR <	400.54	*0.48	OOR <	9.44	OOR <	OOR <	11.36	70.41	OOR <	56.51	OOR <	1458.73	97.49	248.66	6.18	*1178.64	0.56	1.41	21.37	53.94
	X16	H4		11.28	*0.54	*0.01	22.77	5.25	194.87	OOR <	3.56	24.01	16.16	7.67	2503.7	20.56	OOR <	8.19	11.19	1501.9	5.2	28.47	5.27	0.25	39.71	32.82	59.08	107.33	121.04	287.65	446.89	30.87	150.19	6.18	*1093.85	0.84	2.26	21.37	36.42
	X17	A5		*1.55	OOR <	1.31	24.19	*2.18	150.49	*1.65	OOR <	26.07	54.13	3.84	4464.26	12.96	OOR <	29.93	OOR <	1019.65	1.31	9.03	3.42	*0.05	11.33	18.57	26.06	*7.20	456.45	31.69	*3937.79	254.73	391.78	242.38	*3923.84	1.32	2.73	30.8	68.32
	X18	B5		2.83	OOR <	1.31	16.47	*1.55	46	OOR <	*0.39	32.13	29.46	*1.46	282.19	15.41	OOR <	3.1	OOR <	OOR <	1.71	9.03	2.38	OOR <	13.96	9.91	29.53	21.47	27.85	12.8	754.99	71.23	161.09	6.18	*1236.63	*0.24	0.96	10.07	36.42
	X19	C5		2.83	OOR <	1.31	26.54	*0.55	46	OOR <	*1.20	17.29	8.34	*1.46	1187.27	11.04	OOR <	3.62	OOR <	968.41	2.01	21.7	*0.14	*0.01	25.61	3.31	27.81	37.91	34.35	31.69	883.49	45.93	159.98	6.18	*869.51	*0.20	0.96	13.72	40.9
	X20	D5		2.83	OOR <	1.31	17.95	*0.36	46	OOR <	OOR <	10.8	37.88	*0.91	1324.79	8.32	OOR <	3.1	OOR <	OOR <	1.31	9.03	3.42	OOR <	15.68	8.46	16.79	28.17	21.43	OOR <	1026.98	62.13	207.44	6.18	*1082.73	*0.31	0.96	13.22	35.13
TxT+vehicle	X21	E5		*2.82	OOR <	1.31	23.72	*1.06	46	OOR <	OOR <	84.25	634.91	8.45	2828.74	39.11	OOR <	3.1	OOR <	104.2	*0.48	OOR <	2.38	OOR <	41.23	OOR <	OOR <	OOR <	6.99	OOR <	854.04	104.98	453.43	138.79	*2144.69	0.53	5.11	14.36	36.42
	X22	F5		3.78	OOR <	1.31	30.04	*1.87	288.95	OOR <	OOR <	162.83	455.95	7	5456.72	17.46	OOR <	*2.72	OOR <	OOR <	OOR <	OOR <	2.38	OOR <	8.63	4.05	OOR <	OOR <	15.13	OOR <	3463.47	104.43	245.89	1756.82	*5452.18	0.84	4.07	32.59	85.12
	X23	G5		2.83	OOR <	1.31	17.46	*1.06	46	OOR <	OOR <	40.86	87.91	*0.16	4379.31	12.01	OOR <	3.1	OOR <	OOR <	*0.27	OOR <	2.38	OOR <	OOR <	6.99	OOR <	OOR <	8.99	OOR <	1211.69	154.25	174.51	6.18	*1082.16	*0.24	0.94	17.71	56.37
	X24	H5		2.83	OOR <	1.31	16.72	*0.55	126.11	OOR <	OOR <	15.7	10.81	3.17	5186.9	8.32	OOR <	8.19	OOR <	264.09	1.91	OOR <	*0.84	OOR <	22.36	6.99	31.23	28.17	43.13	OOR <	881.27	39.59	180.57	6.18	*1113.22	*0.44	0.71	20.41	45.93
	X25	A6		2.83	OOR <	1.31	15.97	*0.55	93.17	OOR <	OOR <	13.69	5.79	3.17	5269	8.32	OOR <	8.19	OOR <	188.74	1.71	OOR <	4.66	OOR <	23.99	8.46	24.28	34.7	34.35	OOR <	970.49	370.19	169.13	6.18	*1061.07	*0.20	0.42	19.67	35.77
	X26	B6		9.41	OOR <	*0.89	23.72	4.26	134.44	*1.17	3.29	49.18	204.24	7.41	3451.17	19.17	OOR <	13.85	OOR <	1169.59	2.5	21.7	10.61	*0.01	23.99	27.14	50.24	118.9	130.46	398.11	2276.58	164.34	279.33	6.18	*2308.54	1.18	1.73	19.42	79.38
	X27	C6		2.83	OOR <	1.31	23.24	*1.06	46	OOR <	OOR <	50.55	40.58	*1.93	4352.27	18.32	OOR <	6.45	3.45	334.14	*0.04	OOR <	2.38	OOR <	1.75	2.56	34.56	*7.20	56.51	OOR <	*4316.56	369.4	475.06	720.17	*3787.98	1.2	3.08	23.21	71.84
	X28	D6		*1.55	OOR <	1.31	30.27	*1.23	208.7	OOR <	OOR <	44.87	317.99	4.5	305.42	28.97	OOR <	3.1	OOR <	OOR <	0.9	13.11	*0.84	OOR <	20.71	6.99	64.8	OOR <	21.43	OOR <	908.26	252.65	234.15	6.18	*2362.55	*0.24	0.96	13.72	37.71
	X29	E6		*1.55	OOR <	*0.22	27.71	*0.81	46	OOR <	*0.83	38.04	84.64	4.82	2627.29	11.69	OOR <	9.25	2.35	1314.67	2.11	16.92	4.66	OOR <	15.68	11.36	44.13	28.17	43.13	OOR <	1045.93	174.8	219.28	6.18	*1840.03	0.58	0.82	23.65	40.58
	X30	F6		3.78	OOR <	1.31	26.54	*1.06	105.65	OOR <	*1.02	45.22	206.98	4.18	690.62	27.96	OOR <	*2.72	OOR <	OOR <	1.71	13.11	*0.84	OOR <	15.68	12.81	44.13	28.17	30.01	OOR <	413.4	192.44	177.65	6.18	*1428.15	*0.22	0.96	11.63	25.85
	X31	G6		35.19	3.13	1.75	65.19	4.83	613.05	3.51	OOR <	84.41	14763.1	34.8	508.94	172.37	OOR <	4.41	OOR <	OOR <	*0.04	OOR <	17.48	OOR <	36.63	5.53	*3.04	OOR <	5.03	OOR <	1604.51	586.88	589.74	10604.4	OOR >	1.47	12.92	18.38	41.53
	X32	H6		34.52	3.84	1.84	79.62	3.97	669.99	3.12	OOR <	93.2	*21543.73	30.72	1856.8	187.93	OOR <	13.85	OOR <	400.54	OOR <	OOR <	40.55	OOR <	23.99	2.56	*3.04	OOR <	OOR <	OOR <	2300.49	1002.17	793.48	13345.1	OOR >	2.3	38.74	33.88	54.86
TxT+GW4869	X33	A7		2.83	OOR <	1.31	15.47	*2.34	260.63	OOR <	2.6	38.39	25.43	*1.93	4465.79	14.2	OOR <	17.02	OOR <	OOR <	2.9	14.4	10.61	OOR <	13.09	11.36	67.62	41.1	47.57	49.13	1801.81	53.69	253.28	6.18	*1775.42	0.69	1.14	19.16	58.19
	X34	B7		3.78	OOR <	1.31	18.44	*2.03	99.49	3.97	*0.83	27.56	47.14	*2.35	2438.41	17.75	OOR <	9.25	OOR <	643.31	2.11	14.4	*0.84	OOR <	11.33	11.36	70.41	*7.20	30.01	12.8	851.84	54.96	138.43	6.18	767.18	*0.27	0.96	19.16	35.77
	X35	C7		2.83	OOR <	1.31	18.44	*1.79	46	OOR <	*0.83	52.43	17.2	*1.46	1800.45	12.96	OOR <	*2.72	OOR <	OOR <	1.91	14.4	13.5	OOR <	OOR <	11.36	27.81	21.47	34.35	40.53	1408.56	82.12	220.65	6.18	*1238.93	*0.34	0.96	11.26	50.88
	X36	D7		2.83	OOR <	1.31	21.34	*1.06	139.88	OOR <	OOR <	35.9	65.1	*0.91	1728.38	25.91	OOR <	3.1	OOR <	OOR <	2.11	9.03	*2.16	OOR <	2.83	8.46	37.82	31.45	25.7	OOR <	681.75	140.15	150.85	6.18	804.58	*0.06	0.96	13.39	29.88
	X37	E7		32.33	1.69	3.14	60.46	3.39	620.28	2.1	*0.39	90.97	10426.4	35.12	1722.39	213.33	OOR <	4.41	OOR <	OOR <	1.31	OOR <	34.07	OOR <	15.68	2.56	500.77	OOR <	40.93	113.27	*5424.30	515.9	441.93	OOR >	OOR >	1.76	9.25	22.42	61.79
	X38	F7		2.83	OOR <	1.31	27.94	*0.17	46	OOR <	OOR <	47.98	77.61	*0.91	708.45	23.81	OOR <	3.1	OOR <	OOR <	*0.38	*2.67	2.38	OOR <	13.96	4.05	24.28	*7.20	25.7	OOR <	1280.61	153.74	327.04	189.23	*2887.31	*0.40	1.73	13.72	40.9
	X39	G7		2.83	OOR <	1.31	26.54	*1.47	46	OOR <	OOR <	38.75	57.96	3.17	1450	28.21	OOR <	3.1	OOR <	OOR <	1	9.03	2.38	OOR <	8.63	4.05	20.62	OOR <	13.07	OOR <	965.25	45.93	414.89	6.18	*2039.32	0.63	2.23	12.88	35.13
	X40	H7		4.99	OOR <	1.31	18.44	*0.89	46	OOR <	3.29	23.45	11.36	4.5	2013.35	17.17	OOR <	7.06	2.35	1070.23	2.9	11.79	15.21	0.27	34.31	12.81	31.23	53.63	65.54	97.77	535.54	40.6	153.97	6.18	*1065.67	0.53	1.32	15.29	38.99
	X41	A8		3.78	OOR <	*0.01	18.93	*1.87	46	OOR <	2.16	60.02	24.41	*3.13	911.39	11.69	OOR <	*1.62	4.48	264.09	1.31	19.34	3.42	OOR <	35.08	17.13	64.8	28.17	43.13	22.52	707.5	60.59	170.03	6.18	*890.15	*0.49	0.23	14.04	39.94
	X42	B8		4.61	OOR <	1.31	18.68	*1.87	46	OOR <	*1.20	35.9	159.19	4.34	691.74	22.2	OOR <	3.1	OOR <	OOR <	1.31	7.57	*0.14	OOR <	27.21	10.64	*3.04	*7.20	21.43	OOR <	513.2	201.14	158.64	71.7	*1727.29	*0.31	0.96	10.88	31.2
	X43	C8		6.67	OOR <	1.31	22.77	8.27	*5.00	OOR <	*1.20	30.68	239.92	3.49	551.01	18.32	OOR <	*2.72	2.35	OOR <	1.91	14.4	*0.84	*0.09	36.63	8.46	16.79	OOR <	38.73	49.13	887.92	295.12	170.92	11.22	*1637.30	*0.44	0.57	11.45	39.63
	X44	D8		28.32	2.2	1.84	61.4	3.39	561.41	*1.42	OOR <	53.11	7310.48	31.88	305.42	82.38	OOR <	3.1	OOR <	525.61	*0.27	6.05	8.26	OOR <	15.68	5.53	12.71	OOR <	34.35	OOR <	568.47	240.62	217	6734.09	*5511.20	0.81	5.07	14.04	23.81
sham i.v. 4h	X45	E8		*1.55	OOR <	*0.64	24.9	*1.06	46	*1.04	2.46	8.24	*4.63	*2.35	1690.5	8.32	OOR <	8.19	4.48	OOR <	2.7	14.4	9.44	OOR <	10.44	14.25	57.63	28.17	34.35	OOR <	*6066.37	30.52	308.27	6.18	*2010.97	0.56	*0.71	20.66	79.38
	X46	F8		2.83	OOR <	1.31	25.6	*0.89	46	OOR <	*0.83	77.79	15.63	*2.35	923.8	16	OOR <	3.1	OOR <	OOR <	1.71	9.03	*0.84	OOR <	10.44	11.36	31.23	28.17	34.35	12.8	*4122.95	42.95	540.73	6.18	*2655.34	0.75	1.73	15.74	79.38
	X47	G8		7.84	OOR <	1.33	26.07	*2.03	93.17	2.31	4.82	14.09	8.06	*2.75	1416.48	16	OOR <	8.19	10.77	264.09	4.82	32.78	19.74	0.21	17.38	28.57	102.26	124.64	88.42	65.8	*3747.60	46.59	187.99	6.18	*1089.44	0.72	*1.04	21.14	94.18
	X48	H8		2.83	OOR <	1.31	15.97	*0.72	46	OOR <	OOR <	11.64	5.21	3.17	1441.12	12.33	OOR <	3.1	OOR <	OOR <	1.41	9.03	2.38	OOR <	2.83	11.36	18.73	OOR <	21.43	OOR <	769.46	50.49	212.21	6.18	*1118.40	*0.37	*0.64	14.36	27.2
	X49	A9		2.83	OOR <	1.31	16.72	*0.89	46	OOR <	*0.39	10.8	*4.04	*1.70	1708.43	12.33	OOR <	*2.72	OOR <	OOR <	1.91	9.03	2.38	OOR <	15.68	12.81	34.56	34.7	43.13	12.8	907.89	49.2	219.28	6.18	*1137.58	*0.44	1.32	17.3	25.85
TxT i.v. 4h	X50	B9		*2.82	OOR <	*0.77	28.88	*1.39	86.65	OOR <	3.82	14.5	12.17	5.43	2011.3	16	OOR <	12.56	7.76	968.41	3.86	24.01	15.78	0.17	20.71	21.44	61.96	95.66	65.54	81.97	3097.13	41.28	366.46	6.18	*1495.95	0.87	2.79	27.39	46.55
	X51	C9		6.67	OOR <	*0.89	24.43	*1.23	46	*0.47	3.02	13.28	9.17	6.02	932.05	18.32	OOR <	*2.72	6.4	OOR <	3.48	26.26	9.44	*0.05	16.53	18.57	94.53	59.78	52.03	31.69	*4321.99	43.29	340.91	99.91	*1864.81	0.63	1.57	19.92	73.59
	X52	D9		11.72	*0.23	3.14	24.19	*1.71	46	*0.91	7.82	20.4	11.9	4.18	1472.68	47.73	OOR <	7.06	25.06	755.62	9.14	43.04	40.01	0.44	48.77	57.48	216.55	263.68	111.66	158.51	*3909.80	60.59	147.3	6.18	*1837.71	1	2.16	22.3	78.81
	X53	E9		*2.82	OOR <	*0.01	26.54	2.47	46	3.32	*1.20	9.53	15.89	*1.46	1868.91	9.02	OOR <	10.25	OOR <	OOR <	2.5	16.92	4.66	OOR <	8.63	17.13	114.85	41.1	47.57	*1.70	2001.67	71.53	291.76	6.18	*883.66	*0.47	2.16	29.51	47.18
	X54	F9		2.83	OOR <	1.31	OOR <	2.47	46	OOR <	OOR <	OOR <	OOR <	3.17	OOR <	OOR <	OOR <	3.1	OOR <	OOR <	OOR <	OOR <	2.38	OOR <	OOR <	OOR <	OOR <	OOR <	OOR <	OOR <	OOR <	OOR <	OOR <	6.18	OOR <	OOR <	0.96	OOR <	OOR <
0	X55	G9		5.7	*0.01	3.31	8.02	*0.72	105.65	9.06	OOR <	24.95	151.63	7.41	469.22	*2.69	OOR <	9.25	6.4	19262.5	1.31	9.03	17.48	0.47	69.93	20	20.62	158.72	61.01	1061.87	*8999.33	574.13	382.75	1966.81	*2847.03	7.46	7.02	18.65	623.03
	X56	H9		2.83	1.17	2.23	10.27	*0.64	46	6.84	OOR <	7.8	39.84	12.01	245.1	*2.69	OOR <	8.19	3.45	3781.3	1.51	16.92	9.44	0.29	59.83	18.57	*8.27	95.66	43.13	357.01	224.23	96.09	46.02	388.75	365.82	1.44	2.42	9.22	81.11
sham i.v. 4h	X57	A10		9.9	*0.33	1.64	27.01	*2.18	46	3.51	5.06	10.8	9.72	6.02	1888.12	11.69	OOR <	17.02	9.08	4865.62	4.25	30.64	17.48	0.13	30.39	35.66	86.67	118.9	93.04	202.4	*4575.46	37.19	283.55	6.18	*1727.68	0.94	1.57	25.15	81.68
	X58	B10		8.91	OOR <	*1.00	29.34	2.56	49.87	*0.91	4.57	71.43	19.8	6.31	950.57	20.01	OOR <	13.85	9.93	2241.72	3.67	30.64	12.92	0.21	38.17	32.82	70.41	130.37	93.04	202.4	*3801.60	50.49	514.48	6.18	*2549.28	1.09	2.09	19.54	80.54
	X59	C10		8.38	*0.12	1.33	26.07	*1.79	79.92	*1.65	4.57	14.09	7.78	3.49	1555.61	17.17	OOR <	9.25	10.77	104.2	5.01	32.78	17.48	*0.01	17.38	29.99	100.98	113.13	74.64	81.97	*3865.53	45.93	181.69	6.18	*1064.33	0.6	*0.94	20.9	91.93
	X60	D10		2.83	OOR <	*0.01	18.2	*0.27	46	OOR <	*1.20	10.38	5.21	*1.46	1541.77	11.04	OOR <	3.1	OOR <	OOR <	1.71	11.79	2.38	OOR <	15.68	11.36	24.28	28.17	30.01	OOR <	606.49	43.95	174.95	6.18	*1029.84	*0.24	*0.82	15.14	24.15
	X61	E10		7.27	OOR <	*0.77	22.77	*2.18	46	*0.29	4.33	13.28	9.72	6.02	1802.45	16	OOR <	10.25	6.4	863.73	2.99	26.26	5.87	OOR <	25.61	26.43	67.62	77.91	83.81	128.54	762.22	54.96	199.51	6.18	*1112.26	0.72	1.73	18.91	32.52
TxT i.v. 4h	X62	F10		4.99	OOR <	*1.11	31.2	*1.63	165.84	OOR <	4.33	15.9	15.1	5.73	1903.3	14.81	OOR <	9.25	7.32	OOR <	4.63	21.7	15.21	0.17	19.89	21.44	61.96	107.33	79.22	187.89	3517.91	45.28	401.59	6.18	*1643.28	1	2.91	27.88	51.5
	X63	G10		3.78	OOR <	*0.37	21.82	*0.55	46	OOR <	1.86	8.24	8.06	4.82	915.53	14.81	OOR <	3.1	*1.13	OOR <	2.31	16.92	4.66	OOR <	15.68	11.36	78.63	21.47	30.01	OOR <	*3569.25	37.19	293.88	96	*1552.23	*0.44	1.23	18.38	66.54
	X64	H10		11.93	*0.60	3.4	22.77	*1.47	46	*0.77	8.04	23.83	15.37	3.49	1426.34	56.61	OOR <	5.82	24.01	1120.2	10.43	47.96	44.84	0.77	51.74	72.15	236.07	298.95	97.67	187.89	*3914.88	61.83	130.92	6.18	*1838.29	1.06	2.09	22.65	84.26
	X65	A11		7.27	OOR <	*1.11	29.81	*1.23	46	OOR <	3.82	9.53	15.1	*2.75	2858.71	13.89	OOR <	14.67	3.45	188.74	3.09	28.47	11.77	OOR <	18.22	27.14	117.33	107.33	74.64	65.8	2244.23	70.93	320.37	6.18	*1017.59	0.72	2.49	31.88	57.89
	X66	B11		15.82	OOR <	2.33	35.14	4.4	57.99	4.33	7.71	16.89	20.32	9.2	2708.01	24.86	OOR <	21.96	16.72	1989.07	5.39	52.76	21.97	0.32	48.02	52.57	107.33	183.92	212.02	350.12	2217.73	90.73	398.4	105.09	*1537.96	1.38	3.51	29.32	64.17
	X67	C11		2.83	OOR <	1.31	OOR <	2.47	46	OOR <	OOR <	OOR <	OOR <	3.17	65.47	OOR <	198.46	4.41	OOR <	OOR <	*0.04	OOR <	3.42	*0.09	4.85	6.99	OOR <	*7.20	8.99	OOR <	2.74	5.52	*0.45	6.18	*0.03	OOR <	0.96	4.91	OOR <
	X68	D11		2.83	OOR <	1.31	OOR <	2.47	46	OOR <	OOR <	OOR <	OOR <	3.17	OOR <	OOR <	OOR <	3.1	OOR <	OOR <	OOR <	OOR <	2.38	OOR <	OOR <	OOR <	OOR <	OOR <	OOR <	OOR <	OOR <	OOR <	OOR <	6.18	OOR <	OOR <	0.96	OOR <	OOR <
	X69	E11		2.83	OOR <	1.31	OOR <	2.47	46	OOR <	OOR <	OOR <	OOR <	3.17	OOR <	OOR <	OOR <	3.1	OOR <	OOR <	OOR <	OOR <	2.38	OOR <	OOR <	OOR <	OOR <	OOR <	OOR <	OOR <	OOR <	OOR <	OOR <	6.18	OOR <	OOR <	0.96	OOR <	OOR <
	X70	F11		2.83	OOR <	1.31	OOR <	2.47	46	OOR <	OOR <	OOR <	OOR <	3.17	OOR <	OOR <	OOR <	3.1	OOR <	OOR <	OOR <	OOR <	2.38	OOR <	OOR <	OOR <	OOR <	OOR <	OOR <	OOR <	OOR <	OOR <	OOR <	6.18	OOR <	OOR <	0.96	OOR <	OOR <
	X71	G11		2.83	OOR <	1.31	OOR <	2.47	46	OOR <	OOR <	OOR <	OOR <	3.17	OOR <	OOR <	OOR <	3.1	OOR <	OOR <	OOR <	OOR <	2.38	OOR <	OOR <	OOR <	OOR <	OOR <	OOR <	OOR <	OOR <	OOR <	OOR <	6.18	OOR <	OOR <	0.96	OOR <	OOR <
	X72	H11		2.83	OOR <	1.31	OOR <	2.47	46	OOR <	OOR <	OOR <	OOR <	3.17	OOR <	OOR <	OOR <	3.1	OOR <	OOR <	OOR <	OOR <	2.38	OOR <	OOR <	OOR <	OOR <	OOR <	OOR <	OOR <	OOR <	OOR <	OOR <	6.18	OOR <	OOR <	0.96	OOR <	OOR <
	***Value not available / --- = Designated as an outlier
	*Value extrapolated beyond standard range
	OOR = Out of Range / OOR> = Out of Range Above / OOR< = Out of Range Below
	Exp Conc = Expected Concentration / Obs Conc = Observed Concentration
	Conc in Range = Unknown sample concentrations within range where standards recovery is 70-130%

## Sheet: Exp Conc
File Name: C:\Documents and Settings\Administrator\My Documents\Milena\Tanja_20200122_mouse36plex.rbx
Acquisition Date: 22-Jan-2020, 03:18 PM
Reader Serial Number: LX10006175405
Plate ID:
RP1 PMT (Volts): 616.85
RP1 Target: 3883
			GM-CSF (42)	IFNgamma (38)	IL1beta (19)	IL12p70 (39)	IL13 (35)	IL18 (66)	IL2 (20)	IL4 (26)	IL5 (27)	IL6 (28)	TNFa (45)	ENA78 (57)	GCSF (12)	IFNa (30)	IL1a (56)	IL15/IL15Rez (54)	IL28 (64)	IL3 (14)	IL31 (76)	LIF (18)	MCSF (21)	IL10 (13)	IL17a (52)	IL22 (33)	IL23 (37)	IL27 (36)	IL9 (34)	Eotaxin (62)	GRO alpha (43)	IP10 (22)	MCP1 (51)	MCP3 (48)	MIP1 alpha (47)	MIP1beta (72)	MIP2 (55)	Rantes (44)
Type	Well	Description	Exp Conc	Exp Conc	Exp Conc	Exp Conc	Exp Conc	Exp Conc	Exp Conc	Exp Conc	Exp Conc	Exp Conc	Exp Conc	Exp Conc	Exp Conc	Exp Conc	Exp Conc	Exp Conc	Exp Conc	Exp Conc	Exp Conc	Exp Conc	Exp Conc	Exp Conc	Exp Conc	Exp Conc	Exp Conc	Exp Conc	Exp Conc	Exp Conc	Exp Conc	Exp Conc	Exp Conc	Exp Conc	Exp Conc	Exp Conc	Exp Conc	Exp Conc
B	H1,H2
S1	A1,A2		11600	3800	5350	7750	10100	187000	7400	5800	9250	20000	13000	47400	9650	23500	12700	9300	221100	1700	29700	9750	500	7850	5950	46400	39800	4900	76000	3550	5750	2450	25300	850	2000	3950	3250	8500
S2	B1,B2		2900	950	1337.5	1937.5	2525	46750	1850	1450	2312.5	5000	3250	11850	2412.5	5875	3175	2325	55275	425	7425	2437.5	125	1962.5	1487.5	11600	9950	1225	19000	887.5	1437.5	612.5	6325	212.5	500	987.5	812.5	2125
S3	C1,C2		725	237.5	334.38	484.38	631.25	11687.5	462.5	362.5	578.13	1250	812.5	2962.5	603.13	1468.75	793.75	581.25	13818.8	106.25	1856.25	609.38	31.25	490.63	371.88	2900	2487.5	306.25	4750	221.88	359.38	153.13	1581.25	53.13	125	246.88	203.13	531.25
S4	D1,D2		181.25	59.38	83.59	121.09	157.81	2921.88	115.63	90.63	144.53	312.5	203.13	740.63	150.78	367.19	198.44	145.31	3454.69	26.56	464.06	152.34	7.81	122.66	92.97	725	621.88	76.56	1187.5	55.47	89.84	38.28	395.31	13.28	31.25	61.72	50.78	132.81
S5	E1,E2		45.31	14.84	20.9	30.27	39.45	730.47	28.91	22.66	36.13	78.13	50.78	185.16	37.7	91.8	49.61	36.33	863.67	6.64	116.02	38.09	1.95	30.66	23.24	181.25	155.47	19.14	296.88	13.87	22.46	9.57	98.83	3.32	7.81	15.43	12.7	33.2
S6	F1,F2		11.33	3.71	5.22	7.57	9.86	182.62	7.23	5.66	9.03	19.53	12.7	46.29	9.42	22.95	12.4	9.08	215.92	1.66	29	9.52	0.49	7.67	5.81	45.31	38.87	4.79	74.22	3.47	5.62	2.39	24.71	0.83	1.95	3.86	3.17	8.3
S7	G1,G2		2.83	0.93	1.31	1.89	2.47	45.65	1.81	1.42	2.26	4.88	3.17	11.57	2.36	5.74	3.1	2.27	53.98	0.42	7.25	2.38	0.12	1.92	1.45	11.33	9.72	1.2	18.55	0.87	1.4	0.6	6.18	0.21	0.49	0.96	0.79	2.08
X1	A3
X2	B3
X3	C3
X4	D3
X5	E3
X6	F3
X7	G3
X8	H3
X9	A4
X10	B4
X11	C4
X12	D4
X13	E4
X14	F4
X15	G4
X16	H4
X17	A5
X18	B5
X19	C5
X20	D5
X21	E5
X22	F5
X23	G5
X24	H5
X25	A6
X26	B6
X27	C6
X28	D6
X29	E6
X30	F6
X31	G6
X32	H6
X33	A7
X34	B7
X35	C7
X36	D7
X37	E7
X38	F7
X39	G7
X40	H7
X41	A8
X42	B8
X43	C8
X44	D8
X45	E8
X46	F8
X47	G8
X48	H8
X49	A9
X50	B9
X51	C9
X52	D9
X53	E9
X54	F9
X55	G9
X56	H9
X57	A10
X58	B10
X59	C10
X60	D10
X61	E10
X62	F10
X63	G10
X64	H10
X65	A11
X66	B11
X67	C11
X68	D11
X69	E11
X70	F11
X71	G11
X72	H11
***Value not available / --- = Designated as an outlier
*Value extrapolated beyond standard range
OOR = Out of Range / OOR> = Out of Range Above / OOR< = Out of Range Below
Exp Conc = Expected Concentration / Obs Conc = Observed Concentration
Conc in Range = Unknown sample concentrations within range where standards recovery is 70-130%

## Sheet: (Obs Exp) X 100
File Name: C:\Documents and Settings\Administrator\My Documents\Milena\Tanja_20200122_mouse36plex.rbx
Acquisition Date: 22-Jan-2020, 03:18 PM
Reader Serial Number: LX10006175405
Plate ID:
RP1 PMT (Volts): 616.85
RP1 Target: 3883
			GM-CSF (42)	IFNgamma (38)	IL1beta (19)	IL12p70 (39)	IL13 (35)	IL18 (66)	IL2 (20)	IL4 (26)	IL5 (27)	IL6 (28)	TNFa (45)	ENA78 (57)	GCSF (12)	IFNa (30)	IL1a (56)	IL15/IL15Rez (54)	IL28 (64)	IL3 (14)	IL31 (76)	LIF (18)	MCSF (21)	IL10 (13)	IL17a (52)	IL22 (33)	IL23 (37)	IL27 (36)	IL9 (34)	Eotaxin (62)	GRO alpha (43)	IP10 (22)	MCP1 (51)	MCP3 (48)	MIP1 alpha (47)	MIP1beta (72)	MIP2 (55)	Rantes (44)
Type	Well	Description	(Obs/Exp) * 100	(Obs/Exp) * 100	(Obs/Exp) * 100	(Obs/Exp) * 100	(Obs/Exp) * 100	(Obs/Exp) * 100	(Obs/Exp) * 100	(Obs/Exp) * 100	(Obs/Exp) * 100	(Obs/Exp) * 100	(Obs/Exp) * 100	(Obs/Exp) * 100	(Obs/Exp) * 100	(Obs/Exp) * 100	(Obs/Exp) * 100	(Obs/Exp) * 100	(Obs/Exp) * 100	(Obs/Exp) * 100	(Obs/Exp) * 100	(Obs/Exp) * 100	(Obs/Exp) * 100	(Obs/Exp) * 100	(Obs/Exp) * 100	(Obs/Exp) * 100	(Obs/Exp) * 100	(Obs/Exp) * 100	(Obs/Exp) * 100	(Obs/Exp) * 100	(Obs/Exp) * 100	(Obs/Exp) * 100	(Obs/Exp) * 100	(Obs/Exp) * 100	(Obs/Exp) * 100	(Obs/Exp) * 100	(Obs/Exp) * 100	(Obs/Exp) * 100
B	H1,H2
S1	A1,A2		87	100	99	106	98	179	102	100	100	100	93	92	99	100	97	100	100	100	100	100	100	99	102	100	100	100	100	100	100	100	100	101	99	64	101	90
S2	B1,B2		108	99	101	91	101	90	98	101	101	100	103	106	100	100	102	100	101	101	100	100	99	107	97	101	101	101	99	100	100	101	100	98	100	146	99	101
S3	C1,C2		98	102	100	109	99	103	102	100	98	101	100	98	100	100	100	101	99	98	103	100	102	91	96	100	98	97	102	99	101	99	100	100	100	94	101	98
S4	D1,D2		101	95	99	97	100	98	99	97	100	98	99	102	98	97	99	98	95	100	95	101	95	99	109	98	101	111	98	104	97	100	100	106	98	100	99	100
S5	E1,E2		101	111	103	100	102	100	99	106	109	104	102	99	106	336	103	104	166	110	104	101	110	132	105	105	104	90	103	94	108	104	113	95	106	103	102	103
S6	F1,F2		98	84	97	102	97	105	102	94	84	96	98	99	86	***	94	95	25	79	106	93	90	88	70	92	81	26	105	79	79	72	***	24	93	94	104	97
S7	G1,G2		109	123	102	94	102	80	98	109	129	104	102	124	134	***	117	104	***	142	83	117	106	***	176	112	150	420	69	212	150	190	366	386	106	110	***	98
X1	A3
X2	B3
X3	C3
X4	D3
X5	E3
X6	F3
X7	G3
X8	H3
X9	A4
X10	B4
X11	C4
X12	D4
X13	E4
X14	F4
X15	G4
X16	H4
X17	A5
X18	B5
X19	C5
X20	D5
X21	E5
X22	F5
X23	G5
X24	H5
X25	A6
X26	B6
X27	C6
X28	D6
X29	E6
X30	F6
X31	G6
X32	H6
X33	A7
X34	B7
X35	C7
X36	D7
X37	E7
X38	F7
X39	G7
X40	H7
X41	A8
X42	B8
X43	C8
X44	D8
X45	E8
X46	F8
X47	G8
X48	H8
X49	A9
X50	B9
X51	C9
X52	D9
X53	E9
X54	F9
X55	G9
X56	H9
X57	A10
X58	B10
X59	C10
X60	D10
X61	E10
X62	F10
X63	G10
X64	H10
X65	A11
X66	B11
X67	C11
X68	D11
X69	E11
X70	F11
X71	G11
X72	H11
***Value not available / --- = Designated as an outlier
*Value extrapolated beyond standard range
OOR = Out of Range / OOR> = Out of Range Above / OOR< = Out of Range Below
Exp Conc = Expected Concentration / Obs Conc = Observed Concentration
Conc in Range = Unknown sample concentrations within range where standards recovery is 70-130%

## Sheet: Conc in Range
File Name: C:\Documents and Settings\Administrator\My Documents\Milena\Tanja_20200122_mouse36plex.rbx
Acquisition Date: 22-Jan-2020, 03:18 PM
Reader Serial Number: LX10006175405
Plate ID:
RP1 PMT (Volts): 616.85
RP1 Target: 3883
			GM-CSF (42)	IFNgamma (38)	IL1beta (19)	IL12p70 (39)	IL13 (35)	IL18 (66)	IL2 (20)	IL4 (26)	IL5 (27)	IL6 (28)	TNFa (45)	ENA78 (57)	GCSF (12)	IFNa (30)	IL1a (56)	IL15/IL15Rez (54)	IL28 (64)	IL3 (14)	IL31 (76)	LIF (18)	MCSF (21)	IL10 (13)	IL17a (52)	IL22 (33)	IL23 (37)	IL27 (36)	IL9 (34)	Eotaxin (62)	GRO alpha (43)	IP10 (22)	MCP1 (51)	MCP3 (48)	MIP1 alpha (47)	MIP1beta (72)	MIP2 (55)	Rantes (44)
Type	Well	Description	Conc in Range	Conc in Range	Conc in Range	Conc in Range	Conc in Range	Conc in Range	Conc in Range	Conc in Range	Conc in Range	Conc in Range	Conc in Range	Conc in Range	Conc in Range	Conc in Range	Conc in Range	Conc in Range	Conc in Range	Conc in Range	Conc in Range	Conc in Range	Conc in Range	Conc in Range	Conc in Range	Conc in Range	Conc in Range	Conc in Range	Conc in Range	Conc in Range	Conc in Range	Conc in Range	Conc in Range	Conc in Range	Conc in Range	Conc in Range	Conc in Range	Conc in Range
B	H1,H2
S1	A1,A2		10110.8	3803.86	5298.84	8186.15	9945.26	***	7531.01	5771.37	9206.33	20007.3	12145.9	43651	9534.51	23499.9	12350.5	9322.4	221100	1695.95	29765.6	9748.38	501.1	7795.63	6064.34	46206.9	39695.9	4899.99	76335.1	3548.3	5754.39	2443.82	25300.2	856.33	1985.61	***	3271.45	7683.35
S2	B1,B2		3124.09	945.25	1352.63	1768.14	2551.06	42097.3	1814.86	1466.42	2337.82	4989.09	3360.3	12572.6	2420.8	5876.43	3227.78	2316.51	55782	428.95	7400.67	2439.62	124.26	2109.32	1448.45	11667.2	10045.3	1233.4	18806.2	890.5	1435.53	618.54	6333.72	208.88	502.04	***	806.82	2146.25
S3	C1,C2		711.2	241.96	333.57	528.58	627.39	12073.6	470.26	362.26	568.33	1260.15	812.98	2888.83	604.91	1465.26	791.52	587.77	13625.5	104.44	1907.33	607.05	32	446.04	357.24	2900.67	2449.62	295.54	4833.2	218.93	362.58	151.07	1575.07	53.07	124.79	231.17	205.3	520.36
S4	D1,D2		182.2	56.68	82.52	117.01	157.32	2873.19	114.63	88.15	143.85	306.35	200.49	752.96	148.23	355.6	196.68	141.95	3283.8	26.47	439.19	153.15	7.42	121.02	101.33	710.71	626.05	84.96	1160.49	57.49	87.31	38.4	394.61	14.07	30.72	61.96	50.02	132.79
S5	E1,E2		45.54	16.52	21.48	30.39	40.33	731.14	28.76	23.97	39.36	80.89	51.81	183.06	39.81	***	50.9	37.73	***	7.27	120.93	38.4	2.14	***	24.29	191.12	161.54	17.22	305.11	13.07	24.26	9.97	111.48	3.17	8.31	15.97	12.96	34.31
S6	F1,F2		11.06	3.13	5.09	7.73	9.56	192.52	7.35	5.3	7.58	18.77	12.46	45.62	8.14	***	11.67	8.65	***	1.31	30.64	8.85	0.44	***	***	41.79	31.45	***	77.97	2.74	4.45	1.73	***	***	1.82	3.64	3.29	8.09
S7	G1,G2		3.08	1.15	1.33	1.77	2.53	36.47	1.77	1.54	2.91	5.07	3.22	14.39	***	***	3.62	2.35	***	***	6.05	2.79	0.13	***	***	12.71	***	***	***	***	***	***	***	***	0.52	1.06	***	2.03
X1	A3		***	***	***	25.13	***	***	***	***	23.07	46.66	3.49	5716.76	23.81	***	7.64	25.06	***	1.51	***	12.92	***	***	***	34.56	***	38.73	***	1032.28	93.56	298.12	***	***	0.8	1.95	20.17	63.88
X2	B3		***	***	***	20.38	70.31	***	***	***	30.13	21.86	***	3487.06	***	***	11.21	***	***	***	***	3.42	***	***	***	16.79	41.1	1683.5	7021.52	569.88	41.28	451.18	***	664.85	6.16	***	13.55	207.96
X3	C3		***	***	***	36.29	***	123.28	***	***	13.28	17.2	4.18	2114.37	14.2	***	***	***	***	***	7.57	***	***	***	***	31.23	***	27.85	***	493.01	***	433.22	***	***	0.6	1.45	14.36	49.03
X4	D3		***	***	***	14.72	***	65.64	***	***	20.01	8.62	***	2937.81	12.33	***	***	***	***	1.51	***	4.66	***	***	***	20.62	***	40.93	***	477.72	22.73	206.53	***	***	***	***	15.59	36.74
X5	E3		***	***	***	22.29	3.97	***	3.51	***	31.22	40.09	3.49	2282.05	27.45	***	14.67	3.45	***	1.31	9.03	5.87	0.44	***	***	24.28	59.78	121.04	223.98	***	39.25	417.6	331.07	***	1.47	3.02	23.54	78.81
X6	F3		3.32	***	***	21.1	3.53	***	3.88	***	54.63	69.12	***	3336.05	12.65	***	8.19	***	***	1.71	10.43	10.61	***	***	24.29	278.44	41.1	56.51	81.97	2928.8	132.08	391.54	***	***	1.9	2.85	30.07	74.17
X7	G3		***	***	***	15.97	***	***	3.41	2.46	30.86	44.48	***	2556.38	11.37	***	11.21	3.45	***	2.5	9.03	11.77	***	***	***	119.8	53.63	58.76	***	3512.56	37.19	181.69	***	***	0.56	***	25.36	65.95
X8	H3		***	***	***	25.6	***	***	7.78	1.54	20.01	49.56	***	2970.68	11.04	***	11.21	***	***	2.31	16.92	5.87	***	***	29.99	91.93	53.63	74.64	***	1419.94	70.64	191.6	***	***	***	***	27.59	45.31
X9	A4		***	***	***	14.46	***	117.53	***	1.86	16.1	35.42	***	1928.67	***	***	5.82	***	***	1.71	19.34	***	***	***	***	61.96	***	30.01	***	772.72	89.02	154.85	***	***	***	***	16.17	35.77
X10	B4		3.78	***	***	21.34	***	***	***	1.86	11.22	34.93	***	1233.88	11.69	***	***	***	***	1.91	19.34	3.42	***	***	***	50.24	34.7	88.42	***	2151.11	52.42	217.91	***	***	***	***	18.51	37.71
X11	C4		***	***	***	11.35	***	***	***	***	4.62	***	***	4449	8.32	***	11.21	***	***	1.71	9.03	***	***	***	***	16.79	***	25.7	***	624.17	13.02	217.68	***	554.59	***	***	10.88	38.35
X12	D4		***	***	***	21.34	***	***	***	***	7.8	24.92	***	2410.31	***	***	4.41	***	***	***	6.05	***	***	***	***	26.06	***	17.22	***	880.9	19.62	184.84	***	547.37	***	***	16.75	57.58
X13	E4		***	***	***	19.9	14.24	***	***	***	***	22.88	***	2580.67	13.58	***	5.82	***	***	1.71	9.03	***	***	***	***	***	***	43.13	***	805.77	18.02	256.98	***	810.31	***	***	14.83	47.8
X14	F4		***	***	***	26.07	***	***	***	***	4.62	9.17	***	1452.95	9.71	***	***	2.35	***	1.51	24.01	***	***	***	***	27.81	***	30.01	***	871.69	18.02	208.58	***	412.29	0.67	***	14.36	67.14
X15	G4		***	***	***	21.34	***	72.93	2.42	***	32.31	41.8	***	3842.56	10.04	***	12.12	***	***	***	***	9.44	***	***	***	70.41	***	56.51	***	1458.73	97.49	248.66	***	***	0.56	1.41	21.37	53.94
X16	H4		11.28	***	***	22.77	5.25	194.87	***	3.56	24.01	16.16	7.67	2503.7	20.56	***	8.19	11.19	***	5.2	28.47	5.27	0.25	***	32.82	59.08	107.33	121.04	287.65	446.89	30.87	150.19	***	***	0.84	2.26	21.37	36.42
X17	A5		***	***	***	24.19	***	150.49	***	***	26.07	54.13	3.84	4464.26	12.96	***	29.93	***	***	1.31	9.03	3.42	***	***	***	26.06	***	456.45	***	***	254.73	391.78	242.38	***	1.32	2.73	30.8	68.32
X18	B5		***	***	***	16.47	***	***	***	***	32.13	29.46	***	282.19	15.41	***	***	***	***	1.71	9.03	***	***	***	***	29.53	***	27.85	***	754.99	71.23	161.09	***	***	***	***	10.07	36.42
X19	C5		***	***	***	26.54	***	***	***	***	17.29	8.34	***	1187.27	11.04	***	3.62	***	***	2.01	21.7	***	***	***	***	27.81	37.91	34.35	***	883.49	45.93	159.98	***	***	***	***	13.72	40.9
X20	D5		***	***	***	17.95	***	***	***	***	10.8	37.88	***	1324.79	8.32	***	***	***	***	1.31	9.03	3.42	***	***	***	16.79	***	21.43	***	1026.98	62.13	207.44	***	***	***	***	13.22	35.13
X21	E5		***	***	***	23.72	***	***	***	***	84.25	634.91	8.45	2828.74	39.11	***	***	***	***	***	***	***	***	***	***	***	***	***	***	854.04	104.98	453.43	138.79	***	0.53	5.11	14.36	36.42
X22	F5		3.78	***	***	30.04	***	288.95	***	***	162.83	455.95	7	5456.72	17.46	***	***	***	***	***	***	***	***	***	***	***	***	***	***	3463.47	104.43	245.89	1756.82	***	0.84	4.07	32.59	85.12
X23	G5		***	***	***	17.46	***	***	***	***	40.86	87.91	***	4379.31	12.01	***	***	***	***	***	***	***	***	***	***	***	***	***	***	1211.69	154.25	174.51	***	***	***	***	17.71	56.37
X24	H5		***	***	***	16.72	***	126.11	***	***	15.7	10.81	***	5186.9	8.32	***	8.19	***	***	1.91	***	***	***	***	***	31.23	***	43.13	***	881.27	39.59	180.57	***	***	***	***	20.41	45.93
X25	A6		***	***	***	15.97	***	93.17	***	***	13.69	5.79	***	5269	8.32	***	8.19	***	***	1.71	***	4.66	***	***	***	24.28	34.7	34.35	***	970.49	37.19	169.13	***	***	***	***	19.67	35.77
X26	B6		9.41	***	***	23.72	4.26	134.44	***	3.29	49.18	204.24	7.41	3451.17	19.17	***	13.85	***	***	2.5	21.7	10.61	***	***	27.14	50.24	118.9	130.46	398.11	2276.58	164.34	279.33	***	***	1.18	1.73	19.42	79.38
X27	C6		***	***	***	23.24	***	***	***	***	50.55	40.58	***	4352.27	18.32	***	6.45	3.45	***	***	***	***	***	***	***	34.56	***	56.51	***	***	369.4	475.06	720.17	***	1.2	3.08	23.21	71.84
X28	D6		***	***	***	30.27	***	208.7	***	***	44.87	317.99	4.5	305.42	28.97	***	***	***	***	***	13.11	***	***	***	***	64.8	***	21.43	***	908.26	252.65	234.15	***	***	***	***	13.72	37.71
X29	E6		***	***	***	27.71	***	***	***	***	38.04	84.64	4.82	2627.29	11.69	***	9.25	2.35	***	2.11	16.92	4.66	***	***	***	44.13	***	43.13	***	1045.93	174.8	219.28	***	***	0.58	***	23.65	40.58
X30	F6		3.78	***	***	26.54	***	105.65	***	***	45.22	206.98	4.18	690.62	27.96	***	***	***	***	1.71	13.11	***	***	***	***	44.13	***	30.01	***	413.4	192.44	177.65	***	***	***	***	11.63	25.85
X31	G6		35.19	3.13	1.75	65.19	4.83	613.05	3.51	***	84.41	14763.1	34.8	508.94	172.37	***	4.41	***	***	***	***	17.48	***	***	***	***	***	***	***	1604.51	586.88	589.74	10604.4	***	1.47	12.92	18.38	41.53
X32	H6		34.52	3.84	1.84	79.62	3.97	669.99	3.12	***	93.2	***	30.72	1856.8	187.93	***	13.85	***	***	***	***	40.55	***	***	***	***	***	***	***	2300.49	1002.17	793.48	13345.1	***	2.3	38.74	33.88	54.86
X33	A7		***	***	***	15.47	***	260.63	***	2.6	38.39	25.43	***	4465.79	14.2	***	17.02	***	***	2.9	14.4	10.61	***	***	***	67.62	41.1	47.57	***	1801.81	53.69	253.28	***	***	0.69	1.14	19.16	58.19
X34	B7		3.78	***	***	18.44	***	99.49	3.97	***	27.56	47.14	***	2438.41	17.75	***	9.25	***	***	2.11	14.4	***	***	***	***	70.41	***	30.01	***	851.84	54.96	138.43	***	767.18	***	***	19.16	35.77
X35	C7		***	***	***	18.44	***	***	***	***	52.43	17.2	***	1800.45	12.96	***	***	***	***	1.91	14.4	13.5	***	***	***	27.81	***	34.35	***	1408.56	82.12	220.65	***	***	***	***	11.26	50.88
X36	D7		***	***	***	21.34	***	139.88	***	***	35.9	65.1	***	1728.38	25.91	***	***	***	***	2.11	9.03	***	***	***	***	37.82	31.45	25.7	***	681.75	140.15	150.85	***	804.58	***	***	13.39	29.88
X37	E7		32.33	1.69	3.14	60.46	3.39	620.28	2.1	***	90.97	10426.4	35.12	1722.39	213.33	***	4.41	***	***	1.31	***	34.07	***	***	***	500.77	***	40.93	113.27	***	515.9	441.93	***	***	1.76	9.25	22.42	61.79
X38	F7		***	***	***	27.94	***	***	***	***	47.98	77.61	***	708.45	23.81	***	***	***	***	***	***	***	***	***	***	24.28	***	25.7	***	1280.61	153.74	327.04	189.23	***	***	1.73	13.72	40.9
X39	G7		***	***	***	26.54	***	***	***	***	38.75	57.96	***	1450	28.21	***	***	***	***	***	9.03	***	***	***	***	20.62	***	***	***	965.25	45.93	414.89	***	***	0.63	2.23	12.88	35.13
X40	H7		4.99	***	***	18.44	***	***	***	3.29	23.45	11.36	4.5	2013.35	17.17	***	7.06	2.35	***	2.9	11.79	15.21	0.27	***	***	31.23	53.63	65.54	97.77	535.54	40.6	153.97	***	***	0.53	1.32	15.29	38.99
X41	A8		3.78	***	***	18.93	***	***	***	2.16	60.02	24.41	***	911.39	11.69	***	***	4.48	***	1.31	19.34	3.42	***	***	***	64.8	***	43.13	***	707.5	60.59	170.03	***	***	***	***	14.04	39.94
X42	B8		4.61	***	***	18.68	***	***	***	***	35.9	159.19	4.34	691.74	22.2	***	***	***	***	1.31	7.57	***	***	***	***	***	***	21.43	***	513.2	201.14	158.64	***	***	***	***	10.88	31.2
X43	C8		6.67	***	***	22.77	8.27	***	***	***	30.68	239.92	3.49	551.01	18.32	***	***	2.35	***	1.91	14.4	***	***	***	***	16.79	***	38.73	***	887.92	295.12	170.92	***	***	***	***	11.45	39.63
X44	D8		28.32	2.2	1.84	61.4	3.39	561.41	***	***	53.11	7310.48	31.88	305.42	82.38	***	***	***	***	***	6.05	8.26	***	***	***	12.71	***	34.35	***	568.47	240.62	217	6734.09	***	0.81	5.07	14.04	23.81
X45	E8		***	***	***	24.9	***	***	***	2.46	8.24	***	***	1690.5	8.32	***	8.19	4.48	***	2.7	14.4	9.44	***	***	***	57.63	***	34.35	***	***	30.52	308.27	***	***	0.56	***	20.66	79.38
X46	F8		***	***	***	25.6	***	***	***	***	77.79	15.63	***	923.8	16	***	***	***	***	1.71	9.03	***	***	***	***	31.23	***	34.35	***	***	42.95	540.73	***	***	0.75	1.73	15.74	79.38
X47	G8		7.84	***	1.33	26.07	***	93.17	2.31	4.82	14.09	8.06	***	1416.48	16	***	8.19	10.77	***	4.82	32.78	19.74	0.21	***	28.57	102.26	124.64	88.42	***	***	46.59	187.99	***	***	0.72	***	21.14	94.18
X48	H8		***	***	***	15.97	***	***	***	***	11.64	5.21	***	1441.12	12.33	***	***	***	***	1.41	9.03	***	***	***	***	18.73	***	21.43	***	769.46	50.49	212.21	***	***	***	***	14.36	27.2
X49	A9		***	***	***	16.72	***	***	***	***	10.8	***	***	1708.43	12.33	***	***	***	***	1.91	9.03	***	***	***	***	34.56	34.7	43.13	***	907.89	49.2	219.28	***	***	***	1.32	17.3	25.85
X50	B9		***	***	***	28.88	***	86.65	***	3.82	14.5	12.17	5.43	2011.3	16	***	12.56	7.76	***	3.86	24.01	15.78	0.17	***	***	61.96	95.66	65.54	81.97	3097.13	41.28	366.46	***	***	0.87	2.79	27.39	46.55
X51	C9		6.67	***	***	24.43	***	***	***	3.02	13.28	9.17	6.02	932.05	18.32	***	***	6.4	***	3.48	26.26	9.44	***	***	***	94.53	59.78	52.03	***	***	43.29	340.91	***	***	0.63	1.57	19.92	73.59
X52	D9		11.72	***	3.14	24.19	***	***	***	7.82	20.4	11.9	4.18	1472.68	47.73	***	7.06	25.06	***	9.14	43.04	40.01	0.44	***	57.48	216.55	263.68	111.66	158.51	***	60.59	147.3	***	***	1	2.16	22.3	78.81
X53	E9		***	***	***	26.54	***	***	3.32	***	9.53	15.89	***	1868.91	9.02	***	10.25	***	***	2.5	16.92	4.66	***	***	***	114.85	41.1	47.57	***	2001.67	71.53	291.76	***	***	***	2.16	29.51	47.18
X54	F9		***	***	***	***	***	***	***	***	***	***	***	***	***	***	***	***	***	***	***	***	***	***	***	***	***	***	***	***	***	***	***	***	***	***	***	***
X55	G9		5.7	***	3.31	8.02	***	105.65	9.06	***	24.95	151.63	7.41	469.22	***	***	9.25	6.4	19262.5	1.31	9.03	17.48	0.47	***	***	20.62	158.72	61.01	1061.87	***	574.13	382.75	1966.81	***	7.46	7.02	18.65	623.03
X56	H9		***	1.17	2.23	10.27	***	***	6.84	***	7.8	39.84	12.01	245.1	***	***	8.19	3.45	3781.3	1.51	16.92	9.44	0.29	***	***	***	95.66	43.13	357.01	224.23	96.09	46.02	388.75	365.82	1.44	2.42	9.22	81.11
X57	A10		9.9	***	1.64	27.01	***	***	3.51	5.06	10.8	9.72	6.02	1888.12	11.69	***	17.02	9.08	4865.62	4.25	30.64	17.48	0.13	***	35.66	86.67	118.9	93.04	202.4	***	37.19	283.55	***	***	0.94	1.57	25.15	81.68
X58	B10		8.91	***	***	29.34	2.56	49.87	***	4.57	71.43	19.8	6.31	950.57	20.01	***	13.85	9.93	***	3.67	30.64	12.92	0.21	***	32.82	70.41	130.37	93.04	202.4	***	50.49	514.48	***	***	1.09	2.09	19.54	80.54
X59	C10		8.38	***	1.33	26.07	***	79.92	***	4.57	14.09	7.78	3.49	1555.61	17.17	***	9.25	10.77	***	5.01	32.78	17.48	***	***	29.99	100.98	113.13	74.64	81.97	***	45.93	181.69	***	***	0.6	***	20.9	91.93
X60	D10		***	***	***	18.2	***	***	***	***	10.38	5.21	***	1541.77	11.04	***	***	***	***	1.71	11.79	***	***	***	***	24.28	***	30.01	***	606.49	43.95	174.95	***	***	***	***	15.14	24.15
X61	E10		7.27	***	***	22.77	***	***	***	4.33	13.28	9.72	6.02	1802.45	16	***	10.25	6.4	***	2.99	26.26	5.87	***	***	26.43	67.62	77.91	83.81	128.54	762.22	54.96	199.51	***	***	0.72	1.73	18.91	32.52
X62	F10		4.99	***	***	31.2	***	165.84	***	4.33	15.9	15.1	5.73	1903.3	14.81	***	9.25	7.32	***	4.63	21.7	15.21	0.17	***	***	61.96	107.33	79.22	187.89	3517.91	45.28	401.59	***	***	1	2.91	27.88	51.5
X63	G10		3.78	***	***	21.82	***	***	***	1.86	8.24	8.06	4.82	915.53	14.81	***	***	***	***	2.31	16.92	4.66	***	***	***	78.63	***	30.01	***	***	37.19	293.88	***	***	***	1.23	18.38	66.54
X64	H10		11.93	***	3.4	22.77	***	***	***	8.04	23.83	15.37	3.49	1426.34	56.61	***	5.82	24.01	***	10.43	47.96	44.84	0.77	***	72.15	236.07	298.95	97.67	187.89	***	61.83	130.92	***	***	1.06	2.09	22.65	84.26
X65	A11		7.27	***	***	29.81	***	***	***	3.82	9.53	15.1	***	2858.71	13.89	***	14.67	3.45	***	3.09	28.47	11.77	***	***	27.14	117.33	107.33	74.64	***	2244.23	70.93	320.37	***	***	0.72	2.49	31.88	57.89
X66	B11		15.82	***	2.33	35.14	4.4	57.99	4.33	7.71	16.89	20.32	9.2	2708.01	24.86	***	21.96	16.72	***	5.39	52.76	21.97	0.32	***	52.57	107.33	183.92	212.02	350.12	2217.73	90.73	398.4	***	***	1.38	3.51	29.32	64.17
X67	C11		***	***	***	***	***	***	***	***	***	***	***	65.47	***	***	4.41	***	***	***	***	3.42	***	***	***	***	***	***	***	2.74	5.52	***	***	***	***	***	4.91	***
X68	D11		***	***	***	***	***	***	***	***	***	***	***	***	***	***	***	***	***	***	***	***	***	***	***	***	***	***	***	***	***	***	***	***	***	***	***	***
X69	E11		***	***	***	***	***	***	***	***	***	***	***	***	***	***	***	***	***	***	***	***	***	***	***	***	***	***	***	***	***	***	***	***	***	***	***	***
X70	F11		***	***	***	***	***	***	***	***	***	***	***	***	***	***	***	***	***	***	***	***	***	***	***	***	***	***	***	***	***	***	***	***	***	***	***	***
X71	G11		***	***	***	***	***	***	***	***	***	***	***	***	***	***	***	***	***	***	***	***	***	***	***	***	***	***	***	***	***	***	***	***	***	***	***	***
X72	H11		***	***	***	***	***	***	***	***	***	***	***	***	***	***	***	***	***	***	***	***	***	***	***	***	***	***	***	***	***	***	***	***	***	***	***	***
***Value not available / --- = Designated as an outlier
*Value extrapolated beyond standard range
OOR = Out of Range / OOR> = Out of Range Above / OOR< = Out of Range Below
Exp Conc = Expected Concentration / Obs Conc = Observed Concentration
Conc in Range = Unknown sample concentrations within range where standards recovery is 70-130%

## Sheet: Dilution
File Name: C:\Documents and Settings\Administrator\My Documents\Milena\Tanja_20200122_mouse36plex.rbx
Acquisition Date: 22-Jan-2020, 03:18 PM
Reader Serial Number: LX10006175405
Plate ID:
RP1 PMT (Volts): 616.85
RP1 Target: 3883
			GM-CSF (42)	IFNgamma (38)	IL1beta (19)	IL12p70 (39)	IL13 (35)	IL18 (66)	IL2 (20)	IL4 (26)	IL5 (27)	IL6 (28)	TNFa (45)	ENA78 (57)	GCSF (12)	IFNa (30)	IL1a (56)	IL15/IL15Rez (54)	IL28 (64)	IL3 (14)	IL31 (76)	LIF (18)	MCSF (21)	IL10 (13)	IL17a (52)	IL22 (33)	IL23 (37)	IL27 (36)	IL9 (34)	Eotaxin (62)	GRO alpha (43)	IP10 (22)	MCP1 (51)	MCP3 (48)	MIP1 alpha (47)	MIP1beta (72)	MIP2 (55)	Rantes (44)
Type	Well	Description	Dilution	Dilution	Dilution	Dilution	Dilution	Dilution	Dilution	Dilution	Dilution	Dilution	Dilution	Dilution	Dilution	Dilution	Dilution	Dilution	Dilution	Dilution	Dilution	Dilution	Dilution	Dilution	Dilution	Dilution	Dilution	Dilution	Dilution	Dilution	Dilution	Dilution	Dilution	Dilution	Dilution	Dilution	Dilution	Dilution
B	H1,H2		1	1	1	1	1	1	1	1	1	1	1	1	1	1	1	1	1	1	1	1	1	1	1	1	1	1	1	1	1	1	1	1	1	1	1	1
S1	A1,A2		1	1	1	1	1	1	1	1	1	1	1	1	1	1	1	1	1	1	1	1	1	1	1	1	1	1	1	1	1	1	1	1	1	1	1	1
S2	B1,B2		1	1	1	1	1	1	1	1	1	1	1	1	1	1	1	1	1	1	1	1	1	1	1	1	1	1	1	1	1	1	1	1	1	1	1	1
S3	C1,C2		1	1	1	1	1	1	1	1	1	1	1	1	1	1	1	1	1	1	1	1	1	1	1	1	1	1	1	1	1	1	1	1	1	1	1	1
S4	D1,D2		1	1	1	1	1	1	1	1	1	1	1	1	1	1	1	1	1	1	1	1	1	1	1	1	1	1	1	1	1	1	1	1	1	1	1	1
S5	E1,E2		1	1	1	1	1	1	1	1	1	1	1	1	1	1	1	1	1	1	1	1	1	1	1	1	1	1	1	1	1	1	1	1	1	1	1	1
S6	F1,F2		1	1	1	1	1	1	1	1	1	1	1	1	1	1	1	1	1	1	1	1	1	1	1	1	1	1	1	1	1	1	1	1	1	1	1	1
S7	G1,G2		1	1	1	1	1	1	1	1	1	1	1	1	1	1	1	1	1	1	1	1	1	1	1	1	1	1	1	1	1	1	1	1	1	1	1	1
X1	A3		1	1	1	1	1	1	1	1	1	1	1	1	1	1	1	1	1	1	1	1	1	1	1	1	1	1	1	1	1	1	1	1	1	1	1	1
X2	B3		1	1	1	1	1	1	1	1	1	1	1	1	1	1	1	1	1	1	1	1	1	1	1	1	1	1	1	1	1	1	1	1	1	1	1	1
X3	C3		1	1	1	1	1	1	1	1	1	1	1	1	1	1	1	1	1	1	1	1	1	1	1	1	1	1	1	1	1	1	1	1	1	1	1	1
X4	D3		1	1	1	1	1	1	1	1	1	1	1	1	1	1	1	1	1	1	1	1	1	1	1	1	1	1	1	1	1	1	1	1	1	1	1	1
X5	E3		1	1	1	1	1	1	1	1	1	1	1	1	1	1	1	1	1	1	1	1	1	1	1	1	1	1	1	1	1	1	1	1	1	1	1	1
X6	F3		1	1	1	1	1	1	1	1	1	1	1	1	1	1	1	1	1	1	1	1	1	1	1	1	1	1	1	1	1	1	1	1	1	1	1	1
X7	G3		1	1	1	1	1	1	1	1	1	1	1	1	1	1	1	1	1	1	1	1	1	1	1	1	1	1	1	1	1	1	1	1	1	1	1	1
X8	H3		1	1	1	1	1	1	1	1	1	1	1	1	1	1	1	1	1	1	1	1	1	1	1	1	1	1	1	1	1	1	1	1	1	1	1	1
X9	A4		1	1	1	1	1	1	1	1	1	1	1	1	1	1	1	1	1	1	1	1	1	1	1	1	1	1	1	1	1	1	1	1	1	1	1	1
X10	B4		1	1	1	1	1	1	1	1	1	1	1	1	1	1	1	1	1	1	1	1	1	1	1	1	1	1	1	1	1	1	1	1	1	1	1	1
X11	C4		1	1	1	1	1	1	1	1	1	1	1	1	1	1	1	1	1	1	1	1	1	1	1	1	1	1	1	1	1	1	1	1	1	1	1	1
X12	D4		1	1	1	1	1	1	1	1	1	1	1	1	1	1	1	1	1	1	1	1	1	1	1	1	1	1	1	1	1	1	1	1	1	1	1	1
X13	E4		1	1	1	1	1	1	1	1	1	1	1	1	1	1	1	1	1	1	1	1	1	1	1	1	1	1	1	1	1	1	1	1	1	1	1	1
X14	F4		1	1	1	1	1	1	1	1	1	1	1	1	1	1	1	1	1	1	1	1	1	1	1	1	1	1	1	1	1	1	1	1	1	1	1	1
X15	G4		1	1	1	1	1	1	1	1	1	1	1	1	1	1	1	1	1	1	1	1	1	1	1	1	1	1	1	1	1	1	1	1	1	1	1	1
X16	H4		1	1	1	1	1	1	1	1	1	1	1	1	1	1	1	1	1	1	1	1	1	1	1	1	1	1	1	1	1	1	1	1	1	1	1	1
X17	A5		1	1	1	1	1	1	1	1	1	1	1	1	1	1	1	1	1	1	1	1	1	1	1	1	1	1	1	1	1	1	1	1	1	1	1	1
X18	B5		1	1	1	1	1	1	1	1	1	1	1	1	1	1	1	1	1	1	1	1	1	1	1	1	1	1	1	1	1	1	1	1	1	1	1	1
X19	C5		1	1	1	1	1	1	1	1	1	1	1	1	1	1	1	1	1	1	1	1	1	1	1	1	1	1	1	1	1	1	1	1	1	1	1	1
X20	D5		1	1	1	1	1	1	1	1	1	1	1	1	1	1	1	1	1	1	1	1	1	1	1	1	1	1	1	1	1	1	1	1	1	1	1	1
X21	E5		1	1	1	1	1	1	1	1	1	1	1	1	1	1	1	1	1	1	1	1	1	1	1	1	1	1	1	1	1	1	1	1	1	1	1	1
X22	F5		1	1	1	1	1	1	1	1	1	1	1	1	1	1	1	1	1	1	1	1	1	1	1	1	1	1	1	1	1	1	1	1	1	1	1	1
X23	G5		1	1	1	1	1	1	1	1	1	1	1	1	1	1	1	1	1	1	1	1	1	1	1	1	1	1	1	1	1	1	1	1	1	1	1	1
X24	H5		1	1	1	1	1	1	1	1	1	1	1	1	1	1	1	1	1	1	1	1	1	1	1	1	1	1	1	1	1	1	1	1	1	1	1	1
X25	A6		1	1	1	1	1	1	1	1	1	1	1	1	1	1	1	1	1	1	1	1	1	1	1	1	1	1	1	1	1	1	1	1	1	1	1	1
X26	B6		1	1	1	1	1	1	1	1	1	1	1	1	1	1	1	1	1	1	1	1	1	1	1	1	1	1	1	1	1	1	1	1	1	1	1	1
X27	C6		1	1	1	1	1	1	1	1	1	1	1	1	1	1	1	1	1	1	1	1	1	1	1	1	1	1	1	1	1	1	1	1	1	1	1	1
X28	D6		1	1	1	1	1	1	1	1	1	1	1	1	1	1	1	1	1	1	1	1	1	1	1	1	1	1	1	1	1	1	1	1	1	1	1	1
X29	E6		1	1	1	1	1	1	1	1	1	1	1	1	1	1	1	1	1	1	1	1	1	1	1	1	1	1	1	1	1	1	1	1	1	1	1	1
X30	F6		1	1	1	1	1	1	1	1	1	1	1	1	1	1	1	1	1	1	1	1	1	1	1	1	1	1	1	1	1	1	1	1	1	1	1	1
X31	G6		1	1	1	1	1	1	1	1	1	1	1	1	1	1	1	1	1	1	1	1	1	1	1	1	1	1	1	1	1	1	1	1	1	1	1	1
X32	H6		1	1	1	1	1	1	1	1	1	1	1	1	1	1	1	1	1	1	1	1	1	1	1	1	1	1	1	1	1	1	1	1	1	1	1	1
X33	A7		1	1	1	1	1	1	1	1	1	1	1	1	1	1	1	1	1	1	1	1	1	1	1	1	1	1	1	1	1	1	1	1	1	1	1	1
X34	B7		1	1	1	1	1	1	1	1	1	1	1	1	1	1	1	1	1	1	1	1	1	1	1	1	1	1	1	1	1	1	1	1	1	1	1	1
X35	C7		1	1	1	1	1	1	1	1	1	1	1	1	1	1	1	1	1	1	1	1	1	1	1	1	1	1	1	1	1	1	1	1	1	1	1	1
X36	D7		1	1	1	1	1	1	1	1	1	1	1	1	1	1	1	1	1	1	1	1	1	1	1	1	1	1	1	1	1	1	1	1	1	1	1	1
X37	E7		1	1	1	1	1	1	1	1	1	1	1	1	1	1	1	1	1	1	1	1	1	1	1	1	1	1	1	1	1	1	1	1	1	1	1	1
X38	F7		1	1	1	1	1	1	1	1	1	1	1	1	1	1	1	1	1	1	1	1	1	1	1	1	1	1	1	1	1	1	1	1	1	1	1	1
X39	G7		1	1	1	1	1	1	1	1	1	1	1	1	1	1	1	1	1	1	1	1	1	1	1	1	1	1	1	1	1	1	1	1	1	1	1	1
X40	H7		1	1	1	1	1	1	1	1	1	1	1	1	1	1	1	1	1	1	1	1	1	1	1	1	1	1	1	1	1	1	1	1	1	1	1	1
X41	A8		1	1	1	1	1	1	1	1	1	1	1	1	1	1	1	1	1	1	1	1	1	1	1	1	1	1	1	1	1	1	1	1	1	1	1	1
X42	B8		1	1	1	1	1	1	1	1	1	1	1	1	1	1	1	1	1	1	1	1	1	1	1	1	1	1	1	1	1	1	1	1	1	1	1	1
X43	C8		1	1	1	1	1	1	1	1	1	1	1	1	1	1	1	1	1	1	1	1	1	1	1	1	1	1	1	1	1	1	1	1	1	1	1	1
X44	D8		1	1	1	1	1	1	1	1	1	1	1	1	1	1	1	1	1	1	1	1	1	1	1	1	1	1	1	1	1	1	1	1	1	1	1	1
X45	E8		1	1	1	1	1	1	1	1	1	1	1	1	1	1	1	1	1	1	1	1	1	1	1	1	1	1	1	1	1	1	1	1	1	1	1	1
X46	F8		1	1	1	1	1	1	1	1	1	1	1	1	1	1	1	1	1	1	1	1	1	1	1	1	1	1	1	1	1	1	1	1	1	1	1	1
X47	G8		1	1	1	1	1	1	1	1	1	1	1	1	1	1	1	1	1	1	1	1	1	1	1	1	1	1	1	1	1	1	1	1	1	1	1	1
X48	H8		1	1	1	1	1	1	1	1	1	1	1	1	1	1	1	1	1	1	1	1	1	1	1	1	1	1	1	1	1	1	1	1	1	1	1	1
X49	A9		1	1	1	1	1	1	1	1	1	1	1	1	1	1	1	1	1	1	1	1	1	1	1	1	1	1	1	1	1	1	1	1	1	1	1	1
X50	B9		1	1	1	1	1	1	1	1	1	1	1	1	1	1	1	1	1	1	1	1	1	1	1	1	1	1	1	1	1	1	1	1	1	1	1	1
X51	C9		1	1	1	1	1	1	1	1	1	1	1	1	1	1	1	1	1	1	1	1	1	1	1	1	1	1	1	1	1	1	1	1	1	1	1	1
X52	D9		1	1	1	1	1	1	1	1	1	1	1	1	1	1	1	1	1	1	1	1	1	1	1	1	1	1	1	1	1	1	1	1	1	1	1	1
X53	E9		1	1	1	1	1	1	1	1	1	1	1	1	1	1	1	1	1	1	1	1	1	1	1	1	1	1	1	1	1	1	1	1	1	1	1	1
X54	F9		1	1	1	1	1	1	1	1	1	1	1	1	1	1	1	1	1	1	1	1	1	1	1	1	1	1	1	1	1	1	1	1	1	1	1	1
X55	G9		1	1	1	1	1	1	1	1	1	1	1	1	1	1	1	1	1	1	1	1	1	1	1	1	1	1	1	1	1	1	1	1	1	1	1	1
X56	H9		1	1	1	1	1	1	1	1	1	1	1	1	1	1	1	1	1	1	1	1	1	1	1	1	1	1	1	1	1	1	1	1	1	1	1	1
X57	A10		1	1	1	1	1	1	1	1	1	1	1	1	1	1	1	1	1	1	1	1	1	1	1	1	1	1	1	1	1	1	1	1	1	1	1	1
X58	B10		1	1	1	1	1	1	1	1	1	1	1	1	1	1	1	1	1	1	1	1	1	1	1	1	1	1	1	1	1	1	1	1	1	1	1	1
X59	C10		1	1	1	1	1	1	1	1	1	1	1	1	1	1	1	1	1	1	1	1	1	1	1	1	1	1	1	1	1	1	1	1	1	1	1	1
X60	D10		1	1	1	1	1	1	1	1	1	1	1	1	1	1	1	1	1	1	1	1	1	1	1	1	1	1	1	1	1	1	1	1	1	1	1	1
X61	E10		1	1	1	1	1	1	1	1	1	1	1	1	1	1	1	1	1	1	1	1	1	1	1	1	1	1	1	1	1	1	1	1	1	1	1	1
X62	F10		1	1	1	1	1	1	1	1	1	1	1	1	1	1	1	1	1	1	1	1	1	1	1	1	1	1	1	1	1	1	1	1	1	1	1	1
X63	G10		1	1	1	1	1	1	1	1	1	1	1	1	1	1	1	1	1	1	1	1	1	1	1	1	1	1	1	1	1	1	1	1	1	1	1	1
X64	H10		1	1	1	1	1	1	1	1	1	1	1	1	1	1	1	1	1	1	1	1	1	1	1	1	1	1	1	1	1	1	1	1	1	1	1	1
X65	A11		1	1	1	1	1	1	1	1	1	1	1	1	1	1	1	1	1	1	1	1	1	1	1	1	1	1	1	1	1	1	1	1	1	1	1	1
X66	B11		1	1	1	1	1	1	1	1	1	1	1	1	1	1	1	1	1	1	1	1	1	1	1	1	1	1	1	1	1	1	1	1	1	1	1	1
X67	C11		1	1	1	1	1	1	1	1	1	1	1	1	1	1	1	1	1	1	1	1	1	1	1	1	1	1	1	1	1	1	1	1	1	1	1	1
X68	D11		1	1	1	1	1	1	1	1	1	1	1	1	1	1	1	1	1	1	1	1	1	1	1	1	1	1	1	1	1	1	1	1	1	1	1	1
X69	E11		1	1	1	1	1	1	1	1	1	1	1	1	1	1	1	1	1	1	1	1	1	1	1	1	1	1	1	1	1	1	1	1	1	1	1	1
X70	F11		1	1	1	1	1	1	1	1	1	1	1	1	1	1	1	1	1	1	1	1	1	1	1	1	1	1	1	1	1	1	1	1	1	1	1	1
X71	G11		1	1	1	1	1	1	1	1	1	1	1	1	1	1	1	1	1	1	1	1	1	1	1	1	1	1	1	1	1	1	1	1	1	1	1	1
X72	H11		1	1	1	1	1	1	1	1	1	1	1	1	1	1	1	1	1	1	1	1	1	1	1	1	1	1	1	1	1	1	1	1	1	1	1	1
***Value not available / --- = Designated as an outlier
*Value extrapolated beyond standard range
OOR = Out of Range / OOR> = Out of Range Above / OOR< = Out of Range Below
Exp Conc = Expected Concentration / Obs Conc = Observed Concentration
Conc in Range = Unknown sample concentrations within range where standards recovery is 70-130%
