# Supplementary material for: Small Extracellular Vesicles Propagate the Inflammatory Response After Trauma
Source: Adv Sci (Weinh). 2021 Oct 28;8(24):2102381. doi: 10.1002/advs.202102381 (PMC8693079; doi:10.1002/advs.202102381)
Supplement: Supplementary file 13 — Supplemental Data 10 [file ADVS-8-2102381-s015.xlsx]

## Sheet: PT_HC_all_4h_terms_log2 0.135
enriched terms (enrichR)	percent overlap with signature	"-/+log10(p-value)"	reference	database
Plasminogen activating cascade Homo sapiens P00050 (P 2016)	13.3333	1.62517	1.30103	Panther 2016
Fibroblast growth factor 1 (BP 2019)	11.5385	1.51743	1.30103	Bioplanet 2019
RAGE/AGER and S100 Proteins in Cardiovascular Injury (EPC)	10	1.8716	1.30103	Elsevier Pathway Collection
ROS in Triggering Vascular Inflammation (EPC)	9.375	1.88279	1.30103	Elsevier Pathway Collection
MP:0005602 decreased angiogenesis (MMPL 2019)	7.04225	2.75845	1.30103	MGI_Mammalian Phenotype Level 4 2019
HIF1A as Master Regulator of Angiogenesis in Cancer (EPC)	6.81818	1.66779	1.30103	Elsevier Pathway Collection
positive regulation of leukocyte chemotaxis (GO:0002690; BP 2018)	6.55738	1.4296	1.30103	GO Biological Process 2018
Mast-Cell Activation without Degranulation (EPC)	6.12245	1.57867	1.30103	Elsevier Pathway Collection
Type 1 plasminogen deficiency (RDGRIF)	6.12245	1.55058	1.30103	Rare_Diseases_GeneRIF_Gene_List
Toll-like Receptor Independent Sterile Inflammation (EPC)	6.06061	1.76464	1.30103	Elsevier Pathway Collection
Plasmin Effects in Inflammation (EPC)	5.88235	2.01389	1.30103	Elsevier Pathway Collection
Scavenger Receptor OLR1 in Inflammation Related Endothelial Dysfunction (EPC)	5.88235	1.57246	1.30103	Elsevier Pathway Collection
Endothelial Cell Dysfunction in Glomerulonephritis (EPC)	5.45455	1.51603	1.30103	Elsevier Pathway Collection
Vascular Endothelial Cell Activation by Blood Coagulation Factors (EPC)	5.26316	1.54242	1.30103	Elsevier Pathway Collection
Blood coagulation Homo sapiens P00011 (P 2016)	5.26316	0.988445	1.30103	Panther 2016
CXC Chemokine Receptor Signaling (EPC)	4	1.30684	1.30103	Elsevier Pathway Collection
Respiratory distress syndrome infant (RDGRIF)	3.30579	1.45839	1.30103	Rare_Diseases_GeneRIF_Gene_List
Fibrosing alveolitis (RDGRIF)	3.1746	1.54528	1.30103	Rare_Diseases_GeneRIF_Gene_List
Acute respiratory distress syndrome (RDGRIF)	2.26244	1.31993	1.30103	Rare_Diseases_GeneRIF_Gene_List
Thrombospondin complex (JC)	1.89274	1.4891	1.30103	Jensen Compartments
NF-kappaB complex (JC)	1.27315	2.6961	1.30103	Jensen Compartments
VEGF-A complex (JC)	1.25196	1.35067	1.30103	Jensen Compartments
lipid biosynthetic process (GO:0008610; BP 2018)	-5.55556	-1.67789	-1.30103	GO Biological Process 2018
Sterol Regulatory Element-Binding Proteins (SREBP) signalling WP1982 (WP 2019)	-5.7971	-2.08623	-1.30103	Wiki Pathways 2019
regulation of steroid biosynthetic process (GO:0050810; BP 2018)	-9.09091	-2.44064	-1.30103	GO Biological Process 2018
regulation of cholesterol metabolic process (GO:0090181; BP 2018)	-9.7561	-2.44082	-1.30103	GO Biological Process 2018
regulation of cholesterol biosynthetic process (GO:0045540; BP 2018)	-10	-2.3086	-1.30103	GO Biological Process 2018
regulation of alcohol biosynthetic process (GO:1902930; BP 2018)	-11.7647	-2.29791	-1.30103	GO Biological Process 2018
superpathway of cholesterol biosynthesis Homo sapiens PWY66-5 (HCYC 2016)	-12	-2.4444	-1.30103	HumanCyc_2016
Cholesterol biosynthesis (BP 2019)	-12.5	-1.5021	-1.30103	Bioplanet 2019
cholesterol biosynthesis III (via desmosterol) Homo sapiens PWY66-4 (HCYC 2016)	-15.3846	-1.53933	-1.30103	HumanCyc_2016
cholesterol biosynthesis I Homo sapiens PWY66-341 (HCYC 2016)	-15.3846	-1.71542	-1.30103	HumanCyc_2016
cholesterol biosynthesis II (via 24,25-dihydrolanosterol) Homo sapiens PWY66-3 (HCYC 2016)	-15.3846	-1.84036	-1.30103	HumanCyc_2016
Cholesterol biosynthesis Homo sapiens P00014 (P 2016)	-18.1818	-1.52141	-1.30103	Panther 2016

## Sheet: PT_HC_all_24h_terms_log2 0.135
enriched terms (enrichR)	percent overlap with signature	"-/+log10(p-value)"	reference	database
Dissolution of fibrin clot (BP 2019)	37.5	2.13487	1.30103	Bioplanet 2019
Dissolution of Fibrin Clot Homo sapiens R-HSA-75205 (R 2016)	23.0769	1.42806	1.30103	Reactome 2016
Plasminogen activating cascade Homo sapiens P00050 (P 2016)	20	2.36472	1.30103	Panther 2016
Integrin beta-5 pathway (BP 2019)	17.6471	1.66535	1.30103	Bioplanet 2019
Beta5 beta6 beta7 and beta8 integrin cell surface interactions Homo sapiens 108637d6-618e-11e5-8ac5-06603eb7f303 (NN 2016)	17.6471	2.22315	1.30103	NCI Nature 2016
Fibroblast growth factor 1 (BP 2019)	15.3846	2.39669	1.30103	Bioplanet 2019
MP:0005164 abnormal response to injury (MMPL 2019)	11.9048	2.18898	1.30103	MGI_Mammalian Phenotype Level 4 2019
Validated transcriptional targets of AP1 family members Fra1 and Fra2 Homo sapiens 76d028a7-6196-11e5-8ac5-06603eb7f303 (NN 2016)	11.4286	2.42356	1.30103	NCI Nature 2016
FRA pathway (BP 2019)	10.8108	1.944	1.30103	Bioplanet 2019
HIF1A as Master Regulator of Angiogenesis in Cancer (EPC)	9.09091	1.88576	1.30103	Elsevier Pathway Collection
IL1B Expression Targets -> Nociception (EPC)	8.51064	1.8966	1.30103	Elsevier Pathway Collection
Blood coagulation Homo sapiens P00011 (P 2016)	7.89474	1.60621	1.30103	Panther 2016
Plasmin Effects in Inflammation (EPC)	7.35294	1.92695	1.30103	Elsevier Pathway Collection
Urokinase-type plasminogen activator (uPA) and uPAR-mediated signaling Homo sapiens 503076a2-6196-11e5-8ac5-06603eb7f303 (NN 2016)	7.14286	1.33206	1.30103	NCI Nature 2016
MP:0005602 decreased angiogenesis (MMPL 2019)	7.04225	1.3497	1.30103	MGI_Mammalian Phenotype Level 4 2019
Beta3 integrin cell surface interactions Homo sapiens c2800165-618d-11e5-8ac5-06603eb7f303 (NN 2016)	6.97674	1.39897	1.30103	NCI Nature 2016
AP-1 transcription factor network Homo sapiens 3ce2f9c5-6189-11e5-8ac5-06603eb7f303 (NN 2016)	5.7971	1.73355	1.30103	NCI Nature 2016
Mast-Cells De Novo Synthesized Mediators via IgE Independent Signaling (EPC)	5.55556	1.87985	1.30103	Elsevier Pathway Collection
Transforming growth factor beta type I receptor homodimeric complex (JC)	5.55556	2.27558	1.30103	Jensen Compartments
Condensed chromosome kinetochore (JC)	5.05051	1.49248	1.30103	Jensen Compartments
Condensed chromosome, centromeric region (JC)	4.62963	1.43849	1.30103	Jensen Compartments
Transforming growth factor beta receptor homodimeric complex (JC)	4.4586	2.2764	1.30103	Jensen Compartments
Proteins Involved in Chronic Obstructive Pulmonary Disease (EPC)	4.11765	1.69608	1.30103	Elsevier Pathway Collection
Kinetochore (JC)	4	1.31755	1.30103	Jensen Compartments
chromosome, centromeric region (JC)	3.27869	1.34509	1.30103	Jensen Compartments
Thrombospondin complex (JC)	2.83912	2.22936	1.30103	Jensen Compartments
platelet-derived growth factor complex (JC)	2.61194	1.36517	1.30103	Jensen Compartments
S100A8 complex (JC)	2.2792	1.37583	1.30103	Jensen Compartments
VEGF-A complex (JC)	2.19092	2.95816	1.30103	Jensen Compartments
NF-kappaB complex (JC)	2.08333	3.97467	1.30103	Jensen Compartments
BCL-2 complex (JC)	1.39018	1.54168	1.30103	Jensen Compartments
Weibel-Palade body (JC)	-7.07071	-2.44598	-1.30103	Jensen Compartments

## Sheet: PT_HC_4h_up cutoff log2 0.135
enriched terms	overlap	signature	percent overlap	p-value	Adjusted p-value	"-log10(p-value)"				genes	database
Plasminogen activating cascade Homo sapiens P00050	2	15	13.3333	0.000423295	0.0237045	1.62517		65.0407	505.2	PLAU;SERPINE1	Panther 2016
Fibroblast growth factor 1	3	26	11.5385	2.01185e-05	0.0303789	1.51743		56.2852	608.661	PLAU;ODC1;SERPINE1	Bioplanet 2019
RAGE/AGER and S100 Proteins in Cardiovascular Injury	3	30	10	3.12374e-05	0.0134399	1.8716		48.7805	506.044	PLAU;SERPINE1;CCL2	Elsevier Pathway Collection
ROS in Triggering Vascular Inflammation	3	32	9.375	3.80535e-05	0.013098	1.88279		45.7317	465.39	PLAU;CCL2;CXCL2	Elsevier Pathway Collection
MP:0005602 decreased angiogenesis	5	71	7.04225	3.31501e-07	0.00174403	2.75845		34.3525	512.526	SERPINE1;CCL2;GPR4;ANGPTL4;FBLN5	MGI_Mammalian Phenotype Level 4 2019
HIF1A as Master Regulator of Angiogenesis in Cancer	3	44	6.81818	9.9889e-05	0.0214886	1.66779		33.2594	306.368	SERPINE1;CCL2;VEGFC	Elsevier Pathway Collection
positive regulation of leukocyte chemotaxis (GO:0002690)	4	61	6.55738	7.2874e-06	0.0371876	1.4296		31.9872	378.388	SERPINE1;VEGFC;F2RL1;CXCL2	GO Biological Process 2018
Mast-Cell Activation without Degranulation	3	49	6.12245	0.000137973	0.0263835	1.57867		29.8656	265.459	STAT5A;IL1A;CCL2	Elsevier Pathway Collection
Type 1 plasminogen deficiency	3	49	6.12245	0.000137973	0.0281465	1.55058		29.8656	265.459	PLAU;SERPINE1;FBLN5	Rare_Diseases_GeneRIF_Gene_List
Toll-like Receptor Independent Sterile Inflammation	4	66	6.06061	9.99028e-06	0.0171933	1.76464		29.5639	340.396	IL1A;PAK1;CCL2;CXCL2	Elsevier Pathway Collection
Plasmin Effects in Inflammation	4	68	5.88235	1.12553e-05	0.00968517	2.01389		28.6944	326.963	IL1A;PLAU;SERPINE1;CCL2	Elsevier Pathway Collection
Scavenger Receptor OLR1 in Inflammation Related Endothelial Dysfunction	3	51	5.88235	0.000155511	0.0267634	1.57246		28.6944	251.615	SERPINE1;CCL2;CXCL2	Elsevier Pathway Collection
Endothelial Cell Dysfunction in Glomerulonephritis	3	55	5.45455	0.000194799	0.0304771	1.51603		26.6075	227.323	IL1A;CCL2;CXCL2	Elsevier Pathway Collection
Vascular Endothelial Cell Activation by Blood Coagulation Factors	3	57	5.26316	0.000216643	0.0286802	1.54242		25.6739	216.618	CCL2;F2RL1;CXCL2	Elsevier Pathway Collection
Blood coagulation Homo sapiens P00011	2	38	5.26316	0.00275079	0.102696	0.988445		25.6739	151.37	PLAU;SERPINE1	Panther 2016
CXC Chemokine Receptor Signaling	3	75	4	0.000487335	0.0493355	1.30684		19.5122	148.811	STAT5A;PAK1;CXCL2	Elsevier Pathway Collection
Respiratory distress syndrome infant	4	121	3.30579	0.000108565	0.0348027	1.45839		16.1258	147.199	IL1A;SERPINE1;CCL2;F2RL1	Rare_Diseases_GeneRIF_Gene_List
Fibrosing alveolitis	4	126	3.1746	0.000126967	0.0284915	1.54528		15.4859	138.933	SERPINE1;CCL2;F2RL1;FBLN5	Rare_Diseases_GeneRIF_Gene_List
Acute respiratory distress syndrome	5	221	2.26244	8.53307e-05	0.0478705	1.31993		11.0363	103.399	STAT5A;NR4A1;PAK1;PLAU;CCL2	Rare_Diseases_GeneRIF_Gene_List
Thrombospondin complex	6	317	1.89274	4.26099e-05	0.0324262	1.4891		9.2329	92.9146	IL1A;PLAU;SERPINE1;CCL2;VEGFC;ANGPTL4	Jensen Compartments
NF-kappaB complex	11	864	1.27315	8.81843e-07	0.00201325	2.6961		6.21048	86.5818	STAT5A;IL1A;NR4A1;PAK1;PLAU;SERPINE1;ODC1;CCL2;VEGFC;F2RL1;CXCL2	Jensen Compartments
VEGF-A complex	8	639	1.25196	3.90706e-05	0.0445991	1.35067		6.1071	61.988	NR4A1;PLAU;SERPINE1;CCL2;VEGFC;ANGPTL4;CXCL2;FBLN5	Jensen Compartments

## Sheet: PT_HC_24h_up cutoff log2 0.135
enriched terms	overlap	overlap	percent overlap	p-value	Adjusted p-value	"-log10(p-value)"				genes	database
Dissolution of fibrin clot	3	8	37.5	4.85459e-06	0.00733043	2.13487		83.3333	1019.63	PLAU;SERPINE1;PLAUR	Bioplanet 2019
Dissolution of Fibrin Clot Homo sapiens R-HSA-75205	3	13	23.0769	2.43921e-05	0.03732	1.42806		51.2821	544.679	PLAU;SERPINE1;PLAUR	Reactome 2016
Plasminogen activating cascade Homo sapiens P00050	3	15	20	3.85535e-05	0.00431799	2.36472		44.4444	451.709	PLAU;SERPINE1;PLAUR	Panther 2016
Integrin beta-5 pathway	3	17	17.6471	5.72441e-05	0.0216096	1.66535		39.2157	383.066	PLAU;PLAUR;SDC1	Bioplanet 2019
Beta5 beta6 beta7 and beta8 integrin cell surface interactions Homo sapiens 108637d6-618e-11e5-8ac5-06603eb7f303	3	17	17.6471	5.72441e-05	0.005982	2.22315		39.2157	383.066	PLAU;PLAUR;SDC1	NCI Nature 2016
Fibroblast growth factor 1	4	26	15.3846	5.31325e-06	0.0040115	2.39669		34.188	415.224	PLAU;ODC1;SERPINE1;PLAUR	Bioplanet 2019
MP:0005164 abnormal response to injury	5	42	11.9048	1.23015e-06	0.0064718	2.18898		26.455	360.01	PLAU;ADORA2B;KRT15;CCL2;PLA2G4A	MGI_Mammalian Phenotype Level 4 2019
Validated transcriptional targets of AP1 family members Fra1 and Fra2 Homo sapiens 76d028a7-6196-11e5-8ac5-06603eb7f303	4	35	11.4286	1.80422e-05	0.00377081	2.42356		25.3968	277.404	FOSL1;PLAU;PLAUR;CCL2	NCI Nature 2016
FRA pathway	4	37	10.8108	2.2602e-05	0.0113763	1.944		24.024	256.996	FOSL1;PLAU;PLAUR;CCL2	Bioplanet 2019
HIF1A as Master Regulator of Angiogenesis in Cancer	4	44	9.09091	4.53538e-05	0.013009	1.88576		20.202	202.041	SERPINE1;PLAUR;CCL2;VEGFC	Elsevier Pathway Collection
IL1B Expression Targets -> Nociception	4	47	8.51064	5.89808e-05	0.0126882	1.8966		18.9125	184.176	CSF3;PLAU;CCL2;PTHLH	Elsevier Pathway Collection
Blood coagulation Homo sapiens P00011	3	38	7.89474	0.000663267	0.024762	1.60621		17.5439	128.392	PLAU;SERPINE1;PLAUR	Panther 2016
Plasmin Effects in Inflammation	5	68	7.35294	1.37498e-05	0.0118317	1.92695		16.3399	182.916	IL1A;PLAU;SERPINE1;PLAUR;CCL2	Elsevier Pathway Collection
Urokinase-type plasminogen activator (uPA) and uPAR-mediated signaling Homo sapiens 503076a2-6196-11e5-8ac5-06603eb7f303	3	42	7.14286	0.000890953	0.0465523	1.33206		15.873	111.48	PLAU;SERPINE1;PLAUR	NCI Nature 2016
MP:0005602 decreased angiogenesis	5	71	7.04225	1.69926e-05	0.0446992	1.3497		15.6495	171.874	SERPINE1;PLAUR;CCL2;GPR4;ANGPTL4	MGI_Mammalian Phenotype Level 4 2019
Beta3 integrin cell surface interactions Homo sapiens c2800165-618d-11e5-8ac5-06603eb7f303	3	43	6.97674	0.000954671	0.0399053	1.39897		15.5039	107.816	PLAU;PLAUR;SDC1	NCI Nature 2016
AP-1 transcription factor network Homo sapiens 3ce2f9c5-6189-11e5-8ac5-06603eb7f303	4	69	5.7971	0.000265111	0.0184694	1.73355		12.8824	106.092	FOSL1;PLAU;CCL2;FOSB	NCI Nature 2016
Mast-Cells De Novo Synthesized Mediators via IgE Independent Signaling	5	90	5.55556	5.36368e-05	0.013187	1.87985		12.3457	121.398	IL1A;PLAU;ADORA2B;PLAUR;CCL2	Elsevier Pathway Collection
Transforming growth factor beta type I receptor homodimeric complex	6	108	5.55556	9.28909e-06	0.00530175	2.27558		12.3457	143.045	PPP1CC;SERPINE1;PMEPA1;VEGFC;F2RL1;PTHLH	Jensen Compartments
Condensed chromosome kinetochore	5	99	5.05051	8.45602e-05	0.0321752	1.49248		11.2233	105.253	PPP1CC;CENPH;NEK2;SKA1;NDC80	Jensen Compartments
Condensed chromosome, centromeric region	5	108	4.62963	0.000127671	0.036434	1.43849		10.2881	92.2434	PPP1CC;CENPH;NEK2;SKA1;NDC80	Jensen Compartments
Transforming growth factor beta receptor homodimeric complex	7	157	4.4586	6.95369e-06	0.00529176	2.2764		9.908	117.67	SPSB1;GDF15;SERPINE1;PMEPA1;VEGFC;F2RL1;PTHLH	Jensen Compartments
Proteins Involved in Chronic Obstructive Pulmonary Disease	7	170	4.11765	1.16986e-05	0.0201334	1.69608		9.15033	103.911	NQO1;CSF3;ADORA2B;SERPINE1;HEY2;PLAUR;CCL2	Elsevier Pathway Collection
Kinetochore	5	125	4	0.000253002	0.0481337	1.31755		8.88889	73.6188	PPP1CC;CENPH;NEK2;SKA1;NDC80	Jensen Compartments
chromosome, centromeric region	6	183	3.27869	0.000178093	0.0451762	1.34509		7.28597	62.9013	PPP1CC;CENPH;OIP5;NEK2;SKA1;NDC80	Jensen Compartments
Thrombospondin complex	9	317	2.83912	1.29152e-05	0.0058971	2.22936		6.30915	71.0227	IL1A;PLAU;HYAL2;SERPINE1;CCL2;VEGFC;SDC1;ANGPTL4;PTHLH	Jensen Compartments
platelet-derived growth factor complex	7	268	2.61194	0.000207833	0.0431347	1.36517		5.80431	49.2135	IL1A;PAK1;SERPINE1;CCL2;VEGFC;SDC1;FOSB	Jensen Compartments
S100A8 complex	8	351	2.2792	0.000184358	0.042089	1.37583		5.06489	43.5512	IL1A;CSF3;GDF15;STC2;PLAUR;CCL2;IFI44;G0S2	Jensen Compartments
VEGF-A complex	14	639	2.19092	9.64636e-07	0.00110113	2.95816		4.86872	67.4391	FOXC2;CSF3;DHH;GDF15;SERPINE1;PLAUR;VEGFC;SEMA3F;PTHLH;PLAU;HEY2;CCL2;SDC1;ANGPTL4	Jensen Compartments
NF-kappaB complex	18	864	2.08333	4.64325e-08	0.000106005	3.97467		4.62963	78.1725	NQO1;CSF3;SERPINE1;ODC1;LRRC17;PLAUR;PLA2G4A;VEGFC;PTHLH;FOSL1;IL1A;PAK1;PLAU;CCL2;F2RL1;SDC1;FOSB;CARD11	Jensen Compartments
BCL-2 complex	15	1079	1.39018	8.8087e-05	0.0287289	1.54168		3.08928	28.8452	NQO1;CSF3;GDF15;SERPINE1;ODC1;PLAUR;VEGFC;PTHLH;VMP1;IL1A;SFRP1;PAK1;CCL2;SDC1;CARD11	Jensen Compartments

## Sheet: PT_HC_4h_down cutoff log2 0.135
enriched terms	overlap	signature	percent overlap	p-value	Adjusted p-value	"log10(p-value)"				genes	database
lipid biosynthetic process (GO:0008610)	4	72	-5.55556	2.05711e-05	0.0209949	-1.67789		24.6914	266.46	SREBF1;PCYT2;LSS;FDFT1	GO Biological Process 2018
Sterol Regulatory Element-Binding Proteins (SREBP) signalling WP1982	4	69	-5.7971	1.73712e-05	0.00819923	-2.08623		25.7649	282.401	SREBF1;FASN;LSS;FDFT1	Wiki Pathways 2019
regulation of steroid biosynthetic process (GO:0050810)	4	44	-9.09091	2.84183e-06	0.00362547	-2.44064		40.404	516.002	SREBF1;FASN;LSS;FDFT1	GO Biological Process 2018
regulation of cholesterol metabolic process (GO:0090181)	4	41	-9.7561	2.13045e-06	0.00362389	-2.44082		43.3604	566.252	SREBF1;FASN;LSS;FDFT1	GO Biological Process 2018
regulation of cholesterol biosynthetic process (GO:0045540)	4	40	-10	1.92575e-06	0.00491356	-2.3086		44.4444	584.897	SREBF1;FASN;LSS;FDFT1	GO Biological Process 2018
regulation of alcohol biosynthetic process (GO:1902930)	4	34	-11.7647	9.86883e-07	0.00503607	-2.29791		52.2876	723.07	SREBF1;FASN;LSS;FDFT1	GO Biological Process 2018
superpathway of cholesterol biosynthesis Homo sapiens PWY66-5	3	25	-12	2.36462e-05	0.00359422	-2.4444		53.3333	568.123	LSS;ACAT2;FDFT1	HumanCyc_2016
Cholesterol biosynthesis	3	24	-12.5	2.08414e-05	0.0314705	-1.5021		55.5556	598.809	SREBF1;LSS;FDFT1	Bioplanet 2019
cholesterol biosynthesis III (via desmosterol) Homo sapiens PWY66-4	2	13	-15.3846	0.000380067	0.0288851	-1.53933		68.3761	538.473	LSS;FDFT1	HumanCyc_2016
cholesterol biosynthesis I Homo sapiens PWY66-341	2	13	-15.3846	0.000380067	0.0192567	-1.71542		68.3761	538.473	LSS;FDFT1	HumanCyc_2016
cholesterol biosynthesis II (via 24,25-dihydrolanosterol) Homo sapiens PWY66-3	2	13	-15.3846	0.000380067	0.0144426	-1.84036		68.3761	538.473	LSS;FDFT1	HumanCyc_2016
Cholesterol biosynthesis Homo sapiens P00014	2	11	-18.1818	0.000268764	0.0301016	-1.52141		80.8081	664.378	LSS;FDFT1	Panther 2016

## Sheet: PT_HC_24h_dow cutoff log2 0.135
enriched terms	overlap	signature	percent overlap	p-value	Adjusted p-value	"log10(p-value)"				genes	database
Weibel-Palade body	7	99	-7.07071	1.56862e-06	0.00358115	-2.44598		12.4047	165.793	THBD;ECM1;EMCN;SELPLG;VWF;FLT4;LYVE1	Jensen Compartments
