# Supplementary material for: Small Extracellular Vesicles Propagate the Inflammatory Response After Trauma
Source: Adv Sci (Weinh). 2021 Oct 28;8(24):2102381. doi: 10.1002/advs.202102381 (PMC8693079; doi:10.1002/advs.202102381)
Supplement: Supplementary file 14 — Supplemental Data 11 [file ADVS-8-2102381-s006.tsv]

gene_id	gene_version	gene_name	gene_biotype	gene_source	location	baseMean	log2FoldChange	lfcSE	pvalue	padj	significant	rank_log2_fold_change	rank_base_mean	rank_padj	max_rank			significantly regulated
ENSG00000167772	12	ANGPTL4	protein_coding	ensembl_havana	chr19:8363289-8374370:+	692.0474133	0.837520131	0.226680783	8.29E-08	6.54E-04	yes	1	4821	2	4821			113
ENSG00000106366	9	SERPINE1	protein_coding	ensembl_havana	chr7:101127104-101139247:+	40869.59926	0.72254899	0.469990211	1.95E-06	0.003336935	yes	2	25	9	25			significantly up cutoff log 2 0.135
ENSG00000150630	4	VEGFC	protein_coding	ensembl_havana	chr4:176683538-176792922:-	309.4075521	0.453124827	0.204846321	3.42E-06	0.003528395	yes	5	7807	14	7807			41
ENSG00000115758	13	ODC1	protein_coding	ensembl_havana	chr2:10439968-10448327:-	2855.065447	0.434405876	0.079517351	1.00E-10	1.59E-06	yes	6	1001	1	1001			significantly down cutoff log 2 -0.135
ENSG00000137965	11	IFI44	protein_coding	ensembl_havana	chr1:78649796-78664078:+	250.9079535	0.321338087	0.166426585	9.50E-06	0.007137904	yes	10	8503	20	8503			44
ENSG00000140092	14	FBLN5	protein_coding	ensembl_havana	chr14:91869412-91947987:-	48.23133791	0.301920111	0.237110899	4.96E-05	0.024491145	yes	11	12354	32	12354
ENSG00000081041	9	CXCL2	protein_coding	ensembl_havana	chr4:74097040-74099196:-	40.35536521	0.286992297	0.404276169	2.57E-05	0.013997323	yes	16	12678	29	12678
ENSG00000140463	14	BBS4	protein_coding	ensembl_havana	chr15:72686179-72738475:+	152.0823043	0.270485891	0.141645857	1.36E-05	0.008937448	yes	19	9950	24	9950
ENSG00000122861	16	PLAU	protein_coding	ensembl_havana	chr10:73909177-73917496:+	1734.70534	0.26929799	0.312274747	7.89E-05	0.030712478	yes	20	1870	40	1870
ENSG00000108691	9	CCL2	protein_coding	ensembl_havana	chr17:34255218-34257203:+	1753.704174	0.253007545	0.358412903	5.32E-05	0.025440266	yes	25	1839	33	1839
ENSG00000134986	14	NREP	protein_coding	ensembl_havana	chr5:111662621-111997464:-	1706.054394	0.246603411	0.147478892	3.52E-05	0.018506425	yes	26	1915	30	1915
ENSG00000158301	18	GPRASP2	protein_coding	ensembl_havana	chrX:102712176-102717733:+	241.9536838	0.233011228	0.140789524	4.43E-05	0.022566846	yes	27	8619	31	8619
ENSG00000149269	9	PAK1	protein_coding	ensembl_havana	chr11:77321707-77474635:-	188.3485513	0.21661941	0.144253028	8.37E-05	0.030712478	yes	29	9403	40	9403
ENSG00000159899	14	NPR2	protein_coding	ensembl_havana	chr9:35792154-35809732:+	445.1439987	0.206459954	0.095143691	1.94E-05	0.011066609	yes	32	6539	26	6539
ENSG00000171346	16	KRT15	protein_coding	ensembl_havana	chr17:41513745-41522529:-	51.53952229	0.205979624	0.199600304	2.03E-04	0.049201916	yes	33	12226	65	12226
ENSG00000062716	13	VMP1	protein_coding	ensembl_havana	chr17:59707192-59842255:+	2108.892043	0.203227805	0.077278216	5.95E-06	0.004939483	yes	34	1484	19	1484
ENSG00000164048	14	ZNF589	protein_coding	ensembl_havana	chr3:48241100-48299253:+	177.6306903	0.196954723	0.119773044	9.15E-05	0.032001005	yes	37	9570	44	9570
ENSG00000133739	16	LRRCC1	protein_coding	ensembl_havana	chr8:85107215-85146080:+	64.00442576	0.196804373	0.213528683	2.39E-04	0.05543067	yes	38	11786	68	11786
ENSG00000115008	6	IL1A	protein_coding	ensembl_havana	chr2:112773925-112784493:-	25.67909017	0.19227113	0.305566929	1.11E-04	0.033650343	yes	41	13532	49	13532
ENSG00000137135	18	ARHGEF39	protein_coding	ensembl_havana	chr9:35658875-35675866:-	60.34700746	0.188636466	0.193943772	2.77E-04	0.061631171	yes	43	11906	71	11906
ENSG00000124243	17	BCAS4	protein_coding	ensembl_havana	chr20:50794894-50882676:+	21.706482	0.174482173	0.251878552	2.43E-04	0.055645305	yes	46	13877	69	13877
ENSG00000196155	13	AC040160.1	protein_coding	ensembl_havana	chr16:67277510-67289499:+	563.5830088	0.174226876	0.061578313	1.51E-05	0.009541137	yes	47	5628	25	5628
ENSG00000154553	15	PDLIM3	protein_coding	ensembl_havana	chr4:185500660-185535612:-	127.2358396	0.171020128	0.144387713	3.53E-04	0.073403606	yes	48	10366	74	10366
ENSG00000225151	10	GOLGA2P7	transcribed_unprocessed_pseudogene	havana	chr15:84199311-84230136:-	88.36378192	0.165474623	0.135689668	3.93E-04	0.077559107	yes	49	11148	80	11148
ENSG00000137821	11	LRRC49	protein_coding	ensembl_havana	chr15:70853239-71053657:+	139.8325364	0.16406225	0.137993262	4.18E-04	0.078570533	yes	51	10141	81	10141
ENSG00000121895	8	TMEM156	protein_coding	ensembl_havana	chr4:38966744-39032922:-	87.47031121	0.163423726	0.169056579	4.61E-04	0.082749068	yes	52	11170	88	11170
ENSG00000154122	14	ANKH	protein_coding	ensembl_havana	chr5:14704800-14871778:-	447.224263	0.161962775	0.068257024	8.28E-05	0.030712478	yes	54	6526	40	6526
ENSG00000138463	9	SLC49A4	protein_coding	ensembl_havana	chr3:122795069-122881139:+	203.4851719	0.157865184	0.081807277	2.13E-04	0.050119117	yes	60	9176	66	9176
ENSG00000123358	20	NR4A1	protein_coding	ensembl_havana	chr12:52022832-52059507:+	34.93522507	0.156122175	0.232803083	3.36E-04	0.072709503	yes	63	12955	73	12955
ENSG00000115840	14	SLC25A12	protein_coding	ensembl_havana	chr2:171783405-171999859:-	373.7435923	0.155473171	0.064360237	1.10E-04	0.033650343	yes	64	7172	49	7172
ENSG00000085760	15	MTIF2	protein_coding	ensembl_havana	chr2:55236595-55269347:-	424.8940712	0.15509283	0.065979122	1.26E-04	0.036828222	yes	65	6709	54	6709
ENSG00000126561	16	STAT5A	protein_coding	ensembl_havana	chr17:42287547-42311943:+	516.3818446	0.152440654	0.101443857	4.49E-04	0.08138223	yes	68	5968	87	5968
ENSG00000177464	5	GPR4	protein_coding	ensembl_havana	chr19:45589764-45602212:-	543.8632999	0.146409162	0.120252931	6.83E-04	0.098500343	yes	72	5790	103	5790
ENSG00000176907	5	TCIM	protein_coding	ensembl_havana	chr8:40153482-40155310:+	595.0350948	0.146214494	0.222389473	4.06E-04	0.078570533	yes	73	5406	81	5406
ENSG00000070087	14	PFN2	protein_coding	ensembl_havana	chr3:149964904-150050788:-	1894.046122	0.146023318	0.052897443	9.53E-05	0.032001005	yes	74	1695	44	1695
ENSG00000263753	8	LINC00667	lncRNA	havana	chr18:5237826-5290608:+	256.1871672	0.144965328	0.077611902	4.29E-04	0.079676528	yes	76	8448	85	8448
ENSG00000110888	17	CAPRIN2	protein_coding	ensembl_havana	chr12:30709552-30754951:-	323.5878055	0.144751913	0.087853727	5.37E-04	0.090794573	yes	77	7654	92	7654
ENSG00000067992	15	PDK3	protein_coding	ensembl_havana	chrX:24465221-24550466:+	198.273059	0.143310788	0.097765173	6.59E-04	0.098500343	yes	80	9246	103	9246
ENSG00000128513	16	POT1	protein_coding	ensembl_havana	chr7:124822386-124929983:-	290.1167554	0.138854276	0.083706566	7.00E-04	0.098500343	yes	86	8010	103	8010
ENSG00000164251	5	F2RL1	protein_coding	ensembl_havana	chr5:76818933-76835315:+	607.8177195	0.13769333	0.179400272	7.05E-04	0.098500343	yes	90	5319	103	5319
ENSG00000112139	16	MDGA1	protein_coding	ensembl_havana	chr6:37630679-37699306:-	61.51515027	0.135740337	0.18635647	6.77E-04	0.098500343	yes	92	11863	103	11863
ENSG00000253522	6	MIR3142HG	lncRNA	havana	chr5:160438594-160487426:+	13.40621893	0.098802969	0.239940116	6.97E-05	0.028962383	yes	243	14765	38	14765	cutoff
ENSG00000118503	15	TNFAIP3	protein_coding	ensembl_havana	chr6:137867214-137883312:+	217.2504384	0.098372085	0.233600674	1.09E-04	0.033650343	yes	249	8979	49	8979
ENSG00000114923	17	SLC4A3	protein_coding	ensembl_havana	chr2:219627394-219641980:+	8.721309499	0.096769236	0.193228544	6.61E-04	0.098500343	yes	265	15692	103	15692
ENSG00000163734	4	CXCL3	protein_coding	ensembl_havana	chr4:74036589-74038807:-	15.11965842	0.089262655	0.215990948	1.63E-04	0.042167602	yes	353	14557	61	14557
ENSG00000041353	10	RAB27B	protein_coding	ensembl_havana	chr18:54717860-54895516:+	12.03803777	0.076287748	0.176114359	7.00E-04	0.098500343	yes	626	14992	103	14992
ENSG00000104951	16	IL4I1	protein_coding	ensembl_havana	chr19:49889654-49929539:-	121.7040833	0.065963013	0.168016685	5.53E-04	0.090794573	yes	969	10454	92	10454
ENSG00000172602	11	RND1	protein_coding	ensembl_havana	chr12:48857145-48865870:-	74.20240482	0.051521686	0.145090999	6.83E-04	0.098500343	yes	1829	11478	103	11478
ENSG00000056558	11	TRAF1	protein_coding	ensembl_havana	chr9:120902393-120929173:-	202.691262	0.045005257	0.142212253	1.68E-04	0.042737552	yes	2510	9188	62	9188
ENSG00000023445	15	BIRC3	protein_coding	ensembl_havana	chr11:102317450-102339403:+	102.9470699	0.041617969	0.132876348	3.16E-04	0.069303936	yes	3015	10812	72	10812
ENSG00000007908	16	SELE	protein_coding	ensembl_havana	chr1:169722640-169764705:-	471.2481529	0.040874776	0.142202098	4.93E-06	0.004323941	yes	3152	6346	17	6346
ENSG00000090339	9	ICAM1	protein_coding	ensembl_havana	chr19:10271093-10286615:+	1750.784466	0.036052635	0.121105227	4.43E-04	0.081325937	yes	4076	1842	86	4076
ENSG00000162692	12	VCAM1	protein_coding	ensembl_havana	chr1:100719742-100739045:+	185.7648813	0.032686409	0.122451108	4.88E-06	0.004323941	yes	4877	9441	17	9441
ENSG00000006210	7	CX3CL1	protein_coding	ensembl_havana	chr16:57372477-57385044:+	200.7501316	0.026921833	0.106283834	1.30E-04	0.037302239	yes	6457	9213	55	9213
ENSG00000064300	9	NGFR	protein_coding	ensembl_havana	chr17:49495293-49515008:+	9.097570201	0.018659682	0.09220073	8.30E-05	0.030712478	yes	9296	15602	40	15602
ENSG00000143786	8	CNIH3	protein_coding	ensembl_havana	chr1:224434660-224740554:+	15.14265777	-0.095858242	0.197396274	5.67E-04	0.090794573	yes	273	14554	92	14554
ENSG00000149930	18	TAOK2	protein_coding	ensembl_havana	chr16:29973868-29992261:+	2888.192049	-0.098962978	0.033603894	6.33E-04	0.097894818	yes	241	986	102	986
ENSG00000079805	16	DNM2	protein_coding	ensembl_havana	chr19:10718079-10833488:+	2728.298581	-0.09969369	0.032438905	4.16E-04	0.078570533	yes	237	1078	81	1078
ENSG00000183283	16	DAZAP2	protein_coding	ensembl_havana	chr12:51238724-51271362:+	3071.585077	-0.10360773	0.035494939	5.68E-04	0.090794573	yes	218	916	92	916
ENSG00000065000	18	AP3D1	protein_coding	ensembl_havana	chr19:2100988-2164468:-	4033.145289	-0.10408488	0.036025697	6.07E-04	0.094794978	yes	212	659	101	659
ENSG00000139641	12	ESYT1	protein_coding	ensembl_havana	chr12:56118250-56144671:+	4264.198274	-0.114077934	0.041524955	5.69E-04	0.090794573	yes	154	626	92	626
ENSG00000177731	16	FLII	protein_coding	ensembl_havana	chr17:18244815-18258738:-	5817.331656	-0.118914581	0.026706254	9.74E-07	0.002164992	yes	139	430	7	430
ENSG00000163565	18	IFI16	protein_coding	ensembl_havana	chr1:158999968-159055155:+	4252.516956	-0.11910322	0.044913422	5.59E-04	0.090794573	yes	138	627	92	627
ENSG00000160991	16	ORAI2	protein_coding	ensembl_havana	chr7:102433106-102456825:+	1888.08238	-0.126786139	0.033763565	1.27E-05	0.00870387	yes	114	1701	23	1701
ENSG00000196781	16	TLE1	protein_coding	ensembl_havana	chr9:81583683-81689547:-	792.089594	-0.127924397	0.052847156	5.50E-04	0.090794573	yes	110	4300	92	4300
ENSG00000105974	12	CAV1	protein_coding	ensembl_havana	chr7:116525001-116561184:+	35171.03447	-0.132130133	0.052882333	3.73E-04	0.075474345	yes	103	32	77	103
ENSG00000116396	14	KCNC4	protein_coding	ensembl_havana	chr1:110211343-110283100:+	526.6257372	-0.132304732	0.052929564	3.68E-04	0.075474345	yes	101	5892	77	5892
ENSG00000165512	5	ZNF22	protein_coding	ensembl_havana	chr10:45000923-45005326:+	1064.435769	-0.13328579	0.05048353	2.62E-04	0.05913538	yes	98	3276	70	3276
ENSG00000124831	19	LRRFIP1	protein_coding	ensembl_havana	chr2:237627587-237813682:+	2762.133622	-0.134981307	0.043445503	7.37E-05	0.029811389	yes	94	1060	39	1060
ENSG00000155229	21	MMS19	protein_coding	ensembl_havana	chr10:97458324-97498794:-	2067.18572	-0.13792404	0.046815839	9.73E-05	0.032001005	yes	89	1521	44	1521	cutoff
ENSG00000154258	17	ABCA9	protein_coding	ensembl_havana	chr17:68974488-69060949:-	57.81015475	-0.138504579	0.182618256	6.77E-04	0.098500343	yes	88	11992	103	11992
ENSG00000132613	15	MTSS2	protein_coding	ensembl_havana	chr16:70661204-70686053:-	967.7721795	-0.142316406	0.084901847	5.86E-04	0.092489497	yes	82	3583	100	3583
ENSG00000101216	11	GMEB2	protein_coding	ensembl_havana	chr20:63587602-63627101:-	333.4591329	-0.143922095	0.069025916	3.52E-04	0.073403606	yes	78	7566	74	7566
ENSG00000198691	13	ABCA4	protein_coding	ensembl_havana	chr1:93992834-94121148:-	98.66675791	-0.146009965	0.118156768	6.86E-04	0.098500343	yes	75	10921	103	10921
ENSG00000138650	9	PCDH10	protein_coding	ensembl_havana	chr4:133149294-133208606:+	5199.661119	-0.147014257	0.130684772	6.93E-04	0.098500343	yes	71	500	103	500
ENSG00000149925	20	ALDOA	protein_coding	ensembl_havana	chr16:30064164-30070457:+	208.4245141	-0.149715071	0.084514826	3.79E-04	0.075750171	yes	70	9109	79	9109
ENSG00000177469	13	CAVIN1	protein_coding	ensembl_havana	chr17:42402449-42423256:-	27281.33362	-0.151923232	0.06383792	1.43E-04	0.038991524	yes	69	54	58	69
ENSG00000270547	6	LINC01235	lncRNA	havana	chr9:13406380-13488125:-	357.5923928	-0.153310909	0.089593864	3.46E-04	0.073403606	yes	67	7302	74	7302
ENSG00000011451	20	WIZ	protein_coding	ensembl_havana	chr19:15419978-15449956:-	1573.642871	-0.15487562	0.036365342	4.14E-07	0.001305814	yes	66	2122	5	2122
ENSG00000079459	13	FDFT1	protein_coding	ensembl_havana	chr8:11795573-11839304:+	2527.640696	-0.157122643	0.153308471	5.36E-04	0.090794573	yes	62	1185	92	1185
ENSG00000120437	9	ACAT2	protein_coding	ensembl_havana	chr6:159762045-159779112:+	726.2822288	-0.157847194	0.177639761	5.06E-04	0.087819944	yes	61	4639	91	4639
ENSG00000134824	14	FADS2	protein_coding	ensembl_havana	chr11:61792980-61867354:+	5199.623319	-0.159295006	0.117920629	4.13E-04	0.078570533	yes	59	501	81	501
ENSG00000169710	9	FASN	protein_coding	ensembl_havana	chr17:82078338-82098294:-	4189.675752	-0.159846298	0.169352775	4.98E-04	0.087314719	yes	58	633	90	633
ENSG00000227500	10	SCAMP4	protein_coding	ensembl_havana	chr19:1905372-1926013:+	1074.638	-0.15990658	0.077795599	1.60E-04	0.042068176	yes	57	3251	59	3251
ENSG00000185813	10	PCYT2	protein_coding	ensembl_havana	chr17:81900965-81911464:-	672.3938096	-0.16065963	0.175368103	4.83E-04	0.085673614	yes	56	4933	89	4933
ENSG00000168066	20	SF1	protein_coding	ensembl_havana	chr11:64764606-64778786:-	3302.975752	-0.161586665	0.076975165	1.37E-04	0.037973834	yes	55	840	57	840
ENSG00000140853	15	NLRC5	protein_coding	ensembl_havana	chr16:56989485-57083531:+	741.9772646	-0.162746177	0.091200903	2.12E-04	0.050119117	yes	53	4551	66	4551
ENSG00000072310	17	SREBF1	protein_coding	ensembl_havana	chr17:17810399-17837011:-	636.1496758	-0.164795403	0.090410051	1.85E-04	0.045511263	yes	50	5151	64	5151
ENSG00000103018	17	CYB5B	protein_coding	ensembl_havana	chr16:69424619-69466264:+	3565.465321	-0.176064172	0.052780391	3.27E-06	0.003528395	yes	45	765	14	765
ENSG00000275342	5	PRAG1	protein_coding	ensembl_havana	chr8:8317736-8386439:-	1108.233091	-0.186915985	0.058847525	2.73E-06	0.003336935	yes	44	3150	9	3150
ENSG00000177374	13	HIC1	protein_coding	ensembl_havana	chr17:2054154-2063241:+	785.1420995	-0.189150597	0.11469117	1.11E-04	0.033650343	yes	42	4334	49	4334
ENSG00000269155	2	AL009178.2	lncRNA	havana	chr6:167795530-167798248:+	14.23098933	-0.19246672	0.294383651	1.34E-04	0.037754529	yes	40	14662	56	14662
ENSG00000276409	5	CCL14	protein_coding	ensembl_havana	chr17:35983288-35987004:-	11.78064664	-0.195891713	0.375500454	9.44E-06	0.007137904	yes	39	15041	20	15041
ENSG00000152284	5	TCF7L1	protein_coding	ensembl_havana	chr2:85133392-85310387:+	897.6823073	-0.201348281	0.159886949	1.72E-04	0.043196171	yes	36	3856	63	3856
ENSG00000174628	16	IQCK	protein_coding	ensembl_havana	chr16:19716456-19858467:+	210.3917617	-0.202746756	0.140550934	1.22E-04	0.036382046	yes	35	9077	53	9077
ENSG00000126107	15	HECTD3	protein_coding	ensembl_havana	chr1:45002540-45011324:-	1915.396383	-0.208919217	0.076836724	3.58E-06	0.003528395	yes	31	1673	14	1673
ENSG00000106351	13	AGFG2	protein_coding	ensembl_havana	chr7:100539203-100568220:+	1052.003853	-0.213416671	0.18274709	1.60E-04	0.042068176	yes	30	3318	59	3318
ENSG00000100280	16	AP1B1	protein_coding	ensembl_havana	chr22:29327680-29423179:-	4265.915644	-0.228090465	0.087955224	2.75E-06	0.003336935	yes	28	624	9	624
ENSG00000024422	12	EHD2	protein_coding	ensembl_havana	chr19:47713422-47743134:+	8681.904811	-0.25480931	0.08080184	1.66E-07	8.72E-04	yes	24	249	3	249
ENSG00000175567	10	UCP2	protein_coding	ensembl_havana	chr11:73974672-73983246:-	363.3399423	-0.255408388	0.293852707	9.63E-05	0.032001005	yes	23	7255	44	7255
ENSG00000264215	1	AC126365.1	lncRNA	havana	chr17:20788071-20789584:+	47.64568402	-0.260523996	0.268759859	9.70E-05	0.032001005	yes	22	12379	44	12379
ENSG00000178726	7	THBD	protein_coding	ensembl_havana	chr20:23045633-23049672:-	320.4267593	-0.264965412	0.146746841	1.96E-05	0.011066609	yes	21	7690	26	7690
ENSG00000101447	15	FAM83D	protein_coding	ensembl_havana	chr20:38926312-38953106:+	860.4505628	-0.273502969	0.152679327	1.90E-05	0.011066609	yes	18	4002	26	4002
ENSG00000167191	12	GPRC5B	protein_coding	ensembl_havana	chr16:19856691-19886167:-	1485.816381	-0.276621882	0.099330108	5.56E-07	0.001462673	yes	17	2277	6	2277
ENSG00000113763	12	UNC5A	protein_coding	ensembl_havana	chr5:176810519-176880898:+	40.92935678	-0.294464067	0.292925463	6.60E-05	0.028162237	yes	15	12654	37	12654
ENSG00000157613	11	CREB3L1	protein_coding	ensembl_havana	chr11:46277662-46321409:+	261.1271478	-0.29604679	0.32828715	5.98E-05	0.027768938	yes	14	8388	34	8388
ENSG00000149212	12	SESN3	protein_coding	ensembl_havana	chr11:95165513-95232541:-	274.9864064	-0.297306023	0.281007075	6.37E-05	0.027931505	yes	13	8203	35	8203
ENSG00000106511	6	MEOX2	protein_coding	ensembl_havana	chr7:15611212-15686683:-	92.58357201	-0.299928673	0.300294767	6.22E-05	0.027931505	yes	12	11048	35	11048
ENSG00000128203	7	ASPHD2	protein_coding	ensembl_havana	chr22:26429260-26445015:+	308.9402004	-0.362259186	0.200552159	1.13E-05	0.008109871	yes	9	7810	22	7810
ENSG00000160285	15	LSS	protein_coding	ensembl_havana	chr21:46188141-46228824:-	1594.2216	-0.384886899	0.163822989	2.61E-06	0.003336935	yes	8	2080	9	2080
ENSG00000128917	8	DLL4	protein_coding	ensembl_havana	chr15:40929340-40939073:+	1450.755342	-0.394978266	0.128914655	3.26E-07	0.001286439	yes	7	2344	4	2344
ENSG00000133110	15	POSTN	protein_coding	ensembl_havana	chr13:37562583-37598844:-	146.6819284	-0.61822721	0.238707251	1.10E-06	0.002164992	yes	4	10034	7	10034
ENSG00000279086	1	AC073130.3	TEC	havana	chr7:116209234-116211511:-	36.1697783	-0.663810904	0.334369963	2.43E-06	0.003336935	yes	3	12892	9	12892
