# Supplementary material for: Small Extracellular Vesicles Propagate the Inflammatory Response After Trauma
Source: Adv Sci (Weinh). 2021 Oct 28;8(24):2102381. doi: 10.1002/advs.202102381 (PMC8693079; doi:10.1002/advs.202102381)
Supplement: Supplementary file 15 — Supplemental Data 12 [file ADVS-8-2102381-s003.tsv]

gene_id	gene_version	gene_name	gene_biotype	gene_source	location	baseMean	log2FoldChange	lfcSE	pvalue	padj	significant	rank_log2_fold_change	rank_base_mean	rank_padj	max_rank			significantly regulated genes
ENSG00000167772	12	ANGPTL4	protein_coding	ensembl_havana	chr19:8363289-8374370:+	692.0474133	1.085581349	0.197411605	7.49E-11	4.09E-07	yes	1	4821	3	4821			231
ENSG00000110031	12	LPXN	protein_coding	ensembl_havana	chr11:58526871-58578220:-	296.1231768	0.656618293	0.252873238	2.13E-06	0.002686863	yes	5	7951	13	7951			significantly up cutoff log2 0.135
ENSG00000087494	16	PTHLH	protein_coding	ensembl_havana	chr12:27958084-27972733:-	23.83796477	0.630012986	0.322166614	7.04E-06	0.005128573	yes	6	13692	22	13692			89
ENSG00000171346	16	KRT15	protein_coding	ensembl_havana	chr17:41513745-41522529:-	51.53952229	0.573895615	0.213619226	2.82E-06	0.003128608	yes	7	12226	14	12226			significantly down cutoff log2 -0.135
ENSG00000177464	5	GPR4	protein_coding	ensembl_havana	chr19:45589764-45602212:-	543.8632999	0.569783115	0.141627725	6.62E-08	1.67E-04	yes	8	5790	5	5790			114
ENSG00000102287	19	GABRE	protein_coding	ensembl_havana	chrX:151953124-151974680:-	86.48925362	0.51474245	0.152388958	9.21E-07	0.001372513	yes	12	11197	11	11197
ENSG00000150630	4	VEGFC	protein_coding	ensembl_havana	chr4:176683538-176792922:-	309.4075521	0.479218329	0.164161576	3.74E-06	0.003546737	yes	13	7807	17	7807
ENSG00000106366	9	SERPINE1	protein_coding	ensembl_havana	chr7:101127104-101139247:+	40869.59926	0.472116557	0.417204013	3.04E-05	0.011074857	yes	14	25	45	45
ENSG00000122861	16	PLAU	protein_coding	ensembl_havana	chr10:73909177-73917496:+	1734.70534	0.452348015	0.34200207	4.24E-05	0.013865023	yes	15	1870	50	1870
ENSG00000101188	5	NTSR1	protein_coding	ensembl_havana	chr20:62708836-62762771:+	85.59288296	0.450916112	0.213060683	1.98E-05	0.00810308	yes	16	11218	37	11218
ENSG00000115758	13	ODC1	protein_coding	ensembl_havana	chr2:10439968-10448327:-	2855.065447	0.44964802	0.072732298	1.42E-11	1.86E-07	yes	17	1001	1	1001
ENSG00000108342	12	CSF3	protein_coding	ensembl_havana	chr17:40015361-40017813:+	35.8641405	0.448817835	0.297724071	4.07E-05	0.013625619	yes	18	12903	49	12903
ENSG00000137965	11	IFI44	protein_coding	ensembl_havana	chr1:78649796-78664078:+	250.9079535	0.434000467	0.12609788	1.80E-06	0.002457287	yes	19	8503	12	8503
ENSG00000121895	8	TMEM156	protein_coding	ensembl_havana	chr4:38966744-39032922:-	87.47031121	0.423096266	0.221248857	3.37E-05	0.011494573	yes	21	11170	48	11170
ENSG00000062716	13	VMP1	protein_coding	ensembl_havana	chr17:59707192-59842255:+	2108.892043	0.421200419	0.06802853	2.27E-11	1.86E-07	yes	22	1484	1	1484
ENSG00000137135	18	ARHGEF39	protein_coding	ensembl_havana	chr9:35658875-35675866:-	60.34700746	0.407585867	0.23417158	4.78E-05	0.014511921	yes	24	11906	54	11906
ENSG00000149269	9	PAK1	protein_coding	ensembl_havana	chr11:77321707-77474635:-	188.3485513	0.382573451	0.135944314	1.08E-05	0.00654322	yes	29	9403	25	9403
ENSG00000164251	5	F2RL1	protein_coding	ensembl_havana	chr5:76818933-76835315:+	607.8177195	0.36264984	0.278269601	1.03E-04	0.021006127	yes	32	5319	80	5319
ENSG00000176692	8	FOXC2	protein_coding	ensembl_havana	chr16:86566829-86569728:+	278.3974723	0.352788744	0.124666944	1.25E-05	0.007071417	yes	36	8160	29	8160
ENSG00000139549	4	DHH	protein_coding	ensembl_havana	chr12:49086656-49094801:-	33.58993354	0.348625499	0.311802852	1.16E-04	0.022313582	yes	38	13027	84	13027
ENSG00000110888	17	CAPRIN2	protein_coding	ensembl_havana	chr12:30709552-30754951:-	323.5878055	0.343136556	0.112213548	7.66E-06	0.00522947	yes	41	7654	24	7654
ENSG00000154553	15	PDLIM3	protein_coding	ensembl_havana	chr4:185500660-185535612:-	127.2358396	0.341834482	0.174215778	6.96E-05	0.017293977	yes	42	10366	66	10366
ENSG00000115008	6	IL1A	protein_coding	ensembl_havana	chr2:112773925-112784493:-	25.67909017	0.33241357	0.385229238	8.21E-05	0.018430336	yes	47	13532	72	13532
ENSG00000128606	13	LRRC17	protein_coding	ensembl_havana	chr7:102913000-102945111:+	261.5145101	0.328945608	0.118727556	1.57E-05	0.007569902	yes	48	8380	34	8380
ENSG00000135547	9	HEY2	protein_coding	ensembl_havana	chr6:125747664-125761269:+	73.3660507	0.327160407	0.345318976	1.18E-04	0.022313582	yes	51	11504	84	11504
ENSG00000104147	9	OIP5	protein_coding	ensembl_havana	chr15:41309273-41332591:-	117.842018	0.319229108	0.171390861	1.01E-04	0.020941308	yes	56	10524	79	10524
ENSG00000102802	10	MEDAG	protein_coding	ensembl_havana	chr13:30906271-30925572:+	444.0517501	0.314295568	0.134003882	4.31E-05	0.013865023	yes	60	6549	50	6549
ENSG00000112139	16	MDGA1	protein_coding	ensembl_havana	chr6:37630679-37699306:-	61.51515027	0.299646181	0.277594833	2.08E-04	0.032401781	yes	64	11863	104	11863
ENSG00000267519	6	AC020916.1	lncRNA	havana	chr19:13823880-13842928:-	149.6881661	0.297128031	0.227976914	2.26E-04	0.033623627	yes	65	9992	110	9992
ENSG00000175592	9	FOSL1	protein_coding	ensembl_havana	chr11:65892049-65900573:-	547.8453412	0.292301463	0.220503394	2.39E-04	0.034470323	yes	66	5761	111	5761
ENSG00000115884	11	SDC1	protein_coding	ensembl_havana	chr2:20200797-20225433:-	86.64551021	0.289096569	0.217482585	2.49E-04	0.035459865	yes	68	11191	115	11191
ENSG00000011422	12	PLAUR	protein_coding	ensembl_havana	chr19:43646095-43670547:-	1002.300643	0.286849339	0.196433054	2.37E-04	0.034470323	yes	69	3472	111	3472
ENSG00000164048	14	ZNF589	protein_coding	ensembl_havana	chr3:48241100-48299253:+	177.6306903	0.27780277	0.131928397	8.88E-05	0.019153151	yes	73	9570	76	9570
ENSG00000142494	13	SLC47A1	protein_coding	ensembl_havana	chr17:19495385-19579034:+	31.68943739	0.266592475	0.255685019	3.23E-04	0.043022201	yes	76	13145	123	13145
ENSG00000068001	14	HYAL2	protein_coding	ensembl_havana	chr3:50317790-50322782:-	6054.462852	0.262534184	0.119268597	7.56E-05	0.017882143	yes	77	409	67	409
ENSG00000131459	13	GFPT2	protein_coding	ensembl_havana	chr5:180300698-180353336:-	202.1577401	0.261837149	0.201387132	3.66E-04	0.047261334	yes	78	9194	127	9194
ENSG00000181019	13	NQO1	protein_coding	ensembl_havana	chr16:69706996-69726668:-	3285.287119	0.260343916	0.14564426	1.98E-04	0.031537272	yes	80	846	102	846
ENSG00000146143	19	PRIM2	protein_coding	ensembl_havana	chr6:57314805-57646850:+	182.5114571	0.25709978	0.144651948	2.08E-04	0.032401781	yes	82	9487	104	9487
ENSG00000117650	13	NEK2	protein_coding	ensembl_havana	chr1:211658657-211675630:-	228.4182676	0.24853197	0.171084645	3.88E-04	0.049704268	yes	89	8805	128	8805
ENSG00000011198	10	ABHD5	protein_coding	ensembl_havana	chr3:43690108-43734371:+	517.1970437	0.244203282	0.122610267	1.40E-04	0.024609952	yes	91	5960	93	5960
ENSG00000171621	14	SPSB1	protein_coding	ensembl_havana	chr1:9292894-9369532:+	631.7385142	0.243475366	0.095576282	2.92E-05	0.010893851	yes	92	5168	44	5168
ENSG00000069812	11	HES2	protein_coding	ensembl_havana	chr1:6412418-6424670:-	118.6071528	0.243304336	0.180682322	4.63E-04	0.054833827	yes	93	10511	132	10511
ENSG00000116741	8	RGS2	protein_coding	ensembl_havana	chr1:192809039-192812275:+	131.0569272	0.241366408	0.145548527	3.03E-04	0.040746337	yes	97	10303	122	10303
ENSG00000106089	12	STX1A	protein_coding	ensembl_havana	chr7:73699206-73719672:-	115.881905	0.234456134	0.168141223	4.99E-04	0.057162824	yes	100	10559	142	10559
ENSG00000124225	16	PMEPA1	protein_coding	ensembl_havana	chr20:57648392-57711536:-	494.2924833	0.231238974	0.124224437	2.10E-04	0.032401781	yes	103	6143	104	6143
ENSG00000080986	13	NDC80	protein_coding	ensembl_havana	chr18:2571557-2616635:+	405.2822805	0.231081906	0.161423007	4.97E-04	0.057162824	yes	104	6893	142	6893
ENSG00000072041	17	SLC6A15	protein_coding	ensembl_havana	chr12:84859491-84913615:-	25.10604326	0.222918606	0.26535017	4.67E-04	0.054833827	yes	108	13581	132	13581
ENSG00000170425	3	ADORA2B	protein_coding	ensembl_havana	chr17:15944917-15975746:+	105.0132187	0.217020074	0.173757006	7.32E-04	0.070314966	yes	112	10786	166	10786
ENSG00000153044	10	CENPH	protein_coding	ensembl_havana	chr5:69189574-69210357:+	121.9648235	0.216512176	0.150969878	5.95E-04	0.063360907	yes	114	10449	154	10449
ENSG00000133739	16	LRRCC1	protein_coding	ensembl_havana	chr8:85107215-85146080:+	64.00442576	0.213391979	0.210961674	7.59E-04	0.071436163	yes	116	11786	174	11786
ENSG00000075643	6	MOCOS	protein_coding	ensembl_havana	chr18:36187497-36272157:+	74.99213984	0.21317276	0.167448789	7.63E-04	0.071436163	yes	117	11463	174	11463
ENSG00000158201	10	ABHD3	protein_coding	ensembl_havana	chr18:21650901-21704780:-	72.31233779	0.210165628	0.154887951	7.25E-04	0.070314966	yes	119	11534	166	11534
ENSG00000169684	13	CHRNA5	protein_coding	ensembl_havana	chr15:78565520-78595269:+	83.18448256	0.209342621	0.155282816	7.42E-04	0.070314966	yes	121	11275	166	11275
ENSG00000113739	10	STC2	protein_coding	ensembl_havana	chr5:173314713-173329503:-	394.2758544	0.209054826	0.200439157	8.44E-04	0.074367175	yes	122	6978	184	6978
ENSG00000257576	1	HSPD1P4	processed_pseudogene	havana	chr12:56511002-56512703:+	140.0077562	0.208259265	0.167486253	8.43E-04	0.074367175	yes	124	10134	184	10134
ENSG00000205100	2	HSP90AA4P	transcribed_processed_pseudogene	havana	chr4:189472965-189475192:+	170.3338152	0.20520186	0.178132264	9.27E-04	0.077555267	yes	127	9696	196	9696
ENSG00000008394	13	MGST1	protein_coding	ensembl_havana	chr12:16347142-16609259:+	1052.253615	0.202740844	0.110421784	2.77E-04	0.03820603	yes	129	3316	119	3316
ENSG00000125740	14	FOSB	protein_coding	ensembl_havana	chr19:45467995-45475179:+	12.81428087	0.201715695	0.358830617	8.13E-05	0.018430336	yes	131	14850	72	14850
ENSG00000198286	9	CARD11	protein_coding	ensembl_havana	chr7:2906141-3043945:-	706.9082848	0.200390959	0.127498571	5.50E-04	0.059668091	yes	132	4739	146	4739
ENSG00000123689	6	G0S2	protein_coding	ensembl_havana	chr1:209675412-209676390:+	19.80979203	0.199629247	0.313103109	2.60E-04	0.036583962	yes	134	14052	116	14052
ENSG00000115840	14	SLC25A12	protein_coding	ensembl_havana	chr2:171783405-171999859:-	373.7435923	0.199622649	0.087168042	7.32E-05	0.017882143	yes	135	7172	67	7172
ENSG00000175352	11	NRIP3	protein_coding	ensembl_havana	chr11:8980576-9004049:-	161.0486826	0.198352387	0.202571606	9.77E-04	0.080488473	yes	136	9824	198	9824
ENSG00000104332	12	SFRP1	protein_coding	ensembl_havana	chr8:41261962-41309473:-	173.0096657	0.197687663	0.183844037	0.001058375	0.083816178	yes	138	9637	207	9637
ENSG00000111863	12	ADTRP	protein_coding	ensembl_havana	chr6:11712054-11807046:-	168.4188075	0.196883406	0.203530162	9.92E-04	0.081311512	yes	141	9727	200	9727
ENSG00000116711	10	PLA2G4A	protein_coding	ensembl_havana	chr1:186828949-186988981:+	231.0835771	0.18568008	0.22909885	9.15E-04	0.07728827	yes	149	8763	194	8763
ENSG00000130513	6	GDF15	protein_coding	ensembl_havana	chr19:18374731-18389176:+	1358.393565	0.184405915	0.142781514	0.001151382	0.087788855	yes	150	2502	215	2502
ENSG00000154839	10	SKA1	protein_coding	ensembl_havana	chr18:50375040-50394168:+	208.2699892	0.1843161	0.172124224	0.001361872	0.097489806	yes	151	9111	228	9111
ENSG00000272734	1	ADIRF-AS1	lncRNA	havana	chr10:86965345-86971311:-	25.40546034	0.182903613	0.233221336	8.96E-04	0.076414991	yes	152	13552	192	13552
ENSG00000001617	12	SEMA3F	protein_coding	ensembl_havana	chr3:50155045-50189075:+	2910.687326	0.18104014	0.121122915	8.24E-04	0.074346451	yes	157	983	181	983
ENSG00000100558	9	PLEK2	protein_coding	ensembl_havana	chr14:67386984-67412167:-	146.9414032	0.179586643	0.132219449	0.001108802	0.086015403	yes	160	10029	210	10029
ENSG00000213190	4	MLLT11	protein_coding	ensembl_havana	chr1:151060397-151069544:+	1024.095465	0.178085442	0.102831618	4.77E-04	0.055420024	yes	163	3400	141	3400
ENSG00000254635	6	WAC-AS1	lncRNA	havana	chr10:28522652-28533066:-	282.9223173	0.177844501	0.088691962	2.20E-04	0.03310415	yes	164	8093	107	8093
ENSG00000180730	4	SHISA2	protein_coding	ensembl_havana	chr13:26044597-26051031:-	21.84237592	0.175781451	0.318258367	1.80E-04	0.02975204	yes	168	13867	98	13867
ENSG00000117152	13	RGS4	protein_coding	ensembl_havana	chr1:163068775-163076802:+	439.7749771	0.174661781	0.245629585	8.09E-04	0.073688179	yes	171	6584	179	6584
ENSG00000227653	1	ISCA1P6	processed_pseudogene	havana	chr2:128518788-128519177:-	18.60353842	0.171721632	0.224075364	0.001094363	0.085983216	yes	175	14165	208	14165
ENSG00000159593	15	NAE1	protein_coding	ensembl_havana	chr16:66802875-66873256:-	751.4396382	0.171465666	0.075397779	1.05E-04	0.021006127	yes	177	4498	80	4498
ENSG00000213430	6	HSPD1P1	processed_pseudogene	havana	chr5:21882585-21884310:+	556.9033484	0.170684384	0.129306777	0.001357918	0.097489806	yes	179	5690	228	5690
ENSG00000231799	2	PA2G4P6	processed_pseudogene	havana	chr9:89449558-89450754:+	18.60860908	0.166704058	0.213207047	0.00130375	0.094781568	yes	188	14164	225	14164
ENSG00000108691	9	CCL2	protein_coding	ensembl_havana	chr17:34255218-34257203:+	1753.704174	0.162619267	0.256301466	7.01E-04	0.069681858	yes	195	1839	164	1839
ENSG00000186298	12	PPP1CC	protein_coding	ensembl_havana	chr12:110719680-110742939:-	3033.81039	0.161568001	0.077019296	2.17E-04	0.03310415	yes	198	935	107	935
ENSG00000168003	16	SLC3A2	protein_coding	ensembl_havana	chr11:62856102-62888875:+	1801.133092	0.161324595	0.101468214	8.77E-04	0.075287214	yes	199	1789	189	1789
ENSG00000155393	13	HEATR3	protein_coding	ensembl_havana	chr16:50065970-50107272:+	348.330936	0.157239034	0.100753087	0.001009313	0.081909226	yes	213	7408	202	7408
ENSG00000066697	14	MSANTD3	protein_coding	ensembl_havana	chr9:100427156-100451711:+	834.8217981	0.149584411	0.096319216	0.001184566	0.089593386	yes	228	4126	216	4126
ENSG00000070087	14	PFN2	protein_coding	ensembl_havana	chr3:149964904-150050788:-	1894.046122	0.147869119	0.065612984	1.89E-04	0.03075072	yes	234	1695	101	1695
ENSG00000006652	14	IFRD1	protein_coding	ensembl_havana	chr7:112422968-112481017:+	335.0464587	0.143803718	0.084147646	9.22E-04	0.077495399	yes	250	7550	195	7550
ENSG00000096746	17	HNRNPH3	protein_coding	ensembl_havana	chr10:68331174-68343191:+	1912.272781	0.14148243	0.083268695	9.98E-04	0.08138323	yes	257	1677	201	1677
ENSG00000085760	15	MTIF2	protein_coding	ensembl_havana	chr2:55236595-55269347:-	424.8940712	0.139805661	0.079015207	8.77E-04	0.075287214	yes	264	6709	189	6709
ENSG00000196155	13	AC040160.1	protein_coding	ensembl_havana	chr16:67277510-67289499:+	563.5830088	0.139605275	0.069203583	4.68E-04	0.054833827	yes	265	5628	132	5628
ENSG00000111875	8	ASF1A	protein_coding	ensembl_havana	chr6:118894152-118909171:+	444.1900294	0.137519915	0.084578079	0.001306694	0.094781568	yes	269	6547	225	6547
ENSG00000070610	14	GBA2	protein_coding	ensembl_havana	chr9:35736866-35749228:-	1877.673455	0.134849122	0.07305959	8.35E-04	0.074367175	yes	279	1717	184	1717	cutoff
ENSG00000168685	15	IL7R	protein_coding	ensembl_havana	chr5:35852695-35879603:+	30.33272683	0.125266541	0.246688822	6.61E-04	0.066930265	yes	329	13230	162	13230
ENSG00000154734	15	ADAMTS1	protein_coding	ensembl_havana	chr21:26835755-26845409:-	461.9929648	0.120738349	0.261303456	3.29E-04	0.043431965	yes	351	6416	124	6416
ENSG00000041353	10	RAB27B	protein_coding	ensembl_havana	chr18:54717860-54895516:+	12.03803777	0.116210228	0.238332034	7.23E-04	0.070314966	yes	371	14992	166	14992
ENSG00000170540	15	ARL6IP1	protein_coding	ensembl_havana	chr16:18791669-18801572:-	2643.991378	0.113533019	0.051135479	7.87E-04	0.072536181	yes	389	1121	176	1121
ENSG00000108468	15	CBX1	protein_coding	ensembl_havana	chr17:48070052-48101478:-	1711.550999	0.105497143	0.038971683	3.55E-04	0.046170377	yes	448	1906	126	1906
ENSG00000163734	4	CXCL3	protein_coding	ensembl_havana	chr4:74036589-74038807:-	15.11965842	0.092840504	0.218498559	7.29E-04	0.070314966	yes	572	14557	166	14557
ENSG00000253522	6	MIR3142HG	lncRNA	havana	chr5:160438594-160487426:+	13.40621893	0.090748969	0.22133093	5.44E-04	0.059668091	yes	602	14765	146	14765
ENSG00000023734	11	STRAP	protein_coding	ensembl_havana	chr12:15882387-15903478:+	2739.241104	0.086330383	0.031015917	8.26E-04	0.074346451	yes	663	1072	181	1072
ENSG00000117477	12	CCDC181	protein_coding	ensembl_havana	chr1:169394870-169460669:-	7.508052049	0.076516143	0.190334204	0.001397769	0.099193179	yes	804	16036	231	16036
ENSG00000007908	16	SELE	protein_coding	ensembl_havana	chr1:169722640-169764705:-	471.2481529	0.047598335	0.167064027	4.55E-05	0.014328331	yes	2091	6346	52	6346
ENSG00000162692	12	VCAM1	protein_coding	ensembl_havana	chr1:100719742-100739045:+	185.7648813	0.041850158	0.155975198	1.94E-05	0.00810308	yes	2619	9441	37	9441
ENSG00000006210	7	CX3CL1	protein_coding	ensembl_havana	chr16:57372477-57385044:+	200.7501316	0.031799382	0.128274755	4.65E-04	0.054833827	yes	4084	9213	132	9213
ENSG00000134817	10	APLNR	protein_coding	ensembl_havana	chr11:57233577-57237314:-	27.54111269	-0.07996839	0.196401857	0.001205313	0.090222376	yes	746	13416	219	13416
ENSG00000087274	17	ADD1	protein_coding	ensembl_havana	chr4:2843857-2930076:+	4880.450696	-0.088658189	0.034266319	0.001237771	0.091813456	yes	638	540	220	638
ENSG00000197226	12	TBC1D9B	protein_coding	ensembl_havana	chr5:179862066-179907859:-	3431.017223	-0.0985052	0.037426866	6.43E-04	0.065880129	yes	510	801	158	801
ENSG00000111676	15	ATN1	protein_coding	ensembl_havana	chr12:6924463-6942321:+	3388.570196	-0.100539802	0.0433852	0.00123514	0.091813456	yes	496	815	220	815
ENSG00000177731	16	FLII	protein_coding	ensembl_havana	chr17:18244815-18258738:-	5817.331656	-0.102471139	0.027249932	1.33E-05	0.007251322	yes	478	430	30	478
ENSG00000005884	18	ITGA3	protein_coding	ensembl_havana	chr17:50055968-50090481:+	3587.228962	-0.110648455	0.052734017	0.001191162	0.089593386	yes	411	763	216	763
ENSG00000124831	19	LRRFIP1	protein_coding	ensembl_havana	chr2:237627587-237813682:+	2762.133622	-0.112695036	0.0469649	5.33E-04	0.059668091	yes	395	1060	146	1060
ENSG00000149930	18	TAOK2	protein_coding	ensembl_havana	chr16:29973868-29992261:+	2888.192049	-0.112731939	0.036588325	7.77E-05	0.017938736	yes	394	986	71	986
ENSG00000186716	21	BCR	protein_coding	ensembl_havana	chr22:23179704-23318037:+	3630.422033	-0.124706402	0.069686949	0.001314586	0.094933976	yes	333	748	227	748
ENSG00000167658	16	EEF2	protein_coding	ensembl_havana	chr19:3976056-3985463:-	63854.89524	-0.124793228	0.066021381	0.001045255	0.083178943	yes	332	16	205	332
ENSG00000160991	16	ORAI2	protein_coding	ensembl_havana	chr7:102433106-102456825:+	1888.08238	-0.12571053	0.037315976	1.38E-05	0.007306682	yes	323	1701	31	1701
ENSG00000116396	14	KCNC4	protein_coding	ensembl_havana	chr1:110211343-110283100:+	526.6257372	-0.131220978	0.065627714	6.42E-04	0.065880129	yes	296	5892	158	5892
ENSG00000112659	14	CUL9	protein_coding	ensembl_havana	chr6:43182184-43224587:+	636.7259405	-0.131660121	0.070041756	8.48E-04	0.074372547	yes	294	5145	187	5145
ENSG00000006451	8	RALA	protein_coding	ensembl_havana	chr7:39623565-39708120:+	6428.940978	-0.132373364	0.057054302	2.66E-04	0.036913002	yes	290	373	118	373
ENSG00000139641	12	ESYT1	protein_coding	ensembl_havana	chr12:56118250-56144671:+	4264.198274	-0.133651468	0.049760569	8.71E-05	0.019030975	yes	281	626	75	626
ENSG00000156642	17	NPTN	protein_coding	ensembl_havana	chr15:73560014-73634134:-	1567.610929	-0.135478161	0.07182745	7.42E-04	0.070314966	yes	276	2134	166	2134	cutoff
ENSG00000138613	14	APH1B	protein_coding	ensembl_havana	chr15:63276018-63309126:+	486.5468987	-0.140748775	0.073954659	6.11E-04	0.064581063	yes	261	6212	155	6212
ENSG00000172831	13	CES2	protein_coding	ensembl_havana	chr16:66934444-66945096:+	561.1204842	-0.141145004	0.078466652	7.88E-04	0.072536181	yes	259	5651	176	5651
ENSG00000269155	2	AL009178.2	lncRNA	havana	chr6:167795530-167798248:+	14.23098933	-0.148368544	0.235759028	0.00102841	0.08264079	yes	233	14662	204	14662
ENSG00000165512	5	ZNF22	protein_coding	ensembl_havana	chr10:45000923-45005326:+	1064.435769	-0.154113642	0.065997135	1.25E-04	0.022985892	yes	219	3276	88	3276
ENSG00000287023	1	AC018978.1	lncRNA	havana_tagene	chr10:4747846-4785100:-	16.82315108	-0.155813932	0.222331959	0.001255769	0.092453731	yes	216	14343	222	14343
ENSG00000103018	17	CYB5B	protein_coding	ensembl_havana	chr16:69424619-69466264:+	3565.465321	-0.157445295	0.061269715	5.40E-05	0.01549163	yes	212	765	57	765
ENSG00000135636	14	DYSF	protein_coding	ensembl_havana	chr2:71453722-71686768:+	9789.861067	-0.161146803	0.091933658	5.80E-04	0.062153504	yes	201	204	152	204
ENSG00000261087	1	ZNNT1	lncRNA	havana	chr8:101166805-101169629:-	18.54081697	-0.161228269	0.22940232	0.00109623	0.085983216	yes	200	14171	208	14171
ENSG00000168077	14	SCARA3	protein_coding	ensembl_havana	chr8:27633868-27676776:+	5277.389609	-0.163433632	0.104402163	9.00E-04	0.076414991	yes	194	489	192	489
ENSG00000163913	11	IFT122	protein_coding	ensembl_havana	chr3:129440036-129520507:+	632.0290288	-0.163827847	0.098073744	6.88E-04	0.069174948	yes	192	5166	163	5166
ENSG00000143603	19	KCNN3	protein_coding	ensembl_havana	chr1:154697455-154870281:-	77.84401468	-0.16781427	0.225431346	0.001109492	0.086015403	yes	187	11392	210	11392
ENSG00000126107	15	HECTD3	protein_coding	ensembl_havana	chr1:45002540-45011324:-	1915.396383	-0.168398446	0.08068769	1.98E-04	0.031537272	yes	185	1673	102	1673
ENSG00000283154	2	IQCJ-SCHIP1	protein_coding	havana	chr3:158962235-159897366:+	144.8985427	-0.169766457	0.129079441	0.001389277	0.099019208	yes	183	10061	230	10061
ENSG00000011451	20	WIZ	protein_coding	ensembl_havana	chr19:15419978-15449956:-	1573.642871	-0.16986561	0.043389567	2.06E-07	4.23E-04	yes	182	2122	8	2122
ENSG00000110237	5	ARHGEF17	protein_coding	ensembl_havana	chr11:73308276-73369388:+	2181.739897	-0.169944304	0.119188827	0.001118471	0.086080244	yes	181	1426	213	1426
ENSG00000037280	16	FLT4	protein_coding	ensembl_havana	chr5:180601506-180649624:-	1305.719456	-0.171300088	0.096392284	4.62E-04	0.054833827	yes	178	2619	132	2619
ENSG00000116604	18	MEF2D	protein_coding	ensembl_havana	chr1:156463727-156500779:-	1240.790885	-0.172272746	0.058601085	1.04E-05	0.00654322	yes	174	2796	25	2796
ENSG00000147113	17	DIPK2B	protein_coding	ensembl_havana	chrX:45148373-45200901:-	3767.07303	-0.173948056	0.101955593	5.39E-04	0.059668091	yes	172	714	146	714
ENSG00000177374	13	HIC1	protein_coding	ensembl_havana	chr17:2054154-2063241:+	785.1420995	-0.175203572	0.11988853	9.60E-04	0.079904704	yes	170	4334	197	4334
ENSG00000139289	13	PHLDA1	protein_coding	ensembl_havana	chr12:76025447-76033932:-	5005.063255	-0.176195063	0.130890927	0.001191445	0.089593386	yes	167	520	216	520
ENSG00000143369	15	ECM1	protein_coding	ensembl_havana	chr1:150508062-150513789:+	212.9437085	-0.177180408	0.136893408	0.001280878	0.09373852	yes	166	9044	224	9044
ENSG00000155229	21	MMS19	protein_coding	ensembl_havana	chr10:97458324-97498794:-	2067.18572	-0.177679009	0.061593525	1.16E-05	0.006793105	yes	165	1521	28	1521
ENSG00000135318	12	NT5E	protein_coding	ensembl_havana	chr6:85449584-85495791:+	3498.762825	-0.179058301	0.118148391	8.07E-04	0.073688179	yes	161	782	179	782
ENSG00000106852	15	LHX6	protein_coding	ensembl_havana	chr9:122202577-122229626:-	376.1538064	-0.179743652	0.202364285	0.001257682	0.092453731	yes	159	7147	222	7147
ENSG00000172037	14	LAMB2	protein_coding	ensembl_havana	chr3:49121114-49133118:-	6136.969294	-0.180046665	0.07808506	8.37E-05	0.018551501	yes	158	402	74	402
ENSG00000198911	12	SREBF2	protein_coding	ensembl_havana	chr22:41833079-41907307:+	3071.557253	-0.181222159	0.093750743	2.61E-04	0.036583962	yes	156	917	116	917
ENSG00000110799	13	VWF	protein_coding	ensembl_havana	chr12:5948874-6124770:-	67957.92558	-0.181521728	0.136535409	0.001133025	0.086792897	yes	155	15	214	214
ENSG00000196975	16	ANXA4	protein_coding	ensembl_havana	chr2:69644425-69827112:+	1213.010261	-0.18176134	0.086575265	1.58E-04	0.026900667	yes	154	2859	96	2859
ENSG00000167632	16	TRAPPC9	protein_coding	ensembl_havana	chr8:139727725-140458579:-	549.2063026	-0.181900285	0.081789071	1.06E-04	0.021029352	yes	153	5753	83	5753
ENSG00000184792	16	OSBP2	protein_coding	ensembl_havana	chr22:30693782-30907824:+	744.8632982	-0.186308924	0.117697726	6.29E-04	0.065688654	yes	148	4536	157	4536
ENSG00000160013	9	PTGIR	protein_coding	ensembl_havana	chr19:46620468-46625089:-	73.81114683	-0.191323902	0.207664988	0.001040234	0.083178943	yes	147	11490	205	11490
ENSG00000136859	10	ANGPTL2	protein_coding	ensembl_havana	chr9:127087348-127122635:-	1152.68158	-0.19189579	0.110609428	4.03E-04	0.051222791	yes	146	3016	129	3016
ENSG00000151967	18	SCHIP1	protein_coding	ensembl_havana	chr3:159839861-159897360:+	124.4885414	-0.193123717	0.161115324	0.001112381	0.086015403	yes	145	10410	210	10410
ENSG00000007129	18	CEACAM21	protein_coding	ensembl_havana	chr19:41549518-41586844:+	14.43741339	-0.194246322	0.298034586	3.41E-04	0.044692449	yes	144	14637	125	14637
ENSG00000159314	11	ARHGAP27	protein_coding	ensembl_havana	chr17:45393902-45434421:-	1048.155052	-0.195961083	0.152388497	9.75E-04	0.080488473	yes	143	3332	198	3332
ENSG00000105974	12	CAV1	protein_coding	ensembl_havana	chr7:116525001-116561184:+	35171.03447	-0.196138331	0.073994249	2.22E-05	0.008472135	yes	142	32	41	142
ENSG00000135966	13	TGFBRAP1	protein_coding	ensembl_havana	chr2:105264391-105329735:-	2163.048546	-0.197210747	0.117962426	4.48E-04	0.054833827	yes	140	1442	132	1442
ENSG00000242732	4	RTL5	protein_coding	ensembl_havana	chrX:72127110-72131901:-	89.36724995	-0.197554694	0.162203567	0.001019169	0.082301654	yes	139	11125	203	11125
ENSG00000166484	20	MAPK7	protein_coding	ensembl_havana	chr17:19377721-19383544:+	508.550296	-0.197811155	0.084952466	6.54E-05	0.016763569	yes	137	6029	64	6029
ENSG00000165028	12	NIPSNAP3B	protein_coding	ensembl_havana	chr9:104764129-104777764:+	18.14006621	-0.199708559	0.251444672	6.42E-04	0.065880129	yes	133	14213	158	14213
ENSG00000135002	12	RFK	protein_coding	ensembl_havana	chr9:76385526-76394517:-	2052.430514	-0.202598773	0.151751193	8.30E-04	0.074346451	yes	130	1535	181	1535
ENSG00000159388	6	BTG2	protein_coding	ensembl_havana	chr1:203305491-203309602:+	2379.551104	-0.203078235	0.144106778	7.36E-04	0.070314966	yes	128	1275	166	1275
ENSG00000138650	9	PCDH10	protein_coding	ensembl_havana	chr4:133149294-133208606:+	5199.661119	-0.206129674	0.16316053	8.56E-04	0.074661314	yes	126	500	188	500
ENSG00000274180	1	NATD1	protein_coding	ensembl_havana	chr17:21238870-21253410:-	422.5998933	-0.207921892	0.157356257	7.83E-04	0.072536181	yes	125	6734	176	6734
ENSG00000137878	17	GCOM1	protein_coding	ensembl_havana	chr15:57591908-57714745:+	320.6716369	-0.208269656	0.192381462	8.74E-04	0.075287214	yes	123	7686	189	7686
ENSG00000101447	15	FAM83D	protein_coding	ensembl_havana	chr20:38926312-38953106:+	860.4505628	-0.20975544	0.135337986	5.20E-04	0.059154958	yes	120	4002	144	4002
ENSG00000275342	5	PRAG1	protein_coding	ensembl_havana	chr8:8317736-8386439:-	1108.233091	-0.212715598	0.070412318	5.56E-06	0.004555666	yes	118	3150	20	3150
ENSG00000087237	12	CETP	protein_coding	ensembl_havana	chr16:56961923-56983845:+	96.34103167	-0.213946366	0.224958925	6.98E-04	0.069681858	yes	115	10970	164	10970
ENSG00000215012	9	RTL10	protein_coding	ensembl_havana	chr22:19846138-19854896:-	1019.530789	-0.216525626	0.116650426	2.36E-04	0.034470323	yes	113	3417	111	3417
ENSG00000121104	8	FAM117A	protein_coding	ensembl_havana	chr17:49710332-49789180:-	177.8330407	-0.219224733	0.196758967	7.27E-04	0.070314966	yes	111	9565	166	9565
ENSG00000242088	1	AC090602.1	processed_pseudogene	havana	chr15:24910874-24911125:-	46.03429397	-0.220951109	0.230634396	6.20E-04	0.065112541	yes	110	12450	156	12450
ENSG00000110876	9	SELPLG	protein_coding	ensembl_havana	chr12:108622277-108633959:-	62.01346438	-0.221192476	0.253957086	5.23E-04	0.059154958	yes	109	11842	144	11842
ENSG00000109046	15	WSB1	protein_coding	ensembl_havana	chr17:27294076-27315926:+	6392.582706	-0.224555354	0.180481627	6.54E-04	0.066542117	yes	107	377	161	377
ENSG00000279086	1	AC073130.3	TEC	havana	chr7:116209234-116211511:-	36.1697783	-0.227657143	0.239008552	5.45E-04	0.059668091	yes	106	12892	146	12892
ENSG00000106351	13	AGFG2	protein_coding	ensembl_havana	chr7:100539203-100568220:+	1052.003853	-0.230620853	0.17887931	5.80E-04	0.062153504	yes	105	3318	152	3318
ENSG00000013288	9	MAN2B2	protein_coding	ensembl_havana	chr4:6575189-6623362:+	1257.243028	-0.231638929	0.096680511	4.67E-05	0.014446992	yes	102	2753	53	2753
ENSG00000167861	16	HID1	protein_coding	ensembl_havana	chr17:74950742-74973166:-	1148.049361	-0.23432966	0.181488249	5.48E-04	0.059668091	yes	101	3028	146	3028
ENSG00000120885	22	CLU	protein_coding	ensembl_havana	chr8:27596917-27614700:-	13432.67877	-0.234840383	0.255461896	4.54E-04	0.054833827	yes	99	134	132	134
ENSG00000177000	13	MTHFR	protein_coding	ensembl_havana	chr1:11785723-11806455:-	747.3618302	-0.238539287	0.131075555	2.20E-04	0.03310415	yes	98	4522	107	4522
ENSG00000072952	18	MRVI1	protein_coding	ensembl_havana	chr11:10573091-10693988:-	82.64975755	-0.242225772	0.237011503	4.64E-04	0.054833827	yes	96	11286	132	11286
ENSG00000187210	14	GCNT1	protein_coding	ensembl_havana	chr9:76419850-76651203:+	644.5519635	-0.242410983	0.179562047	4.67E-04	0.054833827	yes	95	5097	132	5097
ENSG00000133561	15	GIMAP6	protein_coding	ensembl_havana	chr7:150625375-150632648:-	3647.95094	-0.242890918	0.090328665	1.88E-05	0.00810308	yes	94	740	37	740
ENSG00000186918	14	ZNF395	protein_coding	ensembl_havana	chr8:28345590-28402701:-	267.8702478	-0.247826063	0.149715271	2.86E-04	0.039125106	yes	90	8299	120	8299
ENSG00000126878	13	AIF1L	protein_coding	ensembl_havana	chr9:131096476-131123152:+	519.9838871	-0.248848172	0.186834863	4.33E-04	0.05416814	yes	88	5938	131	5938
ENSG00000024422	12	EHD2	protein_coding	ensembl_havana	chr19:47713422-47743134:+	8681.904811	-0.252602887	0.077228041	2.86E-06	0.003128608	yes	87	249	14	249
ENSG00000177106	16	EPS8L2	protein_coding	ensembl_havana	chr11:694438-727727:+	43.3622262	-0.253961679	0.21219637	4.20E-04	0.052936818	yes	86	12566	130	12566
ENSG00000144711	16	IQSEC1	protein_coding	ensembl_havana	chr3:12897043-13283281:-	561.4891493	-0.255413639	0.136388838	1.72E-04	0.02912639	yes	85	5643	97	5643
ENSG00000071246	11	VASH1	protein_coding	ensembl_havana	chr14:76761468-76783015:+	8827.348846	-0.255559915	0.161075278	2.97E-04	0.040231777	yes	84	241	121	241
ENSG00000196562	14	SULF2	protein_coding	ensembl_havana	chr20:47656348-47786616:-	2592.555987	-0.256171532	0.122953017	1.04E-04	0.021006127	yes	83	1153	80	1153
ENSG00000164035	10	EMCN	protein_coding	ensembl_havana	chr4:100395341-100880126:-	1514.744967	-0.260340959	0.154428911	2.40E-04	0.034470323	yes	81	2217	111	2217
ENSG00000182240	16	BACE2	protein_coding	ensembl_havana	chr21:41167801-41282530:+	3206.082225	-0.261666519	0.086802096	7.20E-06	0.005128573	yes	79	870	22	870
ENSG00000107485	18	GATA3	protein_coding	ensembl_havana	chr10:8045378-8075198:+	486.7971214	-0.267148709	0.098501675	1.85E-05	0.00810308	yes	75	6209	37	6209
ENSG00000064999	15	ANKS1A	protein_coding	ensembl_havana	chr6:34889255-35091406:+	1419.643365	-0.27012544	0.114843364	5.01E-05	0.014705875	yes	74	2397	55	2397
ENSG00000158270	12	COLEC12	protein_coding	ensembl_havana	chr18:316737-500722:-	507.8400492	-0.282588394	0.123494559	5.67E-05	0.015556892	yes	72	6035	59	6035
ENSG00000072310	17	SREBF1	protein_coding	ensembl_havana	chr17:17810399-17837011:-	636.1496758	-0.282651997	0.112604349	3.25E-05	0.011347162	yes	71	5151	47	5151
ENSG00000176641	11	RNF152	protein_coding	ensembl_havana	chr18:61808067-61894247:-	667.9090743	-0.285568792	0.166813999	1.78E-04	0.02975204	yes	70	4961	98	4961
ENSG00000143127	13	ITGA10	protein_coding	ensembl_havana	chr1:145891208-145910111:-	1117.366566	-0.290384359	0.154003916	1.27E-04	0.023186696	yes	67	3121	90	3121
ENSG00000079102	16	RUNX1T1	protein_coding	ensembl_havana	chr8:91954967-92103286:-	316.125342	-0.308221647	0.177807852	1.36E-04	0.024220623	yes	63	7735	92	7735
ENSG00000100280	16	AP1B1	protein_coding	ensembl_havana	chr22:29327680-29423179:-	4265.915644	-0.309346904	0.08033351	7.28E-07	0.001193612	yes	62	624	10	624
ENSG00000102575	13	ACP5	protein_coding	ensembl_havana	chr19:11574660-11579008:-	91.86095571	-0.310498383	0.409120086	6.19E-05	0.016109784	yes	61	11073	63	11073
ENSG00000189058	9	APOD	protein_coding	ensembl_havana	chr3:195568705-195584033:-	36.55357131	-0.314348134	0.263784122	1.82E-04	0.029767502	yes	59	12863	100	12863
ENSG00000091622	16	PITPNM3	protein_coding	ensembl_havana	chr17:6451263-6556555:-	67.84950522	-0.315792428	0.177280859	1.18E-04	0.022313582	yes	58	11662	84	11662
ENSG00000132613	15	MTSS2	protein_coding	ensembl_havana	chr16:70661204-70686053:-	967.7721795	-0.318556515	0.113669362	1.49E-05	0.007402292	yes	57	3583	32	3583
ENSG00000182022	18	CHST15	protein_coding	ensembl_havana	chr10:124007668-124093598:-	733.4645985	-0.319360255	0.144340094	5.48E-05	0.01549163	yes	55	4601	57	4601
ENSG00000167191	12	GPRC5B	protein_coding	ensembl_havana	chr16:19856691-19886167:-	1485.816381	-0.32366639	0.082197685	6.18E-07	0.001124754	yes	54	2277	9	2277
ENSG00000020181	18	ADGRA2	protein_coding	ensembl_havana	chr8:37784191-37844896:+	1106.384315	-0.324460988	0.131465932	3.15E-05	0.011214291	yes	53	3155	46	3155
ENSG00000113763	12	UNC5A	protein_coding	ensembl_havana	chr5:176810519-176880898:+	40.92935678	-0.32708325	0.277851792	1.55E-04	0.026661159	yes	52	12654	94	12654
ENSG00000164056	11	SPRY1	protein_coding	ensembl_havana	chr4:123396795-123403760:+	146.6000606	-0.327485149	0.245676472	1.53E-04	0.026661159	yes	50	10036	94	10036
ENSG00000186642	16	PDE2A	protein_coding	ensembl_havana	chr11:72576141-72674591:-	488.4788964	-0.32864809	0.212057614	1.32E-04	0.023822622	yes	49	6197	91	6197
ENSG00000120457	12	KCNJ5	protein_coding	ensembl_havana	chr11:128891356-128921163:+	18.5634825	-0.333678492	0.391836656	7.61E-05	0.017882143	yes	46	14168	67	14168
ENSG00000147408	14	CSGALNACT1	protein_coding	ensembl_havana	chr8:19404161-19758029:-	572.61773	-0.337428544	0.15972969	5.70E-05	0.015556892	yes	45	5556	59	5556
ENSG00000110057	8	UNC93B1	protein_coding	ensembl_havana	chr11:67991100-68004982:-	111.5065568	-0.340671615	0.191159947	9.03E-05	0.01921627	yes	44	10644	77	10644
ENSG00000133800	9	LYVE1	protein_coding	ensembl_havana	chr11:10556966-10611689:-	5987.411833	-0.341462004	0.238250869	1.24E-04	0.022985892	yes	43	419	88	419
ENSG00000163554	15	SPTA1	protein_coding	ensembl_havana	chr1:158610704-158686715:-	14.88647762	-0.343564416	0.399536886	6.78E-05	0.017095349	yes	40	14586	65	14586
ENSG00000165507	9	DEPP1	protein_coding	ensembl_havana	chr10:44970981-44978809:-	10972.01514	-0.346992345	0.238826939	1.15E-04	0.022313582	yes	39	179	84	179
ENSG00000064692	19	SNCAIP	protein_coding	ensembl_havana	chr5:122311354-122464219:+	426.2528163	-0.351745346	0.174796521	5.87E-05	0.015556892	yes	37	6700	59	6700
ENSG00000167992	13	VWCE	protein_coding	ensembl_havana	chr11:61258286-61295316:-	387.443651	-0.352848446	0.217167729	9.41E-05	0.019784311	yes	35	7039	78	7039
ENSG00000160285	15	LSS	protein_coding	ensembl_havana	chr21:46188141-46228824:-	1594.2216	-0.352906168	0.136845791	2.12E-05	0.008472135	yes	34	2080	41	2080
ENSG00000143816	8	WNT9A	protein_coding	ensembl_havana	chr1:227918656-227947932:-	383.3134223	-0.355169188	0.178675587	5.88E-05	0.015556892	yes	33	7091	59	7091
ENSG00000198585	11	NUDT16	protein_coding	ensembl_havana	chr3:131381671-131388830:+	1120.233826	-0.366559829	0.117781523	6.21E-06	0.004850896	yes	31	3111	21	3111
ENSG00000171115	4	GIMAP8	protein_coding	ensembl_havana	chr7:150450630-150479393:+	2389.432827	-0.381662362	0.113658135	3.23E-06	0.003312842	yes	30	1264	16	1264
ENSG00000151692	15	RNF144A	protein_coding	ensembl_havana	chr2:6917412-7068286:+	273.4455195	-0.385614939	0.205054316	5.02E-05	0.014705875	yes	28	8226	55	8226
ENSG00000198691	13	ABCA4	protein_coding	ensembl_havana	chr1:93992834-94121148:-	98.66675791	-0.386741064	0.159663953	2.18E-05	0.008472135	yes	27	10921	41	10921
ENSG00000178726	7	THBD	protein_coding	ensembl_havana	chr20:23045633-23049672:-	320.4267593	-0.391286311	0.120162336	3.89E-06	0.003546737	yes	26	7690	17	7690
ENSG00000137474	22	MYO7A	protein_coding	ensembl_havana	chr11:77128246-77215241:+	136.9933605	-0.391485083	0.307625997	7.64E-05	0.017882143	yes	25	10192	67	10192
ENSG00000162591	16	MEGF6	protein_coding	ensembl_havana	chr1:3487951-3611508:-	621.5269745	-0.408437245	0.14924207	1.02E-05	0.00654322	yes	23	5215	25	5215
ENSG00000140853	15	NLRC5	protein_coding	ensembl_havana	chr16:56989485-57083531:+	741.9772646	-0.428976885	0.093809602	6.05E-08	1.67E-04	yes	20	4551	5	4551
ENSG00000175567	10	UCP2	protein_coding	ensembl_havana	chr11:73974672-73983246:-	363.3399423	-0.544618559	0.335240313	1.75E-05	0.007959276	yes	11	7255	35	7255
ENSG00000154258	17	ABCA9	protein_coding	ensembl_havana	chr17:68974488-69060949:-	57.81015475	-0.550541537	0.310911748	1.46E-05	0.007402292	yes	10	11992	32	11992
ENSG00000157613	11	CREB3L1	protein_coding	ensembl_havana	chr11:46277662-46321409:+	261.1271478	-0.553069636	0.354989203	1.72E-05	0.007959276	yes	9	8388	35	8388
ENSG00000136011	15	STAB2	protein_coding	ensembl_havana	chr12:103587273-103766719:+	12.59338842	-0.699582537	0.50151956	4.76E-06	0.004104777	yes	4	14886	19	14886
ENSG00000149212	12	SESN3	protein_coding	ensembl_havana	chr11:95165513-95232541:-	274.9864064	-0.872977038	0.234405107	7.14E-08	1.67E-04	yes	3	8203	5	8203
ENSG00000133110	15	POSTN	protein_coding	ensembl_havana	chr13:37562583-37598844:-	146.6819284	-0.885246218	0.190258497	2.53E-09	1.04E-05	yes	2	10034	4	10034
